# Supplementary material for: Transposable Elements Are Major Contributors to the Origin, Diversification, and Regulation of Vertebrate Long Noncoding RNAs
Source: PLoS Genet. 2013 Apr 25;9(4):e1003470. doi: 10.1371/journal.pgen.1003470 (PMC3636048; doi:10.1371/journal.pgen.1003470)
Supplement: Table S1 — TE coverage and TE counts in genic and intergenic human lncRNAs and surrounding regions. (XLSX) [file pgen.1003470.s006.xlsx]

## Sheet: TableS1
Transposable elements are major contributors to the content, diversification, and regulation of vertebrate long noncoding RNAs
Aurélie Kapusta, Zev Kronenberg, Vincent J. Lynch, Xiaoyu Zhuo, LeeAnn Ramsay, Guillaume Bourque, Mark Yandell & Cédric Feschotte
Supplementary Table 1: TE coverage and TE counts in genic and intergenic human lncRNAs and surrounding regions
COVERAGE
Gencode v13		10up	1up	Exons	1dw	10dw	Introns
Genic	Total size	38029267	6002572	9239802	7696197	49057814	159885240
	Amount of TEs	17011774	1981859	2304327	3019918	23649135	82190476
	% of TEs	44.7334	33.0168	24.9391	39.2391	48.2067	51.4059
Intergenic	Total size	42340229	5222359	5818218	5789411	46577948	129025328
	Amount of TEs	20230728	1933531	1852847	2291477	22357738	66957766
	% of TEs	47.7813	37.0241	31.8456	39.5805	48.0007	51.8951
Cabili et al. (2011)		10up	1up	Exons	1dw	10dw	Introns
Intergenic	Total size	79529768	11165660	8911052	280721717	13415344	94440700
	Amount of TEs	32456489	3412877	3127533	59516884	3913135	36487775
	% of TEs	40.8105	30.5658	35.0972	21.2014	29.1691	38.6356
protein-coding genes		10up	1up	Exons	1dw	10dw	Introns
	Total size	124681983	16541345	60611242	16191945	113801968	1031668438
	Amount of TEs	63896642	3621617	3183981	5026964	57378255	460652979
	% of TEs	51.2477	21.8943	5.25312	31.0461	50.4194	44.6513
Genome, hg19
	Total size	2897316137
	Amount of TEs	1428844943
	% of TEs	49.3162
COUNTS
Gencode v13		10up	1up	Exons	1dw	10dw	Introns
Genic	Number of TEs	63408	9773	14457	14892	86967	265631
	Density (TE/kb)	1.66735	1.62814	1.56464	1.93498	1.77275	1.66139
Intergenic	Number of TEs	67304	8825	11595	10772	75687	198210
	Density (TE/kb)	1.5896	1.68985	1.99288	1.86064	1.62495	1.53621
Cabili et al. (2011)		10up	1up	Exons	1dw	10dw	Introns
Intergenic	Number of TEs	110335	15863	17980	184848	18840	126519
	Density (TE/kb)	1.38734	1.4207	2.01772	0.658474	1.40436	1.33967
protein-coding genes		10up	1up	Exons	1dw	10dw	Introns
	Number of TEs	247553	20497	16787	25430	211041	1647278
	Density (TE/kb)	1.98548	1.23914	0.276962	1.57053	1.85446	1.59671
Genome, hg19
	Number of TEs	4524893
	Density (TE/kb)	1.56175
