# Supplementary material for: Transposable Elements Are Major Contributors to the Origin, Diversification, and Regulation of Vertebrate Long Noncoding RNAs
Source: PLoS Genet. 2013 Apr 25;9(4):e1003470. doi: 10.1371/journal.pgen.1003470 (PMC3636048; doi:10.1371/journal.pgen.1003470)
Supplement: Table S2 — Detailed TE content of known lncRNAs presented in Table 2. (XLSX) [file pgen.1003470.s007.xlsx]

## Sheet: TableS1_A
Transposable elements are major contributors to the content, diversification, and regulation of vertebrate long noncoding RNAs
Aurélie Kapusta, Zev Kronenberg, Vincent J. Lynch, Xiaoyu Zhuo, LeeAnn Ramsay, Guillaume Bourque, Mark Yandell & Cédric Feschotte
Supplementary Table 2: TE content of known lncRNAs
A. Human
Not all alternative transcripts are represented. For a more complete table, refer to table S7 or S8 (where there are details for all transcripts of Gencode v13 and Cabili sets respectively that contain TEs).
When transcript IDs are "TCONS…", names and coordinates of transcripts (when one is specified) are from Cabili set. All others are from Gencode v13 set.
For Location of exonized TEs: Part. Ex N, only part of the exon number N is TE-based DNA. When TE provides a feature, it is specified. TSS = Transcription start site. PolyA = polyadenylation site. SPL = splicing site.
Full. Ex. N: the whole exon is made of TE-bases DNA (when nothing specified, the TE provides both splicing sites; TSS and polyA are indicated). When no exon number is specified, the LncRNA has only one exon.
Time of insertion in grey = non verified manually (just global age of TE superfamily)
Gene/ID	Transcript/ID	Coordinates hg19	Length maturevtranscript (bp)	Length (%) covered by TEs	Exonized TEs (class)	Location of exonized TEs (length, bp)	Timing of TE insertion	Reference(s)
PCAT14	TCONS_l2_00017644	chr22:23878892-23889980	9465	9,461 (99.96%)	LTR5_Hs (LTR)	Part Ex. 1 + TSS (323)	Hominids?	Prensner et al. (2011), Nat Biotechnol
					HERVK-int (LTR)	Part Ex. 1 + SPL (109)	Hominids?
					HERVK-int (LTR)	Part Ex. 2 + SPL (7,249+271)	Hominids?
					AluY (SINE)	Part Ex. 2 (297)	Hominids?
					LTR5B (LTR)	Part Ex. 2 (319)	Hominids?
	TCONS_l2_00017645	chr22:23886488-23889955	1289	1,284 (99.6%)	MER11A (LTR)	Part Ex. 2 + polyA (893)	Hominids?
					HERVK-int (LTR)	Full Ex. 1 + TSS (6)	Hominids?
					HERVK-int (LTR)	Part Ex. 2 + SPL (92)	Hominids?
					LTR5B (LTR)	Part Ex. 2­­ (319)	Hominids?
					MER11A (LTR)	Part Ex. 2 + polyA (868)	Hominids?
BANCR	TCONS_00016342	chr9:71922016- 71911594	722	624 (86.4%)	MER41B (LTR)	Part Ex. 1 + TSS (162)	Primates	Flockhart et al. (2012),Gen Res.
(linc-PRKACG-1)					MER41-int (LTR)	Part Ex. 1 + SPL (85)	Primates
					MER41-int (LTR)	Full Ex. 2 (143)	Primates
					MER41-int (LTR)	Full Ex. 3 (142)	Primates
					L4_A_Mam (LINE)	Part Ex. 4 (94)	Mammals
Lnc-RoR	LINC-ROR-001	chr18:54721813-54739350	2580	2,057 (79.7%)	LTR7/HERVH (LTR)	Full Ex. 1 + TSS (68+146)	Hominids	Loewer et al. (2010), Nat Genet
					HERVH (LTR)	Full Ex. 2 (194)	Hominids
					MLT1J (LTR)	Part Ex. 3 + SPL (378)	Simians
					MamGypLTR1c (LTR)	Part Ex. 3 (101)	Simians?
					L3 (x2) (LINE)	Part Ex. 4 (550+106)	Eutherian
					MIR (SINE)	Part Ex. 4 (202)	Eutherian
					L1MB2 (LINE)	Part Ex. 4 + polyA (312)	Boreoeutherian?
PTCSC3	PTCSC3-001	chr14:36605314-36645674	515	312 (60.6%)	AluJb (SINE)	Full Ex. 2 (91)	Primates	Jendrzejewski et al. (2012), PNAS
					MLT2A1 (LTR)	Part Ex. 3 + polyA (221)	Primates
BACE1-AS	(not from a dataset)	chr11:117162062-117162857	796	449 (56.4%)	AluSg (SINE)	Part Ex. + TSS (229)	Primates	Faghihi et al. (2008), Nature medicine
					MIR (SINE)	Part Ex. (220)	Mammalia
UCA1	UCA1-001	chr19:15939757-15947130	2313	1197 (51.8%)	LTR7C/HERVH (LTR)	Full Ex. 1 + TSS+SPL (254+137)	Primates	Wang et al. (2008), FEBS Lett
					HERVH-int (LTR)	Full Ex. 2 (102)	Primates	Wang et al. (2012), Int J Oncol
					LTR7C/HERVH (LTR)	Part Ex. 3 + SPL (224+480)	Primates
HULC	HULC-001	chr6:8652370-8654079	556	254 (45.7%)	MLT1A (LTR)	Full Ex. 1 +TSS+SPL (254)	Eutherian	Panzitt et al. (2007), Gastroenterology
LncRNA-ES3	LINC00458-001	chr13:54698459-54706748	1032	588 (57.0%)	HERVH-int (LTR)	Full Ex. 1 + TSS (252)	Primates	Ng et al. (2012), EMBO J.
					HERVH-int (LTR)	Full Ex. 2 (198)	Primates
					LTR7 (LTR)	Part Ex. 3 + SPL (12)	Primates
	LINC00458-002	chr13:54700997-54707001	1020	462 (45.3%)	MER94 (DNA)	Part Ex. 4 (126)	Eutheria
					LTR7 (LTR)	Part Ex. 1 + TSS (106)	Primates
					HERVH-int (LTR)	Part Ex. 1 + SPL (146)	Primates
	LINC00458-003 (= LncRNA-ES3)	chr13:54689924-54707001	1058	497 (47.0%)	HERVH-int (LTR)	Full Ex. 2 (198)	Primates
					LTR7 (LTR)	Part Ex. 3 + SPL (12)	Primates
					LTR7 (LTR)	Part Ex. 1 + TSS (106)	Primates
					HERVH-int (LTR)	Part Ex. 1 + SPL (146)	Primates
					LTR7 (LTR)	Part Ex. 2 + SPL (12)	Primates
					Tigger3b (DNA)	Full Ex. 3 (124)	Primates
					MSTA (LTR)	Full Ex. 4 (109)	Primates
ncRNA-a7	(not from a dataset; NR_051976)	chr20:48657244-48658166	596	245 (41.1%)	L2a (LINE)	Part Ex. 2 + polyA (42)	Mammalian	Lai, Orom et al. (2013), Nature
(LINC00651)					MIR (SINE)	Part Ex. 1 (202)	Mammalian
lincRNA-p21	(not from a dataset)	chr6:36632321-36635073	1957	800 (40.9%)	L1ME4b (LINE)	Part Ex. 1 (174)	Eutheria	Huarte et al. (2010), Cell
					MER46C (DNA)	Part Ex. 1 (113)	Eutheria	Yoon et al. (2012), Mol Cell
					MER81 (DNA)	Part Ex. 1 (90)	Eutheria
					MER46C (DNA)	Part Ex. 1 + SPL (90)	Eutheria
					MLT2B2 (LTR)	Part Ex. 2 (49)	Eutheria
					Tigger5b (DNA)	Part Ex. 2 (48)	Primates
					Arthur1 (DNA)	Part Ex. 2 (74)	Eutheria
					AluSx1 (SINE)	Part Ex 2 + polyA (162)	Primates
NEAT1	NEAT1-001	chr11:65190269-65213011	22743	8,664 (38.1%)	MamRep4096 (DNA)	Part Ex. (62)	Therian?	Hutchinson et al. (2007), BMC Genomics
					L1ME4a (LINE)	Part Ex. (600+292)	Eutherian
					MIRb (SINE)	Part Ex. (121)	Mammalian
					Charlie4z (DNA)	Part Ex. (129)	Eutherian
					L1M5 (LINE)	Part Ex. (311)	Mammalian
					L1MB2 (LINE)	Part Ex. (1338)	Boreoeutherian Primates
					L1PB3 (LINE)	Part Ex. (536+102)	Eutherian
					L1ME3F (LINE)	Part Ex. (324)	Eutherian
					L1ME3G (LINE)	Part Ex. (616)	Eutherian
					Tigger12 (DNA)	Part Ex. (143)	Mammalian
					L1ME4a (LINE)	Part Ex. (340)	Eutherian
					L1ME4b (LINE)	Part Ex. (449)	Eutherian
					L1ME4a (LINE)	Part Ex. (134)	Eutherian
					MER113A (DNA)	Part Ex. (105)	Eutherian
					L1MB7 (LINE)	Part Ex. (994)	Eutherian
					AluSz6 (SINE)	Part Ex. (284)	Primates
					AluJr (SINE)	Part Ex. (120)	Primates
					L1M4 (LINE)	Part Ex. (78)	Eutherian
					AluJr (SINE)	Part Ex. (161)	Primates
					AluSx3 (SINE)	Part Ex. (264)	Primates
					MIR (SINE)	Part Ex. (202)	Mammalian
					FLAM_C (SINE)	Part Ex. (137)	Primates
					L1M5 (LINE)	Part Ex. (360)	Mammalian
					AluSx4 (SINE)	Part Ex. (291)	Primates
					MIRc (SINE)	Part Ex. (76)	Mammalian
					HAL1ME (LINE)	Part Ex. (95)	Mammalian
PCAT1	PCAT1-001	chr8:127859300-128025958	734	272 (37.1%)	MIRb (SINE)	Part Ex. 2 + SPL (31)	Mammalia	Prensner et al. (2011), Nat Biotechnol
					LTR16E2 (LTR)	Part Ex. 3 + SPL (72)	Eutherian
					LTR78B (LTR)	Part Ex. 5 (169)	Eutherian
	PCAT1-002	chr8:128025399-128033259	1992	1628 (81.7%)	LTR78B (LTR)	Part Ex. 1 + SPL (257)	Eutherian
					AluY (SINE)	Part Ex. 2 (299)	Primates
					HSMAR1 (DNA)	Part Ex. 2 + SPL + polyA (1072)	Primates
AK023948		chr8:134067204-134070012	2809	833 (29.7%)	MER5A (DNA)	Part Ex. (109)	Mammalia	He et al (2009), Cancer Res.
					MIRc (SINE)	Part Ex. (123)	Mammalia
					MIR (SINE)	Part Ex. (232)	Mammalia
					MER113B (DNA)	Part Ex. (186)	Eutheria
					MIRb (SINE)	Part Ex. (183)	Mammalia
KCNQ1OT1	KCNQ1OT1-001	chr11:2696556-2721224	24669	7,281 (29.5%)	L2b (LINE)	Part Ex. (156)	Mammalia	Korostowski et al. (2012), PLoS Genetics
					L1M4 (LINE)	Part Ex. (507+832+346)	Eutheria
					Charlie1 (DNA)	Part Ex. (320)	Theria
					Charlie1b (DNA)	Part Ex. (70)	Theria
					L1ME5 (LINE)	Part Ex. (364)	Mammalia
					L2a (LINE)	Part Ex. (493)	Mammalia
					MER20 (DNA)	Part Ex. (207)	Eutheria
					L2a (LINE)	Part Ex. (58+272)	Mammalia
					MIRb (SINE)	Part Ex. (135)	Mammalia
					L2b (LINE)	Part Ex. (295)	Mammalia
					MIRb (SINE)	Part Ex. (182)	Mammalia
					L1MD1 (LINE)	Part Ex. (402)	Eutheria
					L1MC (LINE)	Part Ex. (251)	Eutheria
					AluSx1 (SINE)	Part Ex. (305)	Primates
					MIR (SINE)	Part Ex. (204)	Mammalia
					L1M5 (LINE)	Part Ex. (492)	Mammalia
					L1ME4b (LINE)	Part Ex. (323)	Eutheria
					Tigger18a (DNA)	Part Ex. (705)	Mammalia
					L1ME4b (LINE)	Part Ex. (118)	Eutheria
					L1ME4b (LINE)	Part Ex. (244)	Eutheria
Tie-1AS	Tie1-AS1	chr1:43790216-43791552	1337	1,287 (96.3%)	L1MB8 (LINE)	Part Ex. + TSS (818)	Eutherian	Li et al. (2010), Blood
					L2b (LINE)	Part Ex. (469)	Mammalian
	Tie1-AS2	chr1:43788069-43789299	1231	300 (24.4%)	AluY (SINE)	Part Ex. (300)	Primates
	Tie1-AS3	chr1:43784903-43791552	6650	2,681 (40.3%)	L1MB8 (LINE)	Part Ex. + TSS (818)	Eutheria
					L2b (LINE)	Part Ex. (469)	Mammalia
					MIR (SINE)	Part Ex. (224)	Mammalia
					AluY (SINE)	Part Ex. (300)	Primates
					AluJb (SINE)	Part Ex. (161)	Primates
					AluY (SINE)	Part Ex. (331)	Primates
					AluJb (SINE)	Part Ex. (134)	Primates
					MIR (SINE)	Part Ex. (244)	Mammalia
PTENP1	(not from a dataset)	chr9:33673502-33677418	3917	823 (21%)	L1MB8 (LINE)	Part Ex. + polyA (823)	Eutherian	Poliseno et al. (2010), Nature
OIP5-AS1	OIP5-AS1-001	chr15:41576203-41598732	8829	1,308 (14.8%)	LTR7 (LTR)	Part Ex. 2 + SPL (43)	Primates	Ulitsky et al. (2011)
(Cyrano)					AluSz6 (x2) (SINE)	Part Ex. 4 (258+230)	Primates
					AluSx1 (SINE)	Part Ex. 4 (295)	Primates
					AluSx (SINE)	Part Ex. 4 (174)	Primates
					AluSc (SINE)	Part Ex. 4 (308)	Primates
linc-CCDC90A-1	TCONS_00011456 ©	chr6:14280358-14285376	3152	434 (13.8%)	MIR3 (SINE)	Part Ex. 1 (105)	Mammalia	Ng et al. (2012), EMBO J.
(LncRNA-ES1)					MLT1A (LTR)	Part Ex. 2 + polyA (329)	Eutheria
SLC7A2-IT1	SLC7A2-IT1-A	chr8:17356587-17358123	1537	179 (11.6%)	AluSx (SINE)	Part Ex. (78)	Primates	Cartault et al. (2012), PNAS
					L1PA6 (LINE)	Part Ex. + polyA (101)	Primates
	SLC7A2-IT1-B	chr8:17357161-17358123	963	179 (18.6%)	AluSx (SINE)	Part Ex. (78)	Primates
					L1PA6 (LINE)	Part + polyA (101)	Primates
HOTAIRM1	HOTAIRM1-003	chr7:27138458-27139758	889	80 (9.0%)	L3 (LINE)	Part Ex. 1 (80)	Mammalia	Zhang et al. (2009), Blood
BIRC6 (megamind)	BIRC6-AS1-001	chr2:32602699-32604667	697	62 (8.9%)	L3 (LINE)	Part Ex. 1 + TSS (62)	Mammalia	Ulitsky et al. (2011)
HAR1	HAR1A-001	chr20:61733557-61735738	1882	135 (7.2%)	Cheshire (DNA)	Part Ex. 2 + polyA (135)	Eutherian	Pollard et al. (2006), Nature
BDNFOS	BDNF-AS-001	chr11:27528399-27699354	1480	793 (53.6%)	THE1C (LTR)	Full Ex. 2 (97)	Primates	Liu et al. (2006), Brain Research
					MLT1J (LTR)	Full Ex. 3 (69)	Eutheria	Pruunsild et al. (2007), Genomics
					MIR3 (SINE)	Part Ex. 6 +SPL (34)	Mammalia	Lipovich et al. (2012), Genetics
					L1ME4b (LINE)	Part Ex. 7 (225)	Eutheria
					L1MC4a (LINE)	Part Ex. 7 (287)	Eutheria
					AluYc (SINE)	Part Ex. 7 (81)	Primates
MEG3	MEG3-023	chr14:101295948-101311855	461	26 (5.6%)	MIRb (SINE)	Part Ex. 1 + TSS (26)	Mammalia	Zhou et al. (2012), J Mol Endocrinol.
	MEG3-008	chr14:101299615-101313638	4867	479 (9.8%)	AluSx1 (SINE)	Part Ex. 1 + TSS (280)	Primates
					L2b (LINE)	Part Ex. 1 (90)	Mammalia
					X6B_LINE (LINE)	Part Ex. 1 (109)	Amniotes?
	MEG3-027	chr14:101297818-101327363	720	339 (47.1%)	L2 (LINE)	Full Ex. 1 + TSS (54)	Mammalia
					L2b (LINE)	Part Ex. 2 (90)	Mammalia
					MIRb (SINE)	Part Ex. 5 (195)	Mammalia
GAS5	GAS5-002	chr1:173833039-173837127	1698	362 (21.3%)	AluJo (SINE)	Part Ex. 8 + SPL (83)	Primates	Ozgür et al. (2012), Clin Exp Med
					AluSz (SINE)	Full Ex. 7 (274)	Primates
	GAS5-010	chr1:173833154-173837127	712	60 (8.4%)	AluJo (SINE)	Full Ex. 11 + polyA (60)	Primates
Xist	XIST-001	chrX:73040491-73072588	19275	1,026 (5.3%)	FLAM_C (SINE)	Part Ex. 1 (115)	Primate	Elisaphenko et al. (2008), PLoS One
					MIRc (SINE)	Part Ex. 1 (125)	Eutherian
					L1MC3 (LINE)	Ful Ex. 2 (64)	Eutherian
					MER58C (DNA)	Part Ex. 6 (172)	Eutherian
					L2b (x4) (LINE)	Part Ex. 6 (46+42+44+51)	Eutherian
					MIRc (x4) (SINE)	Part Ex. 6 (42+53+58+70)	Eutherian
					L2a (x2) (LINE)	Part Ex. 6 (63+81)	Eutherian
MALAT1	MALAT1-001	chr11:65265233-65273940	8708	355 (4.1%)	L1M4c (LINE)	Full Ex. (355)	Eutherian	Ji et al. (2002), Oncogene
(NEAT2)								Wang et al. (2008), FEBS Lett
ANRIL	CDKN2B-AS1-015	chr9:21994901-22120571	1283	349 (27.2%)	AluSx (SINE)	Part Ex. 4 (115)	Primates	Pasmant et al. (2007), Cancer Res.
(CDKN2B-AS1,					L2c (LINE)	Part Ex. 4 (21)	Mammalian	Yu et al. (2008), Nature
					MLT1K (LTR)	Full Ex. 5 (76)	Eutherian
p15AS1,					MIRc (SINE)	Part Ex. 6 (68)	Mammalia
Mycn)					MIR3 (SINE)	Full Ex. 9 + polyA (69)	Mammalia
	CDKN2B-AS1-017	chr9:21994777-22032955	631	25 (4.0%)	MER1B (DNA)	Part Ex. 4 + polyA (25)	Primates
	CDKN2B-AS1-001	chr9:22113677-22121096	927	618 (39.7%)	MIRc (SINE)	Part Ex. 1 + TSS (56)	Mammalia
					MIR3 (SINE)	Part Ex. 3 (98)	Mammalia
					MIR (SINE)	Part Ex. + polyA (214)	Mammalia
TUG1	TUG1-006	chr22:31367052-31374831	5123	618 (12.1%)	L2c (LINE)	Part Ex. 1 + SPL (24)	Eutherian	Huarte et al. (2010), Cell
					Charlie15a (DNA)	Part Ex. 3 (180)	Mammalian
					MLT1K (LTR/ERV)	Part Ex. 3 + polyA (414)	Eutherian

## Sheet: TableS1_B
Transposable elements are major contributors to the content, diversification, and regulation of vertebrate long noncoding RNAs
Aurélie Kapusta, Vincent J. Lynch, Zev Kronenberg, Xiaoyu Zhuo, LeeAnn Ramsay, Guillaume Bourque, Mark Yandell & Cédric Feschotte
Supplementary Table 1: TE content of known lncRNAs
B. Mouse
The few cases represented here are some of the lncRNAs that have an orthologous lncRNA in human.
For Location of exonized TEs: Part. Ex N, only part of the exon number N is TE-based DNA. When TE provides a feature, it is specified. TSS = Transcription start site. PolyA = polyadenylation site. SPL = splicing site.
Full. Ex. N: the whole exon is made of TE-bases DNA (when nothing specified, the TE provides both splicing sites; TSS and polyA are indicated). When no exon number is specified, the LncRNA has only one exon.
Time of insertion in grey = non verified manually (just global age of TE superfamily)
Mycn, or ANRIL, have no identified TEs in mouse
Gene/ID	Transcript/ID	Coordinates mm9	Length maturevtranscript (bp)	Length (%) covered by TEs	Exonized TEs (class)	Location of exonized TEs (length, bp)	Timing of TE insertion	Reference(s)	Notes
Tie-1AS	Tie-1_AS	chr9:82794251-82800610	6359	1,442 (22.7%)	Lx (LINE)	Part Ex. (370)	Muridae	Li et al. (2010), Blood
					PB1D9 (SINE)	Part Ex. (110)	Rodentia
					ID_B1 (SINE)	Part Ex. (77)	Muridae
					B1_Mur4 (SINE)	Part Ex. (59)	Muridae
					MIRb (SINE)	Part Ex. (104)	Mammalia
					B3 (SINE)	Part Ex. (187)	Rodentia
					Lx10 (LINE)	Part Ex. (133)	Rodentia
					B4 (SINE)	Part Ex. (28)	Rodentia
					B1_Mm (SINE)	Part Ex. (101)	Mus
					B3 (SINE)	Part Ex. (83)	Rodentia
					B2_Mm2 (SINE)	Part Ex. (190)	Mus
OIP5-AS2	ENSMUST00000153581	chr2:119420039-119433238	8297	566 (6.8%)	PB1D10 (SINE)	Part Ex. + SPL (54)	Rodentia	Ulitsky et al. (2011)
(Cyrano)					PB1D7 (SINE)	Part Ex. (111)	Rodentia
					ID_B1 (SINE)	Part Ex. (156)	Muridae
					B2_Mm2 (SINE)	Part Ex. (181)	Mus
					B2_Mm2 (SINE)	Part Ex. (64)	Mus
MALAT1	NR_002847	chr19:5795690-5802671	6981	344 (4.9%)	HAL1-3A_ME (LINE)	Part Ex. (197)	Eutheria?	Ji et al. (2003), Oncogene	This LINE seems to correspond to the eutherian one found in human MALAT1 - same position
(NEAT2)					B1_Mus1 (SINE)	Part Ex. (147)	Mus	Lin et al. (2007), Oncogene
								Zhang et al (2012), Cell Report
								See also http://www.informatics.jax.org/marker/MGI:1919539
TUG1	uc007htj.1	chr11:3539797-3547536	5112	531 (10.4%)	MLT1K (LTR)	Part Ex. 3 + SPL (531)	Eutheria	Huarte et al. (2010), Cell
	uc007htk.1	chr11:3539797-3548811	4712	531 (11.3%)	MLT1K (LTR)	Part Ex. 4 + SPL (531)	Eutheria	See alse http://www.informatics.jax.org/marker/MGI:2144114
	uc007htl.1	chr11:3543271-3547536	3231	201 (6.2%)	Lx8b (LINE)	Part Ex. 2 (160)	Rodentia
					MIRc (SINE)	Part Ex. 2 (41)	Mammalia
lincRNA-p21	uc008bsf.1	chr17:29194419-29215906	2954	757 (25.6%)	ID_B1 (SINE)	Part Ex. 2 (103)	Muridae	Huarte et al. (2010), Cell
					B1F2 (SINE)	Part Ex. 2 (20)	Muridae
					PB1 (SINE)	Part Ex. 2 (125)	Rodentia
					MIR3 (SINE)	Part Ex. 2 (79)	Mammalia
					L2b (LINE)	Part Ex. 2 (95)	Mammalia
					ID_B1 (SINE)	Part Ex. 2 (167)	Muridae
					B3 (SINE)	Part Ex. 2 + SPL (168)	Rodentia
MEG3	uc007paq.2	chr12:11077920:110806804	11395	412 (3.6%)	MIR (SINE)	Part Ex. 3 (52)	Mammalia	Miyoshi et al. (2001), Genes to Cell
					ID4 (SINE)	Part Ex. 9 (89)	Muridae	Zhou et al. (2007), JBC
					L2c (LINE)	Part Ex. 9 (71)	Mammalia	See also http://www.informatics.jax.org/marker/MGI:1202886
					L1M (LINE)	Part Ex. 9 (121)	Theria?
					MIRc (SINE)	Part Ex. 9 (79)	Mammalia
	uc007par.2	chr12:110779206:110809939	1903	160 (8.4%)	MIR (SINE)	Part Ex. 3 (52)	Mammalia
					MIR (SINE)	Part Ex. 10 (108)	Mammalia
	uc007pat.2	chr12:110782237:110809939	1754	207 (11.8%)	MIR (SINE)	Part Ex. 1 (52)	Mammalia
					MIRc (SINE)	Part Ex. 7 + SPL (47)	Mammalia
					MIR (SINE)	Part Ex. 8 (108)	Mammalia
	uc007pau.2	chr12:110783608:110806804	11411	536 (4.7%)	MIRc (SINE)	Part Ex. 1 (86)	Mammalia
					L2c (LINE)	Part Ex. 1 (90)	Mammalia
					ID4 (SINE)	Part Ex. 5 (89)	Muridae
					L2c (LINE)	Part Ex. 5 (71)	Mammalia
					L1M (LINE)	Part Ex. 5 (121)	Theria?
					MIRc (SINE)	Part Ex. 5 (79)	Mammalia
	uc011ysb.1	chr12:110784640:110809939	723	108 (14.9%)	MIR (SINE)	Part Ex. 5 (108)	Mammalia
	uc007pav.2	chr12:110787367:110809939	865	108 (12.5%)	MIR (SINE)	Part Ex. 5 (108)	Mammalia
Xist	uc009tzo.1	chrX:100655712-100678572	12242	349 (2.9%)	ID4 (SINE)	Part Ex. 1 (76)	Muridae	Elisaphenko et al. (2008), PLoS One
					B1F1 (SINE)	Part Ex. 1 (106)	Muridae	See also http://www.informatics.jax.org/marker/MGI:98974
					RSINE1 (SINE)	Part Ex. 1 (167)	Rodentia
	uc009tzp.1	chrX:100655712-100678572	17911	694 (3.9%)	ID4 (SINE)	Part Ex. 1 (76)	Muridae
					B1F1 (SINE)	Part Ex. 1 (106)	Muridae
					RSINE1 (SINE)	Part Ex. 1 (167)	Rodentia
					PB1 (SINE)	Part Ex. 8 (71)	Rodentia
					PB1D7 (SINE)	Part Ex. 8 (95)	Rodentia
					B2_Mm2 (SINE)	Part Ex. 8 (179)	Mus
