# Supplementary material for: Transposable Elements Are Major Contributors to the Origin, Diversification, and Regulation of Vertebrate Long Noncoding RNAs
Source: PLoS Genet. 2013 Apr 25;9(4):e1003470. doi: 10.1371/journal.pgen.1003470 (PMC3636048; doi:10.1371/journal.pgen.1003470)
Supplement: Table S3 — Numbers of exons overlapping with TEs (data corresponding to Figure 5). (XLSX) [file pgen.1003470.s008.xlsx]

## Sheet: TableS3
Transposable elements are major contributors to the content, diversification, and regulation of vertebrate long noncoding RNAs
Aurélie Kapusta, Zev Kronenberg, Vincent J. Lynch, Xiaoyu Zhuo, LeeAnn Ramsay, Guillaume Bourque, Mark Yandell & Cédric Feschotte
Supplementary Table 3: numbers of exons overlapping with TEs, split into categories
See Figure 5A for categories schematization. One exon can be hit several times.
Numbers are obtained using a custom perl script, which looks at a random transcript per gene (see Methods)
G v13: Gencode v13
			TSS&polyA	TSS	TSS&SPL	SPL	BOTH SPL	exonized	PolyA&SPL	PolyA	not hit	Total number of exons
Human (G v13)	lncRNAs	Actual	6	782	642	5369	1961	4116	454	1295	26826	34452
		Rand.	406.954	2116.59	1714.89	11310.6	4685.32	8187.08	1179.56	2666.76	27695.4	34436
	pc genes	Actual	165	0	6	240	173	127	9	821	174708	175230
		Rand.	134.283	3584.2	1166.91	33103.5	25591	9713.32	692.472	4092.37	144398	174731
Mouse	lncRNAs	Actual	0	93	62	697	190	1222	22	162	3843	4930
		Rand.	18.0806	124.257	124.104	806.602	363.079	890.026	73.522	172.422	4126.23	4928.6
	pc genes	Actual	0	172	18	433	190	155	7	708	246020	246780
		Rand.	158.216	2655.39	879.796	25060.9	20537	8140.07	610.814	2882.83	220591	246772
Zebrafish	lncRNAs	Actual	0	64	25	552	133	842	7	76	14984	16072
		Rand.	37.5102	137.891	77.3926	1812.69	897.978	935.523	69.62	145.621	15316.4	16072
	pc genes	Actual	2	129	18	144	126	53	14	517	123576	131740
		Rand.	31.7836	730.677	346.488	4894.18	3987.09	1626.63	213.926	810.601	121677	131740
Human (G v13)	lncRNAs	Actual	1	240	255	1176	701	559	192	298	32318	34471
LTRs only		Rand.	9.9886	302.277	233.601	1633.71	625.943	946.388	146.081	392.124	32749.7	34478.4
	pc genes	Actual	0	45	3	19	30	7	0	138	174933	174988
		Rand.	1.41089	456.037	118.293	4151.84	3192.24	946.441	45.4118	534.338	168468	174903
