# Supplementary material for: Transposable Elements Are Major Contributors to the Origin, Diversification, and Regulation of Vertebrate Long Noncoding RNAs
Source: PLoS Genet. 2013 Apr 25;9(4):e1003470. doi: 10.1371/journal.pgen.1003470 (PMC3636048; doi:10.1371/journal.pgen.1003470)
Supplement: Table S4 — Counts of functional features provided by ancient or primate TEs in human. (XLSX) [file pgen.1003470.s009.xlsx]

## Sheet: TableS4
Transposable elements are major contributors to the content, diversification, and regulation of vertebrate long noncoding RNAs
Aurélie Kapusta, Zev Kronenberg, Vincent J. Lynch, Xiaoyu Zhuo, LeeAnn Ramsay, Guillaume Bourque, Mark Yandell & Cédric Feschotte
Supplementary Table 4: counts of functional features provided by ancient or primate TEs in human
A.
	Genes	Transcripts	Genes with a unique TSS	Genes with a unique transcript
Gencode v13	12393	19835	9357	9215
Cabili set	8263	14353	5943	5770
B.
All transcripts are considered, so redundant exons will be counted several times (numbers will therefore differ from Table S3)							All transcripts are considered, so redundant exons will be counted several times
GENCODE V13							CABILI SET#
NUMBERS		TSS in TE (TSS + TSS+SPL)	First exon = TE (TSS+SPL)	Middle exons = TE (BOTH-SPL)	Last exon = TE (poplyA+SPL)		NUMBERS		TSS in TE (TSS + TSS+SPL)	First exon = TE (TSS+SPL)	Middle exons = TE (BOTH-SPL)	Last exon = TE (poplyA+SPL)
ALL TEs	ALL	4404	2213	3885	1653		ALL TEs	ALL	4405	2245	1913	1826
	Ancient	2627	1248	2238	951			Ancient	2815	1525	1311	1276
	Lineage Specific	1777	965	1647	702			Lineage Specific	1590	720	602	550
ERVs	ALL	1,870 (42.46%)	1091	1433	803		ERVs	ALL	1,983 (45%)	2245	858	989
	Ancient	1003	571	842	532			Ancient	1155	1525	557	669
	Lineage Specific	867	520	591	271			Lineage Specific	828	720	301	320
Proportions of ancient and Lineage specific		TSS in TE (TSS + TSS+SPL)	First exon = TE (TSS+SPL)	Middle exons = TE (BOTH-SPL)	Last exon = TE (poplyA+SPL)		Proportions of ancient and Lineage specific		TSS in TE (TSS + TSS+SPL)	First exon = TE (TSS+SPL)	Middle exons = TE (BOTH-SPL)	Last exon = TE (poplyA+SPL)
ALL TEs	Ancient	0.596503	0.56394	0.576062	0.575318		ALL TEs	Ancient	0.639047	0.679287	0.685311	0.698795
	Lineage Specific	0.403497	0.43606	0.423938	0.424682			Lineage Specific	0.360953	0.320713	0.314689	0.301205
ERVs	Ancient	0.536364	0.523373	0.587579	0.662516		ERVs	Ancient	0.591398	0.679287	0.649184	0.676441
	Lineage Specific	0.463636	0.476627	0.412421	0.337484			Lineage Specific	0.423963	0.320713	0.350816	0.323559
C.
Only genes with a unique TSS are consireded							Only genes with a unique TSS are consireded
GENCODE V13							CABILI SET#
NUMBERS		TSS in TE (TSS + TSS+SPL)	First exon = TE (TSS+SPL)	Middle exons = TE (BOTH-SPL)	Last exon = TE (poplyA+SPL)		NUMBERS		TSS in TE (TSS + TSS+SPL)	First exon = TE (TSS+SPL)	Middle exons = TE (BOTH-SPL)	Last exon = TE (poplyA+SPL)
ALL TEs	ALL	2331	1056	1117	723		ALL TEs	ALL	2064	2245	465	803
	Ancient	1417	586	646	388			Ancient	1277	1525	299	534
	Lineage Specific	914	470	471	335			Lineage Specific	787	720	166	269
ERVs	ALL	857 (36.77 %)	459	397	324		ERVs	ALL	937 (45.4%)	2245	190	431
	Ancient	505	259	241	222			Ancient	521	1525	124	278
	Lineage Specific	352	200	156	102			Lineage Specific	416	720	66	153
Proportions of ancient and Lineage specific		TSS in TE (TSS + TSS+SPL)	First exon = TE (TSS+SPL)	Middle exons = TE (BOTH-SPL)	Last exon = TE (poplyA+SPL)		Proportions of ancient and Lineage specific		TSS in TE (TSS + TSS+SPL)	First exon = TE (TSS+SPL)	Middle exons = TE (BOTH-SPL)	Last exon = TE (poplyA+SPL)
ALL TEs	Ancient	0.607894	0.554924	0.578335	0.536653		ALL TEs	Ancient	0.618702	0.679287	0.643011	0.665006
	Lineage Specific	0.392106	0.445076	0.421665	0.463347			Lineage Specific	0.381298	0.320713	0.356989	0.334994
ERVs	Ancient	0.589265	0.56427	0.607053	0.685185		ERVs	Ancient	0.55603	0.679287	0.652632	0.645012
	Lineage Specific	0.410735	0.43573	0.392947	0.314815			Lineage Specific	0.44397	0.320713	0.347368	0.354988
							#Note that TEs tend to be older in Cabili set than in Gencode set;
							this is also reflected by the slightly higher proportion of ancient TEs in intergenic Gencode v13 lncRNAs surroundings
							(introns, downstream and upstream intergenic regions) than Gencode v13 genic lncRNAs (2, 3 and 3.2% more respectively, data not shown)
