# Supplementary material for: Transposable Elements Are Major Contributors to the Origin, Diversification, and Regulation of Vertebrate Long Noncoding RNAs
Source: PLoS Genet. 2013 Apr 25;9(4):e1003470. doi: 10.1371/journal.pgen.1003470 (PMC3636048; doi:10.1371/journal.pgen.1003470)
Supplement: Table S5 — Editing sites in Cabili lincRNA set. (XLSX) [file pgen.1003470.s010.xlsx]

## Sheet: TableS5
Transposable elements are major contributors to the content, diversification, and regulation of vertebrate long noncoding RNAs
Aurélie Kapusta, Zev Kronenberg, Vincent J. Lynch, Xiaoyu Zhuo, LeeAnn Ramsay, Guillaume Bourque, Mark Yandell & Cédric Feschotte
Supplementary Table 5: 361 mouse lincRNAs with B2 SINEs elements (ENSEMBL release70)
Repeat Masker Output (mm10 assembly, RM v.330, repbase libraries 20110920, from UCSC website)															LncRNA
				Genomic					Repeat		In repeat consensus			ID	Coordinates of exon
Score	%Div	%del	%ins	Chr	Start	End	left	Strand	TEname	TEclass	Start/Left	End	Left/Start		Chr	Start	End	Strand	Transcript_Type	Transcript_ID	gff_informations
265	32.5	0	4.9	chr10	4392532	4392612	-126302381	-	B3	SINE/B2	-44	172	96	325171	chr10	4391587	4396424	+	lincRNA	ENSMUST00000178920	gene_id "ENSMUSG00000095123"; transcript_id "ENSMUST00000178920"; exon_number "1"; gene_name "RP24-538B17.1"; gene_biotype "lincRNA"; transcript_name "RP24-538B17.1-001"; exon_id "ENSMUSE00001046193";
1356	6.9	4	0	chr5	52609072	52609244	-99225440	+	B2_Mm2	SINE/B2	2	181	-14	3009849	chr5	52607550	52610116	-	lincRNA	ENSMUST00000064097	gene_id "ENSMUSG00000052295"; transcript_id "ENSMUST00000064097"; exon_number "3"; gene_name "8030423F21Rik"; gene_biotype "lincRNA"; transcript_name "8030423F21Rik-001"; exon_id "ENSMUSE00000355537";
758	27.1	1.6	1.1	chr1	181226087	181226269	-14245702	-	B3A	SINE/B2	-14	184	1	298282	chr1	181226076	181228490	+	lincRNA	ENSMUST00000066988	gene_id "ENSMUSG00000054135"; transcript_id "ENSMUST00000066988"; exon_number "1"; gene_name "A430110L20Rik"; gene_biotype "lincRNA"; transcript_name "A430110L20Rik-201"; exon_id "ENSMUSE00000440497";
771	20	0	0	chr1	181226316	181226445	-14245526	-	B3	SINE/B2	-86	130	1	298283	chr1	181226076	181228490	+	lincRNA	ENSMUST00000066988	gene_id "ENSMUSG00000054135"; transcript_id "ENSMUST00000066988"; exon_number "1"; gene_name "A430110L20Rik"; gene_biotype "lincRNA"; transcript_name "A430110L20Rik-201"; exon_id "ENSMUSE00000440497";
413	27.2	7.2	5.6	chr14	46829120	46829150	-78073094	-	B3A	SINE/B2	0	198	173	1235845	chr14	46829114	46832027	-	lincRNA	ENSMUST00000074862	gene_id "ENSMUSG00000061510"; transcript_id "ENSMUST00000074862"; exon_number "1"; gene_name "Gm10101"; gene_biotype "lincRNA"; transcript_name "Gm10101-201"; exon_id "ENSMUSE00000516538";
413	27.2	7.2	5.6	chr14	46829243	46829405	-78072839	-	B3A	SINE/B2	-26	172	1	1235845	chr14	46829114	46832027	-	lincRNA	ENSMUST00000074862	gene_id "ENSMUSG00000061510"; transcript_id "ENSMUST00000074862"; exon_number "1"; gene_name "Gm10101"; gene_biotype "lincRNA"; transcript_name "Gm10101-201"; exon_id "ENSMUSE00000516538";
948	5.5	31	0	chr3	149225320	149225464	-10814216	+	B2_Mm1t	SINE/B2	2	191	-2	2645811	chr3	149221693	149225745	-	lincRNA	ENSMUST00000093950	gene_id "ENSMUSG00000070342"; transcript_id "ENSMUST00000093950"; exon_number "1"; gene_name "Gm10287"; gene_biotype "lincRNA"; transcript_name "Gm10287-201"; exon_id "ENSMUSE00000586208";
1307	6.7	8.9	0.6	chr17	28525184	28525363	-66461908	+	B2_Mm2	SINE/B2	1	195	0	1733822	chr17	28523293	28525347	+	lincRNA	ENSMUST00000095448	gene_id "ENSMUSG00000066170"; transcript_id "ENSMUST00000095448"; exon_number "1"; gene_name "E230001N04Rik"; gene_biotype "lincRNA"; transcript_name "E230001N04Rik-201"; exon_id "ENSMUSE00000610044";
888	27.6	0.9	1.4	chr2	93455739	93455955	-88657269	-	B3	SINE/B2	0	216	1	2252435	chr2	93455816	93455863	+	lincRNA	ENSMUST00000099693	gene_id "ENSMUSG00000075025"; transcript_id "ENSMUST00000099693"; exon_number "2"; gene_name "Gm10804"; gene_biotype "lincRNA"; transcript_name "Gm10804-001"; exon_id "ENSMUSE00000687249";
983	27.2	0.5	0	chrX	85826460	85826661	-85204638	-	B3	SINE/B2	0	216	14	4272039	chrX	85825892	85827662	+	lincRNA	ENSMUST00000105109	gene_id "ENSMUSG00000078314"; transcript_id "ENSMUST00000105109"; exon_number "1"; gene_name "Gm14762"; gene_biotype "lincRNA"; transcript_name "Gm14762-201"; exon_id "ENSMUSE00000665261";
1203	13.4	3.8	0	chr17	26860271	26860456	-68126815	-	B2_Mm2	SINE/B2	-1	194	2	1729887	chr17	26860287	26861591	-	lincRNA	ENSMUST00000108741	gene_id "ENSMUSG00000078838"; transcript_id "ENSMUST00000108741"; exon_number "2"; gene_name "Gm17382"; gene_biotype "lincRNA"; transcript_name "Gm17382-001"; exon_id "ENSMUSE00000881024";
889	18.1	8.6	2	chr13	97496060	97496256	-22925383	-	B3	SINE/B2	-6	210	1	1129144	chr13	97494405	97497007	+	lincRNA	ENSMUST00000109431	gene_id "ENSMUSG00000078952"; transcript_id "ENSMUST00000109431"; exon_number "2"; gene_name "Gm2373"; gene_biotype "lincRNA"; transcript_name "Gm2373-001"; exon_id "ENSMUSE00000878382";
740	29	2.4	0.9	chr4	125890558	125890769	-30617347	+	B3	SINE/B2	2	216	0	2864059	chr4	125887851	125890733	-	lincRNA	ENSMUST00000123368	gene_id "ENSMUSG00000085562"; transcript_id "ENSMUST00000123368"; exon_number "6"; gene_name "2610028E06Rik"; gene_biotype "lincRNA"; transcript_name "2610028E06Rik-004"; exon_id "ENSMUSE00000820054";
980	9.1	14.4	4.6	chr4	125891484	125891656	-30616460	+	B2_Mm2	SINE/B2	5	194	-1	2864062	chr4	125891484	125891590	-	lincRNA	ENSMUST00000123368	gene_id "ENSMUSG00000085562"; transcript_id "ENSMUST00000123368"; exon_number "5"; gene_name "2610028E06Rik"; gene_biotype "lincRNA"; transcript_name "2610028E06Rik-004"; exon_id "ENSMUSE00000822296";
713	24.1	7.2	3.9	chr12	106710802	106711008	-13418014	-	B3	SINE/B2	-1	215	2	955979	chr12	106710806	106710903	-	lincRNA	ENSMUST00000124068	gene_id "ENSMUSG00000085820"; transcript_id "ENSMUST00000124068"; exon_number "5"; gene_name "4933406K04Rik"; gene_biotype "lincRNA"; transcript_name "4933406K04Rik-003"; exon_id "ENSMUSE00000801739";
228	8.6	0	0	chr2	132424722	132424756	-49688468	+	B3	SINE/B2	1	35	-181	2320561	chr2	132424741	132424865	+	lincRNA	ENSMUST00000124095	gene_id "ENSMUSG00000027345"; transcript_id "ENSMUST00000124095"; exon_number "1"; gene_name "4921508D12Rik"; gene_biotype "lincRNA"; transcript_name "4921508D12Rik-001"; exon_id "ENSMUSE00000343805";
713	24.1	7.2	3.9	chr12	106710802	106711008	-13418014	-	B3	SINE/B2	-1	215	2	955979	chr12	106710806	106710903	-	lincRNA	ENSMUST00000124363	gene_id "ENSMUSG00000085820"; transcript_id "ENSMUST00000124363"; exon_number "4"; gene_name "4933406K04Rik"; gene_biotype "lincRNA"; transcript_name "4933406K04Rik-004"; exon_id "ENSMUSE00000801739";
929	25	1.9	0	chr6	17208872	17209083	-132527463	-	B3	SINE/B2	0	216	1	3229841	chr6	17208914	17209125	+	lincRNA	ENSMUST00000124434	gene_id "ENSMUSG00000085171"; transcript_id "ENSMUST00000124434"; exon_number "3"; gene_name "D830026I12Rik"; gene_biotype "lincRNA"; transcript_name "D830026I12Rik-002"; exon_id "ENSMUSE00000796040";
1105	13.1	5.2	1.3	chr7	68270090	68270283	-77171176	-	B2_Mm2	SINE/B2	0	198	1	3569489	chr7	68270128	68270234	-	lincRNA	ENSMUST00000124813	gene_id "ENSMUSG00000086628"; transcript_id "ENSMUST00000124813"; exon_number "3"; gene_name "Gm16157"; gene_biotype "lincRNA"; transcript_name "Gm16157-002"; exon_id "ENSMUSE00000803776";
611	23.8	2.3	2.9	chr4	141350628	141350797	-15157319	+	B3A	SINE/B2	33	202	-14	2903579	chr4	141348167	141350853	+	lincRNA	ENSMUST00000124848	gene_id "ENSMUSG00000085836"; transcript_id "ENSMUST00000124848"; exon_number "2"; gene_name "Gm13074"; gene_biotype "lincRNA"; transcript_name "Gm13074-001"; exon_id "ENSMUSE00000751289";
405	25.9	10.3	6.9	chr6	52106879	52107081	-97629465	+	B3	SINE/B2	6	215	-1	3287876	chr6	52106771	52106896	+	lincRNA	ENSMUST00000125374	gene_id "ENSMUSG00000085412"; transcript_id "ENSMUST00000125374"; exon_number "2"; gene_name "Gm15055"; gene_biotype "lincRNA"; transcript_name "Gm15055-001"; exon_id "ENSMUSE00000827643";
739	19.8	10.8	1.5	chr11	24909584	24909778	-97172765	+	B3	SINE/B2	1	213	-3	578915	chr11	24909673	24909730	-	lincRNA	ENSMUST00000126063	gene_id "ENSMUSG00000087145"; transcript_id "ENSMUST00000126063"; exon_number "5"; gene_name "Gm12665"; gene_biotype "lincRNA"; transcript_name "Gm12665-001"; exon_id "ENSMUSE00000761648";
974	23.4	0.9	2.3	chr2	116912049	116912262	-65200962	+	B3	SINE/B2	4	214	-2	2289241	chr2	116911378	116912791	+	lincRNA	ENSMUST00000126467	gene_id "ENSMUSG00000085316"; transcript_id "ENSMUST00000126467"; exon_number "3"; gene_name "D330050G23Rik"; gene_biotype "lincRNA"; transcript_name "D330050G23Rik-001"; exon_id "ENSMUSE00000743989";
1224	12.6	0.6	0	chr12	22992482	22992664	-97136358	+	B2_Mm1a	SINE/B2	2	185	-8	813827	chr12	22992324	22992848	-	lincRNA	ENSMUST00000127001	gene_id "ENSMUSG00000073164"; transcript_id "ENSMUST00000127001"; exon_number "3"; gene_name "2410018L13Rik"; gene_biotype "lincRNA"; transcript_name "2410018L13Rik-004"; exon_id "ENSMUSE00000843916";
602	27.8	5.9	2	chr1	17695012	17695213	-177776758	+	B3	SINE/B2	1	210	-6	21526	chr1	17692904	17697153	-	lincRNA	ENSMUST00000127328	gene_id "ENSMUSG00000085125"; transcript_id "ENSMUST00000127328"; exon_number "5"; gene_name "Gm16070"; gene_biotype "lincRNA"; transcript_name "Gm16070-003"; exon_id "ENSMUSE00000744642";
974	23.4	0.9	2.3	chr2	116912049	116912262	-65200962	+	B3	SINE/B2	4	214	-2	2289241	chr2	116911378	116912628	+	lincRNA	ENSMUST00000128305	gene_id "ENSMUSG00000085316"; transcript_id "ENSMUST00000128305"; exon_number "4"; gene_name "D330050G23Rik"; gene_biotype "lincRNA"; transcript_name "D330050G23Rik-002"; exon_id "ENSMUSE00000818802";
613	24.9	16.7	0.5	chr2	147962571	147962756	-34150468	-	B3	SINE/B2	0	216	1	2345525	chr2	147962634	147962707	-	lincRNA	ENSMUST00000129082	gene_id "ENSMUSG00000086141"; transcript_id "ENSMUST00000129082"; exon_number "4"; gene_name "9030622O22Rik"; gene_biotype "lincRNA"; transcript_name "9030622O22Rik-001"; exon_id "ENSMUSE00000740771";
819	21.7	2.4	1.8	chr2	147972996	147973159	-34140065	-	B3	SINE/B2	-50	166	2	2345548	chr2	147972675	147973014	-	lincRNA	ENSMUST00000129082	gene_id "ENSMUSG00000086141"; transcript_id "ENSMUST00000129082"; exon_number "2"; gene_name "9030622O22Rik"; gene_biotype "lincRNA"; transcript_name "9030622O22Rik-001"; exon_id "ENSMUSE00000794997";
734	16.2	6.5	6.5	chr14	46568028	46568212	-78334032	+	B2_Mm2	SINE/B2	2	186	-9	1235395	chr14	46568029	46568344	+	lincRNA	ENSMUST00000129910	gene_id "ENSMUSG00000085380"; transcript_id "ENSMUST00000129910"; exon_number "2"; gene_name "E130120K24Rik"; gene_biotype "lincRNA"; transcript_name "E130120K24Rik-001"; exon_id "ENSMUSE00000722766";
739	19.8	10.8	1.5	chr11	24909584	24909778	-97172765	+	B3	SINE/B2	1	213	-3	578915	chr11	24909673	24909730	-	lincRNA	ENSMUST00000130092	gene_id "ENSMUSG00000087145"; transcript_id "ENSMUST00000130092"; exon_number "4"; gene_name "Gm12665"; gene_biotype "lincRNA"; transcript_name "Gm12665-002"; exon_id "ENSMUSE00000761648";
607	32	0.4	2.5	chr11	65289393	65289603	-56792940	+	B3A	SINE/B2	1	216	0	651682	chr11	65289373	65289562	-	lincRNA	ENSMUST00000130362	gene_id "ENSMUSG00000085162"; transcript_id "ENSMUST00000130362"; exon_number "2"; gene_name "Gm12295"; gene_biotype "lincRNA"; transcript_name "Gm12295-002"; exon_id "ENSMUSE00000780239";
532	28.5	3.1	8	chr4	13967101	13967286	-142540830	+	B3A	SINE/B2	25	199	-17	2678210	chr4	13967095	13967235	-	lincRNA	ENSMUST00000130582	gene_id "ENSMUSG00000086927"; transcript_id "ENSMUST00000130582"; exon_number "2"; gene_name "Gm11823"; gene_biotype "lincRNA"; transcript_name "Gm11823-001"; exon_id "ENSMUSE00000727207";
812	15.7	23.9	2.3	chr2	167697453	167697628	-14415596	+	B3	SINE/B2	1	214	-2	2387059	chr2	167695327	167697801	+	lincRNA	ENSMUST00000130679	gene_id "ENSMUSG00000006462"; transcript_id "ENSMUST00000130679"; exon_number "2"; gene_name "A530013C23Rik"; gene_biotype "lincRNA"; transcript_name "A530013C23Rik-002"; exon_id "ENSMUSE00000722747";
317	24.3	3.7	5.5	chr11	101611043	101611151	-20471392	+	B3A	SINE/B2	1	107	-91	733846	chr11	101611092	101611175	+	lincRNA	ENSMUST00000131042	gene_id "ENSMUSG00000086617"; transcript_id "ENSMUST00000131042"; exon_number "2"; gene_name "Gm11635"; gene_biotype "lincRNA"; transcript_name "Gm11635-002"; exon_id "ENSMUSE00000833264";
819	21.7	2.4	1.8	chr2	147972996	147973159	-34140065	-	B3	SINE/B2	-50	166	2	2345548	chr2	147972830	147973014	-	lincRNA	ENSMUST00000132070	gene_id "ENSMUSG00000086141"; transcript_id "ENSMUST00000132070"; exon_number "5"; gene_name "9030622O22Rik"; gene_biotype "lincRNA"; transcript_name "9030622O22Rik-003"; exon_id "ENSMUSE00000770336";
1102	20.3	1.4	1.4	chr4	99146807	99147021	-57361095	-	B3	SINE/B2	0	216	2	2812315	chr4	99146914	99147399	-	lincRNA	ENSMUST00000132337	gene_id "ENSMUSG00000086498"; transcript_id "ENSMUST00000132337"; exon_number "3"; gene_name "Gm12681"; gene_biotype "lincRNA"; transcript_name "Gm12681-001"; exon_id "ENSMUSE00000787323";
1419	8.9	0	2.5	chr1	172538133	172538328	-22933643	-	B2_Mm2	SINE/B2	-4	191	1	282962	chr1	172538133	172538481	-	lincRNA	ENSMUST00000132370	gene_id "ENSMUSG00000085184"; transcript_id "ENSMUST00000132370"; exon_number "3"; gene_name "4933439K11Rik"; gene_biotype "lincRNA"; transcript_name "4933439K11Rik-002"; exon_id "ENSMUSE00000852809";
218	25.5	3.6	1.8	chr2	9189562	9189604	-172923620	-	B3	SINE/B2	-105	111	68	2113314	chr2	9189515	9189647	+	lincRNA	ENSMUST00000132414	gene_id "ENSMUSG00000085580"; transcript_id "ENSMUST00000132414"; exon_number "1"; gene_name "1700061F12Rik"; gene_biotype "lincRNA"; transcript_name "1700061F12Rik-001"; exon_id "ENSMUSE00000738640";
751	16.3	22.7	2.3	chr4	3246977	3247152	-153260964	-	B3	SINE/B2	0	216	5	2661908	chr4	3246005	3247581	+	lincRNA	ENSMUST00000133960	gene_id "ENSMUSG00000085180"; transcript_id "ENSMUST00000133960"; exon_number "1"; gene_name "AI838599"; gene_biotype "lincRNA"; transcript_name "AI838599-005"; exon_id "ENSMUSE00000734309";
552	26.5	14.5	1.2	chr2	132500995	132501166	-49612058	-	B3	SINE/B2	-21	195	1	2320701	chr2	132500971	132501148	-	lincRNA	ENSMUST00000134264	gene_id "ENSMUSG00000086250"; transcript_id "ENSMUST00000134264"; exon_number "1"; gene_name "Gm14095"; gene_biotype "lincRNA"; transcript_name "Gm14095-001"; exon_id "ENSMUSE00000736348";
1033	22.8	0.5	0.5	chr2	137871817	137872032	-44241192	-	B3	SINE/B2	0	216	1	2329099	chr2	137870046	137873907	-	lincRNA	ENSMUST00000134795	gene_id "ENSMUSG00000086214"; transcript_id "ENSMUST00000134795"; exon_number "3"; gene_name "Gm14062"; gene_biotype "lincRNA"; transcript_name "Gm14062-001"; exon_id "ENSMUSE00000818010";
555	23.3	17.8	3.5	chr2	34019332	34019500	-148093724	+	B3	SINE/B2	1	193	-23	2157238	chr2	34018289	34020496	-	lincRNA	ENSMUST00000134921	gene_id "ENSMUSG00000087461"; transcript_id "ENSMUST00000134921"; exon_number "4"; gene_name "C230014O12Rik"; gene_biotype "lincRNA"; transcript_name "C230014O12Rik-001"; exon_id "ENSMUSE00000793664";
713	24.1	7.2	3.9	chr12	106710802	106711008	-13418014	-	B3	SINE/B2	-1	215	2	955979	chr12	106710806	106710903	-	lincRNA	ENSMUST00000135423	gene_id "ENSMUSG00000085820"; transcript_id "ENSMUST00000135423"; exon_number "5"; gene_name "4933406K04Rik"; gene_biotype "lincRNA"; transcript_name "4933406K04Rik-001"; exon_id "ENSMUSE00000801739";
1105	13.1	5.2	1.3	chr7	68270090	68270283	-77171176	-	B2_Mm2	SINE/B2	0	198	1	3569489	chr7	68270128	68270234	-	lincRNA	ENSMUST00000135564	gene_id "ENSMUSG00000086628"; transcript_id "ENSMUST00000135564"; exon_number "2"; gene_name "Gm16157"; gene_biotype "lincRNA"; transcript_name "Gm16157-001"; exon_id "ENSMUSE00000803776";
495	25.6	13.5	0.5	chr4	55598507	55598691	-100909425	-	B3	SINE/B2	-6	210	2	2746262	chr4	55598067	55599296	+	lincRNA	ENSMUST00000135987	gene_id "ENSMUSG00000066176"; transcript_id "ENSMUST00000135987"; exon_number "2"; gene_name "Gm12511"; gene_biotype "lincRNA"; transcript_name "Gm12511-001"; exon_id "ENSMUSE00000870636";
819	21.7	2.4	1.8	chr2	147972996	147973159	-34140065	-	B3	SINE/B2	-50	166	2	2345548	chr2	147972676	147973014	-	lincRNA	ENSMUST00000136555	gene_id "ENSMUSG00000086141"; transcript_id "ENSMUST00000136555"; exon_number "3"; gene_name "9030622O22Rik"; gene_biotype "lincRNA"; transcript_name "9030622O22Rik-002"; exon_id "ENSMUSE00000844498";
812	21.1	4.4	2.9	chr8	27611184	27611388	-101789825	+	B3	SINE/B2	3	210	-6	3746141	chr8	27610182	27611697	+	lincRNA	ENSMUST00000136749	gene_id "ENSMUSG00000074404"; transcript_id "ENSMUST00000136749"; exon_number "4"; gene_name "Gm1698"; gene_biotype "lincRNA"; transcript_name "Gm1698-001"; exon_id "ENSMUSE00000746118";
535	24.7	17.4	0	chr2	180839915	180840092	-1273132	-	B3	SINE/B2	0	216	8	2410355	chr2	180839955	180840120	-	lincRNA	ENSMUST00000137629	gene_id "ENSMUSG00000086166"; transcript_id "ENSMUST00000137629"; exon_number "2"; gene_name "Gm14342"; gene_biotype "lincRNA"; transcript_name "Gm14342-001"; exon_id "ENSMUSE00000802785";
1157	18.3	1.4	2.8	chr8	106299798	106300011	-23101202	-	B3	SINE/B2	-4	212	2	3878839	chr8	106298270	106300017	+	lincRNA	ENSMUST00000137706	gene_id "ENSMUSG00000074113"; transcript_id "ENSMUST00000137706"; exon_number "2"; gene_name "Gm10629"; gene_biotype "lincRNA"; transcript_name "Gm10629-001"; exon_id "ENSMUSE00000850086";
945	22.3	1.2	2.5	chr3	100103779	100103987	-59935693	+	B3	SINE/B2	1	212	-4	2564754	chr3	100102659	100104394	-	lincRNA	ENSMUST00000137776	gene_id "ENSMUSG00000085244"; transcript_id "ENSMUST00000137776"; exon_number "3"; gene_name "B930086A06Rik"; gene_biotype "lincRNA"; transcript_name "B930086A06Rik-001"; exon_id "ENSMUSE00000753176";
745	24.3	9.3	1.1	chr4	128873507	128873689	-27634427	+	B3	SINE/B2	1	198	-18	2871158	chr4	128872930	128873698	+	lincRNA	ENSMUST00000138291	gene_id "ENSMUSG00000085701"; transcript_id "ENSMUST00000138291"; exon_number "2"; gene_name "Gm12968"; gene_biotype "lincRNA"; transcript_name "Gm12968-001"; exon_id "ENSMUSE00000811664";
1392	3.5	10.4	0	chr11	89125266	89125438	-32957105	+	B2_Mm1t	SINE/B2	2	192	-1	706232	chr11	89124456	89126086	-	lincRNA	ENSMUST00000138295	gene_id "ENSMUSG00000086919"; transcript_id "ENSMUST00000138295"; exon_number "2"; gene_name "Gm11497"; gene_biotype "lincRNA"; transcript_name "Gm11497-001"; exon_id "ENSMUSE00000767013";
337	23.5	1.2	0	chr13	32379962	32380042	-88041597	+	B2_Mm2	SINE/B2	1	82	-113	1023017	chr13	32379907	32380178	-	lincRNA	ENSMUST00000138574	gene_id "ENSMUSG00000085770"; transcript_id "ENSMUST00000138574"; exon_number "3"; gene_name "Gm11381"; gene_biotype "lincRNA"; transcript_name "Gm11381-001"; exon_id "ENSMUSE00000836075";
615	22.6	11.6	3	chr4	129919612	129919775	-26588341	+	B3	SINE/B2	39	216	0	2874411	chr4	129919444	129919787	+	lincRNA	ENSMUST00000139190	gene_id "ENSMUSG00000086369"; transcript_id "ENSMUST00000139190"; exon_number "4"; gene_name "E330017L17Rik"; gene_biotype "lincRNA"; transcript_name "E330017L17Rik-004"; exon_id "ENSMUSE00000745635";
317	24.3	3.7	5.5	chr11	101611043	101611151	-20471392	+	B3A	SINE/B2	1	107	-91	733846	chr11	101611092	101611177	+	lincRNA	ENSMUST00000139424	gene_id "ENSMUSG00000086617"; transcript_id "ENSMUST00000139424"; exon_number "2"; gene_name "Gm11635"; gene_biotype "lincRNA"; transcript_name "Gm11635-001"; exon_id "ENSMUSE00000724689";
853	24.7	2.4	3.4	chr8	34055363	34055567	-95345646	+	B3	SINE/B2	1	203	-13	3756664	chr8	34055412	34055842	+	lincRNA	ENSMUST00000139529	gene_id "ENSMUSG00000054618"; transcript_id "ENSMUST00000139529"; exon_number "2"; gene_name "Gm9951"; gene_biotype "lincRNA"; transcript_name "Gm9951-003"; exon_id "ENSMUSE00000748947";
668	26.9	1.3	0.6	chr13	30061887	30062043	-90359596	-	B3A	SINE/B2	-38	160	3	1019388	chr13	30061801	30061918	+	lincRNA	ENSMUST00000139576	gene_id "ENSMUSG00000085188"; transcript_id "ENSMUST00000139576"; exon_number "3"; gene_name "Gm11368"; gene_biotype "lincRNA"; transcript_name "Gm11368-001"; exon_id "ENSMUSE00000749882";
831	27.9	3.5	2.5	chr11	14577873	14578074	-107504469	-	B3	SINE/B2	-8	208	5	561802	chr11	14577922	14578029	-	lincRNA	ENSMUST00000139973	gene_id "ENSMUSG00000085561"; transcript_id "ENSMUST00000139973"; exon_number "3"; gene_name "1700046C09Rik"; gene_biotype "lincRNA"; transcript_name "1700046C09Rik-001"; exon_id "ENSMUSE00000735769";
497	19.3	6	1.7	chr2	101872197	101872312	-80240912	-	B3A	SINE/B2	-75	123	3	2265198	chr2	101872175	101872386	+	lincRNA	ENSMUST00000140009	gene_id "ENSMUSG00000087465"; transcript_id "ENSMUST00000140009"; exon_number "1"; gene_name "Gm13905"; gene_biotype "lincRNA"; transcript_name "Gm13905-001"; exon_id "ENSMUSE00000759064";
775	23.7	0.6	0	chr3	36500662	36500817	-123538863	+	B3A	SINE/B2	1	157	-41	2460652	chr3	36499804	36501709	-	lincRNA	ENSMUST00000140203	gene_id "ENSMUSG00000085320"; transcript_id "ENSMUST00000140203"; exon_number "4"; gene_name "Gm11548"; gene_biotype "lincRNA"; transcript_name "Gm11548-001"; exon_id "ENSMUSE00000744458";
587	27	10.6	3.3	chr7	34490058	34490237	-110951222	-	B3A	SINE/B2	0	198	6	3514661	chr7	34490104	34490244	+	lincRNA	ENSMUST00000140298	gene_id "ENSMUSG00000085124"; transcript_id "ENSMUST00000140298"; exon_number "2"; gene_name "Gm12766"; gene_biotype "lincRNA"; transcript_name "Gm12766-001"; exon_id "ENSMUSE00000739287";
527	27.9	10.7	2.8	chr11	114414482	114414658	-7667885	-	B3A	SINE/B2	-7	191	1	762670	chr11	114413643	114416350	-	lincRNA	ENSMUST00000141088	gene_id "ENSMUSG00000062391"; transcript_id "ENSMUST00000141088"; exon_number "2"; gene_name "4932435O22Rik"; gene_biotype "lincRNA"; transcript_name "4932435O22Rik-002"; exon_id "ENSMUSE00000778656";
1077	13.7	2.8	0	chr4	51971100	51971281	-104536835	+	B2_Mm2	SINE/B2	3	189	-6	2739984	chr4	51968094	51971248	-	lincRNA	ENSMUST00000141452	gene_id "ENSMUSG00000085515"; transcript_id "ENSMUST00000141452"; exon_number "3"; gene_name "C630028M04Rik"; gene_biotype "lincRNA"; transcript_name "C630028M04Rik-001"; exon_id "ENSMUSE00000775808";
573	31.4	3.6	1	chr2	14516840	14517032	-167596192	-	B3A	SINE/B2	0	198	1	2122971	chr2	14516858	14516903	+	lincRNA	ENSMUST00000141869	gene_id "ENSMUSG00000084901"; transcript_id "ENSMUST00000141869"; exon_number "3"; gene_name "Gm13266"; gene_biotype "lincRNA"; transcript_name "Gm13266-001"; exon_id "ENSMUSE00000764016";
732	25.3	0	7.9	chr11	90135751	90135965	-31946578	+	B3A	SINE/B2	1	198	0	708061	chr11	90134842	90136235	-	lincRNA	ENSMUST00000142279	gene_id "ENSMUSG00000085074"; transcript_id "ENSMUST00000142279"; exon_number "4"; gene_name "Gm11494"; gene_biotype "lincRNA"; transcript_name "Gm11494-001"; exon_id "ENSMUSE00000770537";
986	11.4	5.9	5.9	chr2	155098111	155098199	-27015025	-	B2_Mm2	SINE/B2	-96	99	7	2359321	chr2	155097789	155099007	-	lincRNA	ENSMUST00000142569	gene_id "ENSMUSG00000087254"; transcript_id "ENSMUST00000142569"; exon_number "3"; gene_name "2310005A03Rik"; gene_biotype "lincRNA"; transcript_name "2310005A03Rik-001"; exon_id "ENSMUSE00000772444";
731	22.3	7.6	2	chr4	101390894	101391090	-55117026	+	B3	SINE/B2	1	208	-8	2816501	chr4	101390943	101391073	+	lincRNA	ENSMUST00000142581	gene_id "ENSMUSG00000087361"; transcript_id "ENSMUST00000142581"; exon_number "4"; gene_name "0610043K17Rik"; gene_biotype "lincRNA"; transcript_name "0610043K17Rik-002"; exon_id "ENSMUSE00000750163";
1002	17.9	7.4	1	chr4	152700232	152700434	-3807682	-	B3	SINE/B2	0	216	1	2926205	chr4	152700122	152700515	+	lincRNA	ENSMUST00000143133	gene_id "ENSMUSG00000073699"; transcript_id "ENSMUST00000143133"; exon_number "3"; gene_name "Gm833"; gene_biotype "lincRNA"; transcript_name "Gm833-001"; exon_id "ENSMUSE00000801766";
640	24.5	10.5	1.1	chr13	62724162	62724351	-57697288	-	B3	SINE/B2	0	216	9	1077805	chr13	62724098	62724217	-	lincRNA	ENSMUST00000143260	gene_id "ENSMUSG00000074863"; transcript_id "ENSMUST00000143260"; exon_number "2"; gene_name "Gm5665"; gene_biotype "lincRNA"; transcript_name "Gm5665-001"; exon_id "ENSMUSE00000681626";
575	26	10.9	3.8	chr2	129231788	129231971	-52881253	-	B3A	SINE/B2	0	198	2	2313726	chr2	129231809	129233785	+	lincRNA	ENSMUST00000143346	gene_id "ENSMUSG00000056738"; transcript_id "ENSMUST00000143346"; exon_number "4"; gene_name "A730036I17Rik"; gene_biotype "lincRNA"; transcript_name "A730036I17Rik-001"; exon_id "ENSMUSE00000415106";
642	23.3	15.5	0.6	chr2	129233304	129233484	-52879740	+	B3	SINE/B2	4	211	-5	2313727	chr2	129231809	129233785	+	lincRNA	ENSMUST00000143346	gene_id "ENSMUSG00000056738"; transcript_id "ENSMUST00000143346"; exon_number "4"; gene_name "A730036I17Rik"; gene_biotype "lincRNA"; transcript_name "A730036I17Rik-001"; exon_id "ENSMUSE00000415106";
467	28.1	3.2	4.6	chr2	167827707	167827922	-14285302	-	B3	SINE/B2	-1	215	3	2387340	chr2	167827693	167829431	-	lincRNA	ENSMUST00000143649	gene_id "ENSMUSG00000087684"; transcript_id "ENSMUST00000143649"; exon_number "2"; gene_name "1200007C13Rik"; gene_biotype "lincRNA"; transcript_name "1200007C13Rik-001"; exon_id "ENSMUSE00000778717";
799	17.8	0	0	chr2	132649302	132649430	-49463794	+	B3	SINE/B2	2	130	-86	2321075	chr2	132649154	132650156	+	lincRNA	ENSMUST00000143964	gene_id "ENSMUSG00000074783"; transcript_id "ENSMUST00000143964"; exon_number "4"; gene_name "AU019990"; gene_biotype "lincRNA"; transcript_name "AU019990-001"; exon_id "ENSMUSE00000803219";
1045	22.6	1.9	1.9	chr18	16816889	16817104	-73885535	+	B3	SINE/B2	1	216	0	1874433	chr18	16816996	16817070	+	lincRNA	ENSMUST00000144006	gene_id "ENSMUSG00000086095"; transcript_id "ENSMUST00000144006"; exon_number "2"; gene_name "Gm15328"; gene_biotype "lincRNA"; transcript_name "Gm15328-001"; exon_id "ENSMUSE00000761607";
718	22.9	5.2	2.6	chr2	77314746	77314938	-104798286	+	B3A	SINE/B2	1	198	0	2226251	chr2	77314751	77314878	+	lincRNA	ENSMUST00000144043	gene_id "ENSMUSG00000085277"; transcript_id "ENSMUST00000144043"; exon_number "1"; gene_name "Gm13943"; gene_biotype "lincRNA"; transcript_name "Gm13943-001"; exon_id "ENSMUSE00000747543";
557	31.1	1.1	2.7	chr2	115043543	115043727	-67069497	+	B3A	SINE/B2	2	183	-15	2286512	chr2	115043544	115043972	+	lincRNA	ENSMUST00000144368	gene_id "ENSMUSG00000085222"; transcript_id "ENSMUST00000144368"; exon_number "9"; gene_name "Gm13974"; gene_biotype "lincRNA"; transcript_name "Gm13974-001"; exon_id "ENSMUSE00000812110";
1062	20.6	3.3	0.9	chr2	169109147	169109357	-13003867	-	B3	SINE/B2	0	216	1	2390828	chr2	169108646	169110415	+	lincRNA	ENSMUST00000144607	gene_id "ENSMUSG00000086238"; transcript_id "ENSMUST00000144607"; exon_number "2"; gene_name "Gm14258"; gene_biotype "lincRNA"; transcript_name "Gm14258-001"; exon_id "ENSMUSE00000840187";
1372	2.9	10.9	0.6	chr2	180370478	180370651	-1742573	-	B2_Mm1t	SINE/B2	0	193	2	2409652	chr2	180370491	180371230	-	lincRNA	ENSMUST00000145549	gene_id "ENSMUSG00000084843"; transcript_id "ENSMUST00000145549"; exon_number "7"; gene_name "B230312C02Rik"; gene_biotype "lincRNA"; transcript_name "B230312C02Rik-001"; exon_id "ENSMUSE00000734787";
452	25.6	6.6	0	chr4	40491577	40491697	-116016419	-	B3	SINE/B2	-87	129	1	2717356	chr4	40491553	40491723	-	lincRNA	ENSMUST00000146043	gene_id "ENSMUSG00000086355"; transcript_id "ENSMUST00000146043"; exon_number "4"; gene_name "4933428C19Rik"; gene_biotype "lincRNA"; transcript_name "4933428C19Rik-001"; exon_id "ENSMUSE00000741845";
237	22.5287	2.275	0	chr11	45213521	45213627	-76868916	+	B3A	SINE/B2	1	161	-37	610589	chr11	45213398	45213656	+	lincRNA	ENSMUST00000146372	gene_id "ENSMUSG00000087089"; transcript_id "ENSMUST00000146372"; exon_number "2"; gene_name "Gm12160"; gene_biotype "lincRNA"; transcript_name "Gm12160-001"; exon_id "ENSMUSE00000727499";
315	23.3	0	0	chr2	38454615	38454673	-143658551	-	B3A	SINE/B2	-139	59	1	2165043	chr2	38454473	38455851	+	lincRNA	ENSMUST00000146404	gene_id "ENSMUSG00000085950"; transcript_id "ENSMUST00000146404"; exon_number "2"; gene_name "Gm13589"; gene_biotype "lincRNA"; transcript_name "Gm13589-001"; exon_id "ENSMUSE00000809202";
1066	22.4	0.9	0.5	chr11	19627988	19628202	-102454341	+	B3	SINE/B2	1	216	0	568669	chr11	19627395	19628061	-	lincRNA	ENSMUST00000146531	gene_id "ENSMUSG00000086911"; transcript_id "ENSMUST00000146531"; exon_number "1"; gene_name "Gm12027"; gene_biotype "lincRNA"; transcript_name "Gm12027-001"; exon_id "ENSMUSE00000818119";
736	25.1	12.9	1	chr4	127564544	127564736	-28943380	-	B3	SINE/B2	0	216	1	2868633	chr4	127564609	127564907	+	lincRNA	ENSMUST00000146587	gene_id "ENSMUSG00000087470"; transcript_id "ENSMUST00000146587"; exon_number "4"; gene_name "A630031M04Rik"; gene_biotype "lincRNA"; transcript_name "A630031M04Rik-001"; exon_id "ENSMUSE00000760161";
821	17.8	3.7	7.3	chrX	94447489	94447706	-76583593	+	B3	SINE/B2	2	211	-5	4285733	chrX	94445260	94447727	+	lincRNA	ENSMUST00000146644	gene_id "ENSMUSG00000084904"; transcript_id "ENSMUST00000146644"; exon_number "4"; gene_name "Gm14827"; gene_biotype "lincRNA"; transcript_name "Gm14827-001"; exon_id "ENSMUSE00000765243";
459	22.4	13.9	0.6	chr2	50552110	50552275	-131560949	-	B3A	SINE/B2	-6	192	5	2182611	chr2	50552143	50552258	+	lincRNA	ENSMUST00000146690	gene_id "ENSMUSG00000085429"; transcript_id "ENSMUST00000146690"; exon_number "5"; gene_name "Gm13485"; gene_biotype "lincRNA"; transcript_name "Gm13485-001"; exon_id "ENSMUSE00000813776";
1400	5.9	4.8	0	chr2	165980698	165980883	-16132341	-	B2_Mm2	SINE/B2	0	195	1	2382817	chr2	165980726	165980883	-	lincRNA	ENSMUST00000146963	gene_id "ENSMUSG00000087351"; transcript_id "ENSMUST00000146963"; exon_number "3"; gene_name "Gm11464"; gene_biotype "lincRNA"; transcript_name "Gm11464-001"; exon_id "ENSMUSE00000745524";
806	12.9	9.2	2.1	chr11	102621205	102621346	-19461197	-	B2_Mm2	SINE/B2	-27	168	17	736794	chr11	102621318	102621570	-	lincRNA	ENSMUST00000147541	gene_id "ENSMUSG00000086283"; transcript_id "ENSMUST00000147541"; exon_number "3"; gene_name "2810433D01Rik"; gene_biotype "lincRNA"; transcript_name "2810433D01Rik-002"; exon_id "ENSMUSE00000828006";
678	23.5	14.5	1.2	chr4	147669861	147670038	-8838078	-	B3	SINE/B2	-13	182	1	2914963	chr4	147668518	147670043	-	lincRNA	ENSMUST00000147722	gene_id "ENSMUSG00000086130"; transcript_id "ENSMUST00000147722"; exon_number "2"; gene_name "Gm16211"; gene_biotype "lincRNA"; transcript_name "Gm16211-001"; exon_id "ENSMUSE00000817587";
412	29.1	14.6	0	chr4	147670744	147670901	-8837215	-	B3A	SINE/B2	-15	183	3	2914968	chr4	147670761	147670854	-	lincRNA	ENSMUST00000147722	gene_id "ENSMUSG00000086130"; transcript_id "ENSMUST00000147722"; exon_number "1"; gene_name "Gm16211"; gene_biotype "lincRNA"; transcript_name "Gm16211-001"; exon_id "ENSMUSE00000830039";
527	27.9	10.7	2.8	chr11	114414482	114414658	-7667885	-	B3A	SINE/B2	-7	191	1	762670	chr11	114413401	114416350	-	lincRNA	ENSMUST00000148405	gene_id "ENSMUSG00000062391"; transcript_id "ENSMUST00000148405"; exon_number "3"; gene_name "4932435O22Rik"; gene_biotype "lincRNA"; transcript_name "4932435O22Rik-001"; exon_id "ENSMUSE00000747243";
740	29	2.4	0.9	chr4	125890558	125890769	-30617347	+	B3	SINE/B2	2	216	0	2864059	chr4	125887851	125890733	-	lincRNA	ENSMUST00000148534	gene_id "ENSMUSG00000085562"; transcript_id "ENSMUST00000148534"; exon_number "6"; gene_name "2610028E06Rik"; gene_biotype "lincRNA"; transcript_name "2610028E06Rik-002"; exon_id "ENSMUSE00000820054";
980	9.1	14.4	4.6	chr4	125891484	125891656	-30616460	+	B2_Mm2	SINE/B2	5	194	-1	2864062	chr4	125891484	125891590	-	lincRNA	ENSMUST00000148534	gene_id "ENSMUSG00000085562"; transcript_id "ENSMUST00000148534"; exon_number "5"; gene_name "2610028E06Rik"; gene_biotype "lincRNA"; transcript_name "2610028E06Rik-002"; exon_id "ENSMUSE00000822296";
575	26	10.9	3.8	chr2	129231788	129231971	-52881253	-	B3A	SINE/B2	0	198	2	2313726	chr2	129231809	129231971	+	lincRNA	ENSMUST00000148548	gene_id "ENSMUSG00000056738"; transcript_id "ENSMUST00000148548"; exon_number "2"; gene_name "A730036I17Rik"; gene_biotype "lincRNA"; transcript_name "A730036I17Rik-002"; exon_id "ENSMUSE00000822353";
819	28.3	2.4	2.4	chr2	103911944	103912153	-78201071	+	B3	SINE/B2	7	216	0	2268790	chr2	103912024	103912773	+	lincRNA	ENSMUST00000149025	gene_id "ENSMUSG00000084756"; transcript_id "ENSMUST00000149025"; exon_number "1"; gene_name "Gm13881"; gene_biotype "lincRNA"; transcript_name "Gm13881-001"; exon_id "ENSMUSE00000753649";
851	23.8	2.9	2.9	chr2	103915996	103916203	-78197021	-	B3	SINE/B2	-5	211	4	2268801	chr2	103915995	103918960	+	lincRNA	ENSMUST00000149025	gene_id "ENSMUSG00000084756"; transcript_id "ENSMUST00000149025"; exon_number "2"; gene_name "Gm13881"; gene_biotype "lincRNA"; transcript_name "Gm13881-001"; exon_id "ENSMUSE00000791753";
713	24.1	7.2	3.9	chr12	106710802	106711008	-13418014	-	B3	SINE/B2	-1	215	2	955979	chr12	106710806	106710903	-	lincRNA	ENSMUST00000149382	gene_id "ENSMUSG00000085820"; transcript_id "ENSMUST00000149382"; exon_number "5"; gene_name "4933406K04Rik"; gene_biotype "lincRNA"; transcript_name "4933406K04Rik-002"; exon_id "ENSMUSE00000801739";
771	18.6	1.4	0.7	chr11	7270756	7270896	-114811647	+	B3	SINE/B2	2	143	-73	552026	chr11	7270351	7270919	-	lincRNA	ENSMUST00000149481	gene_id "ENSMUSG00000087637"; transcript_id "ENSMUST00000149481"; exon_number "2"; gene_name "Gm11986"; gene_biotype "lincRNA"; transcript_name "Gm11986-001"; exon_id "ENSMUSE00000797429";
853	24.7	2.4	3.4	chr8	34055363	34055567	-95345646	+	B3	SINE/B2	1	203	-13	3756664	chr8	34055412	34057046	+	lincRNA	ENSMUST00000149618	gene_id "ENSMUSG00000054618"; transcript_id "ENSMUST00000149618"; exon_number "2"; gene_name "Gm9951"; gene_biotype "lincRNA"; transcript_name "Gm9951-001"; exon_id "ENSMUSE00000863110";
632	22.8	9.8	1.6	chr6	148007005	148007187	-1729359	+	B3A	SINE/B2	1	198	0	3454840	chr6	148006580	148007170	-	lincRNA	ENSMUST00000149815	gene_id "ENSMUSG00000086777"; transcript_id "ENSMUST00000149815"; exon_number "4"; gene_name "B230104C08Rik"; gene_biotype "lincRNA"; transcript_name "B230104C08Rik-001"; exon_id "ENSMUSE00000767744";
1528	3.3	3.3	0.5	chr4	129264827	129265010	-27243106	+	B2_Mm2	SINE/B2	2	190	-5	2872209	chr4	129264747	129265010	+	lincRNA	ENSMUST00000150171	gene_id "ENSMUSG00000087575"; transcript_id "ENSMUST00000150171"; exon_number "2"; gene_name "Gm12976"; gene_biotype "lincRNA"; transcript_name "Gm12976-001"; exon_id "ENSMUSE00000760034";
416	29.5	13.3	0	chr5	148742953	148743125	-3091559	+	B3A	SINE/B2	3	198	0	3201542	chr5	148742735	148743139	+	lincRNA	ENSMUST00000150265	gene_id "ENSMUSG00000086494"; transcript_id "ENSMUST00000150265"; exon_number "2"; gene_name "2210417A02Rik"; gene_biotype "lincRNA"; transcript_name "2210417A02Rik-001"; exon_id "ENSMUSE00000843142";
646	23.3	13.7	1.7	chr4	55279454	55279616	-101228500	+	B3A	SINE/B2	3	187	-11	2745393	chr4	55279343	55279479	-	lincRNA	ENSMUST00000150455	gene_id "ENSMUSG00000087614"; transcript_id "ENSMUST00000150455"; exon_number "1"; gene_name "Gm12514"; gene_biotype "lincRNA"; transcript_name "Gm12514-001"; exon_id "ENSMUSE00000749093";
918	18.1	8.4	1.5	chr2	92095118	92095319	-90017905	+	B3	SINE/B2	1	216	0	2249803	chr2	92095009	92096042	-	lincRNA	ENSMUST00000150482	gene_id "ENSMUSG00000087197"; transcript_id "ENSMUST00000150482"; exon_number "1"; gene_name "Gm13780"; gene_biotype "lincRNA"; transcript_name "Gm13780-001"; exon_id "ENSMUSE00000731270";
535	26.1	6.3	3.8	chr11	117035076	117035259	-5047284	-	B3A	SINE/B2	-1	197	37	769370	chr11	117035078	117035564	-	lincRNA	ENSMUST00000150628	gene_id "ENSMUSG00000086902"; transcript_id "ENSMUST00000150628"; exon_number "4"; gene_name "Gm11728"; gene_biotype "lincRNA"; transcript_name "Gm11728-002"; exon_id "ENSMUSE00000733533";
1419	6.6	1.6	0	chr4	82067041	82067222	-74440894	-	B2_Mm2	SINE/B2	-6	189	5	2786052	chr4	82066090	82067775	+	lincRNA	ENSMUST00000151038	gene_id "ENSMUSG00000085022"; transcript_id "ENSMUST00000151038"; exon_number "2"; gene_name "Gm5860"; gene_biotype "lincRNA"; transcript_name "Gm5860-003"; exon_id "ENSMUSE00000807736";
436	27.4	4	1.6	chr11	70623204	70623305	-51459238	+	B3	SINE/B2	84	186	-30	662931	chr11	70623027	70623550	-	lincRNA	ENSMUST00000151599	gene_id "ENSMUSG00000085952"; transcript_id "ENSMUST00000151599"; exon_number "3"; gene_name "Gm12315"; gene_biotype "lincRNA"; transcript_name "Gm12315-001"; exon_id "ENSMUSE00000794365";
426	29.2	7.8	3	chr6	147206083	147206248	-2530298	-	B3A	SINE/B2	-13	185	12	3453693	chr6	147206110	147208285	+	lincRNA	ENSMUST00000151979	gene_id "ENSMUSG00000085600"; transcript_id "ENSMUST00000151979"; exon_number "3"; gene_name "E330012B07Rik"; gene_biotype "lincRNA"; transcript_name "E330012B07Rik-001"; exon_id "ENSMUSE00000837732";
676	24.6	10.9	0	chrX	99411638	99411812	-71619487	+	B3	SINE/B2	1	194	-22	4293664	chrX	99411634	99411768	-	lincRNA	ENSMUST00000152025	gene_id "ENSMUSG00000085053"; transcript_id "ENSMUST00000152025"; exon_number "2"; gene_name "Gm14809"; gene_biotype "lincRNA"; transcript_name "Gm14809-001"; exon_id "ENSMUSE00000777941";
476	27.6	14.1	5.7	chr11	102616351	102616373	-19466170	+	B3	SINE/B2	195	215	-1	736769	chr11	102616284	102616546	-	lincRNA	ENSMUST00000152172	gene_id "ENSMUSG00000086105"; transcript_id "ENSMUST00000152172"; exon_number "1"; gene_name "Gm11636"; gene_biotype "lincRNA"; transcript_name "Gm11636-001"; exon_id "ENSMUSE00000773341";
925	18.2	11.5	0	chr11	102616384	102616575	-19465968	+	B3	SINE/B2	3	216	0	736771	chr11	102616284	102616546	-	lincRNA	ENSMUST00000152172	gene_id "ENSMUSG00000086105"; transcript_id "ENSMUST00000152172"; exon_number "1"; gene_name "Gm11636"; gene_biotype "lincRNA"; transcript_name "Gm11636-001"; exon_id "ENSMUSE00000773341";
751	19.3	5.8	4.2	chr2	128203557	128203745	-53909479	+	B3A	SINE/B2	7	198	0	2311498	chr2	128203600	128203724	+	lincRNA	ENSMUST00000152439	gene_id "ENSMUSG00000085750"; transcript_id "ENSMUST00000152439"; exon_number "3"; gene_name "Gm14009"; gene_biotype "lincRNA"; transcript_name "Gm14009-001"; exon_id "ENSMUSE00000793614";
254	39.6	1	2.9	chr2	115329291	115329394	-66783830	-	B3	SINE/B2	-34	182	81	2286908	chr2	115329264	115329595	-	lincRNA	ENSMUST00000152815	gene_id "ENSMUSG00000087309"; transcript_id "ENSMUST00000152815"; exon_number "3"; gene_name "4930528P14Rik"; gene_biotype "lincRNA"; transcript_name "4930528P14Rik-001"; exon_id "ENSMUSE00000763281";
789	21.6	1.4	8.5	chr11	97893591	97893802	-24188741	+	B3A	SINE/B2	2	198	0	724889	chr11	97893463	97893811	+	lincRNA	ENSMUST00000152825	gene_id "ENSMUSG00000086917"; transcript_id "ENSMUST00000152825"; exon_number "2"; gene_name "Gm11630"; gene_biotype "lincRNA"; transcript_name "Gm11630-001"; exon_id "ENSMUSE00000788532";
797	19.8	13.2	0	chr2	166285671	166285852	-15827372	+	B3	SINE/B2	1	206	-10	2383514	chr2	166285672	166285742	+	lincRNA	ENSMUST00000152987	gene_id "ENSMUSG00000084840"; transcript_id "ENSMUST00000152987"; exon_number "2"; gene_name "Gm11468"; gene_biotype "lincRNA"; transcript_name "Gm11468-001"; exon_id "ENSMUSE00000734809";
740	29	2.4	0.9	chr4	125890558	125890769	-30617347	+	B3	SINE/B2	2	216	0	2864059	chr4	125890415	125890733	-	lincRNA	ENSMUST00000153589	gene_id "ENSMUSG00000085562"; transcript_id "ENSMUST00000153589"; exon_number "5"; gene_name "2610028E06Rik"; gene_biotype "lincRNA"; transcript_name "2610028E06Rik-003"; exon_id "ENSMUSE00000780234";
980	9.1	14.4	4.6	chr4	125891484	125891656	-30616460	+	B2_Mm2	SINE/B2	5	194	-1	2864062	chr4	125891484	125891590	-	lincRNA	ENSMUST00000153589	gene_id "ENSMUSG00000085562"; transcript_id "ENSMUST00000153589"; exon_number "4"; gene_name "2610028E06Rik"; gene_biotype "lincRNA"; transcript_name "2610028E06Rik-003"; exon_id "ENSMUSE00000822296";
1528	3.3	3.3	0.5	chr4	129264827	129265010	-27243106	+	B2_Mm2	SINE/B2	2	190	-5	2872209	chr4	129264747	129265010	+	lincRNA	ENSMUST00000153817	gene_id "ENSMUSG00000087575"; transcript_id "ENSMUST00000153817"; exon_number "2"; gene_name "Gm12976"; gene_biotype "lincRNA"; transcript_name "Gm12976-002"; exon_id "ENSMUSE00000760034";
1493	7	0.5	0	chrX	152319760	152319944	-18711355	+	B2_Mm1t	SINE/B2	2	187	-6	4380633	chrX	152319797	152320284	-	lincRNA	ENSMUST00000154085	gene_id "ENSMUSG00000087403"; transcript_id "ENSMUST00000154085"; exon_number "3"; gene_name "2900056M20Rik"; gene_biotype "lincRNA"; transcript_name "2900056M20Rik-004"; exon_id "ENSMUSE00000722881";
1121	19.8	3.8	1	chr3	98937612	98937820	-61101860	+	B3	SINE/B2	2	216	0	2563059	chr3	98937649	98937742	-	lincRNA	ENSMUST00000155540	gene_id "ENSMUSG00000085121"; transcript_id "ENSMUST00000155540"; exon_number "2"; gene_name "5730437C11Rik"; gene_biotype "lincRNA"; transcript_name "5730437C11Rik-001"; exon_id "ENSMUSE00000805636";
405	25.9	10.3	6.9	chr6	52106879	52107081	-97629465	+	B3	SINE/B2	6	215	-1	3287876	chr6	52106771	52106896	+	lincRNA	ENSMUST00000155758	gene_id "ENSMUSG00000085412"; transcript_id "ENSMUST00000155758"; exon_number "2"; gene_name "Gm15055"; gene_biotype "lincRNA"; transcript_name "Gm15055-002"; exon_id "ENSMUSE00000827643";
229	28.1	0	4.5	chr11	88059095	88059161	-34023382	-	B3	SINE/B2	-7	209	146	703661	chr11	88059066	88059687	+	lincRNA	ENSMUST00000156149	gene_id "ENSMUSG00000087373"; transcript_id "ENSMUST00000156149"; exon_number "1"; gene_name "Gm15892"; gene_biotype "lincRNA"; transcript_name "Gm15892-001"; exon_id "ENSMUSE00000744282";
884	15.7	13.2	1.1	chr11	88059494	88059667	-34022876	+	B2_Mm2	SINE/B2	1	195	0	703662	chr11	88059066	88059687	+	lincRNA	ENSMUST00000156149	gene_id "ENSMUSG00000087373"; transcript_id "ENSMUST00000156149"; exon_number "1"; gene_name "Gm15892"; gene_biotype "lincRNA"; transcript_name "Gm15892-001"; exon_id "ENSMUSE00000744282";
561	25.7	0.5	7.2	chr11	20145738	20145930	-101936613	+	B3A	SINE/B2	2	181	-17	569980	chr11	20145846	20146344	-	lincRNA	ENSMUST00000156150	gene_id "ENSMUSG00000085035"; transcript_id "ENSMUST00000156150"; exon_number "1"; gene_name "Gm12031"; gene_biotype "lincRNA"; transcript_name "Gm12031-001"; exon_id "ENSMUSE00000837089";
1347	9.9	1.6	0.5	chr11	20145970	20146162	-101936381	+	B2_Mm2	SINE/B2	1	195	0	569982	chr11	20145846	20146344	-	lincRNA	ENSMUST00000156150	gene_id "ENSMUSG00000085035"; transcript_id "ENSMUST00000156150"; exon_number "1"; gene_name "Gm12031"; gene_biotype "lincRNA"; transcript_name "Gm12031-001"; exon_id "ENSMUSE00000837089";
656	23.3	1	6.2	chr5	116028249	116028440	-35806244	+	B3A	SINE/B2	1	182	-16	3118153	chr5	116028347	116028399	-	lincRNA	ENSMUST00000156331	gene_id "ENSMUSG00000084992"; transcript_id "ENSMUST00000156331"; exon_number "2"; gene_name "Gm13842"; gene_biotype "lincRNA"; transcript_name "Gm13842-001"; exon_id "ENSMUSE00000765038";
740	29	2.4	0.9	chr4	125890558	125890769	-30617347	+	B3	SINE/B2	2	216	0	2864059	chr4	125888197	125890733	-	lincRNA	ENSMUST00000156350	gene_id "ENSMUSG00000085562"; transcript_id "ENSMUST00000156350"; exon_number "7"; gene_name "2610028E06Rik"; gene_biotype "lincRNA"; transcript_name "2610028E06Rik-001"; exon_id "ENSMUSE00000777204";
980	9.1	14.4	4.6	chr4	125891484	125891656	-30616460	+	B2_Mm2	SINE/B2	5	194	-1	2864062	chr4	125891484	125891590	-	lincRNA	ENSMUST00000156350	gene_id "ENSMUSG00000085562"; transcript_id "ENSMUST00000156350"; exon_number "6"; gene_name "2610028E06Rik"; gene_biotype "lincRNA"; transcript_name "2610028E06Rik-001"; exon_id "ENSMUSE00000822296";
289	26.6	12.9	2.6	chr2	33979218	33979333	-148133891	-	B3A	SINE/B2	-70	128	1	2157146	chr2	33978511	33980324	+	lincRNA	ENSMUST00000156633	gene_id "ENSMUSG00000086904"; transcript_id "ENSMUST00000156633"; exon_number "2"; gene_name "Gm13404"; gene_biotype "lincRNA"; transcript_name "Gm13404-001"; exon_id "ENSMUSE00000815528";
800	24.6	2.1	3.6	chr2	33979361	33979554	-148133670	+	B3A	SINE/B2	1	191	-7	2157147	chr2	33978511	33980324	+	lincRNA	ENSMUST00000156633	gene_id "ENSMUSG00000086904"; transcript_id "ENSMUST00000156633"; exon_number "2"; gene_name "Gm13404"; gene_biotype "lincRNA"; transcript_name "Gm13404-001"; exon_id "ENSMUSE00000815528";
888	27.6	0.9	1.4	chr2	93455739	93455955	-88657269	-	B3	SINE/B2	0	216	1	2252435	chr2	93455816	93455863	+	lincRNA	ENSMUST00000162565	gene_id "ENSMUSG00000075025"; transcript_id "ENSMUST00000162565"; exon_number "2"; gene_name "Gm10804"; gene_biotype "lincRNA"; transcript_name "Gm10804-003"; exon_id "ENSMUSE00000687249";
888	27.6	0.9	1.4	chr2	93455739	93455955	-88657269	-	B3	SINE/B2	0	216	1	2252435	chr2	93455816	93455863	+	lincRNA	ENSMUST00000163052	gene_id "ENSMUSG00000075025"; transcript_id "ENSMUST00000163052"; exon_number "2"; gene_name "Gm10804"; gene_biotype "lincRNA"; transcript_name "Gm10804-002"; exon_id "ENSMUSE00000687249";
645	26.3	4.5	1.1	chr9	112347877	112348053	-12247057	+	B3A	SINE/B2	5	187	-11	4123679	chr9	112346536	112348925	+	lincRNA	ENSMUST00000163302	gene_id "ENSMUSG00000087038"; transcript_id "ENSMUST00000163302"; exon_number "4"; gene_name "2900079G21Rik"; gene_biotype "lincRNA"; transcript_name "2900079G21Rik-004"; exon_id "ENSMUSE00000913504";
692	26.5	5.8	2.3	chr9	112348654	112348827	-12246283	+	B3	SINE/B2	31	210	-6	4123681	chr9	112346536	112348925	+	lincRNA	ENSMUST00000163302	gene_id "ENSMUSG00000087038"; transcript_id "ENSMUST00000163302"; exon_number "4"; gene_name "2900079G21Rik"; gene_biotype "lincRNA"; transcript_name "2900079G21Rik-004"; exon_id "ENSMUSE00000913504";
881	21.5	5.8	1.1	chr19	59897519	59897706	-1533860	+	B3	SINE/B2	9	205	-11	2098565	chr19	59896241	59897781	-	lincRNA	ENSMUST00000164379	gene_id "ENSMUSG00000090965"; transcript_id "ENSMUST00000164379"; exon_number "2"; gene_name "Gm17203"; gene_biotype "lincRNA"; transcript_name "Gm17203-001"; exon_id "ENSMUSE00000895212";
378	18.7	18.9	15.8	chr19	59900684	59900810	-1530756	+	B3A	SINE/B2	6	159	-39	2098572	chr19	59898587	59901062	-	lincRNA	ENSMUST00000164379	gene_id "ENSMUSG00000090965"; transcript_id "ENSMUST00000164379"; exon_number "1"; gene_name "Gm17203"; gene_biotype "lincRNA"; transcript_name "Gm17203-001"; exon_id "ENSMUSE00000892578";
575	26	10.9	3.8	chr2	129231788	129231971	-52881253	-	B3A	SINE/B2	0	198	2	2313726	chr2	129231809	129233254	+	lincRNA	ENSMUST00000165505	gene_id "ENSMUSG00000056738"; transcript_id "ENSMUST00000165505"; exon_number "4"; gene_name "A730036I17Rik"; gene_biotype "lincRNA"; transcript_name "A730036I17Rik-201"; exon_id "ENSMUSE00000889019";
1075	9.4	13.5	0	chr4	108636109	108636278	-47871838	+	B2_Mm2	SINE/B2	1	193	-2	2829834	chr4	108635650	108637441	-	lincRNA	ENSMUST00000170933	gene_id "ENSMUSG00000091985"; transcript_id "ENSMUST00000170933"; exon_number "1"; gene_name "Gm17354"; gene_biotype "lincRNA"; transcript_name "Gm17354-001"; exon_id "ENSMUSE00000904553";
797	20.3	7.1	6.6	chr17	35166110	35166320	-59820951	-	B3	SINE/B2	0	216	5	1748821	chr17	35165897	35167186	+	lincRNA	ENSMUST00000172285	gene_id "ENSMUSG00000090936"; transcript_id "ENSMUST00000172285"; exon_number "2"; gene_name "Gm17705"; gene_biotype "lincRNA"; transcript_name "Gm17705-001"; exon_id "ENSMUSE00000909056";
906	13.3	3.9	5	chr17	35167015	35167196	-59820075	+	B2_Mm2	SINE/B2	15	194	-1	1748823	chr17	35165897	35167186	+	lincRNA	ENSMUST00000172285	gene_id "ENSMUSG00000090936"; transcript_id "ENSMUST00000172285"; exon_number "2"; gene_name "Gm17705"; gene_biotype "lincRNA"; transcript_name "Gm17705-001"; exon_id "ENSMUSE00000909056";
1303	7.6	6.4	0	chr17	33906329	33906499	-61080772	-	B2_Mm2	SINE/B2	-12	183	2	1746404	chr17	33906319	33906675	+	lincRNA	ENSMUST00000172817	gene_id "ENSMUSG00000092349"; transcript_id "ENSMUST00000172817"; exon_number "3"; gene_name "BC033916"; gene_biotype "lincRNA"; transcript_name "BC033916-001"; exon_id "ENSMUSE00000935906";
605	29.4	2.5	0	chr12	22116941	22117103	-98011919	-	B3A	SINE/B2	-30	168	2	812123	chr12	22115756	22117820	-	lincRNA	ENSMUST00000172838	gene_id "ENSMUSG00000093846"; transcript_id "ENSMUST00000172838"; exon_number "5"; gene_name "RP23-71I22.6"; gene_biotype "lincRNA"; transcript_name "RP23-71I22.6-001"; exon_id "ENSMUSE00000989646";
518	18.2	19.4	9.4	chr17	35466346	35466515	-59520756	-	B3	SINE/B2	-6	189	3	1749377	chr17	35466460	35466482	-	lincRNA	ENSMUST00000174057	gene_id "ENSMUSG00000092198"; transcript_id "ENSMUST00000174057"; exon_number "1"; gene_name "Gm20527"; gene_biotype "lincRNA"; transcript_name "Gm20527-001"; exon_id "ENSMUSE00000934184";
1189	7.1	10.4	1.7	chr17	35743328	35743500	-59243771	-	B2_Mm2	SINE/B2	-7	188	1	1750119	chr17	35743323	35743622	-	lincRNA	ENSMUST00000174630	gene_id "ENSMUSG00000092600"; transcript_id "ENSMUST00000174630"; exon_number "2"; gene_name "Gm20442"; gene_biotype "lincRNA"; transcript_name "Gm20442-001"; exon_id "ENSMUSE00000928353";
421	26.5	6.3	10.2	chr17	35743501	35743663	-59243608	+	B3A	SINE/B2	38	198	0	1750118	chr17	35743323	35743622	-	lincRNA	ENSMUST00000174630	gene_id "ENSMUSG00000092600"; transcript_id "ENSMUST00000174630"; exon_number "2"; gene_name "Gm20442"; gene_biotype "lincRNA"; transcript_name "Gm20442-001"; exon_id "ENSMUSE00000928353";
815	18.3	21.7	0	chr5	33295732	33295906	-118538778	+	B3	SINE/B2	4	216	0	2980634	chr5	33295658	33295801	-	lincRNA	ENSMUST00000174768	gene_id "ENSMUSG00000092275"; transcript_id "ENSMUST00000174768"; exon_number "4"; gene_name "Gm20465"; gene_biotype "lincRNA"; transcript_name "Gm20465-001"; exon_id "ENSMUSE00000940719";
568	20.8	27.2	0.6	chr5	33297290	33297458	-118537226	+	B3	SINE/B2	1	214	-2	2980636	chr5	33296986	33297978	-	lincRNA	ENSMUST00000174768	gene_id "ENSMUSG00000092275"; transcript_id "ENSMUST00000174768"; exon_number "3"; gene_name "Gm20465"; gene_biotype "lincRNA"; transcript_name "Gm20465-001"; exon_id "ENSMUSE00000936732";
1229	18.5	0	3.6	chr5	33297483	33297701	-118536983	+	B3	SINE/B2	2	212	-4	2980637	chr5	33296986	33297978	-	lincRNA	ENSMUST00000174768	gene_id "ENSMUSG00000092275"; transcript_id "ENSMUST00000174768"; exon_number "3"; gene_name "Gm20465"; gene_biotype "lincRNA"; transcript_name "Gm20465-001"; exon_id "ENSMUSE00000936732";
501	15	36.7	2	chr5	33297857	33298006	-118536678	+	B3	SINE/B2	3	204	-12	2980639	chr5	33296986	33297978	-	lincRNA	ENSMUST00000174768	gene_id "ENSMUSG00000092275"; transcript_id "ENSMUST00000174768"; exon_number "3"; gene_name "Gm20465"; gene_biotype "lincRNA"; transcript_name "Gm20465-001"; exon_id "ENSMUSE00000936732";
994	15	5.8	0	chr4	147782329	147782501	-8725615	-	B2_Mm2	SINE/B2	-12	183	1	2915126	chr4	147782319	147784497	-	lincRNA	ENSMUST00000176201	gene_id "ENSMUSG00000093594"; transcript_id "ENSMUST00000176201"; exon_number "4"; gene_name "Gm20707"; gene_biotype "lincRNA"; transcript_name "Gm20707-001"; exon_id "ENSMUSE00000949979";
1441	6.8	1.6	0.5	chr5	136349984	136350174	-15484510	+	B2_Mm2	SINE/B2	2	194	-1	3170832	chr5	136345884	136350231	-	lincRNA	ENSMUST00000176366	gene_id "ENSMUSG00000093578"; transcript_id "ENSMUST00000176366"; exon_number "1"; gene_name "A430110C17Rik"; gene_biotype "lincRNA"; transcript_name "A430110C17Rik-001"; exon_id "ENSMUSE00000955293";
213	14.7	0	0	chr10	71313117	71313150	-59381843	-	B2_Mm2	SINE/B2	-116	79	46	436848	chr10	71312777	71313977	+	lincRNA	ENSMUST00000177104	gene_id "ENSMUSG00000093732"; transcript_id "ENSMUST00000177104"; exon_number "4"; gene_name "Gm20609"; gene_biotype "lincRNA"; transcript_name "Gm20609-001"; exon_id "ENSMUSE00000953132";
499	29.3	6.7	16.8	chr6	6684627	6684764	-143051782	+	B3A	SINE/B2	71	197	-1	3215377	chr6	6684642	6684806	-	lincRNA	ENSMUST00000177482	gene_id "ENSMUSG00000093675"; transcript_id "ENSMUST00000177482"; exon_number "1"; gene_name "Gm20618"; gene_biotype "lincRNA"; transcript_name "Gm20618-002"; exon_id "ENSMUSE00000961578";
676	24.8	12.5	0.9	chr16	10911819	10912026	-87295742	-	B3A	SINE/B2	-6	210	2	1548784	chr16	10912012	10912691	-	lincRNA	ENSMUST00000178424	gene_id "ENSMUSG00000095369"; transcript_id "ENSMUST00000178424"; exon_number "4"; gene_name "RP23-203B24.3"; gene_biotype "lincRNA"; transcript_name "RP23-203B24.3-001"; exon_id "ENSMUSE00001018271";
1555	3.2	1.1	1.6	chr10	4392632	4392819	-126302174	-	B2_Mm1a	SINE/B2	-6	187	1	325172	chr10	4391587	4396424	+	lincRNA	ENSMUST00000178920	gene_id "ENSMUSG00000095123"; transcript_id "ENSMUST00000178920"; exon_number "1"; gene_name "RP24-538B17.1"; gene_biotype "lincRNA"; transcript_name "RP24-538B17.1-001"; exon_id "ENSMUSE00001046193";
1384	6.5	3.8	0	chr10	4393743	4393928	-126301065	-	B2_Mm1t	SINE/B2	0	193	1	325176	chr10	4391587	4396424	+	lincRNA	ENSMUST00000178920	gene_id "ENSMUSG00000095123"; transcript_id "ENSMUST00000178920"; exon_number "1"; gene_name "RP24-538B17.1"; gene_biotype "lincRNA"; transcript_name "RP24-538B17.1-001"; exon_id "ENSMUSE00001046193";
889	18.1	8.6	2	chr13	97496060	97496256	-22925383	-	B3	SINE/B2	-6	210	1	1129144	chr13	97494405	97497007	+	lincRNA	ENSMUST00000179324	gene_id "ENSMUSG00000078952"; transcript_id "ENSMUST00000179324"; exon_number "3"; gene_name "Gm2373"; gene_biotype "lincRNA"; transcript_name "Gm2373-002"; exon_id "ENSMUSE00000878382";
312	30.8	8.7	4	chr6	129237951	129238099	-20498447	+	B3	SINE/B2	5	160	-56	3422652	chr6	129237739	129237982	-	lincRNA	ENSMUST00000180379	gene_id "ENSMUSG00000097354"; transcript_id "ENSMUST00000180379"; exon_number "1"; gene_name "AC142191.1"; gene_biotype "lincRNA"; transcript_name "AC142191.1-201"; exon_id "ENSMUSE00001114873";
1407	7.6	2.1	1.1	chr8	109229917	109230102	-20171111	+	B2_Mm2	SINE/B2	2	189	-6	3885821	chr8	109229117	109231047	+	lincRNA	ENSMUST00000180382	gene_id "ENSMUSG00000097393"; transcript_id "ENSMUST00000180382"; exon_number "4"; gene_name "AC133510.1"; gene_biotype "lincRNA"; transcript_name "AC133510.1-202"; exon_id "ENSMUSE00001103316";
931	11.4	10.6	2.2	chr3	95861316	95861494	-64178186	+	B2_Mm2	SINE/B2	2	195	0	2557101	chr3	95860620	95861485	+	lincRNA	ENSMUST00000180383	gene_id "ENSMUSG00000097189"; transcript_id "ENSMUST00000180383"; exon_number "3"; gene_name "AC093317.1"; gene_biotype "lincRNA"; transcript_name "AC093317.1-201"; exon_id "ENSMUSE00001106947";
556	20.9	2.9	11.9	chr3	51562899	51562970	-108476710	-	B3A	SINE/B2	-5	193	129	2483550	chr3	51560749	51563889	+	lincRNA	ENSMUST00000180404	gene_id "ENSMUSG00000097885"; transcript_id "ENSMUST00000180404"; exon_number "2"; gene_name "AC102860.1"; gene_biotype "lincRNA"; transcript_name "AC102860.1-202"; exon_id "ENSMUSE00001191940";
556	18.7	3.7	10.4	chr3	51563004	51563107	-108476573	-	B3A	SINE/B2	-55	143	44	2483550	chr3	51560749	51563889	+	lincRNA	ENSMUST00000180404	gene_id "ENSMUSG00000097885"; transcript_id "ENSMUST00000180404"; exon_number "2"; gene_name "AC102860.1"; gene_biotype "lincRNA"; transcript_name "AC102860.1-202"; exon_id "ENSMUSE00001191940";
822	23.8	2.4	0	chr8	106420975	106421142	-22980071	-	B3A	SINE/B2	-25	173	2	3879107	chr8	106419507	106425728	-	lincRNA	ENSMUST00000180410	gene_id "ENSMUSG00000097026"; transcript_id "ENSMUST00000180410"; exon_number "1"; gene_name "AC134615.1"; gene_biotype "lincRNA"; transcript_name "AC134615.1-201"; exon_id "ENSMUSE00001132017";
623	14.7	2.9	0	chr8	106421216	106421317	-22979896	-	B3	SINE/B2	-104	112	8	3879108	chr8	106419507	106425728	-	lincRNA	ENSMUST00000180410	gene_id "ENSMUSG00000097026"; transcript_id "ENSMUST00000180410"; exon_number "1"; gene_name "AC134615.1"; gene_biotype "lincRNA"; transcript_name "AC134615.1-201"; exon_id "ENSMUSE00001132017";
340	33.3	0.7	9.2	chr8	106421546	106421697	-22979516	-	B3A	SINE/B2	-57	141	3	3879111	chr8	106419507	106425728	-	lincRNA	ENSMUST00000180410	gene_id "ENSMUSG00000097026"; transcript_id "ENSMUST00000180410"; exon_number "1"; gene_name "AC134615.1"; gene_biotype "lincRNA"; transcript_name "AC134615.1-201"; exon_id "ENSMUSE00001132017";
897	25.6	1	1	chr8	106422176	106422373	-22978840	-	B3	SINE/B2	-17	199	3	3879116	chr8	106419507	106425728	-	lincRNA	ENSMUST00000180410	gene_id "ENSMUSG00000097026"; transcript_id "ENSMUST00000180410"; exon_number "1"; gene_name "AC134615.1"; gene_biotype "lincRNA"; transcript_name "AC134615.1-201"; exon_id "ENSMUSE00001132017";
1007	19.4	5	0	chr8	106422504	106422704	-22978509	+	B3	SINE/B2	1	211	-5	3879117	chr8	106419507	106425728	-	lincRNA	ENSMUST00000180410	gene_id "ENSMUSG00000097026"; transcript_id "ENSMUST00000180410"; exon_number "1"; gene_name "AC134615.1"; gene_biotype "lincRNA"; transcript_name "AC134615.1-201"; exon_id "ENSMUSE00001132017";
964	21.5	2.4	1.9	chr8	22480588	22480796	-106920417	+	B3	SINE/B2	3	212	-4	3736401	chr8	22480291	22482054	+	lincRNA	ENSMUST00000180411	gene_id "ENSMUSG00000097042"; transcript_id "ENSMUST00000180411"; exon_number "1"; gene_name "AC140326.1"; gene_biotype "lincRNA"; transcript_name "AC140326.1-201"; exon_id "ENSMUSE00001150333";
388	24.4	4.2	4.2	chr4	43051206	43051325	-113456791	-	B3	SINE/B2	-4	212	93	2723353	chr4	43051237	43051377	+	lincRNA	ENSMUST00000180426	gene_id "ENSMUSG00000096974"; transcript_id "ENSMUST00000180426"; exon_number "2"; gene_name "AL672276.1"; gene_biotype "lincRNA"; transcript_name "AL672276.1-201"; exon_id "ENSMUSE00001127914";
957	21.1	11.3	0	chr17	27202075	27202268	-67785003	+	B3	SINE/B2	1	216	0	1730647	chr17	27201659	27203071	+	lincRNA	ENSMUST00000180434	gene_id "ENSMUSG00000097090"; transcript_id "ENSMUST00000180434"; exon_number "2"; gene_name "AC141882.1"; gene_biotype "lincRNA"; transcript_name "AC141882.1-201"; exon_id "ENSMUSE00001105518";
1132	18.3	3.8	0.5	chr8	94430622	94430830	-34970383	+	B3	SINE/B2	1	216	0	3858056	chr8	94429815	94434146	-	lincRNA	ENSMUST00000180445	gene_id "ENSMUSG00000097194"; transcript_id "ENSMUST00000180445"; exon_number "2"; gene_name "AC128663.2"; gene_biotype "lincRNA"; transcript_name "AC128663.2-202"; exon_id "ENSMUSE00001179826";
432	30.8	2.1	0.7	chr13	58296310	58296453	-62125186	-	B3A	SINE/B2	-2	196	51	1070466	chr13	58296352	58296587	+	lincRNA	ENSMUST00000180452	gene_id "ENSMUSG00000097399"; transcript_id "ENSMUST00000180452"; exon_number "7"; gene_name "AC163038.1"; gene_biotype "lincRNA"; transcript_name "AC163038.1-201"; exon_id "ENSMUSE00001170404";
1118	9	0	0	chr14	25549532	25549686	-99352558	-	B2_Mm2	SINE/B2	-39	156	2	1202151	chr14	25548390	25550238	-	lincRNA	ENSMUST00000180466	gene_id "ENSMUSG00000097136"; transcript_id "ENSMUST00000180466"; exon_number "2"; gene_name "AC154455.1"; gene_biotype "lincRNA"; transcript_name "AC154455.1-201"; exon_id "ENSMUSE00001138616";
1164	11.2	6.7	0.6	chr14	25554202	25554369	-99347875	+	B2_Mm2	SINE/B2	1	179	-16	1202160	chr14	25552790	25554369	-	lincRNA	ENSMUST00000180466	gene_id "ENSMUSG00000097136"; transcript_id "ENSMUST00000180466"; exon_number "1"; gene_name "AC154455.1"; gene_biotype "lincRNA"; transcript_name "AC154455.1-201"; exon_id "ENSMUSE00001143915";
393	28.5	10.9	2	chr7	80297792	80297938	-65143521	-	B3A	SINE/B2	-9	189	30	3590609	chr7	80297728	80298298	-	lincRNA	ENSMUST00000180467	gene_id "ENSMUSG00000097912"; transcript_id "ENSMUST00000180467"; exon_number "2"; gene_name "AC109232.1"; gene_biotype "lincRNA"; transcript_name "AC109232.1-201"; exon_id "ENSMUSE00001202267";
1215	10.1	2.2	2.2	chr7	80298102	80298123	-65143336	-	B2_Mm2	SINE/B2	-11	184	162	3590611	chr7	80297728	80298298	-	lincRNA	ENSMUST00000180467	gene_id "ENSMUSG00000097912"; transcript_id "ENSMUST00000180467"; exon_number "2"; gene_name "AC109232.1"; gene_biotype "lincRNA"; transcript_name "AC109232.1-201"; exon_id "ENSMUSE00001202267";
1215	10.1	2.2	2.2	chr7	80298148	80298307	-65143152	-	B2_Mm2	SINE/B2	-34	161	2	3590611	chr7	80297728	80298298	-	lincRNA	ENSMUST00000180467	gene_id "ENSMUSG00000097912"; transcript_id "ENSMUST00000180467"; exon_number "2"; gene_name "AC109232.1"; gene_biotype "lincRNA"; transcript_name "AC109232.1-201"; exon_id "ENSMUSE00001202267";
563	24.1	13.1	1.2	chr17	70874362	70874529	-24112742	-	B3A	SINE/B2	-10	188	1	1810152	chr17	70874352	70875927	-	lincRNA	ENSMUST00000180468	gene_id "ENSMUSG00000097154"; transcript_id "ENSMUST00000180468"; exon_number "3"; gene_name "CT009715.1"; gene_biotype "lincRNA"; transcript_name "CT009715.1-201"; exon_id "ENSMUSE00001099916";
1522	2.8	0	1.1	chr10	128503022	128503199	-2191794	-	B2_Mm2	SINE/B2	-19	176	1	538860	chr10	128502409	128504242	+	lincRNA	ENSMUST00000180477	gene_id "ENSMUSG00000097353"; transcript_id "ENSMUST00000180477"; exon_number "2"; gene_name "AC170752.1"; gene_biotype "lincRNA"; transcript_name "AC170752.1-201"; exon_id "ENSMUSE00001107224";
836	14.6	20.8	0	chr10	128503221	128503398	-2191595	-	B3	SINE/B2	0	216	2	538861	chr10	128502409	128504242	+	lincRNA	ENSMUST00000180477	gene_id "ENSMUSG00000097353"; transcript_id "ENSMUST00000180477"; exon_number "2"; gene_name "AC170752.1"; gene_biotype "lincRNA"; transcript_name "AC170752.1-201"; exon_id "ENSMUSE00001107224";
1161	14.1	4.5	6.4	chr16	35806228	35806447	-62401321	+	B3	SINE/B2	1	216	0	1595068	chr16	35805947	35806376	-	lincRNA	ENSMUST00000180485	gene_id "ENSMUSG00000097914"; transcript_id "ENSMUST00000180485"; exon_number "3"; gene_name "AC129574.1"; gene_biotype "lincRNA"; transcript_name "AC129574.1-201"; exon_id "ENSMUSE00001198630";
914	18.4	7.2	3.8	chr1	136681445	136681653	-58790318	-	B3	SINE/B2	0	216	1	222026	chr1	136681469	136681562	+	lincRNA	ENSMUST00000180495	gene_id "ENSMUSG00000097113"; transcript_id "ENSMUST00000180495"; exon_number "4"; gene_name "RP23-302C16.2"; gene_biotype "lincRNA"; transcript_name "RP23-302C16.2-001"; exon_id "ENSMUSE00001103443";
434	23.7	9.7	3.5	chr19	6018270	6018413	-55413153	+	B3	SINE/B2	58	210	-6	2004119	chr19	6017798	6018426	+	lincRNA	ENSMUST00000180505	gene_id "ENSMUSG00000097404"; transcript_id "ENSMUST00000180505"; exon_number "5"; gene_name "AC131692.1"; gene_biotype "lincRNA"; transcript_name "AC131692.1-201"; exon_id "ENSMUSE00001159902";
846	22.1	1.4	5.9	chr10	39865151	39865371	-90829622	-	B3	SINE/B2	-4	212	2	379753	chr10	39864859	39865212	-	lincRNA	ENSMUST00000180506	gene_id "ENSMUSG00000096924"; transcript_id "ENSMUST00000180506"; exon_number "2"; gene_name "AC118733.1"; gene_biotype "lincRNA"; transcript_name "AC118733.1-201"; exon_id "ENSMUSE00001143034";
1336	9.5	2.6	0	chr10	39865403	39865591	-90829402	+	B2_Mm2	SINE/B2	2	195	0	379754	chr10	39865523	39866332	-	lincRNA	ENSMUST00000180506	gene_id "ENSMUSG00000096924"; transcript_id "ENSMUST00000180506"; exon_number "1"; gene_name "AC118733.1"; gene_biotype "lincRNA"; transcript_name "AC118733.1-201"; exon_id "ENSMUSE00001166933";
263	30.7	1.5	10.5	chr16	50559315	50559447	-47648321	+	B3A	SINE/B2	95	213	-3	1618972	chr16	50557873	50559435	+	lincRNA	ENSMUST00000180509	gene_id "ENSMUSG00000097694"; transcript_id "ENSMUST00000180509"; exon_number "7"; gene_name "AC154781.1"; gene_biotype "lincRNA"; transcript_name "AC154781.1-202"; exon_id "ENSMUSE00001126249";
810	26.1	1.4	0.5	chr18	34801435	34801642	-55900997	+	B3	SINE/B2	1	210	-6	1902931	chr18	34800193	34803484	-	lincRNA	ENSMUST00000180512	gene_id "ENSMUSG00000097507"; transcript_id "ENSMUST00000180512"; exon_number "1"; gene_name "AC114820.1"; gene_biotype "lincRNA"; transcript_name "AC114820.1-201"; exon_id "ENSMUSE00001141163";
719	20.9	4	1.8	chr18	34802734	34802916	-55899723	-	B3	SINE/B2	-7	209	6	1902937	chr18	34800193	34803484	-	lincRNA	ENSMUST00000180512	gene_id "ENSMUSG00000097507"; transcript_id "ENSMUST00000180512"; exon_number "1"; gene_name "AC114820.1"; gene_biotype "lincRNA"; transcript_name "AC114820.1-201"; exon_id "ENSMUSE00001141163";
390	30.3	1.2	6.1	chr18	34802961	34803125	-55899514	+	B3A	SINE/B2	39	195	-3	1902938	chr18	34800193	34803484	-	lincRNA	ENSMUST00000180512	gene_id "ENSMUSG00000097507"; transcript_id "ENSMUST00000180512"; exon_number "1"; gene_name "AC114820.1"; gene_biotype "lincRNA"; transcript_name "AC114820.1-201"; exon_id "ENSMUSE00001141163";
1164	13.4	4.1	0	chr15	4013039	4013210	-100030475	-	B2_Mm2	SINE/B2	-16	179	1	1366724	chr15	4012459	4015858	+	lincRNA	ENSMUST00000180518	gene_id "ENSMUSG00000097662"; transcript_id "ENSMUST00000180518"; exon_number "3"; gene_name "AC137902.1"; gene_biotype "lincRNA"; transcript_name "AC137902.1-201"; exon_id "ENSMUSE00001132162";
694	21.3	3.8	4.9	chr6	119901439	119901621	-29834925	-	B3A	SINE/B2	-15	183	3	3404193	chr6	119901226	119902653	-	lincRNA	ENSMUST00000180527	gene_id "ENSMUSG00000097831"; transcript_id "ENSMUST00000180527"; exon_number "1"; gene_name "AC117667.1"; gene_biotype "lincRNA"; transcript_name "AC117667.1-201"; exon_id "ENSMUSE00001204210";
1315	10.3	1.1	0	chr10	12916888	12917072	-117777921	-	B2_Mm1t	SINE/B2	-4	189	3	338666	chr10	12916679	12917071	-	lincRNA	ENSMUST00000180529	gene_id "ENSMUSG00000097378"; transcript_id "ENSMUST00000180529"; exon_number "4"; gene_name "AL691505.1"; gene_biotype "lincRNA"; transcript_name "AL691505.1-201"; exon_id "ENSMUSE00001113464";
745	22.7	11.9	0	chr14	58002990	58003174	-66899070	+	B3	SINE/B2	2	208	-8	1257179	chr14	58002980	58003695	+	lincRNA	ENSMUST00000180534	gene_id "ENSMUSG00000097303"; transcript_id "ENSMUST00000180534"; exon_number "2"; gene_name "AC125399.1"; gene_biotype "lincRNA"; transcript_name "AC125399.1-201"; exon_id "ENSMUSE00001170491";
684	22.4	10.8	1.6	chr19	46337224	46337409	-15094157	+	B3	SINE/B2	1	203	-13	2075358	chr19	46335960	46338538	+	lincRNA	ENSMUST00000180538	gene_id "ENSMUSG00000096996"; transcript_id "ENSMUST00000180538"; exon_number "2"; gene_name "AC114539.1"; gene_biotype "lincRNA"; transcript_name "AC114539.1-201"; exon_id "ENSMUSE00001099825";
515	31.3	2.8	5.7	chr17	45780470	45780617	-49206654	-	B3	SINE/B2	-32	184	41	1766592	chr17	45779259	45780973	+	lincRNA	ENSMUST00000180558	gene_id "ENSMUSG00000097727"; transcript_id "ENSMUST00000180558"; exon_number "4"; gene_name "AC165259.1"; gene_biotype "lincRNA"; transcript_name "AC165259.1-202"; exon_id "ENSMUSE00001170722";
1578	5.7	0.5	0	chr17	45780618	45780809	-49206462	-	B2_Mm1t	SINE/B2	0	193	1	1766593	chr17	45779259	45780973	+	lincRNA	ENSMUST00000180558	gene_id "ENSMUSG00000097727"; transcript_id "ENSMUST00000180558"; exon_number "4"; gene_name "AC165259.1"; gene_biotype "lincRNA"; transcript_name "AC165259.1-202"; exon_id "ENSMUSE00001170722";
515	31.3	2.8	5.7	chr17	45780810	45780836	-49206435	-	B3	SINE/B2	-176	40	14	1766592	chr17	45779259	45780973	+	lincRNA	ENSMUST00000180558	gene_id "ENSMUSG00000097727"; transcript_id "ENSMUST00000180558"; exon_number "4"; gene_name "AC165259.1"; gene_biotype "lincRNA"; transcript_name "AC165259.1-202"; exon_id "ENSMUSE00001170722";
787	6.3	22.5	1.2	chr2	169019899	169020058	-13093166	-	B2_Mm2	SINE/B2	0	195	2	2390597	chr2	169020025	169021385	+	lincRNA	ENSMUST00000180562	gene_id "ENSMUSG00000052368"; transcript_id "ENSMUST00000180562"; exon_number "1"; gene_name "Gm9873"; gene_biotype "lincRNA"; transcript_name "Gm9873-001"; exon_id "ENSMUSE00001108317";
505	22.1	2.2	3.6	chr12	108536405	108536555	-11592467	-	B3	SINE/B2	0	198	51	959073	chr12	108536400	108537523	-	lincRNA	ENSMUST00000180576	gene_id "ENSMUSG00000097788"; transcript_id "ENSMUST00000180576"; exon_number "4"; gene_name "AC154910.1"; gene_biotype "lincRNA"; transcript_name "AC154910.1-201"; exon_id "ENSMUSE00001173869";
953	16.3	12.4	0	chr6	128356576	128356753	-21379793	-	B3	SINE/B2	-12	204	5	3421166	chr6	128356004	128357701	+	lincRNA	ENSMUST00000180586	gene_id "ENSMUSG00000097253"; transcript_id "ENSMUST00000180586"; exon_number "1"; gene_name "AC116573.2"; gene_biotype "lincRNA"; transcript_name "AC116573.2-201"; exon_id "ENSMUSE00001186522";
605	25.3	4.6	7.6	chr7	108960480	108960511	-36480948	+	B2_Mm2	SINE/B2	161	193	-2	3639343	chr7	108960455	108961535	-	lincRNA	ENSMUST00000180590	gene_id "ENSMUSG00000097220"; transcript_id "ENSMUST00000180590"; exon_number "1"; gene_name "AC167362.1"; gene_biotype "lincRNA"; transcript_name "AC167362.1-201"; exon_id "ENSMUSE00001116826";
1505	5.3	0.5	0.5	chr11	120486328	120486516	-1596027	-	B2_Mm1a	SINE/B2	-3	190	2	775837	chr11	120486339	120486571	-	lincRNA	ENSMUST00000180595	gene_id "ENSMUSG00000097658"; transcript_id "ENSMUST00000180595"; exon_number "4"; gene_name "AL669855.2"; gene_biotype "lincRNA"; transcript_name "AL669855.2-201"; exon_id "ENSMUSE00001137164";
478	32.7	0	5.6	chr1	192149183	192149344	-3322627	-	B3A	SINE/B2	-36	162	10	317613	chr1	192148915	192151013	+	lincRNA	ENSMUST00000180598	gene_id "ENSMUSG00000097316"; transcript_id "ENSMUST00000180598"; exon_number "4"; gene_name "CAAA01201205.1"; gene_biotype "lincRNA"; transcript_name "CAAA01201205.1-201"; exon_id "ENSMUSE00001112473";
948	5.5	31	0	chr3	149225320	149225464	-10814216	+	B2_Mm1t	SINE/B2	2	191	-2	2645811	chr3	149221687	149225745	-	lincRNA	ENSMUST00000180599	gene_id "ENSMUSG00000070342"; transcript_id "ENSMUST00000180599"; exon_number "1"; gene_name "Gm10287"; gene_biotype "lincRNA"; transcript_name "Gm10287-001"; exon_id "ENSMUSE00001192660";
1443	8.2	1.6	1.6	chr5	52197789	52197975	-99636709	+	B2_Mm2	SINE/B2	1	187	-8	3009038	chr5	52196893	52197984	+	lincRNA	ENSMUST00000180601	gene_id "ENSMUSG00000097145"; transcript_id "ENSMUST00000180601"; exon_number "4"; gene_name "AC102739.1"; gene_biotype "lincRNA"; transcript_name "AC102739.1-201"; exon_id "ENSMUSE00001186566";
1474	6.9	0	2.6	chr19	37195141	37195333	-24236233	+	B2_Mm2	SINE/B2	1	188	-7	2056883	chr19	37194876	37196541	+	lincRNA	ENSMUST00000180609	gene_id "ENSMUSG00000097591"; transcript_id "ENSMUST00000180609"; exon_number "3"; gene_name "AC113124.1"; gene_biotype "lincRNA"; transcript_name "AC113124.1-201"; exon_id "ENSMUSE00001157936";
218	14.8	1.6	12.9	chr19	37196066	37196127	-24235439	-	B2_Mm1t	SINE/B2	-137	56	2	2056887	chr19	37194876	37196541	+	lincRNA	ENSMUST00000180609	gene_id "ENSMUSG00000097591"; transcript_id "ENSMUST00000180609"; exon_number "3"; gene_name "AC113124.1"; gene_biotype "lincRNA"; transcript_name "AC113124.1-201"; exon_id "ENSMUSE00001157936";
509	21.4	27.3	0	chr12	32825086	32825239	-87303783	-	B3	SINE/B2	-20	196	1	829020	chr12	32821872	32825987	+	lincRNA	ENSMUST00000180613	gene_id "ENSMUSG00000096954"; transcript_id "ENSMUST00000180613"; exon_number "1"; gene_name "CT572998.1"; gene_biotype "lincRNA"; transcript_name "CT572998.1-201"; exon_id "ENSMUSE00001160913";
371	32.5	8.6	6.9	chr1	185447179	185447353	-10024618	-	B3A	SINE/B2	-17	181	4	306146	chr1	185447116	185449214	-	lincRNA	ENSMUST00000180623	gene_id "ENSMUSG00000097615"; transcript_id "ENSMUST00000180623"; exon_number "3"; gene_name "AC131980.1"; gene_biotype "lincRNA"; transcript_name "AC131980.1-201"; exon_id "ENSMUSE00001104784";
461	20.2	0	0	chr5	64696822	64696905	-87137779	+	B3A	SINE/B2	2	85	-113	3028641	chr5	64695850	64697137	-	lincRNA	ENSMUST00000180650	gene_id "ENSMUSG00000097668"; transcript_id "ENSMUST00000180650"; exon_number "3"; gene_name "RP24-448C16.1"; gene_biotype "lincRNA"; transcript_name "RP24-448C16.1-001"; exon_id "ENSMUSE00001174946";
598	23.2	8.7	3.9	chr6	127110278	127110483	-22626063	+	B3	SINE/B2	1	216	0	3418666	chr6	127109301	127110467	+	lincRNA	ENSMUST00000180653	gene_id "ENSMUSG00000097525"; transcript_id "ENSMUST00000180653"; exon_number "2"; gene_name "AC163683.1"; gene_biotype "lincRNA"; transcript_name "AC163683.1-201"; exon_id "ENSMUSE00001148097";
1087	10.3	4.9	4.4	chr9	44124013	44124195	-80470915	+	B2_Mm2	SINE/B2	2	185	-10	3990869	chr9	44123768	44125293	-	lincRNA	ENSMUST00000180670	gene_id "ENSMUSG00000097617"; transcript_id "ENSMUST00000180670"; exon_number "2"; gene_name "AC148328.2"; gene_biotype "lincRNA"; transcript_name "AC148328.2-201"; exon_id "ENSMUSE00001196715";
1670	2.6	0	0	chr12	21419501	21419691	-98709331	-	B2_Mm1a	SINE/B2	-1	192	2	810679	chr12	21418999	21419803	+	lincRNA	ENSMUST00000180671	gene_id "ENSMUSG00000097055"; transcript_id "ENSMUST00000180671"; exon_number "2"; gene_name "AC140457.2"; gene_biotype "lincRNA"; transcript_name "AC140457.2-201"; exon_id "ENSMUSE00001150775";
643	13.1	7.3	5.1	chr8	110863508	110863644	-18537569	-	B2_Mm2	SINE/B2	-3	192	53	3889287	chr8	110863229	110865651	-	lincRNA	ENSMUST00000180679	gene_id "ENSMUSG00000097380"; transcript_id "ENSMUST00000180679"; exon_number "2"; gene_name "AC132945.1"; gene_biotype "lincRNA"; transcript_name "AC132945.1-201"; exon_id "ENSMUSE00001149968";
569	31.6	6.5	0	chr8	110864875	110865029	-18536184	+	B3	SINE/B2	51	215	-1	3889291	chr8	110863229	110865651	-	lincRNA	ENSMUST00000180679	gene_id "ENSMUSG00000097380"; transcript_id "ENSMUST00000180679"; exon_number "2"; gene_name "AC132945.1"; gene_biotype "lincRNA"; transcript_name "AC132945.1-201"; exon_id "ENSMUSE00001149968";
549	25.7	11.4	2.3	chr8	110865440	110865614	-18535599	+	B3A	SINE/B2	1	191	-7	3889297	chr8	110863229	110865651	-	lincRNA	ENSMUST00000180679	gene_id "ENSMUSG00000097380"; transcript_id "ENSMUST00000180679"; exon_number "2"; gene_name "AC132945.1"; gene_biotype "lincRNA"; transcript_name "AC132945.1-201"; exon_id "ENSMUSE00001149968";
915	12	2	0.2	chr14	56701120	56701300	-68200944	-	B2_Mm2	SINE/B2	-4	189	1	1253986	chr14	56700820	56701268	-	lincRNA	ENSMUST00000180682	gene_id "ENSMUSG00000097743"; transcript_id "ENSMUST00000180682"; exon_number "1"; gene_name "AC154731.1"; gene_biotype "lincRNA"; transcript_name "AC154731.1-201"; exon_id "ENSMUSE00001169143";
779	20.1	14.5	0	chr9	122306971	122307129	-2287981	+	B3A	SINE/B2	2	183	-15	4144717	chr9	122306130	122307279	-	lincRNA	ENSMUST00000180685	gene_id "ENSMUSG00000097572"; transcript_id "ENSMUST00000180685"; exon_number "4"; gene_name "AC121264.1"; gene_biotype "lincRNA"; transcript_name "AC121264.1-201"; exon_id "ENSMUSE00001198050";
816	15	23.9	3.9	chr9	122307157	122307336	-2287774	-	B3	SINE/B2	0	216	1	4144718	chr9	122306130	122307279	-	lincRNA	ENSMUST00000180685	gene_id "ENSMUSG00000097572"; transcript_id "ENSMUST00000180685"; exon_number "4"; gene_name "AC121264.1"; gene_biotype "lincRNA"; transcript_name "AC121264.1-201"; exon_id "ENSMUSE00001198050";
921	7.8	24.7	2.5	chr7	19382884	19383041	-126058418	-	B2_Mm2	SINE/B2	-2	193	1	3485845	chr7	19382220	19383152	-	lincRNA	ENSMUST00000180691	gene_id "ENSMUSG00000097231"; transcript_id "ENSMUST00000180691"; exon_number "2"; gene_name "AC118017.1"; gene_biotype "lincRNA"; transcript_name "AC118017.1-201"; exon_id "ENSMUSE00001161442";
755	23.3	0.7	2.6	chr7	135637215	135637368	-9804091	+	B3A	SINE/B2	1	151	-47	3693592	chr7	135635931	135638829	-	lincRNA	ENSMUST00000180693	gene_id "ENSMUSG00000097471"; transcript_id "ENSMUST00000180693"; exon_number "5"; gene_name "AC151841.1"; gene_biotype "lincRNA"; transcript_name "AC151841.1-202"; exon_id "ENSMUSE00001148841";
424	12.7	0	1.4	chr9	88844067	88844138	-35750972	+	B2_Mm2	SINE/B2	109	179	-16	4078749	chr9	88841798	88844266	-	lincRNA	ENSMUST00000180712	gene_id "ENSMUSG00000097177"; transcript_id "ENSMUST00000180712"; exon_number "5"; gene_name "CT030259.1"; gene_biotype "lincRNA"; transcript_name "CT030259.1-203"; exon_id "ENSMUSE00001189959";
624	27.3	4.1	3.6	chr2	91250746	91250939	-90862285	-	B3A	SINE/B2	0	198	4	2247477	chr2	91250743	91254087	-	lincRNA	ENSMUST00000180732	gene_id "ENSMUSG00000097317"; transcript_id "ENSMUST00000180732"; exon_number "2"; gene_name "AL691450.1"; gene_biotype "lincRNA"; transcript_name "AL691450.1-201"; exon_id "ENSMUSE00001184037";
704	22	19.2	0	chr5	149119689	149119865	-2714819	+	B3	SINE/B2	6	216	0	3202540	chr5	149119565	149119829	-	lincRNA	ENSMUST00000180733	gene_id "ENSMUSG00000097191"; transcript_id "ENSMUST00000180733"; exon_number "4"; gene_name "AC122546.1"; gene_biotype "lincRNA"; transcript_name "AC122546.1-201"; exon_id "ENSMUSE00001169047";
1020	21.4	1.8	3.2	chr12	58967333	58967549	-61161473	+	B3	SINE/B2	2	215	-1	869808	chr12	58964990	58968011	+	lincRNA	ENSMUST00000180738	gene_id "ENSMUSG00000097443"; transcript_id "ENSMUST00000180738"; exon_number "2"; gene_name "AC163296.1"; gene_biotype "lincRNA"; transcript_name "AC163296.1-201"; exon_id "ENSMUSE00001139881";
777	20.2	20.8	2.7	chr6	48132179	48132361	-101604185	-	B3	SINE/B2	0	216	1	3280904	chr6	48130918	48133858	-	lincRNA	ENSMUST00000180741	gene_id "ENSMUSG00000097434"; transcript_id "ENSMUST00000180741"; exon_number "5"; gene_name "AC162464.1"; gene_biotype "lincRNA"; transcript_name "AC162464.1-202"; exon_id "ENSMUSE00001096589";
848	14.1	2.4	2.5	chr6	48132883	48133091	-101603455	+	B2_Mm2	SINE/B2	1	208	-8	3280906	chr6	48130918	48133858	-	lincRNA	ENSMUST00000180741	gene_id "ENSMUSG00000097434"; transcript_id "ENSMUST00000180741"; exon_number "5"; gene_name "AC162464.1"; gene_biotype "lincRNA"; transcript_name "AC162464.1-202"; exon_id "ENSMUSE00001096589";
843	24.7	0.6	0	chr11	76614913	76615074	-45467469	+	B3	SINE/B2	2	164	-52	675524	chr11	76614467	76615097	+	lincRNA	ENSMUST00000180748	gene_id "ENSMUSG00000097147"; transcript_id "ENSMUST00000180748"; exon_number "1"; gene_name "AL591143.1"; gene_biotype "lincRNA"; transcript_name "AL591143.1-201"; exon_id "ENSMUSE00001199570";
784	12.6	8.3	0.9	chr8	11053452	11053590	-118347623	+	B2_Mm2	SINE/B2	1	152	-41	3721221	chr8	11053453	11053565	+	lincRNA	ENSMUST00000180750	gene_id "ENSMUSG00000096938"; transcript_id "ENSMUST00000180750"; exon_number "4"; gene_name "AC113484.1"; gene_biotype "lincRNA"; transcript_name "AC113484.1-202"; exon_id "ENSMUSE00001199387";
477	24.8	2.6	3.2	chr12	84040998	84041130	-36087892	+	B3	SINE/B2	50	180	-15	915809	chr12	84039469	84041441	-	lincRNA	ENSMUST00000180751	gene_id "ENSMUSG00000097762"; transcript_id "ENSMUST00000180751"; exon_number "3"; gene_name "AC133183.2"; gene_biotype "lincRNA"; transcript_name "AC133183.2-201"; exon_id "ENSMUSE00001162776";
573	20.4	11.1	7.2	chr12	84041127	84041306	-36087716	-	B3A	SINE/B2	-5	193	7	915810	chr12	84039469	84041441	-	lincRNA	ENSMUST00000180751	gene_id "ENSMUSG00000097762"; transcript_id "ENSMUST00000180751"; exon_number "3"; gene_name "AC133183.2"; gene_biotype "lincRNA"; transcript_name "AC133183.2-201"; exon_id "ENSMUSE00001162776";
348	17.6	32.3	1.3	chr5	100424389	100424543	-51410141	+	B3	SINE/B2	3	205	-11	3088036	chr5	100423652	100426804	-	lincRNA	ENSMUST00000180779	gene_id "ENSMUSG00000097772"; transcript_id "ENSMUST00000180779"; exon_number "3"; gene_name "AC107744.1"; gene_biotype "lincRNA"; transcript_name "AC107744.1-201"; exon_id "ENSMUSE00001190814";
511	21.6	13.6	0.7	chr5	100426370	100426509	-51408175	+	B3	SINE/B2	48	205	-11	3088039	chr5	100423652	100426804	-	lincRNA	ENSMUST00000180779	gene_id "ENSMUSG00000097772"; transcript_id "ENSMUST00000180779"; exon_number "3"; gene_name "AC107744.1"; gene_biotype "lincRNA"; transcript_name "AC107744.1-201"; exon_id "ENSMUSE00001190814";
424	12.7	0	1.4	chr9	88844067	88844138	-35750972	+	B2_Mm2	SINE/B2	109	179	-16	4078749	chr9	88843510	88844266	-	lincRNA	ENSMUST00000180783	gene_id "ENSMUSG00000097177"; transcript_id "ENSMUST00000180783"; exon_number "5"; gene_name "CT030259.1"; gene_biotype "lincRNA"; transcript_name "CT030259.1-202"; exon_id "ENSMUSE00001203036";
1050	22.4	0.5	0.5	chr17	88146098	88146312	-6840959	-	B3	SINE/B2	0	216	2	1841789	chr17	88146084	88147059	-	lincRNA	ENSMUST00000180785	gene_id "ENSMUSG00000097676"; transcript_id "ENSMUST00000180785"; exon_number "2"; gene_name "AC154685.1"; gene_biotype "lincRNA"; transcript_name "AC154685.1-201"; exon_id "ENSMUSE00001193466";
891	20.4	3.5	1	chr1	136622164	136622361	-58849610	+	B3	SINE/B2	8	210	-6	221864	chr1	136622098	136624394	-	lincRNA	ENSMUST00000180797	gene_id "ENSMUSG00000097229"; transcript_id "ENSMUST00000180797"; exon_number "2"; gene_name "AC126606.1"; gene_biotype "lincRNA"; transcript_name "AC126606.1-201"; exon_id "ENSMUSE00001190794";
448	20.7	40	0	chr1	136622661	136622810	-58849161	-	B3	SINE/B2	-6	210	1	221867	chr1	136622098	136624394	-	lincRNA	ENSMUST00000180797	gene_id "ENSMUSG00000097229"; transcript_id "ENSMUST00000180797"; exon_number "2"; gene_name "AC126606.1"; gene_biotype "lincRNA"; transcript_name "AC126606.1-201"; exon_id "ENSMUSE00001190794";
802	25.7	1.9	1	chr12	101088360	101088567	-19040455	-	B3	SINE/B2	-6	210	1	945786	chr12	101088042	101088927	+	lincRNA	ENSMUST00000180800	gene_id "ENSMUSG00000097121"; transcript_id "ENSMUST00000180800"; exon_number "2"; gene_name "AC131759.1"; gene_biotype "lincRNA"; transcript_name "AC131759.1-201"; exon_id "ENSMUSE00001095408";
809	24.6	6.4	0.5	chr13	10370552	10370755	-110050884	-	B3	SINE/B2	0	216	1	988510	chr13	10370592	10370690	+	lincRNA	ENSMUST00000180807	gene_id "ENSMUSG00000097009"; transcript_id "ENSMUST00000180807"; exon_number "2"; gene_name "AC122824.2"; gene_biotype "lincRNA"; transcript_name "AC122824.2-201"; exon_id "ENSMUSE00001203491";
508	28.8	8.9	3.5	chr6	72954261	72954429	-76782117	+	B3	SINE/B2	36	213	-3	3320491	chr6	72953985	72957249	+	lincRNA	ENSMUST00000180809	gene_id "ENSMUSG00000097569"; transcript_id "ENSMUST00000180809"; exon_number "2"; gene_name "AC153842.1"; gene_biotype "lincRNA"; transcript_name "AC153842.1-201"; exon_id "ENSMUSE00001127671";
605	25.2	11.2	0.6	chr5	120122498	120122657	-31712027	+	B3A	SINE/B2	4	180	-18	3128202	chr5	120121103	120124385	-	lincRNA	ENSMUST00000180812	gene_id "ENSMUSG00000097368"; transcript_id "ENSMUST00000180812"; exon_number "3"; gene_name "AC110567.1"; gene_biotype "lincRNA"; transcript_name "AC110567.1-202"; exon_id "ENSMUSE00001176327";
762	22.8	19.4	0	chr10	93900444	93900623	-36794370	-	B3	SINE/B2	-1	215	1	477472	chr10	93899920	93901956	+	lincRNA	ENSMUST00000180815	gene_id "ENSMUSG00000097689"; transcript_id "ENSMUST00000180815"; exon_number "2"; gene_name "RP24-422F20.2"; gene_biotype "lincRNA"; transcript_name "RP24-422F20.2-001"; exon_id "ENSMUSE00001128996";
875	21	16	0	chr10	93900794	93900974	-36794019	-	B3	SINE/B2	-6	210	1	477475	chr10	93899920	93901956	+	lincRNA	ENSMUST00000180815	gene_id "ENSMUSG00000097689"; transcript_id "ENSMUST00000180815"; exon_number "2"; gene_name "RP24-422F20.2"; gene_biotype "lincRNA"; transcript_name "RP24-422F20.2-001"; exon_id "ENSMUSE00001128996";
258	26.9	11.7	1.1	chr11	52125337	52125430	-69957113	-	B3A	SINE/B2	-59	139	36	623998	chr11	52124530	52125716	-	lincRNA	ENSMUST00000180832	gene_id "ENSMUSG00000097605"; transcript_id "ENSMUST00000180832"; exon_number "2"; gene_name "mmu-mir-3061"; gene_biotype "lincRNA"; transcript_name "mmu-mir-3061.1-201"; exon_id "ENSMUSE00001166744";
527	24.5	2.3	14.4	chr13	65866743	65866957	-54554682	-	B2_Mm2	SINE/B2	0	195	7	1083602	chr13	65866812	65867305	+	lincRNA	ENSMUST00000180834	gene_id "ENSMUSG00000097066"; transcript_id "ENSMUST00000180834"; exon_number "2"; gene_name "AC167977.1"; gene_biotype "lincRNA"; transcript_name "AC167977.1-201"; exon_id "ENSMUSE00001175907";
700	22.8	12.4	2.6	chr2	25328560	25328753	-156784471	+	B3	SINE/B2	1	213	-3	2139899	chr2	25327450	25328721	-	lincRNA	ENSMUST00000180841	gene_id "ENSMUSG00000097345"; transcript_id "ENSMUST00000180841"; exon_number "2"; gene_name "AL732557.1"; gene_biotype "lincRNA"; transcript_name "AL732557.1-201"; exon_id "ENSMUSE00001182401";
1103	10.3	1.9	0	chr17	21528955	21529109	-73458162	-	B2_Mm2	SINE/B2	-37	158	1	1720561	chr17	21528194	21530571	-	lincRNA	ENSMUST00000180842	gene_id "ENSMUSG00000097781"; transcript_id "ENSMUST00000180842"; exon_number "3"; gene_name "CT010433.2"; gene_biotype "lincRNA"; transcript_name "CT010433.2-201"; exon_id "ENSMUSE00001137626";
783	22	6.2	0.5	chr4	136357633	136357824	-20150292	+	B3	SINE/B2	3	205	-11	2891854	chr4	136357739	136358042	+	lincRNA	ENSMUST00000180855	gene_id "ENSMUSG00000097588"; transcript_id "ENSMUST00000180855"; exon_number "2"; gene_name "AL670673.1"; gene_biotype "lincRNA"; transcript_name "AL670673.1-201"; exon_id "ENSMUSE00001199805";
584	29	7.7	0	chr18	11821152	11821320	-78881319	-	B3A	SINE/B2	-16	182	1	1866344	chr18	11821115	11822107	-	lincRNA	ENSMUST00000180860	gene_id "ENSMUSG00000097440"; transcript_id "ENSMUST00000180860"; exon_number "4"; gene_name "AC100751.1"; gene_biotype "lincRNA"; transcript_name "AC100751.1-201"; exon_id "ENSMUSE00001169701";
956	24.7	1.6	0	chr7	34224909	34225098	-111216361	-	B3	SINE/B2	0	216	24	3513796	chr7	34224755	34228901	+	lincRNA	ENSMUST00000180864	gene_id "ENSMUSG00000097660"; transcript_id "ENSMUST00000180864"; exon_number "1"; gene_name "BX537302.1"; gene_biotype "lincRNA"; transcript_name "BX537302.1-201"; exon_id "ENSMUSE00001126969";
273	25.7	1.3	1.3	chr7	34228092	34228166	-111213293	+	B3A	SINE/B2	2	76	-122	3513804	chr7	34224755	34228901	+	lincRNA	ENSMUST00000180864	gene_id "ENSMUSG00000097660"; transcript_id "ENSMUST00000180864"; exon_number "1"; gene_name "BX537302.1"; gene_biotype "lincRNA"; transcript_name "BX537302.1-201"; exon_id "ENSMUSE00001126969";
480	30.4	7.2	2.6	chr7	34228265	34228416	-111213043	+	B3A	SINE/B2	39	197	-1	3513806	chr7	34224755	34228901	+	lincRNA	ENSMUST00000180864	gene_id "ENSMUSG00000097660"; transcript_id "ENSMUST00000180864"; exon_number "1"; gene_name "BX537302.1"; gene_biotype "lincRNA"; transcript_name "BX537302.1-201"; exon_id "ENSMUSE00001126969";
545	31.6	0.5	7.1	chr9	107558909	107559119	-17035991	+	B3A	SINE/B2	2	198	0	4112287	chr9	107558810	107562204	-	lincRNA	ENSMUST00000180865	gene_id "ENSMUSG00000097099"; transcript_id "ENSMUST00000180865"; exon_number "3"; gene_name "AL672219.1"; gene_biotype "lincRNA"; transcript_name "AL672219.1-202"; exon_id "ENSMUSE00001099723";
369	31.8	3.4	1.2	chr9	107559120	107559273	-17035837	+	B3A	SINE/B2	12	168	-27	4112288	chr9	107558810	107562204	-	lincRNA	ENSMUST00000180865	gene_id "ENSMUSG00000097099"; transcript_id "ENSMUST00000180865"; exon_number "3"; gene_name "AL672219.1"; gene_biotype "lincRNA"; transcript_name "AL672219.1-202"; exon_id "ENSMUSE00001099723";
942	18.3	7.8	3.4	chr9	107559274	107559477	-17035633	-	B3	SINE/B2	-3	213	1	4112289	chr9	107558810	107562204	-	lincRNA	ENSMUST00000180865	gene_id "ENSMUSG00000097099"; transcript_id "ENSMUST00000180865"; exon_number "3"; gene_name "AL672219.1"; gene_biotype "lincRNA"; transcript_name "AL672219.1-202"; exon_id "ENSMUSE00001099723";
301	36.2	3.8	3.3	chr9	107559478	107559505	-17035605	+	B2_Mm2	SINE/B2	169	195	0	4112288	chr9	107558810	107562204	-	lincRNA	ENSMUST00000180865	gene_id "ENSMUSG00000097099"; transcript_id "ENSMUST00000180865"; exon_number "3"; gene_name "AL672219.1"; gene_biotype "lincRNA"; transcript_name "AL672219.1-202"; exon_id "ENSMUSE00001099723";
850	15.2	19.8	7.8	chr9	107560886	107561077	-17034033	+	B3	SINE/B2	2	216	0	4112297	chr9	107558810	107562204	-	lincRNA	ENSMUST00000180865	gene_id "ENSMUSG00000097099"; transcript_id "ENSMUST00000180865"; exon_number "3"; gene_name "AL672219.1"; gene_biotype "lincRNA"; transcript_name "AL672219.1-202"; exon_id "ENSMUSE00001099723";
756	23.2	0.8	1.3	chr9	107561099	107561274	-17033836	+	B3	SINE/B2	10	194	-4	4112298	chr9	107558810	107562204	-	lincRNA	ENSMUST00000180865	gene_id "ENSMUSG00000097099"; transcript_id "ENSMUST00000180865"; exon_number "3"; gene_name "AL672219.1"; gene_biotype "lincRNA"; transcript_name "AL672219.1-202"; exon_id "ENSMUSE00001099723";
1219	11.6	1.7	0	chr10	128648381	128648561	-2046432	-	B2_Mm1t	SINE/B2	-1	192	9	539337	chr10	128647462	128649811	+	lincRNA	ENSMUST00000180875	gene_id "ENSMUSG00000097372"; transcript_id "ENSMUST00000180875"; exon_number "2"; gene_name "AC117232.1"; gene_biotype "lincRNA"; transcript_name "AC117232.1-201"; exon_id "ENSMUSE00001151642";
246	11.4	0	0	chr10	128649623	128649657	-2045336	-	B3	SINE/B2	-86	130	96	539344	chr10	128647462	128649811	+	lincRNA	ENSMUST00000180875	gene_id "ENSMUSG00000097372"; transcript_id "ENSMUST00000180875"; exon_number "2"; gene_name "AC117232.1"; gene_biotype "lincRNA"; transcript_name "AC117232.1-201"; exon_id "ENSMUSE00001151642";
354	28.3	12.4	5	chr12	109648650	109648850	-10480172	+	B3	SINE/B2	1	216	0	960737	chr12	109648524	109651099	+	lincRNA	ENSMUST00000180876	gene_id "ENSMUSG00000097451"; transcript_id "ENSMUST00000180876"; exon_number "2"; gene_name "AC152063.2"; gene_biotype "lincRNA"; transcript_name "AC152063.2-201"; exon_id "ENSMUSE00001159054";
1124	11.6	2.2	0	chr12	109650227	109650407	-10478615	+	B2_Mm2	SINE/B2	1	185	-10	960739	chr12	109648524	109651099	+	lincRNA	ENSMUST00000180876	gene_id "ENSMUSG00000097451"; transcript_id "ENSMUST00000180876"; exon_number "2"; gene_name "AC152063.2"; gene_biotype "lincRNA"; transcript_name "AC152063.2-201"; exon_id "ENSMUSE00001159054";
432	30.8	2.1	0.7	chr13	58296310	58296453	-62125186	-	B3A	SINE/B2	-2	196	51	1070466	chr13	58296077	58299144	+	lincRNA	ENSMUST00000180882	gene_id "ENSMUSG00000097399"; transcript_id "ENSMUST00000180882"; exon_number "6"; gene_name "AC163038.1"; gene_biotype "lincRNA"; transcript_name "AC163038.1-202"; exon_id "ENSMUSE00001197546";
1562	5.7	0	0	chr13	58298559	58298750	-62122889	-	B2_Mm1a	SINE/B2	0	193	2	1070469	chr13	58296077	58299144	+	lincRNA	ENSMUST00000180882	gene_id "ENSMUSG00000097399"; transcript_id "ENSMUST00000180882"; exon_number "6"; gene_name "AC163038.1"; gene_biotype "lincRNA"; transcript_name "AC163038.1-202"; exon_id "ENSMUSE00001197546";
940	22.2	2.4	0.5	chr7	105372775	105372982	-40068477	+	B3	SINE/B2	2	213	-3	3634210	chr7	105371211	105373718	-	lincRNA	ENSMUST00000180892	gene_id "ENSMUSG00000097210"; transcript_id "ENSMUST00000180892"; exon_number "1"; gene_name "RP23-397L11.2"; gene_biotype "lincRNA"; transcript_name "RP23-397L11.2-001"; exon_id "ENSMUSE00001166564";
394	24.1	23.4	0	chr6	86564275	86564419	-63172127	+	B3A	SINE/B2	2	180	-18	3345996	chr6	86564276	86564442	+	lincRNA	ENSMUST00000180896	gene_id "ENSMUSG00000097048"; transcript_id "ENSMUST00000180896"; exon_number "4"; gene_name "AC158662.2"; gene_biotype "lincRNA"; transcript_name "AC158662.2-202"; exon_id "ENSMUSE00001186026";
723	22.3	15.2	0	chr13	67560741	67560924	-52860715	+	B3	SINE/B2	2	213	-3	1086183	chr13	67560428	67561230	+	lincRNA	ENSMUST00000180908	gene_id "ENSMUSG00000097360"; transcript_id "ENSMUST00000180908"; exon_number "4"; gene_name "RP23-206J9.5"; gene_biotype "lincRNA"; transcript_name "RP23-206J9.5-001"; exon_id "ENSMUSE00001099032";
422	17.3	4	0	chr14	61634577	61634651	-63267593	+	B3A	SINE/B2	3	80	-118	1263282	chr14	61632349	61635591	-	lincRNA	ENSMUST00000180917	gene_id "ENSMUSG00000097589"; transcript_id "ENSMUST00000180917"; exon_number "3"; gene_name "AC154660.1"; gene_biotype "lincRNA"; transcript_name "AC154660.1-202"; exon_id "ENSMUSE00001125999";
1420	5.1	1.1	1.1	chr7	29080716	29080895	-116360564	+	B2_Mm2	SINE/B2	2	181	-14	3504415	chr7	29079821	29081134	+	lincRNA	ENSMUST00000180926	gene_id "ENSMUSG00000097079"; transcript_id "ENSMUST00000180926"; exon_number "4"; gene_name "AC164564.1"; gene_biotype "lincRNA"; transcript_name "AC164564.1-201"; exon_id "ENSMUSE00001190906";
311	20.4	10.9	8.1	chr3	96385276	96385361	-63654319	+	B3A	SINE/B2	44	131	-62	2558305	chr3	96384178	96385523	+	lincRNA	ENSMUST00000180927	gene_id "ENSMUSG00000097753"; transcript_id "ENSMUST00000180927"; exon_number "4"; gene_name "AC121792.2"; gene_biotype "lincRNA"; transcript_name "AC121792.2-201"; exon_id "ENSMUSE00001202771";
1749	2.6	0	0.5	chr9	97069772	97069964	-27525146	+	B2_Mm1a	SINE/B2	2	193	0	4092628	chr9	97068183	97069782	+	lincRNA	ENSMUST00000180936	gene_id "ENSMUSG00000097258"; transcript_id "ENSMUST00000180936"; exon_number "1"; gene_name "AC121121.1"; gene_biotype "lincRNA"; transcript_name "AC121121.1-201"; exon_id "ENSMUSE00001145676";
429	26	2.7	6.3	chr9	97071109	97071219	-27523891	-	B3	SINE/B2	-14	202	96	4092633	chr9	97070554	97073429	+	lincRNA	ENSMUST00000180936	gene_id "ENSMUSG00000097258"; transcript_id "ENSMUST00000180936"; exon_number "2"; gene_name "AC121121.1"; gene_biotype "lincRNA"; transcript_name "AC121121.1-201"; exon_id "ENSMUSE00001184938";
306	13.7	0	1.9	chr9	97071319	97071370	-27523740	-	B2_Mm2	SINE/B2	-140	55	5	4092635	chr9	97070554	97073429	+	lincRNA	ENSMUST00000180936	gene_id "ENSMUSG00000097258"; transcript_id "ENSMUST00000180936"; exon_number "2"; gene_name "AC121121.1"; gene_biotype "lincRNA"; transcript_name "AC121121.1-201"; exon_id "ENSMUSE00001184938";
1397	6.6	4.9	0.6	chr9	97073178	97073360	-27521750	+	B2_Mm2	SINE/B2	2	192	-3	4092640	chr9	97070554	97073429	+	lincRNA	ENSMUST00000180936	gene_id "ENSMUSG00000097258"; transcript_id "ENSMUST00000180936"; exon_number "2"; gene_name "AC121121.1"; gene_biotype "lincRNA"; transcript_name "AC121121.1-201"; exon_id "ENSMUSE00001184938";
294	29.3	9.8	0	chr14	118383590	118383712	-6518532	+	B3	SINE/B2	4	138	-78	1354527	chr14	118383628	118384768	+	lincRNA	ENSMUST00000180942	gene_id "ENSMUSG00000096997"; transcript_id "ENSMUST00000180942"; exon_number "2"; gene_name "CT025694.1"; gene_biotype "lincRNA"; transcript_name "CT025694.1-201"; exon_id "ENSMUSE00001193485";
1130	21.4	0.5	0	chr3	116490765	116490974	-43548706	+	B3	SINE/B2	1	211	-5	2593079	chr3	116488966	116491814	+	lincRNA	ENSMUST00000180969	gene_id "ENSMUSG00000097737"; transcript_id "ENSMUST00000180969"; exon_number "1"; gene_name "AC025622.1"; gene_biotype "lincRNA"; transcript_name "AC025622.1-201"; exon_id "ENSMUSE00001107749";
1271	9.9	2.2	0	chr3	116490999	116491179	-43548501	+	B2_Mm2	SINE/B2	1	185	-10	2593080	chr3	116488966	116491814	+	lincRNA	ENSMUST00000180969	gene_id "ENSMUSG00000097737"; transcript_id "ENSMUST00000180969"; exon_number "1"; gene_name "AC025622.1"; gene_biotype "lincRNA"; transcript_name "AC025622.1-201"; exon_id "ENSMUSE00001107749";
502	30.6	9	0	chr18	4374356	4374489	-86328150	+	B3A	SINE/B2	28	173	-25	1853846	chr18	4373669	4376738	-	lincRNA	ENSMUST00000180970	gene_id "ENSMUSG00000097641"; transcript_id "ENSMUST00000180970"; exon_number "2"; gene_name "AC138768.1"; gene_biotype "lincRNA"; transcript_name "AC138768.1-201"; exon_id "ENSMUSE00001149583";
247	31.3	0	0	chr18	4374554	4374620	-86328019	+	B3A	SINE/B2	1	67	-131	1853847	chr18	4373669	4376738	-	lincRNA	ENSMUST00000180970	gene_id "ENSMUSG00000097641"; transcript_id "ENSMUST00000180970"; exon_number "2"; gene_name "AC138768.1"; gene_biotype "lincRNA"; transcript_name "AC138768.1-201"; exon_id "ENSMUSE00001149583";
432	29.8	3.1	4.1	chr18	4374896	4375091	-86327548	+	B3A	SINE/B2	5	198	0	1853849	chr18	4373669	4376738	-	lincRNA	ENSMUST00000180970	gene_id "ENSMUSG00000097641"; transcript_id "ENSMUST00000180970"; exon_number "2"; gene_name "AC138768.1"; gene_biotype "lincRNA"; transcript_name "AC138768.1-201"; exon_id "ENSMUSE00001149583";
735	22.9	11.6	1.1	chr17	23793915	23794095	-71193176	+	B3	SINE/B2	10	209	-7	1723549	chr17	23792390	23794241	+	lincRNA	ENSMUST00000180975	gene_id "ENSMUSG00000097732"; transcript_id "ENSMUST00000180975"; exon_number "2"; gene_name "AC122821.2"; gene_biotype "lincRNA"; transcript_name "AC122821.2-201"; exon_id "ENSMUSE00001195895";
924	21.1	2.7	2.2	chr1	135264612	135264795	-60207176	+	B3A	SINE/B2	3	187	-11	219143	chr1	135263884	135266443	+	lincRNA	ENSMUST00000180981	gene_id "ENSMUSG00000097680"; transcript_id "ENSMUST00000180981"; exon_number "3"; gene_name "AC130277.1"; gene_biotype "lincRNA"; transcript_name "AC130277.1-201"; exon_id "ENSMUSE00001148799";
766	15.6	25.6	0	chr10	88381819	88381978	-42313015	-	B3	SINE/B2	-14	202	2	467088	chr10	88379594	88383711	-	lincRNA	ENSMUST00000181000	gene_id "ENSMUSG00000096945"; transcript_id "ENSMUST00000181000"; exon_number "1"; gene_name "AC125486.1"; gene_biotype "lincRNA"; transcript_name "AC125486.1-201"; exon_id "ENSMUSE00001146620";
428	22.9	13.8	3.7	chr10	88382608	88382716	-42312277	-	B3A	SINE/B2	-76	122	3	467091	chr10	88379594	88383711	-	lincRNA	ENSMUST00000181000	gene_id "ENSMUSG00000096945"; transcript_id "ENSMUST00000181000"; exon_number "1"; gene_name "AC125486.1"; gene_biotype "lincRNA"; transcript_name "AC125486.1-201"; exon_id "ENSMUSE00001146620";
1257	12.6	4.8	1.6	chr11	80017935	80018120	-42064423	-	B2_Mm2	SINE/B2	-2	193	2	684621	chr11	80017354	80018456	-	lincRNA	ENSMUST00000181003	gene_id "ENSMUSG00000097335"; transcript_id "ENSMUST00000181003"; exon_number "2"; gene_name "AL591113.1"; gene_biotype "lincRNA"; transcript_name "AL591113.1-201"; exon_id "ENSMUSE00001125642";
965	18.4	5.2	0	chr11	80018294	80018467	-42064076	-	B2_Mm1t	SINE/B2	-9	184	2	684623	chr11	80017354	80018456	-	lincRNA	ENSMUST00000181003	gene_id "ENSMUSG00000097335"; transcript_id "ENSMUST00000181003"; exon_number "2"; gene_name "AL591113.1"; gene_biotype "lincRNA"; transcript_name "AL591113.1-201"; exon_id "ENSMUSE00001125642";
981	12.8	14.6	0	chr11	80021775	80021938	-42060605	-	B2_Mm2	SINE/B2	-6	189	2	684640	chr11	80021928	80022528	-	lincRNA	ENSMUST00000181003	gene_id "ENSMUSG00000097335"; transcript_id "ENSMUST00000181003"; exon_number "1"; gene_name "AL591113.1"; gene_biotype "lincRNA"; transcript_name "AL591113.1-201"; exon_id "ENSMUSE00001181863";
254	20	0	0	chr11	80021970	80022014	-42060529	-	B3	SINE/B2	-171	45	1	684641	chr11	80021928	80022528	-	lincRNA	ENSMUST00000181003	gene_id "ENSMUSG00000097335"; transcript_id "ENSMUST00000181003"; exon_number "1"; gene_name "AL591113.1"; gene_biotype "lincRNA"; transcript_name "AL591113.1-201"; exon_id "ENSMUSE00001181863";
372	27.6	17.1	0.6	chr5	29390299	29390462	-122444222	+	B3	SINE/B2	17	207	-9	2972439	chr5	29388765	29390488	+	lincRNA	ENSMUST00000181005	gene_id "ENSMUSG00000097561"; transcript_id "ENSMUST00000181005"; exon_number "2"; gene_name "AC171500.2"; gene_biotype "lincRNA"; transcript_name "AC171500.2-201"; exon_id "ENSMUSE00001161702";
465	12.4	26.7	0	chrX	103505524	103505628	-67525671	-	B3	SINE/B2	-83	133	1	4302832	chrX	103502860	103506014	+	lincRNA	ENSMUST00000181020	gene_id "ENSMUSG00000097571"; transcript_id "ENSMUST00000181020"; exon_number "3"; gene_name "AL669964.1"; gene_biotype "lincRNA"; transcript_name "AL669964.1-201"; exon_id "ENSMUSE00001164092";
268	23.3	6.8	1.4	chr5	123229522	123229595	-28605089	+	B3	SINE/B2	1	78	-138	3136434	chr5	123229023	123230871	-	lincRNA	ENSMUST00000181022	gene_id "ENSMUSG00000097213"; transcript_id "ENSMUST00000181022"; exon_number "1"; gene_name "AC158114.1"; gene_biotype "lincRNA"; transcript_name "AC158114.1-201"; exon_id "ENSMUSE00001192587";
1307	6.7	8.9	0.6	chr17	28525184	28525363	-66461908	+	B2_Mm2	SINE/B2	1	195	0	1733822	chr17	28523257	28525347	+	lincRNA	ENSMUST00000181029	gene_id "ENSMUSG00000066170"; transcript_id "ENSMUST00000181029"; exon_number "1"; gene_name "E230001N04Rik"; gene_biotype "lincRNA"; transcript_name "E230001N04Rik-001"; exon_id "ENSMUSE00001179430";
527	18.4	7.5	2.5	chr8	79306631	79306799	-50094414	-	B3	SINE/B2	-8	185	1	3829935	chr8	79305603	79307685	+	lincRNA	ENSMUST00000181030	gene_id "ENSMUSG00000097174"; transcript_id "ENSMUST00000181030"; exon_number "3"; gene_name "AC101790.1"; gene_biotype "lincRNA"; transcript_name "AC101790.1-201"; exon_id "ENSMUSE00001143713";
302	30.6	1.9	0.3	chr8	120599252	120599356	-8801857	-	B3	SINE/B2	-15	183	81	3910298	chr8	120598904	120599277	+	lincRNA	ENSMUST00000181041	gene_id "ENSMUSG00000097702"; transcript_id "ENSMUST00000181041"; exon_number "2"; gene_name "RP24-414A22.8"; gene_biotype "lincRNA"; transcript_name "RP24-414A22.8-001"; exon_id "ENSMUSE00001129334";
1286	10.1	1.6	0.5	chr17	6314174	6314363	-88672908	-	B2_Mm1t	SINE/B2	-1	192	1	1699076	chr17	6314199	6316325	+	lincRNA	ENSMUST00000181052	gene_id "ENSMUSG00000097723"; transcript_id "ENSMUST00000181052"; exon_number "1"; gene_name "AC183097.2"; gene_biotype "lincRNA"; transcript_name "AC183097.2-201"; exon_id "ENSMUSE00001130408";
1379	8.2	0.5	2.6	chr17	6314386	6314574	-88672697	-	B2_Mm2	SINE/B2	-9	186	2	1699077	chr17	6314199	6316325	+	lincRNA	ENSMUST00000181052	gene_id "ENSMUSG00000097723"; transcript_id "ENSMUST00000181052"; exon_number "1"; gene_name "AC183097.2"; gene_biotype "lincRNA"; transcript_name "AC183097.2-201"; exon_id "ENSMUSE00001130408";
581	25.2	5.6	3.1	chr11	75745505	75745664	-46336879	-	B3A	SINE/B2	-30	168	5	673366	chr11	75745072	75745698	-	lincRNA	ENSMUST00000181056	gene_id "ENSMUSG00000097051"; transcript_id "ENSMUST00000181056"; exon_number "3"; gene_name "AL669897.1"; gene_biotype "lincRNA"; transcript_name "AL669897.1-201"; exon_id "ENSMUSE00001187020";
970	6.5	21.3	0	chr7	19298230	19298384	-126143075	-	B2_Mm1a	SINE/B2	-3	190	3	3485556	chr7	19298260	19298687	-	lincRNA	ENSMUST00000181066	gene_id "ENSMUSG00000097266"; transcript_id "ENSMUST00000181066"; exon_number "2"; gene_name "AC148988.1"; gene_biotype "lincRNA"; transcript_name "AC148988.1-201"; exon_id "ENSMUSE00001188898";
1315	10.3	1.1	0	chr10	12916888	12917072	-117777921	-	B2_Mm1t	SINE/B2	-4	189	3	338666	chr10	12916648	12917071	-	lincRNA	ENSMUST00000181073	gene_id "ENSMUSG00000097378"; transcript_id "ENSMUST00000181073"; exon_number "3"; gene_name "AL691505.1"; gene_biotype "lincRNA"; transcript_name "AL691505.1-202"; exon_id "ENSMUSE00001198737";
542	25.9	15.8	4	chr5	45645032	45645208	-106189476	-	B3A	SINE/B2	0	198	1	2999628	chr5	45643161	45645469	+	lincRNA	ENSMUST00000181083	gene_id "ENSMUSG00000097825"; transcript_id "ENSMUST00000181083"; exon_number "4"; gene_name "AC093341.1"; gene_biotype "lincRNA"; transcript_name "AC093341.1-201"; exon_id "ENSMUSE00001196468";
337	14.5	0	0.5	chr12	111426903	111426967	-8702055	-	B2_Mm2	SINE/B2	-107	109	47	964457	chr12	111426874	111430133	-	lincRNA	ENSMUST00000181085	gene_id "ENSMUSG00000097081"; transcript_id "ENSMUST00000181085"; exon_number "2"; gene_name "AC122190.1"; gene_biotype "lincRNA"; transcript_name "AC122190.1-201"; exon_id "ENSMUSE00001174786";
1321	8.5	1.7	0	chr12	111427038	111427213	-8701809	-	B2_Mm1t	SINE/B2	-14	179	1	964458	chr12	111426874	111430133	-	lincRNA	ENSMUST00000181085	gene_id "ENSMUSG00000097081"; transcript_id "ENSMUST00000181085"; exon_number "2"; gene_name "AC122190.1"; gene_biotype "lincRNA"; transcript_name "AC122190.1-201"; exon_id "ENSMUSE00001174786";
1189	12.6	0.5	1.1	chr6	14044195	14044378	-135692168	+	B2_Mm2	SINE/B2	4	186	-9	3225400	chr6	14044194	14044373	+	lincRNA	ENSMUST00000181090	gene_id "ENSMUSG00000097616"; transcript_id "ENSMUST00000181090"; exon_number "3"; gene_name "AC113309.1"; gene_biotype "lincRNA"; transcript_name "AC113309.1-202"; exon_id "ENSMUSE00001107108";
739	21.9	2.1	2.7	chr8	34094525	34094724	-95306489	-	B3	SINE/B2	-1	194	1	3756782	chr8	34094548	34095114	+	lincRNA	ENSMUST00000181097	gene_id "ENSMUSG00000097257"; transcript_id "ENSMUST00000181097"; exon_number "1"; gene_name "AC167537.1"; gene_biotype "lincRNA"; transcript_name "AC167537.1-201"; exon_id "ENSMUSE00001099198";
338	34.5	6	0	chr8	34095859	34095974	-95305239	-	B3A	SINE/B2	-73	125	3	3756785	chr8	34095751	34096149	+	lincRNA	ENSMUST00000181097	gene_id "ENSMUSG00000097257"; transcript_id "ENSMUST00000181097"; exon_number "2"; gene_name "AC167537.1"; gene_biotype "lincRNA"; transcript_name "AC167537.1-201"; exon_id "ENSMUSE00001169608";
1580	5.2	0.5	0	chr9	44121749	44121940	-80473170	+	B2_Mm1a	SINE/B2	1	193	0	3990856	chr9	44120123	44121947	+	lincRNA	ENSMUST00000181106	gene_id "ENSMUSG00000097467"; transcript_id "ENSMUST00000181106"; exon_number "2"; gene_name "AC148328.1"; gene_biotype "lincRNA"; transcript_name "AC148328.1-201"; exon_id "ENSMUSE00001161345";
1130	20.8	1.9	0.9	chr16	30201584	30201797	-68005971	+	B3	SINE/B2	1	216	0	1582484	chr16	30200910	30202839	-	lincRNA	ENSMUST00000181113	gene_id "ENSMUSG00000097621"; transcript_id "ENSMUST00000181113"; exon_number "2"; gene_name "AC163355.1"; gene_biotype "lincRNA"; transcript_name "AC163355.1-201"; exon_id "ENSMUSE00001098286";
1083	11.1	6.8	0	chr16	30202041	30202202	-68005566	+	B2_Mm2	SINE/B2	4	176	-19	1582486	chr16	30200910	30202839	-	lincRNA	ENSMUST00000181113	gene_id "ENSMUSG00000097621"; transcript_id "ENSMUST00000181113"; exon_number "2"; gene_name "AC163355.1"; gene_biotype "lincRNA"; transcript_name "AC163355.1-201"; exon_id "ENSMUSE00001098286";
726	21.7	15.8	1.6	chr11	119151528	119151710	-2930833	-	B3	SINE/B2	-6	210	2	773435	chr11	119151651	119154025	+	lincRNA	ENSMUST00000181119	gene_id "ENSMUSG00000097294"; transcript_id "ENSMUST00000181119"; exon_number "1"; gene_name "AL662835.2"; gene_biotype "lincRNA"; transcript_name "AL662835.2-201"; exon_id "ENSMUSE00001177477";
717	25.6	2.1	4.3	chr11	119151711	119151898	-2930645	-	B3A	SINE/B2	-1	197	14	773436	chr11	119151651	119154025	+	lincRNA	ENSMUST00000181119	gene_id "ENSMUSG00000097294"; transcript_id "ENSMUST00000181119"; exon_number "1"; gene_name "AL662835.2"; gene_biotype "lincRNA"; transcript_name "AL662835.2-201"; exon_id "ENSMUSE00001177477";
611	27	4.4	7.3	chr3	27154657	27154860	-132884820	-	B3	SINE/B2	-9	207	10	2444795	chr3	27154740	27154931	+	lincRNA	ENSMUST00000181124	gene_id "ENSMUSG00000097584"; transcript_id "ENSMUST00000181124"; exon_number "2"; gene_name "AC121099.1"; gene_biotype "lincRNA"; transcript_name "AC121099.1-201"; exon_id "ENSMUSE00001185025";
1327	5	0	0	chr11	102866613	102866773	-19215770	-	B2_Mm2	SINE/B2	-33	162	2	737501	chr11	102863337	102866904	+	lincRNA	ENSMUST00000181125	gene_id "ENSMUSG00000097410"; transcript_id "ENSMUST00000181125"; exon_number "1"; gene_name "AL731670.1"; gene_biotype "lincRNA"; transcript_name "AL731670.1-201"; exon_id "ENSMUSE00001139553";
1248	11.6	2.8	0	chr8	121548161	121548341	-7852872	+	B2_Mm1a	SINE/B2	2	187	-6	3912183	chr8	121548211	121548342	+	lincRNA	ENSMUST00000181133	gene_id "ENSMUSG00000097424"; transcript_id "ENSMUST00000181133"; exon_number "3"; gene_name "RP23-76C13.4"; gene_biotype "lincRNA"; transcript_name "RP23-76C13.4-002"; exon_id "ENSMUSE00001192932";
776	7.2	7.2	0	chr8	84668948	84669072	-44732141	+	B2_Mm1t	SINE/B2	2	135	-58	3840095	chr8	84668844	84669406	+	lincRNA	ENSMUST00000181140	gene_id "ENSMUSG00000097193"; transcript_id "ENSMUST00000181140"; exon_number "2"; gene_name "AC145556.1"; gene_biotype "lincRNA"; transcript_name "AC145556.1-201"; exon_id "ENSMUSE00001192329";
255	16.7	35.8	1.8	chr8	84669112	84669220	-44731993	+	B2_Mm2	SINE/B2	48	193	-2	3840096	chr8	84668844	84669406	+	lincRNA	ENSMUST00000181140	gene_id "ENSMUSG00000097193"; transcript_id "ENSMUST00000181140"; exon_number "2"; gene_name "AC145556.1"; gene_biotype "lincRNA"; transcript_name "AC145556.1-201"; exon_id "ENSMUSE00001192329";
1338	7.5	4	0	chr8	84669231	84669404	-44731809	+	B2_Mm1t	SINE/B2	2	182	-11	3840097	chr8	84668844	84669406	+	lincRNA	ENSMUST00000181140	gene_id "ENSMUSG00000097193"; transcript_id "ENSMUST00000181140"; exon_number "2"; gene_name "AC145556.1"; gene_biotype "lincRNA"; transcript_name "AC145556.1-201"; exon_id "ENSMUSE00001192329";
859	20.7	13.8	2.6	chr15	38386098	38386286	-65657399	+	B3	SINE/B2	1	210	-6	1420870	chr15	38385961	38386300	+	lincRNA	ENSMUST00000181144	gene_id "ENSMUSG00000097645"; transcript_id "ENSMUST00000181144"; exon_number "2"; gene_name "AC122397.1"; gene_biotype "lincRNA"; transcript_name "AC122397.1-201"; exon_id "ENSMUSE00001170482";
1008	22	0.5	0.9	chr13	97284929	97285144	-23136495	-	B3	SINE/B2	0	216	2	1128751	chr13	97285009	97285934	+	lincRNA	ENSMUST00000181148	gene_id "ENSMUSG00000097932"; transcript_id "ENSMUST00000181148"; exon_number "2"; gene_name "AC160109.2"; gene_biotype "lincRNA"; transcript_name "AC160109.2-201"; exon_id "ENSMUSE00001122755";
1359	9	1.7	0	chr17	45440016	45440192	-49547079	+	B2_Mm2	SINE/B2	2	181	-14	1765710	chr17	45439131	45442544	+	lincRNA	ENSMUST00000181149	gene_id "ENSMUSG00000097119"; transcript_id "ENSMUST00000181149"; exon_number "3"; gene_name "AC163677.1"; gene_biotype "lincRNA"; transcript_name "AC163677.1-201"; exon_id "ENSMUSE00001132553";
221	33	10.2	7.6	chr11	80021168	80021285	-42061258	+	B3	SINE/B2	62	182	-34	684635	chr11	80020679	80021665	-	lincRNA	ENSMUST00000181152	gene_id "ENSMUSG00000097335"; transcript_id "ENSMUST00000181152"; exon_number "3"; gene_name "AL591113.1"; gene_biotype "lincRNA"; transcript_name "AL591113.1-202"; exon_id "ENSMUSE00001159263";
290	19.7	11.7	2.8	chr11	80021337	80021444	-42061099	-	B2_Mm2	SINE/B2	-73	120	1	684637	chr11	80020679	80021665	-	lincRNA	ENSMUST00000181152	gene_id "ENSMUSG00000097335"; transcript_id "ENSMUST00000181152"; exon_number "3"; gene_name "AL591113.1"; gene_biotype "lincRNA"; transcript_name "AL591113.1-202"; exon_id "ENSMUSE00001159263";
783	13.1	16.8	0	chr11	80021466	80021602	-42060941	-	B2_Mm1t	SINE/B2	-31	162	3	684638	chr11	80020679	80021665	-	lincRNA	ENSMUST00000181152	gene_id "ENSMUSG00000097335"; transcript_id "ENSMUST00000181152"; exon_number "3"; gene_name "AL591113.1"; gene_biotype "lincRNA"; transcript_name "AL591113.1-202"; exon_id "ENSMUSE00001159263";
1752	2.6	0.5	0	chr11	80029398	80029589	-42052954	-	B2_Mm1t	SINE/B2	0	193	1	684669	chr11	80029569	80029868	-	lincRNA	ENSMUST00000181152	gene_id "ENSMUSG00000097335"; transcript_id "ENSMUST00000181152"; exon_number "1"; gene_name "AL591113.1"; gene_biotype "lincRNA"; transcript_name "AL591113.1-202"; exon_id "ENSMUSE00001177430";
334	22.8	14.6	3.7	chr7	30200730	30200893	-115240566	+	B2_Mm2	SINE/B2	5	186	-9	3507281	chr7	30200177	30200889	+	lincRNA	ENSMUST00000181153	gene_id "ENSMUSG00000097817"; transcript_id "ENSMUST00000181153"; exon_number "2"; gene_name "AC149067.1"; gene_biotype "lincRNA"; transcript_name "AC149067.1-201"; exon_id "ENSMUSE00001181477";
226	24.2	10.5	10.5	chr1	155081100	155081270	-40390701	+	B2_Mm2	SINE/B2	10	180	-15	251603	chr1	155081192	155083266	-	lincRNA	ENSMUST00000181160	gene_id "ENSMUSG00000096950"; transcript_id "ENSMUST00000181160"; exon_number "1"; gene_name "AC163325.1"; gene_biotype "lincRNA"; transcript_name "AC163325.1-201"; exon_id "ENSMUSE00001188446";
691	27.1	0.2	4.5	chr1	155081285	155081468	-40390503	-	B3	SINE/B2	0	216	39	251604	chr1	155081192	155083266	-	lincRNA	ENSMUST00000181160	gene_id "ENSMUSG00000096950"; transcript_id "ENSMUST00000181160"; exon_number "1"; gene_name "AC163325.1"; gene_biotype "lincRNA"; transcript_name "AC163325.1-201"; exon_id "ENSMUSE00001188446";
829	23.8	7.9	0	chr8	46736194	46736382	-82664831	+	B3	SINE/B2	13	216	0	3777583	chr8	46736272	46736343	-	lincRNA	ENSMUST00000181167	gene_id "ENSMUSG00000097534"; transcript_id "ENSMUST00000181167"; exon_number "2"; gene_name "AC116801.1"; gene_biotype "lincRNA"; transcript_name "AC116801.1-201"; exon_id "ENSMUSE00001160628";
1564	7.4	0	0	chr12	87335395	87335583	-32793439	+	B2_Mm1t	SINE/B2	2	190	-3	923697	chr12	87334122	87335655	+	lincRNA	ENSMUST00000181175	gene_id "ENSMUSG00000097667"; transcript_id "ENSMUST00000181175"; exon_number "2"; gene_name "AC120540.2"; gene_biotype "lincRNA"; transcript_name "AC120540.2-201"; exon_id "ENSMUSE00001146930";
332	4.7	0	0	chr17	8379496	8379538	-86607733	-	B2_Mm2	SINE/B2	-152	43	1	1702405	chr17	8379045	8380733	-	lincRNA	ENSMUST00000181180	gene_id "ENSMUSG00000097796"; transcript_id "ENSMUST00000181180"; exon_number "3"; gene_name "AC164431.1"; gene_biotype "lincRNA"; transcript_name "AC164431.1-201"; exon_id "ENSMUSE00001120321";
1583	5.2	0.5	0	chr17	8379696	8379887	-86607384	+	B2_Mm1a	SINE/B2	1	193	0	1702406	chr17	8379045	8380733	-	lincRNA	ENSMUST00000181180	gene_id "ENSMUSG00000097796"; transcript_id "ENSMUST00000181180"; exon_number "3"; gene_name "AC164431.1"; gene_biotype "lincRNA"; transcript_name "AC164431.1-201"; exon_id "ENSMUSE00001120321";
1378	9.4	1.1	0	chr2	91237872	91238062	-90875162	+	B2_Mm1a	SINE/B2	1	193	0	2247414	chr2	91237722	91238352	+	lincRNA	ENSMUST00000181191	gene_id "ENSMUSG00000097868"; transcript_id "ENSMUST00000181191"; exon_number "2"; gene_name "AL691450.2"; gene_biotype "lincRNA"; transcript_name "AL691450.2-201"; exon_id "ENSMUSE00001134551";
924	9.2	23.5	0	chr5	105405666	105405818	-46428866	+	B2_Mm2	SINE/B2	2	190	-5	3096536	chr5	105405394	105406970	+	lincRNA	ENSMUST00000181193	gene_id "ENSMUSG00000097237"; transcript_id "ENSMUST00000181193"; exon_number "3"; gene_name "AC113980.1"; gene_biotype "lincRNA"; transcript_name "AC113980.1-201"; exon_id "ENSMUSE00001140153";
426	24.8	8.6	0	chr5	105406233	105406337	-46428347	-	B3A	SINE/B2	-82	116	3	3096537	chr5	105405394	105406970	+	lincRNA	ENSMUST00000181193	gene_id "ENSMUSG00000097237"; transcript_id "ENSMUST00000181193"; exon_number "3"; gene_name "AC113980.1"; gene_biotype "lincRNA"; transcript_name "AC113980.1-201"; exon_id "ENSMUSE00001140153";
891	20	5.7	7.6	chr1	134643087	134643297	-60828674	-	B3	SINE/B2	-7	209	3	217720	chr1	134642254	134644558	-	lincRNA	ENSMUST00000181197	gene_id "ENSMUSG00000097435"; transcript_id "ENSMUST00000181197"; exon_number "2"; gene_name "AC122771.1"; gene_biotype "lincRNA"; transcript_name "AC122771.1-201"; exon_id "ENSMUSE00001131048";
1591	5.2	0	1	chr8	121256893	121257085	-8144128	+	B2_Mm1a	SINE/B2	1	191	-2	3911594	chr8	121256747	121259310	-	lincRNA	ENSMUST00000181200	gene_id "ENSMUSG00000097384"; transcript_id "ENSMUST00000181200"; exon_number "2"; gene_name "RP24-67K5.1"; gene_biotype "lincRNA"; transcript_name "RP24-67K5.1-001"; exon_id "ENSMUSE00001161676";
1307	9.7	1.1	1.6	chr14	61676214	61676401	-63225843	-	B2_Mm2	SINE/B2	-7	188	2	1263355	chr14	61676013	61677671	-	lincRNA	ENSMUST00000181203	gene_id "ENSMUSG00000097589"; transcript_id "ENSMUST00000181203"; exon_number "2"; gene_name "AC154660.1"; gene_biotype "lincRNA"; transcript_name "AC154660.1-201"; exon_id "ENSMUSE00001105425";
770	19	18.4	0	chr16	11178711	11178884	-87028884	-	B3	SINE/B2	-10	206	1	1549514	chr16	11178176	11179512	+	lincRNA	ENSMUST00000181206	gene_id "ENSMUSG00000096959"; transcript_id "ENSMUST00000181206"; exon_number "1"; gene_name "AC087541.2"; gene_biotype "lincRNA"; transcript_name "AC087541.2-201"; exon_id "ENSMUSE00001192457";
428	27.1	2.5	0.8	chr15	79689482	79689600	-24354085	+	B3	SINE/B2	44	164	-52	1485377	chr15	79689140	79691559	-	lincRNA	ENSMUST00000181207	gene_id "ENSMUSG00000097128"; transcript_id "ENSMUST00000181207"; exon_number "2"; gene_name "AC118227.1"; gene_biotype "lincRNA"; transcript_name "AC118227.1-201"; exon_id "ENSMUSE00001157363";
382	25.2	11.2	2.8	chr15	79689650	79689672	-24354013	+	B3A	SINE/B2	167	198	0	1485377	chr15	79689140	79691559	-	lincRNA	ENSMUST00000181207	gene_id "ENSMUSG00000097128"; transcript_id "ENSMUST00000181207"; exon_number "2"; gene_name "AC118227.1"; gene_biotype "lincRNA"; transcript_name "AC118227.1-201"; exon_id "ENSMUSE00001157363";
965	21	0.9	7.7	chr15	81800807	81801028	-22242657	-	B3	SINE/B2	-5	211	5	1490857	chr15	81800791	81801701	-	lincRNA	ENSMUST00000181220	gene_id "ENSMUSG00000097613"; transcript_id "ENSMUST00000181220"; exon_number "2"; gene_name "AC158970.1"; gene_biotype "lincRNA"; transcript_name "AC158970.1-201"; exon_id "ENSMUSE00001175499";
228	8.8	0	10.9	chr9	45416655	45416718	-79178392	+	B2_Mm2	SINE/B2	130	186	-9	3993958	chr9	45416626	45417395	-	lincRNA	ENSMUST00000181230	gene_id "ENSMUSG00000097074"; transcript_id "ENSMUST00000181230"; exon_number "5"; gene_name "AC119237.1"; gene_biotype "lincRNA"; transcript_name "AC119237.1-201"; exon_id "ENSMUSE00001166557";
875	20.8	1.6	1.1	chr15	77965115	77965304	-26078381	-	B2_Mm2	SINE/B2	-2	193	3	1481749	chr15	77962958	77967126	+	lincRNA	ENSMUST00000181255	gene_id "ENSMUSG00000097057"; transcript_id "ENSMUST00000181255"; exon_number "2"; gene_name "AL589650.1"; gene_biotype "lincRNA"; transcript_name "AL589650.1-201"; exon_id "ENSMUSE00001184157";
1181	10.5	5.3	0	chr11	52267170	52267340	-69815203	-	B2_Mm2	SINE/B2	-14	181	2	624316	chr11	52267150	52269514	-	lincRNA	ENSMUST00000181262	gene_id "ENSMUSG00000097219"; transcript_id "ENSMUST00000181262"; exon_number "1"; gene_name "AL935177.3"; gene_biotype "lincRNA"; transcript_name "AL935177.3-201"; exon_id "ENSMUSE00001173857";
1312	4.3	5	7.1	chr10	80580494	80580691	-50114302	+	B2_Mm2	SINE/B2	2	195	0	452615	chr10	80579314	80580677	+	lincRNA	ENSMUST00000181265	gene_id "ENSMUSG00000097013"; transcript_id "ENSMUST00000181265"; exon_number "2"; gene_name "AC152058.2"; gene_biotype "lincRNA"; transcript_name "AC152058.2-201"; exon_id "ENSMUSE00001174955";
1460	9.9	1.6	0	chr11	116309334	116309524	-5773019	+	B2_Mm2	SINE/B2	2	195	0	767507	chr11	116309045	116309510	+	lincRNA	ENSMUST00000181270	gene_id "ENSMUSG00000097117"; transcript_id "ENSMUST00000181270"; exon_number "3"; gene_name "AL645861.1"; gene_biotype "lincRNA"; transcript_name "AL645861.1-201"; exon_id "ENSMUSE00001116687";
726	25.4	14.6	0	chr1	136725933	136726117	-58745854	+	B3	SINE/B2	1	212	-4	222189	chr1	136724971	136726142	+	lincRNA	ENSMUST00000181274	gene_id "ENSMUSG00000097448"; transcript_id "ENSMUST00000181274"; exon_number "5"; gene_name "RP23-302C16.3"; gene_biotype "lincRNA"; transcript_name "RP23-302C16.3-001"; exon_id "ENSMUSE00001155323";
770	23.1	3.9	6.2	chr17	46471466	46471673	-48515598	-	B3	SINE/B2	-13	203	1	1768184	chr17	46471501	46471536	+	lincRNA	ENSMUST00000181301	gene_id "ENSMUSG00000097560"; transcript_id "ENSMUST00000181301"; exon_number "1"; gene_name "CT030702.1"; gene_biotype "lincRNA"; transcript_name "CT030702.1-201"; exon_id "ENSMUSE00001139021";
956	5.4	13.1	0	chr9	62804644	62804773	-61790337	+	B2_Mm2	SINE/B2	2	148	-47	4028585	chr9	62804478	62804771	+	lincRNA	ENSMUST00000181302	gene_id "ENSMUSG00000097672"; transcript_id "ENSMUST00000181302"; exon_number "1"; gene_name "AC164614.1"; gene_biotype "lincRNA"; transcript_name "AC164614.1-201"; exon_id "ENSMUSE00001172019";
1414	4.9	1.6	3.2	chr9	62807530	62807718	-61787392	+	B2_Mm2	SINE/B2	1	186	-9	4028600	chr9	62807677	62808234	+	lincRNA	ENSMUST00000181302	gene_id "ENSMUSG00000097672"; transcript_id "ENSMUST00000181302"; exon_number "2"; gene_name "AC164614.1"; gene_biotype "lincRNA"; transcript_name "AC164614.1-201"; exon_id "ENSMUSE00001130915";
556	20.9	2.9	11.9	chr3	51562899	51562970	-108476710	-	B3A	SINE/B2	-5	193	129	2483550	chr3	51562471	51563601	+	lincRNA	ENSMUST00000181303	gene_id "ENSMUSG00000097885"; transcript_id "ENSMUST00000181303"; exon_number "1"; gene_name "AC102860.1"; gene_biotype "lincRNA"; transcript_name "AC102860.1-201"; exon_id "ENSMUSE00001117569";
556	18.7	3.7	10.4	chr3	51563004	51563107	-108476573	-	B3A	SINE/B2	-55	143	44	2483550	chr3	51562471	51563601	+	lincRNA	ENSMUST00000181303	gene_id "ENSMUSG00000097885"; transcript_id "ENSMUST00000181303"; exon_number "1"; gene_name "AC102860.1"; gene_biotype "lincRNA"; transcript_name "AC102860.1-201"; exon_id "ENSMUSE00001117569";
528	31.4	4.4	8.9	chr6	67167041	67167243	-82569303	+	B3A	SINE/B2	2	195	0	3309854	chr6	67166995	67168426	+	lincRNA	ENSMUST00000181304	gene_id "ENSMUSG00000097603"; transcript_id "ENSMUST00000181304"; exon_number "6"; gene_name "AC122296.2"; gene_biotype "lincRNA"; transcript_name "AC122296.2-201"; exon_id "ENSMUSE00001099558";
1053	22.6	1	0.5	chr3	94409999	94410207	-65629473	+	B3	SINE/B2	2	211	-5	2552710	chr3	94409395	94410166	-	lincRNA	ENSMUST00000181305	gene_id "ENSMUSG00000097515"; transcript_id "ENSMUST00000181305"; exon_number "2"; gene_name "AC122808.1"; gene_biotype "lincRNA"; transcript_name "AC122808.1-201"; exon_id "ENSMUSE00001136824";
846	21.1	3.1	8.7	chr19	34481183	34481411	-26950155	+	B3	SINE/B2	1	216	0	2051844	chr19	34479240	34481546	+	lincRNA	ENSMUST00000181307	gene_id "ENSMUSG00000097558"; transcript_id "ENSMUST00000181307"; exon_number "3"; gene_name "AC102249.1"; gene_biotype "lincRNA"; transcript_name "AC102249.1-201"; exon_id "ENSMUSE00001183719";
413	27.2	7.2	5.6	chr14	46829120	46829150	-78073094	-	B3A	SINE/B2	0	198	173	1235845	chr14	46829109	46832027	-	lincRNA	ENSMUST00000181311	gene_id "ENSMUSG00000061510"; transcript_id "ENSMUST00000181311"; exon_number "1"; gene_name "Gm10101"; gene_biotype "lincRNA"; transcript_name "Gm10101-001"; exon_id "ENSMUSE00001109217";
413	27.2	7.2	5.6	chr14	46829243	46829405	-78072839	-	B3A	SINE/B2	-26	172	1	1235845	chr14	46829109	46832027	-	lincRNA	ENSMUST00000181311	gene_id "ENSMUSG00000061510"; transcript_id "ENSMUST00000181311"; exon_number "1"; gene_name "Gm10101"; gene_biotype "lincRNA"; transcript_name "Gm10101-001"; exon_id "ENSMUSE00001109217";
784	12.6	8.3	0.9	chr8	11053452	11053590	-118347623	+	B2_Mm2	SINE/B2	1	152	-41	3721221	chr8	11053453	11053565	+	lincRNA	ENSMUST00000181315	gene_id "ENSMUSG00000096938"; transcript_id "ENSMUST00000181315"; exon_number "2"; gene_name "AC113484.1"; gene_biotype "lincRNA"; transcript_name "AC113484.1-201"; exon_id "ENSMUSE00001199387";
435	19.9	27.1	2.6	chr6	122813692	122813846	-26922700	-	B3A	SINE/B2	-5	193	1	3410863	chr6	122813626	122814855	-	lincRNA	ENSMUST00000181317	gene_id "ENSMUSG00000097635"; transcript_id "ENSMUST00000181317"; exon_number "2"; gene_name "AC163108.1"; gene_biotype "lincRNA"; transcript_name "AC163108.1-201"; exon_id "ENSMUSE00001125748";
664	23.8	2.4	7.7	chr6	122814710	122814918	-26921628	+	B3A	SINE/B2	1	198	0	3410868	chr6	122813626	122814855	-	lincRNA	ENSMUST00000181317	gene_id "ENSMUSG00000097635"; transcript_id "ENSMUST00000181317"; exon_number "2"; gene_name "AC163108.1"; gene_biotype "lincRNA"; transcript_name "AC163108.1-201"; exon_id "ENSMUSE00001125748";
677	11.5	0.9	1.7	chr15	102481406	102481520	-1562165	-	B2_Mm2	SINE/B2	-81	114	1	1530172	chr15	102480522	102483722	-	lincRNA	ENSMUST00000181328	gene_id "ENSMUSG00000097234"; transcript_id "ENSMUST00000181328"; exon_number "1"; gene_name "AC137156.1"; gene_biotype "lincRNA"; transcript_name "AC137156.1-201"; exon_id "ENSMUSE00001190304";
453	25.4	11.5	0	chr15	102481667	102481796	-1561889	-	B3A	SINE/B2	-53	145	1	1530174	chr15	102480522	102483722	-	lincRNA	ENSMUST00000181328	gene_id "ENSMUSG00000097234"; transcript_id "ENSMUST00000181328"; exon_number "1"; gene_name "AC137156.1"; gene_biotype "lincRNA"; transcript_name "AC137156.1-201"; exon_id "ENSMUSE00001190304";
1188	10.3	0	2.1	chr15	102482146	102482333	-1561352	-	B2_Mm2	SINE/B2	-4	191	8	1530177	chr15	102480522	102483722	-	lincRNA	ENSMUST00000181328	gene_id "ENSMUSG00000097234"; transcript_id "ENSMUST00000181328"; exon_number "1"; gene_name "AC137156.1"; gene_biotype "lincRNA"; transcript_name "AC137156.1-201"; exon_id "ENSMUSE00001190304";
931	15.8	5	7.5	chr1	16658555	16658753	-178813218	-	B2_Mm2	SINE/B2	-1	194	1	20044	chr1	16657552	16659778	+	lincRNA	ENSMUST00000181371	gene_id "ENSMUSG00000097744"; transcript_id "ENSMUST00000181371"; exon_number "1"; gene_name "AC157362.1"; gene_biotype "lincRNA"; transcript_name "AC157362.1-201"; exon_id "ENSMUSE00001129360";
326	26.7	10.7	0	chr1	16659987	16660061	-178811910	-	B3	SINE/B2	-11	205	123	20049	chr1	16660021	16660228	+	lincRNA	ENSMUST00000181371	gene_id "ENSMUSG00000097744"; transcript_id "ENSMUST00000181371"; exon_number "2"; gene_name "AC157362.1"; gene_biotype "lincRNA"; transcript_name "AC157362.1-201"; exon_id "ENSMUSE00001191003";
584	20.5	2.4	5.7	chr1	16660554	16660677	-178811294	-	B3	SINE/B2	-90	126	7	20049	chr1	16660555	16660649	+	lincRNA	ENSMUST00000181371	gene_id "ENSMUSG00000097744"; transcript_id "ENSMUST00000181371"; exon_number "3"; gene_name "AC157362.1"; gene_biotype "lincRNA"; transcript_name "AC157362.1-201"; exon_id "ENSMUSE00001127855";
373	20.3	0	4.8	chr1	72265374	72265456	-123206515	-	B3	SINE/B2	0	216	138	108571	chr1	72264693	72266027	+	lincRNA	ENSMUST00000181382	gene_id "ENSMUSG00000097131"; transcript_id "ENSMUST00000181382"; exon_number "1"; gene_name "AC120136.1"; gene_biotype "lincRNA"; transcript_name "AC120136.1-201"; exon_id "ENSMUSE00001182575";
492	22.7	11.6	6.9	chr1	72266765	72266953	-123205018	-	B3A	SINE/B2	0	198	1	108578	chr1	72266489	72267178	+	lincRNA	ENSMUST00000181382	gene_id "ENSMUSG00000097131"; transcript_id "ENSMUST00000181382"; exon_number "2"; gene_name "AC120136.1"; gene_biotype "lincRNA"; transcript_name "AC120136.1-201"; exon_id "ENSMUSE00001118620";
239	32.8	22.7	0	chr7	30960292	30960419	-114481040	-	B3A	SINE/B2	-15	183	27	3509198	chr7	30958114	30961619	+	lincRNA	ENSMUST00000181395	gene_id "ENSMUSG00000097750"; transcript_id "ENSMUST00000181395"; exon_number "2"; gene_name "AC149055.1"; gene_biotype "lincRNA"; transcript_name "AC149055.1-201"; exon_id "ENSMUSE00001112488";
221	29.3	11.6	3.2	chr9	21722069	21722223	-102872887	-	B2_Mm1t	SINE/B2	-24	169	2	3954188	chr9	21721207	21722454	-	lincRNA	ENSMUST00000181400	gene_id "ENSMUSG00000097155"; transcript_id "ENSMUST00000181400"; exon_number "2"; gene_name "AC161371.1"; gene_biotype "lincRNA"; transcript_name "AC161371.1-201"; exon_id "ENSMUSE00001169105";
532	14.7	46	0.7	chr9	72518505	72518641	-52076469	-	B2_Mm2	SINE/B2	-17	199	1	4050848	chr9	72518262	72519290	-	lincRNA	ENSMUST00000181405	gene_id "ENSMUSG00000096986"; transcript_id "ENSMUST00000181405"; exon_number "3"; gene_name "AC111135.1"; gene_biotype "lincRNA"; transcript_name "AC111135.1-201"; exon_id "ENSMUSE00001139054";
795	28.7	0	1.7	chr15	62372542	62372718	-41670967	+	B3A	SINE/B2	1	174	-24	1457744	chr15	62372476	62372598	+	lincRNA	ENSMUST00000181416	gene_id "ENSMUSG00000097039"; transcript_id "ENSMUST00000181416"; exon_number "7"; gene_name "AC126552.1"; gene_biotype "lincRNA"; transcript_name "AC126552.1-202"; exon_id "ENSMUSE00001099351";
1262	9.7	2.6	2.1	chr5	104540633	104540822	-47293862	+	B2_Mm2	SINE/B2	4	194	-1	3095327	chr5	104540571	104541262	+	lincRNA	ENSMUST00000181418	gene_id "ENSMUSG00000097392"; transcript_id "ENSMUST00000181418"; exon_number "1"; gene_name "AC123687.1"; gene_biotype "lincRNA"; transcript_name "AC123687.1-201"; exon_id "ENSMUSE00001161767";
523	22.5	14.6	2.6	chr18	31860168	31860359	-58842280	-	B3	SINE/B2	-1	215	1	1897048	chr18	31859082	31860850	-	lincRNA	ENSMUST00000181425	gene_id "ENSMUSG00000096926"; transcript_id "ENSMUST00000181425"; exon_number "2"; gene_name "AC131761.2"; gene_biotype "lincRNA"; transcript_name "AC131761.2-201"; exon_id "ENSMUSE00001138648";
343	29.7	12.9	1.4	chr18	31860391	31860530	-58842109	-	B3A	SINE/B2	-34	164	9	1897049	chr18	31859082	31860850	-	lincRNA	ENSMUST00000181425	gene_id "ENSMUSG00000096926"; transcript_id "ENSMUST00000181425"; exon_number "2"; gene_name "AC131761.2"; gene_biotype "lincRNA"; transcript_name "AC131761.2-201"; exon_id "ENSMUSE00001138648";
520	23.9	2.3	14.4	chr13	65590639	65590853	-54830786	+	B2_Mm2	SINE/B2	7	195	0	1083153	chr13	65590293	65590784	-	lincRNA	ENSMUST00000181426	gene_id "ENSMUSG00000097562"; transcript_id "ENSMUST00000181426"; exon_number "2"; gene_name "AC116589.2"; gene_biotype "lincRNA"; transcript_name "AC116589.2-201"; exon_id "ENSMUSE00001135045";
1742	1.6	0	0	chr5	117312641	117312832	-34521852	-	B2_Mm1a	SINE/B2	0	193	2	3121212	chr5	117312520	117314161	-	lincRNA	ENSMUST00000181440	gene_id "ENSMUSG00000097163"; transcript_id "ENSMUST00000181440"; exon_number "2"; gene_name "AC110234.1"; gene_biotype "lincRNA"; transcript_name "AC110234.1-201"; exon_id "ENSMUSE00001198527";
865	18.5	4.7	4.1	chr18	34755263	34755431	-55947208	-	B3	SINE/B2	0	216	47	1902803	chr18	34754676	34756662	+	lincRNA	ENSMUST00000181453	gene_id "ENSMUSG00000097755"; transcript_id "ENSMUST00000181453"; exon_number "3"; gene_name "AC145591.1"; gene_biotype "lincRNA"; transcript_name "AC145591.1-202"; exon_id "ENSMUSE00001191930";
727	22.7	5.2	12.1	chr7	43702965	43703195	-101738264	-	B3	SINE/B2	0	216	2	3531292	chr7	43703030	43703128	-	lincRNA	ENSMUST00000181454	gene_id "ENSMUSG00000097178"; transcript_id "ENSMUST00000181454"; exon_number "6"; gene_name "AC151989.1"; gene_biotype "lincRNA"; transcript_name "AC151989.1-202"; exon_id "ENSMUSE00001166788";
1207	7.5	8	1.1	chr7	127983412	127983587	-17457872	-	B2_Mm2	SINE/B2	-3	192	5	3679399	chr7	127982570	127983458	-	lincRNA	ENSMUST00000181457	gene_id "ENSMUSG00000097751"; transcript_id "ENSMUST00000181457"; exon_number "2"; gene_name "AC124461.1"; gene_biotype "lincRNA"; transcript_name "AC124461.1-201"; exon_id "ENSMUSE00001152740";
300	29.9	6	2	chr7	127984522	127984671	-17456788	-	B3A	SINE/B2	-15	183	28	3679403	chr7	127983774	127984881	-	lincRNA	ENSMUST00000181457	gene_id "ENSMUSG00000097751"; transcript_id "ENSMUST00000181457"; exon_number "1"; gene_name "AC124461.1"; gene_biotype "lincRNA"; transcript_name "AC124461.1-201"; exon_id "ENSMUSE00001137643";
975	20.2	0	5.7	chr1	119058836	119059045	-76412926	+	B3A	SINE/B2	1	198	0	184753	chr1	119058469	119059848	+	lincRNA	ENSMUST00000181458	gene_id "ENSMUSG00000097408"; transcript_id "ENSMUST00000181458"; exon_number "1"; gene_name "RP24-258M24.2"; gene_biotype "lincRNA"; transcript_name "RP24-258M24.2-001"; exon_id "ENSMUSE00001139750";
1216	20.6	1	0	chr1	119059241	119059449	-76412522	-	B3	SINE/B2	-5	211	1	184755	chr1	119058469	119059848	+	lincRNA	ENSMUST00000181458	gene_id "ENSMUSG00000097408"; transcript_id "ENSMUST00000181458"; exon_number "1"; gene_name "RP24-258M24.2"; gene_biotype "lincRNA"; transcript_name "RP24-258M24.2-001"; exon_id "ENSMUSE00001139750";
1167	8.7	1.7	1.1	chr1	150091468	150091627	-45380344	-	B2_Mm1t	SINE/B2	-33	160	1	242278	chr1	150091604	150091691	-	lincRNA	ENSMUST00000181460	gene_id "ENSMUSG00000097028"; transcript_id "ENSMUST00000181460"; exon_number "2"; gene_name "AC114655.1"; gene_biotype "lincRNA"; transcript_name "AC114655.1-201"; exon_id "ENSMUSE00001134383";
1202	10.2	7.3	0.6	chr9	57533080	57533257	-67061853	+	B2_Mm2	SINE/B2	1	190	-5	4017018	chr9	57531287	57533585	-	lincRNA	ENSMUST00000181462	gene_id "ENSMUSG00000097445"; transcript_id "ENSMUST00000181462"; exon_number "2"; gene_name "AC164548.1"; gene_biotype "lincRNA"; transcript_name "AC164548.1-201"; exon_id "ENSMUSE00001138325";
782	25	2.1	1.6	chr5	92047783	92047973	-59786711	+	B3	SINE/B2	1	192	-24	3074422	chr5	92047749	92047879	+	lincRNA	ENSMUST00000181481	gene_id "ENSMUSG00000097479"; transcript_id "ENSMUST00000181481"; exon_number "2"; gene_name "AC165433.1"; gene_biotype "lincRNA"; transcript_name "AC165433.1-201"; exon_id "ENSMUSE00001199338";
1369	8.2	0.5	1.6	chr14	50877348	50877533	-74024711	+	B2_Mm1t	SINE/B2	2	185	-8	1243158	chr14	50876672	50879003	+	lincRNA	ENSMUST00000181482	gene_id "ENSMUSG00000097431"; transcript_id "ENSMUST00000181482"; exon_number "2"; gene_name "AC027184.1"; gene_biotype "lincRNA"; transcript_name "AC027184.1-201"; exon_id "ENSMUSE00001190715";
764	9.3	15.5	0	chr4	147455421	147455549	-9052567	-	B2_Mm2	SINE/B2	0	195	47	2914670	chr4	147455158	147457019	+	lincRNA	ENSMUST00000181486	gene_id "ENSMUSG00000097122"; transcript_id "ENSMUST00000181486"; exon_number "3"; gene_name "AL731663.1"; gene_biotype "lincRNA"; transcript_name "AL731663.1-201"; exon_id "ENSMUSE00001158162";
914	18.4	7.2	3.8	chr1	136681445	136681653	-58790318	-	B3	SINE/B2	0	216	1	222026	chr1	136681469	136681562	+	lincRNA	ENSMUST00000181491	gene_id "ENSMUSG00000097113"; transcript_id "ENSMUST00000181491"; exon_number "3"; gene_name "RP23-302C16.2"; gene_biotype "lincRNA"; transcript_name "RP23-302C16.2-002"; exon_id "ENSMUSE00001103443";
949	18.6	8	0	chr16	4934870	4935068	-93272700	+	B3	SINE/B2	2	216	0	1536669	chr16	4935048	4936182	-	lincRNA	ENSMUST00000181498	gene_id "ENSMUSG00000097397"; transcript_id "ENSMUST00000181498"; exon_number "3"; gene_name "AC167018.1"; gene_biotype "lincRNA"; transcript_name "AC167018.1-201"; exon_id "ENSMUSE00001140602";
289	23.8	24.8	1.4	chr1	171423468	171423490	-24048481	+	B2_Mm2	SINE/B2	7	185	-10	280726	chr1	171423185	171424061	-	lincRNA	ENSMUST00000181499	gene_id "ENSMUSG00000097045"; transcript_id "ENSMUST00000181499"; exon_number "2"; gene_name "AC087229.1"; gene_biotype "lincRNA"; transcript_name "AC087229.1-201"; exon_id "ENSMUSE00001190574";
862	23	10.2	0	chr1	171423501	171423696	-24048275	+	B3	SINE/B2	1	216	0	280727	chr1	171423185	171424061	-	lincRNA	ENSMUST00000181499	gene_id "ENSMUSG00000097045"; transcript_id "ENSMUST00000181499"; exon_number "2"; gene_name "AC087229.1"; gene_biotype "lincRNA"; transcript_name "AC087229.1-201"; exon_id "ENSMUSE00001190574";
685	25.9	2.4	3.3	chr8	88048773	88048984	-41352229	+	B3	SINE/B2	2	211	-5	3846654	chr8	88048853	88048957	-	lincRNA	ENSMUST00000181500	gene_id "ENSMUSG00000097631"; transcript_id "ENSMUST00000181500"; exon_number "7"; gene_name "AC127285.1"; gene_biotype "lincRNA"; transcript_name "AC127285.1-201"; exon_id "ENSMUSE00001150672";
1001	19.5	0.9	4.5	chr5	28053936	28054155	-123780529	-	B3	SINE/B2	-4	212	1	2970644	chr5	28053951	28055115	-	lincRNA	ENSMUST00000181503	gene_id "ENSMUSG00000097673"; transcript_id "ENSMUST00000181503"; exon_number "2"; gene_name "AC156021.1"; gene_biotype "lincRNA"; transcript_name "AC156021.1-201"; exon_id "ENSMUSE00001133511";
740	14.4	0	0	chr5	104118733	104118850	-47715834	+	B3	SINE/B2	1	118	-98	3094656	chr5	104117382	104119687	+	lincRNA	ENSMUST00000181506	gene_id "ENSMUSG00000097877"; transcript_id "ENSMUST00000181506"; exon_number "4"; gene_name "AL714024.1"; gene_biotype "lincRNA"; transcript_name "AL714024.1-201"; exon_id "ENSMUSE00001194676";
1605	4.3	0	0.5	chr5	104119132	104119319	-47715365	-	B2_Mm2	SINE/B2	-8	187	1	3094658	chr5	104117382	104119687	+	lincRNA	ENSMUST00000181506	gene_id "ENSMUSG00000097877"; transcript_id "ENSMUST00000181506"; exon_number "4"; gene_name "AL714024.1"; gene_biotype "lincRNA"; transcript_name "AL714024.1-201"; exon_id "ENSMUSE00001194676";
568	28.5	4.5	3.4	chr4	133086462	133086639	-23421477	+	B3	SINE/B2	3	182	-34	2882350	chr4	133085474	133088402	+	lincRNA	ENSMUST00000181522	gene_id "ENSMUSG00000097088"; transcript_id "ENSMUST00000181522"; exon_number "1"; gene_name "AL627184.1"; gene_biotype "lincRNA"; transcript_name "AL627184.1-201"; exon_id "ENSMUSE00001124153";
611	24.4	9.3	3.4	chr16	11223696	11223899	-86983869	-	B3	SINE/B2	0	216	1	1549628	chr16	11223237	11225796	+	lincRNA	ENSMUST00000181526	gene_id "ENSMUSG00000097537"; transcript_id "ENSMUST00000181526"; exon_number "2"; gene_name "AC087541.3"; gene_biotype "lincRNA"; transcript_name "AC087541.3-201"; exon_id "ENSMUSE00001182288";
1005	10.8	7.6	3.5	chr16	11224094	11224265	-86983503	-	B2_Mm1a	SINE/B2	-14	179	1	1549629	chr16	11223237	11225796	+	lincRNA	ENSMUST00000181526	gene_id "ENSMUSG00000097537"; transcript_id "ENSMUST00000181526"; exon_number "2"; gene_name "AC087541.3"; gene_biotype "lincRNA"; transcript_name "AC087541.3-201"; exon_id "ENSMUSE00001182288";
656	20.1	13.5	4.2	chr16	11225234	11225425	-86982343	-	B3	SINE/B2	-6	210	1	1549631	chr16	11223237	11225796	+	lincRNA	ENSMUST00000181526	gene_id "ENSMUSG00000097537"; transcript_id "ENSMUST00000181526"; exon_number "2"; gene_name "AC087541.3"; gene_biotype "lincRNA"; transcript_name "AC087541.3-201"; exon_id "ENSMUSE00001182288";
311	20.4	10.9	8.1	chr3	96348789	96348874	-63690806	-	B3A	SINE/B2	-62	131	44	2558236	chr3	96348627	96349972	-	lincRNA	ENSMUST00000181531	gene_id "ENSMUSG00000097807"; transcript_id "ENSMUST00000181531"; exon_number "4"; gene_name "AC093350.1"; gene_biotype "lincRNA"; transcript_name "AC093350.1-201"; exon_id "ENSMUSE00001190369";
1103	21.1	1.9	0.5	chr6	6952718	6952926	-142783620	-	B3	SINE/B2	-3	213	2	3215795	chr6	6952170	6953613	-	lincRNA	ENSMUST00000181534	gene_id "ENSMUSG00000097356"; transcript_id "ENSMUST00000181534"; exon_number "2"; gene_name "RP23-145L9.8"; gene_biotype "lincRNA"; transcript_name "RP23-145L9.8-001"; exon_id "ENSMUSE00001191176";
1318	6.4	0.6	0	chr18	55076697	55076867	-35625772	-	B2_Mm2	SINE/B2	-23	172	1	1938229	chr18	55076479	55077337	+	lincRNA	ENSMUST00000181538	gene_id "ENSMUSG00000096948"; transcript_id "ENSMUST00000181538"; exon_number "5"; gene_name "AC163347.1"; gene_biotype "lincRNA"; transcript_name "AC163347.1-202"; exon_id "ENSMUSE00001154124";
415	29.6	1.8	2	chr19	53452960	53453118	-7978448	+	B3	SINE/B2	1	169	-29	2087663	chr19	53451641	53453857	-	lincRNA	ENSMUST00000181539	gene_id "ENSMUSG00000097636"; transcript_id "ENSMUST00000181539"; exon_number "2"; gene_name "AC123702.1"; gene_biotype "lincRNA"; transcript_name "AC123702.1-201"; exon_id "ENSMUSE00001146258";
989	21.1	0.6	1.1	chr6	29508325	29508501	-120228045	+	B3	SINE/B2	1	176	-40	3248326	chr6	29508439	29509698	+	lincRNA	ENSMUST00000181540	gene_id "ENSMUSG00000097137"; transcript_id "ENSMUST00000181540"; exon_number "2"; gene_name "AC079276.1"; gene_biotype "lincRNA"; transcript_name "AC079276.1-201"; exon_id "ENSMUSE00001120838";
1145	10.1	0	4	chr17	70746174	70746336	-24240935	+	B2_Mm2	SINE/B2	1	159	-36	1809773	chr17	70745329	70746519	-	lincRNA	ENSMUST00000181546	gene_id "ENSMUSG00000097282"; transcript_id "ENSMUST00000181546"; exon_number "3"; gene_name "AC079441.1"; gene_biotype "lincRNA"; transcript_name "AC079441.1-201"; exon_id "ENSMUSE00001139987";
1145	10.1	0	4	chr17	70746368	70746379	-24240892	+	B2_Mm2	SINE/B2	160	169	-26	1809773	chr17	70745329	70746519	-	lincRNA	ENSMUST00000181546	gene_id "ENSMUSG00000097282"; transcript_id "ENSMUST00000181546"; exon_number "3"; gene_name "AC079441.1"; gene_biotype "lincRNA"; transcript_name "AC079441.1-201"; exon_id "ENSMUSE00001139987";
816	10.8	2.5	0	chr7	25817812	25817931	-119623528	-	B2_Mm2	SINE/B2	-71	124	2	3496999	chr7	25816654	25818878	+	lincRNA	ENSMUST00000181552	gene_id "ENSMUSG00000097017"; transcript_id "ENSMUST00000181552"; exon_number "1"; gene_name "AC119211.2"; gene_biotype "lincRNA"; transcript_name "AC119211.2-201"; exon_id "ENSMUSE00001143730";
1193	7.6	2.5	8.9	chr7	25818328	25818351	-119623108	-	B2_Mm2	SINE/B2	-6	189	164	3497001	chr7	25816654	25818878	+	lincRNA	ENSMUST00000181552	gene_id "ENSMUSG00000097017"; transcript_id "ENSMUST00000181552"; exon_number "1"; gene_name "AC119211.2"; gene_biotype "lincRNA"; transcript_name "AC119211.2-201"; exon_id "ENSMUSE00001143730";
1193	7.6	2.5	8.9	chr7	25818372	25818548	-119622911	-	B2_Mm2	SINE/B2	-32	163	2	3497001	chr7	25816654	25818878	+	lincRNA	ENSMUST00000181552	gene_id "ENSMUSG00000097017"; transcript_id "ENSMUST00000181552"; exon_number "1"; gene_name "AC119211.2"; gene_biotype "lincRNA"; transcript_name "AC119211.2-201"; exon_id "ENSMUSE00001143730";
847	22.3	11.6	1.1	chr5	151407906	151408095	-426589	+	B3	SINE/B2	1	210	-6	3207285	chr5	151407875	151408067	+	lincRNA	ENSMUST00000181555	gene_id "ENSMUSG00000097321"; transcript_id "ENSMUST00000181555"; exon_number "3"; gene_name "AC115871.1"; gene_biotype "lincRNA"; transcript_name "AC115871.1-202"; exon_id "ENSMUSE00001098277";
493	27.8	12.7	1.3	chr4	139377665	139377831	-17130285	+	B3A	SINE/B2	19	192	-1	2899262	chr4	139377800	139380379	-	lincRNA	ENSMUST00000181556	gene_id "ENSMUSG00000097731"; transcript_id "ENSMUST00000181556"; exon_number "1"; gene_name "AL807833.1"; gene_biotype "lincRNA"; transcript_name "AL807833.1-201"; exon_id "ENSMUSE00001162157";
613	19.6	13.2	1.2	chr4	139378173	139378340	-17129776	-	B3	SINE/B2	-7	209	26	2899263	chr4	139377800	139380379	-	lincRNA	ENSMUST00000181556	gene_id "ENSMUSG00000097731"; transcript_id "ENSMUST00000181556"; exon_number "1"; gene_name "AL807833.1"; gene_biotype "lincRNA"; transcript_name "AL807833.1-201"; exon_id "ENSMUSE00001162157";
639	23	6.6	1.2	chr4	139378728	139378894	-17129222	-	B3	SINE/B2	-1	215	40	2899266	chr4	139377800	139380379	-	lincRNA	ENSMUST00000181556	gene_id "ENSMUSG00000097731"; transcript_id "ENSMUST00000181556"; exon_number "1"; gene_name "AL807833.1"; gene_biotype "lincRNA"; transcript_name "AL807833.1-201"; exon_id "ENSMUSE00001162157";
599	25.2	8.7	1.8	chr4	139378898	139379094	-17129022	-	B3	SINE/B2	0	195	2	2899267	chr4	139377800	139380379	-	lincRNA	ENSMUST00000181556	gene_id "ENSMUSG00000097731"; transcript_id "ENSMUST00000181556"; exon_number "1"; gene_name "AL807833.1"; gene_biotype "lincRNA"; transcript_name "AL807833.1-201"; exon_id "ENSMUSE00001162157";
362	31.5	3.6	5.1	chr4	139379469	139379605	-17128511	-	B3A	SINE/B2	-16	182	48	2899270	chr4	139377800	139380379	-	lincRNA	ENSMUST00000181556	gene_id "ENSMUSG00000097731"; transcript_id "ENSMUST00000181556"; exon_number "1"; gene_name "AL807833.1"; gene_biotype "lincRNA"; transcript_name "AL807833.1-201"; exon_id "ENSMUSE00001162157";
1348	11.6	0.5	0	chr12	111286584	111286772	-8842250	-	B2_Mm1a	SINE/B2	-3	190	1	964211	chr12	111286618	111287363	+	lincRNA	ENSMUST00000181561	gene_id "ENSMUSG00000097381"; transcript_id "ENSMUST00000181561"; exon_number "2"; gene_name "AC127580.1"; gene_biotype "lincRNA"; transcript_name "AC127580.1-202"; exon_id "ENSMUSE00001142162";
1346	7.2	6.5	1.6	chr13	12619070	12619253	-107802386	-	B2_Mm2	SINE/B2	-1	194	2	992641	chr13	12619084	12621408	-	lincRNA	ENSMUST00000181570	gene_id "ENSMUSG00000097715"; transcript_id "ENSMUST00000181570"; exon_number "5"; gene_name "CT030166.1"; gene_biotype "lincRNA"; transcript_name "CT030166.1-201"; exon_id "ENSMUSE00001177077";
1496	5.8	1.1	0	chr5	23854750	23854939	-127979745	+	B2_Mm1a	SINE/B2	2	193	0	2963292	chr5	23853767	23854924	+	lincRNA	ENSMUST00000181574	gene_id "ENSMUSG00000097180"; transcript_id "ENSMUST00000181574"; exon_number "4"; gene_name "AC117663.1"; gene_biotype "lincRNA"; transcript_name "AC117663.1-201"; exon_id "ENSMUSE00001103147";
585	24.4	6.2	0.6	chr9	20608130	20608306	-103986804	+	B3A	SINE/B2	2	188	-10	3950487	chr9	20607766	20609016	-	lincRNA	ENSMUST00000181576	gene_id "ENSMUSG00000097422"; transcript_id "ENSMUST00000181576"; exon_number "2"; gene_name "AC164565.1"; gene_biotype "lincRNA"; transcript_name "AC164565.1-201"; exon_id "ENSMUSE00001125301";
1132	9.3	0.6	0.6	chr9	20608949	20608961	-103986149	-	B2_Mm2	SINE/B2	-23	172	159	3950491	chr9	20607766	20609016	-	lincRNA	ENSMUST00000181576	gene_id "ENSMUSG00000097422"; transcript_id "ENSMUST00000181576"; exon_number "2"; gene_name "AC164565.1"; gene_biotype "lincRNA"; transcript_name "AC164565.1-201"; exon_id "ENSMUSE00001125301";
1132	9.3	0.6	0.6	chr9	20608983	20609140	-103985970	-	B2_Mm2	SINE/B2	-37	158	1	3950491	chr9	20607766	20609016	-	lincRNA	ENSMUST00000181576	gene_id "ENSMUSG00000097422"; transcript_id "ENSMUST00000181576"; exon_number "2"; gene_name "AC164565.1"; gene_biotype "lincRNA"; transcript_name "AC164565.1-201"; exon_id "ENSMUSE00001125301";
1589	3.8	1.6	0	chr9	20612418	20612603	-103982507	+	B2_Mm1a	SINE/B2	1	189	-4	3950510	chr9	20611522	20612485	-	lincRNA	ENSMUST00000181576	gene_id "ENSMUSG00000097422"; transcript_id "ENSMUST00000181576"; exon_number "1"; gene_name "AC164565.1"; gene_biotype "lincRNA"; transcript_name "AC164565.1-201"; exon_id "ENSMUSE00001185223";
1062	15.6	3.7	1.1	chr10	127201646	127201833	-3493160	-	B2_Mm2	SINE/B2	0	195	3	535474	chr10	127200525	127202643	+	lincRNA	ENSMUST00000181578	gene_id "ENSMUSG00000097331"; transcript_id "ENSMUST00000181578"; exon_number "3"; gene_name "AC144852.1"; gene_biotype "lincRNA"; transcript_name "AC144852.1-201"; exon_id "ENSMUSE00001165224";
368	26.6	14.2	2	chr10	127202151	127202310	-3492683	-	B3A	SINE/B2	-6	189	2	535477	chr10	127200525	127202643	+	lincRNA	ENSMUST00000181578	gene_id "ENSMUSG00000097331"; transcript_id "ENSMUST00000181578"; exon_number "3"; gene_name "AC144852.1"; gene_biotype "lincRNA"; transcript_name "AC144852.1-201"; exon_id "ENSMUSE00001165224";
858	21	0.6	3.8	chr10	127202399	127202581	-3492412	+	B3	SINE/B2	40	216	0	535478	chr10	127200525	127202643	+	lincRNA	ENSMUST00000181578	gene_id "ENSMUSG00000097331"; transcript_id "ENSMUST00000181578"; exon_number "3"; gene_name "AC144852.1"; gene_biotype "lincRNA"; transcript_name "AC144852.1-201"; exon_id "ENSMUSE00001165224";
633	11.2	5.6	0	chr10	86688741	86688847	-44006146	+	B2_Mm2	SINE/B2	13	125	-70	464177	chr10	86688534	86689138	+	lincRNA	ENSMUST00000181587	gene_id "ENSMUSG00000097412"; transcript_id "ENSMUST00000181587"; exon_number "3"; gene_name "AC152453.2"; gene_biotype "lincRNA"; transcript_name "AC152453.2-201"; exon_id "ENSMUSE00001107561";
800	24.2	1.9	1.4	chr19	32390959	32391172	-29040394	+	B3	SINE/B2	1	215	-1	2048473	chr19	32389705	32391184	+	lincRNA	ENSMUST00000181612	gene_id "ENSMUSG00000097787"; transcript_id "ENSMUST00000181612"; exon_number "2"; gene_name "AC115752.1"; gene_biotype "lincRNA"; transcript_name "AC115752.1-201"; exon_id "ENSMUSE00001095958";
405	19.4	15.2	0.8	chr9	40533206	40533330	-84061780	-	B2_Mm2	SINE/B2	-6	189	47	3983583	chr9	40532177	40533620	+	lincRNA	ENSMUST00000181617	gene_id "ENSMUSG00000097205"; transcript_id "ENSMUST00000181617"; exon_number "2"; gene_name "AC132474.1"; gene_biotype "lincRNA"; transcript_name "AC132474.1-201"; exon_id "ENSMUSE00001097037";
1298	9	0.6	1.1	chr9	40533378	40533556	-84061554	-	B2_Mm1t	SINE/B2	-14	179	2	3983584	chr9	40532177	40533620	+	lincRNA	ENSMUST00000181617	gene_id "ENSMUSG00000097205"; transcript_id "ENSMUST00000181617"; exon_number "2"; gene_name "AC132474.1"; gene_biotype "lincRNA"; transcript_name "AC132474.1-201"; exon_id "ENSMUSE00001097037";
1441	7.9	2.6	0	chr7	67205080	67205268	-78236191	-	B2_Mm2	SINE/B2	-1	194	1	3567706	chr7	67204082	67205398	-	lincRNA	ENSMUST00000181631	gene_id "ENSMUSG00000097527"; transcript_id "ENSMUST00000181631"; exon_number "3"; gene_name "AC158751.1"; gene_biotype "lincRNA"; transcript_name "AC158751.1-201"; exon_id "ENSMUSE00001168847";
440	16.8	2.3	2.3	chr7	19774258	19774356	-125667103	-	B3	SINE/B2	-91	102	4	3487034	chr7	19774273	19774418	+	lincRNA	ENSMUST00000181637	gene_id "ENSMUSG00000097226"; transcript_id "ENSMUST00000181637"; exon_number "2"; gene_name "AC149282.1"; gene_biotype "lincRNA"; transcript_name "AC149282.1-201"; exon_id "ENSMUSE00001100971";
1472	5.5	1.1	0	chr7	19775070	19775252	-125666207	-	B2_Mm1a	SINE/B2	-7	186	2	3487038	chr7	19774530	19775403	+	lincRNA	ENSMUST00000181637	gene_id "ENSMUSG00000097226"; transcript_id "ENSMUST00000181637"; exon_number "3"; gene_name "AC149282.1"; gene_biotype "lincRNA"; transcript_name "AC149282.1-201"; exon_id "ENSMUSE00001114013";
420	25.8	20.2	0.2	chr18	35558053	35558210	-55144429	+	B3	SINE/B2	1	185	-10	1904911	chr18	35557337	35558316	+	lincRNA	ENSMUST00000181664	gene_id "ENSMUSG00000097769"; transcript_id "ENSMUST00000181664"; exon_number "4"; gene_name "AC121821.1"; gene_biotype "lincRNA"; transcript_name "AC121821.1-201"; exon_id "ENSMUSE00001117911";
286	28.8	17	1.4	chr18	35558211	35558351	-55144288	-	B3	SINE/B2	0	216	54	1904912	chr18	35557337	35558316	+	lincRNA	ENSMUST00000181664	gene_id "ENSMUSG00000097769"; transcript_id "ENSMUST00000181664"; exon_number "4"; gene_name "AC121821.1"; gene_biotype "lincRNA"; transcript_name "AC121821.1-201"; exon_id "ENSMUSE00001117911";
1633	3.7	0.5	0	chr8	22646027	22646217	-106754996	+	B2_Mm1a	SINE/B2	2	193	0	3736738	chr8	22645889	22646286	+	lincRNA	ENSMUST00000181668	gene_id "ENSMUSG00000097839"; transcript_id "ENSMUST00000181668"; exon_number "2"; gene_name "AC121835.1"; gene_biotype "lincRNA"; transcript_name "AC121835.1-201"; exon_id "ENSMUSE00001144134";
1683	2.7	0	0	chr8	22646273	22646460	-106754753	+	B2_Mm1a	SINE/B2	1	188	-5	3736739	chr8	22645889	22646286	+	lincRNA	ENSMUST00000181668	gene_id "ENSMUSG00000097839"; transcript_id "ENSMUST00000181668"; exon_number "2"; gene_name "AC121835.1"; gene_biotype "lincRNA"; transcript_name "AC121835.1-201"; exon_id "ENSMUSE00001144134";
1498	4.5	3.9	0	chr1	181225836	181226014	-14245957	-	B2_Mm2	SINE/B2	-8	187	2	298281	chr1	181225986	181228498	+	lincRNA	ENSMUST00000181680	gene_id "ENSMUSG00000054135"; transcript_id "ENSMUST00000181680"; exon_number "1"; gene_name "A430110L20Rik"; gene_biotype "lincRNA"; transcript_name "A430110L20Rik-001"; exon_id "ENSMUSE00001172751";
758	27.1	1.6	1.1	chr1	181226087	181226269	-14245702	-	B3A	SINE/B2	-14	184	1	298282	chr1	181225986	181228498	+	lincRNA	ENSMUST00000181680	gene_id "ENSMUSG00000054135"; transcript_id "ENSMUST00000181680"; exon_number "1"; gene_name "A430110L20Rik"; gene_biotype "lincRNA"; transcript_name "A430110L20Rik-001"; exon_id "ENSMUSE00001172751";
771	20	0	0	chr1	181226316	181226445	-14245526	-	B3	SINE/B2	-86	130	1	298283	chr1	181225986	181228498	+	lincRNA	ENSMUST00000181680	gene_id "ENSMUSG00000054135"; transcript_id "ENSMUST00000181680"; exon_number "1"; gene_name "A430110L20Rik"; gene_biotype "lincRNA"; transcript_name "A430110L20Rik-001"; exon_id "ENSMUSE00001172751";
799	22	14	0	chr9	122678799	122678984	-1916126	+	B3	SINE/B2	1	212	-4	4145367	chr9	122677289	122678965	+	lincRNA	ENSMUST00000181682	gene_id "ENSMUSG00000097736"; transcript_id "ENSMUST00000181682"; exon_number "4"; gene_name "AC164612.1"; gene_biotype "lincRNA"; transcript_name "AC164612.1-203"; exon_id "ENSMUSE00001179030";
389	17.8	6.8	0	chr11	60886159	60886231	-61196312	-	B3	SINE/B2	-82	134	57	643276	chr11	60885734	60887218	+	lincRNA	ENSMUST00000181687	gene_id "ENSMUSG00000097747"; transcript_id "ENSMUST00000181687"; exon_number "2"; gene_name "AL596215.1"; gene_biotype "lincRNA"; transcript_name "AL596215.1-201"; exon_id "ENSMUSE00001196189";
548	21.9	0	0	chr11	60886439	60886534	-61196009	+	B3A	SINE/B2	2	97	-101	643278	chr11	60885734	60887218	+	lincRNA	ENSMUST00000181687	gene_id "ENSMUSG00000097747"; transcript_id "ENSMUST00000181687"; exon_number "2"; gene_name "AL596215.1"; gene_biotype "lincRNA"; transcript_name "AL596215.1-201"; exon_id "ENSMUSE00001196189";
684	24.1	7.2	0.6	chr9	98949765	98949931	-25645179	+	B3A	SINE/B2	5	182	-16	4095584	chr9	98949155	98950722	-	lincRNA	ENSMUST00000181706	gene_id "ENSMUSG00000097072"; transcript_id "ENSMUST00000181706"; exon_number "8"; gene_name "AC120148.1"; gene_biotype "lincRNA"; transcript_name "AC120148.1-201"; exon_id "ENSMUSE00001146529";
995	21.8	1.1	0.5	chr18	32159688	32159876	-58542763	-	B3	SINE/B2	-25	191	2	1897724	chr18	32159130	32160427	+	lincRNA	ENSMUST00000181713	gene_id "ENSMUSG00000097363"; transcript_id "ENSMUST00000181713"; exon_number "2"; gene_name "AC126686.1"; gene_biotype "lincRNA"; transcript_name "AC126686.1-201"; exon_id "ENSMUSE00001130723";
454	25.9	13.7	0	chr7	79921690	79921828	-65519631	-	B3A	SINE/B2	0	198	41	3589304	chr7	79921049	79922521	+	lincRNA	ENSMUST00000181717	gene_id "ENSMUSG00000097699"; transcript_id "ENSMUST00000181717"; exon_number "2"; gene_name "AC109221.2"; gene_biotype "lincRNA"; transcript_name "AC109221.2-201"; exon_id "ENSMUSE00001119888";
799	22	14	0	chr9	122678799	122678984	-1916126	+	B3	SINE/B2	1	212	-4	4145367	chr9	122677289	122679596	+	lincRNA	ENSMUST00000181719	gene_id "ENSMUSG00000097736"; transcript_id "ENSMUST00000181719"; exon_number "5"; gene_name "AC164612.1"; gene_biotype "lincRNA"; transcript_name "AC164612.1-201"; exon_id "ENSMUSE00001162602";
880	14.9	11.2	1.7	chr1	82691918	82692095	-112779876	-	B2_Mm2	SINE/B2	0	195	1	126764	chr1	82691928	82692418	-	lincRNA	ENSMUST00000181720	gene_id "ENSMUSG00000097564"; transcript_id "ENSMUST00000181720"; exon_number "4"; gene_name "AC138214.2"; gene_biotype "lincRNA"; transcript_name "AC138214.2-201"; exon_id "ENSMUSE00001120825";
1309	8.6	0.6	3.3	chr1	82695581	82695760	-112776211	-	B2_Mm2	SINE/B2	-19	176	2	126777	chr1	82695634	82695759	-	lincRNA	ENSMUST00000181720	gene_id "ENSMUSG00000097564"; transcript_id "ENSMUST00000181720"; exon_number "3"; gene_name "AC138214.2"; gene_biotype "lincRNA"; transcript_name "AC138214.2-201"; exon_id "ENSMUSE00001153187";
1213	12.7	1.6	0.5	chr8	83887076	83887265	-45513948	-	B2_Mm2	SINE/B2	-3	192	1	3837816	chr8	83887079	83887557	-	lincRNA	ENSMUST00000181723	gene_id "ENSMUSG00000096943"; transcript_id "ENSMUST00000181723"; exon_number "5"; gene_name "AC156028.1"; gene_biotype "lincRNA"; transcript_name "AC156028.1-201"; exon_id "ENSMUSE00001127433";
328	11.1	0	3.6	chr12	85962635	85962690	-34166332	-	B2_Mm2	SINE/B2	-94	101	48	920596	chr12	85962598	85964112	-	lincRNA	ENSMUST00000181727	gene_id "ENSMUSG00000097902"; transcript_id "ENSMUST00000181727"; exon_number "2"; gene_name "AC138303.1"; gene_biotype "lincRNA"; transcript_name "AC138303.1-201"; exon_id "ENSMUSE00001109715";
1257	9.2	3.5	0	chr12	85962766	85962938	-34166084	-	B2_Mm1t	SINE/B2	-14	179	1	920597	chr12	85962598	85964112	-	lincRNA	ENSMUST00000181727	gene_id "ENSMUSG00000097902"; transcript_id "ENSMUST00000181727"; exon_number "2"; gene_name "AC138303.1"; gene_biotype "lincRNA"; transcript_name "AC138303.1-201"; exon_id "ENSMUSE00001109715";
725	26.3	3.1	1	chr18	32371476	32371594	-58331045	+	B3	SINE/B2	91	210	-6	1898166	chr18	32371430	32371583	-	lincRNA	ENSMUST00000181729	gene_id "ENSMUSG00000097413"; transcript_id "ENSMUST00000181729"; exon_number "2"; gene_name "AC126026.1"; gene_biotype "lincRNA"; transcript_name "AC126026.1-201"; exon_id "ENSMUSE00001100507";
452	15.9	9	1.1	chr16	10833001	10833089	-87374679	+	B3	SINE/B2	34	129	-87	1548586	chr16	10830220	10833507	+	lincRNA	ENSMUST00000181732	gene_id "ENSMUSG00000096921"; transcript_id "ENSMUST00000181732"; exon_number "2"; gene_name "CT010583.1"; gene_biotype "lincRNA"; transcript_name "CT010583.1-201"; exon_id "ENSMUSE00001180075";
1113	19.9	2.4	0.5	chr1	136412640	136412846	-59059125	+	B3	SINE/B2	1	211	-5	221291	chr1	136411916	136412827	-	lincRNA	ENSMUST00000181746	gene_id "ENSMUSG00000097403"; transcript_id "ENSMUST00000181746"; exon_number "3"; gene_name "AC122127.1"; gene_biotype "lincRNA"; transcript_name "AC122127.1-201"; exon_id "ENSMUSE00001167939";
1318	6.4	0.6	0	chr18	55076697	55076867	-35625772	-	B2_Mm2	SINE/B2	-23	172	1	1938229	chr18	55076479	55079414	+	lincRNA	ENSMUST00000181765	gene_id "ENSMUSG00000096948"; transcript_id "ENSMUST00000181765"; exon_number "2"; gene_name "AC163347.1"; gene_biotype "lincRNA"; transcript_name "AC163347.1-201"; exon_id "ENSMUSE00001147036";
1224	21.9	0.5	0	chr18	55078426	55078635	-35624004	-	B3	SINE/B2	-5	211	1	1938230	chr18	55076479	55079414	+	lincRNA	ENSMUST00000181765	gene_id "ENSMUSG00000096948"; transcript_id "ENSMUST00000181765"; exon_number "2"; gene_name "AC163347.1"; gene_biotype "lincRNA"; transcript_name "AC163347.1-201"; exon_id "ENSMUSE00001147036";
1194	11.5	2.2	0	chr17	94836129	94836311	-150960	-	B2_Mm2	SINE/B2	-7	188	2	1851581	chr17	94836056	94836642	+	lincRNA	ENSMUST00000181769	gene_id "ENSMUSG00000097460"; transcript_id "ENSMUST00000181769"; exon_number "2"; gene_name "AC144860.1"; gene_biotype "lincRNA"; transcript_name "AC144860.1-201"; exon_id "ENSMUSE00001170764";
502	23.5	12.5	8.5	chr3	58696037	58696236	-101343444	-	B3	SINE/B2	-7	209	2	2495504	chr3	58696054	58696126	+	lincRNA	ENSMUST00000181771	gene_id "ENSMUSG00000097725"; transcript_id "ENSMUST00000181771"; exon_number "2"; gene_name "AC142228.1"; gene_biotype "lincRNA"; transcript_name "AC142228.1-202"; exon_id "ENSMUSE00001200693";
1185	8.2	8.8	0	chr15	102273104	102273273	-1770412	-	B2_Mm2	SINE/B2	-9	186	2	1529387	chr15	102272698	102274121	+	lincRNA	ENSMUST00000181801	gene_id "ENSMUSG00000097050"; transcript_id "ENSMUST00000181801"; exon_number "2"; gene_name "AC163291.1"; gene_biotype "lincRNA"; transcript_name "AC163291.1-201"; exon_id "ENSMUSE00001196581";
878	20.4	19.9	0	chr12	8769479	8769654	-111359368	-	B3	SINE/B2	-5	211	1	789123	chr12	8769511	8770628	-	lincRNA	ENSMUST00000181803	gene_id "ENSMUSG00000096940"; transcript_id "ENSMUST00000181803"; exon_number "2"; gene_name "AC110382.1"; gene_biotype "lincRNA"; transcript_name "AC110382.1-201"; exon_id "ENSMUSE00001123091";
638	21.5	7.8	5.7	chr8	123745315	123745506	-5655707	-	B3A	SINE/B2	-1	197	2	3916386	chr8	123744631	123747368	-	lincRNA	ENSMUST00000181805	gene_id "ENSMUSG00000097203"; transcript_id "ENSMUST00000181805"; exon_number "3"; gene_name "AC147048.1"; gene_biotype "lincRNA"; transcript_name "AC147048.1-201"; exon_id "ENSMUSE00001110359";
1317	8.5	3.2	0	chr8	123746996	123747184	-5654029	-	B2_Mm2	SINE/B2	0	195	1	3916390	chr8	123744631	123747368	-	lincRNA	ENSMUST00000181805	gene_id "ENSMUSG00000097203"; transcript_id "ENSMUST00000181805"; exon_number "3"; gene_name "AC147048.1"; gene_biotype "lincRNA"; transcript_name "AC147048.1-201"; exon_id "ENSMUSE00001110359";
1061	6.2	0	0	chr16	44330063	44330206	-53877562	-	B2_Mm2	SINE/B2	-51	144	1	1609116	chr16	44329997	44332356	+	lincRNA	ENSMUST00000181807	gene_id "ENSMUSG00000097344"; transcript_id "ENSMUST00000181807"; exon_number "1"; gene_name "AC125191.1"; gene_biotype "lincRNA"; transcript_name "AC125191.1-201"; exon_id "ENSMUSE00001125098";
715	24.9	4.4	0.6	chr16	44330754	44330935	-53876833	+	B3	SINE/B2	28	216	0	1609121	chr16	44329997	44332356	+	lincRNA	ENSMUST00000181807	gene_id "ENSMUSG00000097344"; transcript_id "ENSMUST00000181807"; exon_number "1"; gene_name "AC125191.1"; gene_biotype "lincRNA"; transcript_name "AC125191.1-201"; exon_id "ENSMUSE00001125098";
287	24.4	23.4	0.4	chr1	180809101	180809223	-14662748	-	B3	SINE/B2	-20	178	31	297244	chr1	180808275	180809483	+	lincRNA	ENSMUST00000181811	gene_id "ENSMUSG00000097347"; transcript_id "ENSMUST00000181811"; exon_number "2"; gene_name "AC121292.1"; gene_biotype "lincRNA"; transcript_name "AC121292.1-201"; exon_id "ENSMUSE00001189734";
421	27	5.1	1.7	chr1	164514472	164514588	-30957383	+	B3A	SINE/B2	20	140	-58	268148	chr1	164513227	164514882	+	lincRNA	ENSMUST00000181831	gene_id "ENSMUSG00000097281"; transcript_id "ENSMUST00000181831"; exon_number "3"; gene_name "AC158943.1"; gene_biotype "lincRNA"; transcript_name "AC158943.1-201"; exon_id "ENSMUSE00001134145";
686	15.9	11.9	3.1	chr5	142874061	142874243	-8960441	-	B3	SINE/B2	0	195	2	3187422	chr5	142874077	142877351	-	lincRNA	ENSMUST00000181842	gene_id "ENSMUSG00000097559"; transcript_id "ENSMUST00000181842"; exon_number "2"; gene_name "AC144818.1"; gene_biotype "lincRNA"; transcript_name "AC144818.1-201"; exon_id "ENSMUSE00001105908";
944	18.9	12.5	1	chr7	75330150	75330341	-70111118	+	B3	SINE/B2	1	214	-2	3581102	chr7	75329405	75331419	+	lincRNA	ENSMUST00000181846	gene_id "ENSMUSG00000097247"; transcript_id "ENSMUST00000181846"; exon_number "3"; gene_name "AC127355.1"; gene_biotype "lincRNA"; transcript_name "AC127355.1-201"; exon_id "ENSMUSE00001151635";
599	28.3	2.3	4.7	chr7	75330522	75330712	-70110747	-	B3A	SINE/B2	-2	214	27	3581104	chr7	75329405	75331419	+	lincRNA	ENSMUST00000181846	gene_id "ENSMUSG00000097247"; transcript_id "ENSMUST00000181846"; exon_number "3"; gene_name "AC127355.1"; gene_biotype "lincRNA"; transcript_name "AC127355.1-201"; exon_id "ENSMUSE00001151635";
909	19.4	4.1	0	chr6	148990536	148990731	-745815	-	B3	SINE/B2	-6	210	7	3456877	chr6	148990363	148991431	+	lincRNA	ENSMUST00000181858	gene_id "ENSMUSG00000097505"; transcript_id "ENSMUST00000181858"; exon_number "2"; gene_name "AC140327.1"; gene_biotype "lincRNA"; transcript_name "AC140327.1-201"; exon_id "ENSMUSE00001143972";
657	30.7	4.2	0	chr10	80681869	80681926	-50013067	+	B3	SINE/B2	2	64	-152	452832	chr10	80681838	80682623	+	lincRNA	ENSMUST00000181866	gene_id "ENSMUSG00000097889"; transcript_id "ENSMUST00000181866"; exon_number "1"; gene_name "AC152410.1"; gene_biotype "lincRNA"; transcript_name "AC152410.1-201"; exon_id "ENSMUSE00001150475";
657	30.7	4.2	0	chr10	80682273	80682405	-50012588	+	B3	SINE/B2	65	200	-16	452832	chr10	80681838	80682623	+	lincRNA	ENSMUST00000181866	gene_id "ENSMUSG00000097889"; transcript_id "ENSMUST00000181866"; exon_number "1"; gene_name "AC152410.1"; gene_biotype "lincRNA"; transcript_name "AC152410.1-201"; exon_id "ENSMUSE00001150475";
235	38.8	4.1	0	chr10	80682431	80682528	-50012465	+	B3A	SINE/B2	28	129	-69	452834	chr10	80681838	80682623	+	lincRNA	ENSMUST00000181866	gene_id "ENSMUSG00000097889"; transcript_id "ENSMUST00000181866"; exon_number "1"; gene_name "AC152410.1"; gene_biotype "lincRNA"; transcript_name "AC152410.1-201"; exon_id "ENSMUSE00001150475";
1361	7.4	1.6	1.6	chr6	120033594	120033786	-29702760	+	B2_Mm2	SINE/B2	2	194	-1	3404510	chr6	120033522	120034339	-	lincRNA	ENSMUST00000181872	gene_id "ENSMUSG00000097531"; transcript_id "ENSMUST00000181872"; exon_number "2"; gene_name "mmu-mir-706"; gene_biotype "lincRNA"; transcript_name "mmu-mir-706.1-201"; exon_id "ENSMUSE00001129159";
811	8	0	0	chr6	120033821	120033932	-29702614	+	B2_Mm1a	SINE/B2	74	185	-8	3404511	chr6	120033522	120034339	-	lincRNA	ENSMUST00000181872	gene_id "ENSMUSG00000097531"; transcript_id "ENSMUST00000181872"; exon_number "2"; gene_name "mmu-mir-706"; gene_biotype "lincRNA"; transcript_name "mmu-mir-706.1-201"; exon_id "ENSMUSE00001129159";
1169	11.8	0	3.6	chr12	108314073	108314266	-11814756	+	B2_Mm2	SINE/B2	3	189	-6	958596	chr12	108313779	108314217	-	lincRNA	ENSMUST00000181875	gene_id "ENSMUSG00000097847"; transcript_id "ENSMUST00000181875"; exon_number "3"; gene_name "AC154910.2"; gene_biotype "lincRNA"; transcript_name "AC154910.2-201"; exon_id "ENSMUSE00001146494";
494	22.5	4.3	2.1	chr1	37868480	37868620	-157603351	-	B3	SINE/B2	0	216	73	54090	chr1	37868508	37871388	+	lincRNA	ENSMUST00000181885	gene_id "ENSMUSG00000097268"; transcript_id "ENSMUST00000181885"; exon_number "2"; gene_name "AC119189.1"; gene_biotype "lincRNA"; transcript_name "AC119189.1-201"; exon_id "ENSMUSE00001131482";
1549	5.3	1.1	0.5	chr8	69165735	69165924	-60235289	-	B2_Mm2	SINE/B2	-4	191	1	3812330	chr8	69165745	69167286	-	lincRNA	ENSMUST00000181890	gene_id "ENSMUSG00000097844"; transcript_id "ENSMUST00000181890"; exon_number "2"; gene_name "AC114995.1"; gene_biotype "lincRNA"; transcript_name "AC114995.1-201"; exon_id "ENSMUSE00001183590";
942	17.1	19.2	0.6	chr7	98184610	98184791	-47256668	+	B3	SINE/B2	1	216	0	3620348	chr7	98182136	98185597	+	lincRNA	ENSMUST00000181891	gene_id "ENSMUSG00000097749"; transcript_id "ENSMUST00000181891"; exon_number "3"; gene_name "AC119880.1"; gene_biotype "lincRNA"; transcript_name "AC119880.1-202"; exon_id "ENSMUSE00001193115";
685	27.3	4.8	2.4	chr1	150075346	150075555	-45396416	+	B3	SINE/B2	1	215	-1	242218	chr1	150074873	150077045	-	lincRNA	ENSMUST00000181915	gene_id "ENSMUSG00000097028"; transcript_id "ENSMUST00000181915"; exon_number "5"; gene_name "AC114655.1"; gene_biotype "lincRNA"; transcript_name "AC114655.1-202"; exon_id "ENSMUSE00001186765";
342	24.4	0	1.2	chr1	150075693	150075775	-45396196	+	B3A	SINE/B2	1	82	-116	242219	chr1	150074873	150077045	-	lincRNA	ENSMUST00000181915	gene_id "ENSMUSG00000097028"; transcript_id "ENSMUST00000181915"; exon_number "5"; gene_name "AC114655.1"; gene_biotype "lincRNA"; transcript_name "AC114655.1-202"; exon_id "ENSMUSE00001186765";
402	30.2	4.5	3	chr1	150075739	150075871	-45396100	-	B3	SINE/B2	-81	135	1	242220	chr1	150074873	150077045	-	lincRNA	ENSMUST00000181915	gene_id "ENSMUSG00000097028"; transcript_id "ENSMUST00000181915"; exon_number "5"; gene_name "AC114655.1"; gene_biotype "lincRNA"; transcript_name "AC114655.1-202"; exon_id "ENSMUSE00001186765";
1167	8.7	1.7	1.1	chr1	150091468	150091627	-45380344	-	B2_Mm1t	SINE/B2	-33	160	1	242278	chr1	150091604	150091691	-	lincRNA	ENSMUST00000181915	gene_id "ENSMUSG00000097028"; transcript_id "ENSMUST00000181915"; exon_number "2"; gene_name "AC114655.1"; gene_biotype "lincRNA"; transcript_name "AC114655.1-202"; exon_id "ENSMUSE00001134383";
231	32.3	2.6	1.1	chr8	72137890	72137924	-57263289	-	B2_Mm2	SINE/B2	-84	109	7	3818407	chr8	72137389	72138737	-	lincRNA	ENSMUST00000181918	gene_id "ENSMUSG00000097472"; transcript_id "ENSMUST00000181918"; exon_number "2"; gene_name "AC158898.2"; gene_biotype "lincRNA"; transcript_name "AC158898.2-201"; exon_id "ENSMUSE00001135437";
447	24.9	9.2	4.8	chr17	29461949	29462136	-65525135	+	B3A	SINE/B2	10	202	-14	1736620	chr17	29461896	29462147	-	lincRNA	ENSMUST00000181920	gene_id "ENSMUSG00000097125"; transcript_id "ENSMUST00000181920"; exon_number "5"; gene_name "AC163629.2"; gene_biotype "lincRNA"; transcript_name "AC163629.2-201"; exon_id "ENSMUSE00001102354";
1128	15.5	3.7	0	chr5	24702830	24703016	-127131668	+	B2_Mm2	SINE/B2	2	195	0	2964890	chr5	24699192	24704217	-	lincRNA	ENSMUST00000181925	gene_id "ENSMUSG00000097275"; transcript_id "ENSMUST00000181925"; exon_number "2"; gene_name "AC137938.1"; gene_biotype "lincRNA"; transcript_name "AC137938.1-201"; exon_id "ENSMUSE00001166605";
1513	7.8	0	0	chr5	24704044	24704234	-127130450	+	B2_Mm1a	SINE/B2	2	192	-1	2964892	chr5	24699192	24704217	-	lincRNA	ENSMUST00000181925	gene_id "ENSMUSG00000097275"; transcript_id "ENSMUST00000181925"; exon_number "2"; gene_name "AC137938.1"; gene_biotype "lincRNA"; transcript_name "AC137938.1-201"; exon_id "ENSMUSE00001166605";
394	24.1	23.4	0	chr6	86564275	86564419	-63172127	+	B3A	SINE/B2	2	180	-18	3345996	chr6	86564276	86564442	+	lincRNA	ENSMUST00000181928	gene_id "ENSMUSG00000097048"; transcript_id "ENSMUST00000181928"; exon_number "5"; gene_name "AC158662.2"; gene_biotype "lincRNA"; transcript_name "AC158662.2-201"; exon_id "ENSMUSE00001186026";
713	25.1	7.8	0	chr5	25500817	25501007	-126333677	-	B3	SINE/B2	-10	206	1	2966519	chr5	25500577	25501541	+	lincRNA	ENSMUST00000181942	gene_id "ENSMUSG00000097236"; transcript_id "ENSMUST00000181942"; exon_number "2"; gene_name "AC134910.1"; gene_biotype "lincRNA"; transcript_name "AC134910.1-201"; exon_id "ENSMUSE00001180533";
373	20.3	0	4.8	chr1	72265374	72265456	-123206515	-	B3	SINE/B2	0	216	138	108571	chr1	72264743	72266136	+	lincRNA	ENSMUST00000181973	gene_id "ENSMUSG00000097131"; transcript_id "ENSMUST00000181973"; exon_number "4"; gene_name "AC120136.1"; gene_biotype "lincRNA"; transcript_name "AC120136.1-202"; exon_id "ENSMUSE00001100302";
