# Supplementary material for: Transposable Elements Are Major Contributors to the Origin, Diversification, and Regulation of Vertebrate Long Noncoding RNAs
Source: PLoS Genet. 2013 Apr 25;9(4):e1003470. doi: 10.1371/journal.pgen.1003470 (PMC3636048; doi:10.1371/journal.pgen.1003470)
Supplement: Table S6 — 361 mouse lincRNAs with B2 SINEs elements (ENSEMBL release70). (XLSX) [file pgen.1003470.s011.xlsx]

## Sheet: unique editing sites
Transposable elements are major contributors to the content, diversification, and regulation of vertebrate long noncoding RNAs
Aurélie Kapusta, Zev Kronenberg, Vincent J. Lynch, Xiaoyu Zhuo, LeeAnn Ramsay, Guillaume Bourque, Mark Yandell & Cédric Feschotte
Supplementary Table 6: Editing sites in Cabili lincRNA set
lnc_chrom	lnc_start	lnc_end	lnc_strand	lnc_transcript_id	lnc_exon_number	lnc_gene_id	editing_chrom	editing_start	editing_end	editing_strand	rep_chrom	rep_start	rep_end	repname	repfamily	rep_strand
chr1	1542253	1542862	+	TCONS_00000033	2	XLOC_000019	chr1	1542750	1542751	+	chr1	1542716	1543018	AluSx1	Alu	-
chr1	1542253	1542862	+	TCONS_00000033	2	XLOC_000019	chr1	1542818	1542819	+	chr1	1542716	1543018	AluSx1	Alu	-
chr1	1542253	1542862	+	TCONS_00000033	2	XLOC_000019	chr1	1542819	1542820	+	chr1	1542716	1543018	AluSx1	Alu	-
chr1	1544694	1545864	+	TCONS_00000137	4	XLOC_000019	chr1	1545087	1545088	+	chr1	1544912	1545229	AluSq	Alu	+
chr1	1544694	1545864	+	TCONS_00000137	4	XLOC_000019	chr1	1545123	1545124	+	chr1	1544912	1545229	AluSq	Alu	+
chr1	1544694	1545864	+	TCONS_00000137	4	XLOC_000019	chr1	1545148	1545149	+	chr1	1544912	1545229	AluSq	Alu	+
chr1	19659263	19660931	+	TCONS_00000855	2	XLOC_000076	chr1	19660354	19660355	+	chr1	19660163	19660433	AluJb	Alu	+
chr1	19659263	19660931	+	TCONS_00000855	2	XLOC_000076	chr1	19659922	19659923	+	chr1	19659704	19659955	AluJb	Alu	-
chr1	19659263	19660931	+	TCONS_00000855	2	XLOC_000076	chr1	19659762	19659763	+	chr1	19659704	19659955	AluJb	Alu	-
chr1	19659263	19660931	+	TCONS_00000855	2	XLOC_000076	chr1	19660340	19660341	-	chr1	19660163	19660433	AluJb	Alu	+
chr1	19659263	19660931	+	TCONS_00000855	2	XLOC_000076	chr1	19660216	19660217	+	chr1	19660163	19660433	AluJb	Alu	+
chr1	19659263	19660931	+	TCONS_00000855	2	XLOC_000076	chr1	19660386	19660387	-	chr1	19660163	19660433	AluJb	Alu	+
chr1	27202624	27202801	+	TCONS_00000170	1	XLOC_000104	chr1	27202782	27202783	-	chr1	27202703	27203008	AluSq2	Alu	-
chr1	27202624	27202801	+	TCONS_00000170	1	XLOC_000104	chr1	27202778	27202779	-	chr1	27202703	27203008	AluSq2	Alu	-
chr1	27202624	27202801	+	TCONS_00000170	1	XLOC_000104	chr1	27202788	27202789	-	chr1	27202703	27203008	AluSq2	Alu	-
chr1	28572056	28573264	-	TCONS_00001441	1	XLOC_000757	chr1	28572212	28572213	-	chr1	28571987	28572309	AluSx	Alu	-
chr1	39513563	39514128	+	TCONS_00001990	2	XLOC_000153	chr1	39513840	39513841	+	chr1	39513832	39513967	AluJb	Alu	-
chr1	40932412	40932826	-	TCONS_00000506	1	XLOC_000796	chr1	40932603	40932604	+	chr1	40932581	40932877	AluJb	Alu	-
chr1	40932412	40932826	-	TCONS_00000506	1	XLOC_000796	chr1	40932602	40932603	+	chr1	40932581	40932877	AluJb	Alu	-
chr1	40932412	40932826	-	TCONS_00000506	1	XLOC_000796	chr1	40932604	40932605	+	chr1	40932581	40932877	AluJb	Alu	-
chr1	40932412	40932826	-	TCONS_00000506	1	XLOC_000796	chr1	40932696	40932697	+	chr1	40932581	40932877	AluJb	Alu	-
chr1	40932412	40932826	-	TCONS_00000506	1	XLOC_000796	chr1	40932728	40932729	+	chr1	40932581	40932877	AluJb	Alu	-
chr1	40932412	40932826	-	TCONS_00000506	1	XLOC_000796	chr1	40932713	40932714	+	chr1	40932581	40932877	AluJb	Alu	-
chr1	40932412	40932826	-	TCONS_00000506	1	XLOC_000796	chr1	40932736	40932737	+	chr1	40932581	40932877	AluJb	Alu	-
chr1	40932412	40932826	-	TCONS_00000506	1	XLOC_000796	chr1	40932762	40932763	+	chr1	40932581	40932877	AluJb	Alu	-
chr1	40932412	40932826	-	TCONS_00000506	1	XLOC_000796	chr1	40932787	40932788	+	chr1	40932581	40932877	AluJb	Alu	-
chr1	40936182	40938148	-	TCONS_00000506	2	XLOC_000796	chr1	40937662	40937663	+	chr1	40937418	40938429	LTR5A	ERVK	+
chr1	40936182	40938148	-	TCONS_00000506	2	XLOC_000796	chr1	40937244	40937245	+	chr1	40936988	40937290	AluSq	Alu	+
chr1	40936182	40938148	-	TCONS_00000506	2	XLOC_000796	chr1	40936184	40936185	+	chr1	40935928	40936232	AluSq2	Alu	-
chr1	40936182	40938148	-	TCONS_00000506	2	XLOC_000796	chr1	40937008	40937009	+	chr1	40936988	40937290	AluSq	Alu	+
chr1	40936182	40938148	-	TCONS_00000506	2	XLOC_000796	chr1	40937084	40937085	+	chr1	40936988	40937290	AluSq	Alu	+
chr1	40936182	40938148	-	TCONS_00000506	2	XLOC_000796	chr1	40937849	40937850	+	chr1	40937418	40938429	LTR5A	ERVK	+
chr1	45770198	45771260	-	TCONS_00001482	2	XLOC_000816	chr1	45770921	45770922	+	chr1	45770884	45771319	MER4A1	ERV1	+
chr1	45770198	45771260	-	TCONS_00001482	2	XLOC_000816	chr1	45770767	45770768	+	chr1	45770760	45770877	MER4A1	ERV1	-
chr1	45770198	45771260	-	TCONS_00001482	2	XLOC_000816	chr1	45770793	45770794	+	chr1	45770760	45770877	MER4A1	ERV1	-
chr1	45770198	45771260	-	TCONS_00001482	2	XLOC_000816	chr1	45770939	45770940	+	chr1	45770884	45771319	MER4A1	ERV1	+
chr1	45770198	45771260	-	TCONS_00001482	2	XLOC_000816	chr1	45770928	45770929	+	chr1	45770884	45771319	MER4A1	ERV1	+
chr1	54447917	54449018	+	TCONS_00000200	1	XLOC_000199	chr1	54448941	54448942	+	chr1	54448870	54448950	L1MB8	L1	+
chr1	54449702	54450002	+	TCONS_00000200	2	XLOC_000199	chr1	54449794	54449795	+	chr1	54449781	54450017	L1MB8	L1	+
chr1	54449702	54450002	+	TCONS_00000200	2	XLOC_000199	chr1	54449797	54449798	+	chr1	54449781	54450017	L1MB8	L1	+
chr1	54449702	54450002	+	TCONS_00000200	2	XLOC_000199	chr1	54449848	54449849	+	chr1	54449781	54450017	L1MB8	L1	+
chr1	61125303	61127142	-	TCONS_00000081	1	XLOC_000856	chr1	61125728	61125729	-	chr1	61125523	61125829	AluSx3	Alu	+
chr1	61125303	61127142	-	TCONS_00000081	1	XLOC_000856	chr1	61125693	61125694	-	chr1	61125523	61125829	AluSx3	Alu	+
chr1	61125303	61127142	-	TCONS_00000081	1	XLOC_000856	chr1	61125673	61125674	-	chr1	61125523	61125829	AluSx3	Alu	+
chr1	61125303	61127142	-	TCONS_00000081	1	XLOC_000856	chr1	61125683	61125684	-	chr1	61125523	61125829	AluSx3	Alu	+
chr1	61125303	61127142	-	TCONS_00000081	1	XLOC_000856	chr1	61125757	61125758	-	chr1	61125523	61125829	AluSx3	Alu	+
chr1	61125303	61127142	-	TCONS_00000081	1	XLOC_000856	chr1	61125752	61125753	-	chr1	61125523	61125829	AluSx3	Alu	+
chr1	61125303	61127142	-	TCONS_00000081	1	XLOC_000856	chr1	61125758	61125759	-	chr1	61125523	61125829	AluSx3	Alu	+
chr1	61125303	61127142	-	TCONS_00000081	1	XLOC_000856	chr1	61125765	61125766	-	chr1	61125523	61125829	AluSx3	Alu	+
chr1	85463140	85463597	+	TCONS_00001009	2	XLOC_000274	chr1	85463576	85463577	+	chr1	85463473	85463607	FRAM	Alu	-
chr1	93775310	93775347	-	TCONS_00000565	1	XLOC_000918	chr1	93775315	93775316	-	chr1	93775074	93775383	AluSz6	Alu	+
chr1	93791325	93791452	-	TCONS_00001586	1	XLOC_000918	chr1	93791334	93791335	-	chr1	93791079	93791376	AluSz	Alu	-
chr1	93791325	93791452	-	TCONS_00001586	1	XLOC_000918	chr1	93791348	93791349	-	chr1	93791079	93791376	AluSz	Alu	-
chr1	93791325	93791452	-	TCONS_00001586	1	XLOC_000918	chr1	93791349	93791350	-	chr1	93791079	93791376	AluSz	Alu	-
chr1	93791325	93791452	-	TCONS_00001586	1	XLOC_000918	chr1	93791371	93791372	-	chr1	93791079	93791376	AluSz	Alu	-
chr1	93795119	93796358	+	TCONS_00001027	1	XLOC_000294	chr1	93795428	93795429	-	chr1	93795308	93795606	AluSx1	Alu	-
chr1	93795119	93796358	+	TCONS_00001027	1	XLOC_000294	chr1	93795442	93795443	-	chr1	93795308	93795606	AluSx1	Alu	-
chr1	93795119	93796358	+	TCONS_00001027	1	XLOC_000294	chr1	93795689	93795690	-	chr1	93795606	93795789	AluJr	Alu	-
chr1	93797269	93805355	+	TCONS_00001027	2	XLOC_000294	chr1	93800976	93800977	-	chr1	93800888	93801190	AluSg	Alu	+
chr1	93797269	93805355	+	TCONS_00001027	2	XLOC_000294	chr1	93798916	93798917	-	chr1	93798745	93799045	AluSc	Alu	+
chr1	93797269	93805355	+	TCONS_00001027	2	XLOC_000294	chr1	93798906	93798907	-	chr1	93798745	93799045	AluSc	Alu	+
chr1	93797269	93805355	+	TCONS_00001027	2	XLOC_000294	chr1	93798769	93798770	-	chr1	93798745	93799045	AluSc	Alu	+
chr1	93797269	93805355	+	TCONS_00001027	2	XLOC_000294	chr1	93798781	93798782	-	chr1	93798745	93799045	AluSc	Alu	+
chr1	93797269	93805355	+	TCONS_00001027	2	XLOC_000294	chr1	93798941	93798942	-	chr1	93798745	93799045	AluSc	Alu	+
chr1	93797269	93805355	+	TCONS_00001027	2	XLOC_000294	chr1	93798948	93798949	-	chr1	93798745	93799045	AluSc	Alu	+
chr1	93797269	93805355	+	TCONS_00001027	2	XLOC_000294	chr1	93798967	93798968	-	chr1	93798745	93799045	AluSc	Alu	+
chr1	93797269	93805355	+	TCONS_00001027	2	XLOC_000294	chr1	93798986	93798987	-	chr1	93798745	93799045	AluSc	Alu	+
chr1	93797269	93805355	+	TCONS_00001027	2	XLOC_000294	chr1	93800964	93800965	-	chr1	93800888	93801190	AluSg	Alu	+
chr1	93797269	93805355	+	TCONS_00001027	2	XLOC_000294	chr1	93799692	93799693	-	chr1	93799603	93799940	AluJr	Alu	-
chr1	93797269	93805355	+	TCONS_00001027	2	XLOC_000294	chr1	93800925	93800926	-	chr1	93800888	93801190	AluSg	Alu	+
chr1	93797269	93805355	+	TCONS_00001027	2	XLOC_000294	chr1	93800965	93800966	-	chr1	93800888	93801190	AluSg	Alu	+
chr1	93797269	93805355	+	TCONS_00001027	2	XLOC_000294	chr1	93801105	93801106	-	chr1	93800888	93801190	AluSg	Alu	+
chr1	93797269	93805355	+	TCONS_00001027	2	XLOC_000294	chr1	93801035	93801036	-	chr1	93800888	93801190	AluSg	Alu	+
chr1	93797269	93805355	+	TCONS_00001027	2	XLOC_000294	chr1	93801032	93801033	-	chr1	93800888	93801190	AluSg	Alu	+
chr1	93797269	93805355	+	TCONS_00001027	2	XLOC_000294	chr1	93801055	93801056	-	chr1	93800888	93801190	AluSg	Alu	+
chr1	93797269	93805355	+	TCONS_00001027	2	XLOC_000294	chr1	93801043	93801044	-	chr1	93800888	93801190	AluSg	Alu	+
chr1	93797269	93805355	+	TCONS_00001027	2	XLOC_000294	chr1	93801081	93801082	-	chr1	93800888	93801190	AluSg	Alu	+
chr1	93797269	93805355	+	TCONS_00001027	2	XLOC_000294	chr1	93801104	93801105	-	chr1	93800888	93801190	AluSg	Alu	+
chr1	93797269	93805355	+	TCONS_00001027	2	XLOC_000294	chr1	93801085	93801086	-	chr1	93800888	93801190	AluSg	Alu	+
chr1	93797269	93805355	+	TCONS_00001027	2	XLOC_000294	chr1	93802635	93802636	-	chr1	93802493	93802783	AluYc	Alu	-
chr1	93797269	93805355	+	TCONS_00001027	2	XLOC_000294	chr1	93801110	93801111	-	chr1	93800888	93801190	AluSg	Alu	+
chr1	93797269	93805355	+	TCONS_00001027	2	XLOC_000294	chr1	93801120	93801121	-	chr1	93800888	93801190	AluSg	Alu	+
chr1	93797269	93805355	+	TCONS_00001027	2	XLOC_000294	chr1	93801163	93801164	-	chr1	93800888	93801190	AluSg	Alu	+
chr1	93797269	93805355	+	TCONS_00001027	2	XLOC_000294	chr1	93803535	93803536	-	chr1	93803416	93803654	AluJr	Alu	-
chr1	113554309	113556461	-	TCONS_00000096	1	XLOC_000967	chr1	113556192	113556193	+	chr1	113556182	113556478	AluSz	Alu	+
chr1	150583859	150585487	-	TCONS_00000640	1	XLOC_001023	chr1	150585125	150585126	-	chr1	150584891	150585168	AluY	Alu	-
chr1	150583859	150585487	-	TCONS_00000640	1	XLOC_001023	chr1	150585057	150585058	-	chr1	150584891	150585168	AluY	Alu	-
chr1	150583859	150585487	-	TCONS_00000640	1	XLOC_001023	chr1	150584588	150584589	-	chr1	150584303	150584599	AluJo	Alu	-
chr1	150583859	150585487	-	TCONS_00000640	1	XLOC_001023	chr1	150584580	150584581	-	chr1	150584303	150584599	AluJo	Alu	-
chr1	150583859	150585487	-	TCONS_00000640	1	XLOC_001023	chr1	150585049	150585050	-	chr1	150584891	150585168	AluY	Alu	-
chr1	150583859	150585487	-	TCONS_00000640	1	XLOC_001023	chr1	150585066	150585067	-	chr1	150584891	150585168	AluY	Alu	-
chr1	150583859	150585487	-	TCONS_00000640	1	XLOC_001023	chr1	150585072	150585073	-	chr1	150584891	150585168	AluY	Alu	-
chr1	150583859	150585487	-	TCONS_00000640	1	XLOC_001023	chr1	150585075	150585076	-	chr1	150584891	150585168	AluY	Alu	-
chr1	150583859	150585487	-	TCONS_00000640	1	XLOC_001023	chr1	150585096	150585097	-	chr1	150584891	150585168	AluY	Alu	-
chr1	150583859	150585487	-	TCONS_00000640	1	XLOC_001023	chr1	150585481	150585482	-	chr1	150585472	150585755	AluSq2	Alu	+
chr1	156359954	156365401	+	TCONS_00000317	2	XLOC_000423	chr1	156365100	156365101	+	chr1	156365046	156365349	AluSq2	Alu	-
chr1	156359954	156365401	+	TCONS_00000317	2	XLOC_000423	chr1	156365070	156365071	+	chr1	156365046	156365349	AluSq2	Alu	-
chr1	156359954	156365401	+	TCONS_00000317	2	XLOC_000423	chr1	156365322	156365323	+	chr1	156365046	156365349	AluSq2	Alu	-
chr1	156359954	156365401	+	TCONS_00000317	2	XLOC_000423	chr1	156365178	156365179	+	chr1	156365046	156365349	AluSq2	Alu	-
chr1	156359954	156365401	+	TCONS_00000317	2	XLOC_000423	chr1	156365107	156365108	+	chr1	156365046	156365349	AluSq2	Alu	-
chr1	156359954	156365401	+	TCONS_00000317	2	XLOC_000423	chr1	156365301	156365302	+	chr1	156365046	156365349	AluSq2	Alu	-
chr1	156359954	156365401	+	TCONS_00000317	2	XLOC_000423	chr1	156365232	156365233	+	chr1	156365046	156365349	AluSq2	Alu	-
chr1	156359954	156365401	+	TCONS_00000317	2	XLOC_000423	chr1	156365188	156365189	+	chr1	156365046	156365349	AluSq2	Alu	-
chr1	156359954	156365401	+	TCONS_00000317	2	XLOC_000423	chr1	156365229	156365230	+	chr1	156365046	156365349	AluSq2	Alu	-
chr1	156359954	156365401	+	TCONS_00000317	2	XLOC_000423	chr1	156365249	156365250	+	chr1	156365046	156365349	AluSq2	Alu	-
chr1	156359954	156365401	+	TCONS_00000317	2	XLOC_000423	chr1	156365258	156365259	+	chr1	156365046	156365349	AluSq2	Alu	-
chr1	156359954	156365401	+	TCONS_00000317	2	XLOC_000423	chr1	156365329	156365330	+	chr1	156365046	156365349	AluSq2	Alu	-
chr1	161337812	161338955	+	TCONS_00000324	1	XLOC_000441	chr1	161338899	161338900	+	chr1	161338738	161339043	AluSx3	Alu	+
chr1	161341093	161341754	+	TCONS_00000324	2	XLOC_000441	chr1	161341305	161341306	+	chr1	161341048	161341342	AluJb	Alu	-
chr1	161341093	161341754	+	TCONS_00000324	2	XLOC_000441	chr1	161341167	161341168	+	chr1	161341048	161341342	AluJb	Alu	-
chr1	161341093	161341754	+	TCONS_00000324	2	XLOC_000441	chr1	161341120	161341121	+	chr1	161341048	161341342	AluJb	Alu	-
chr1	161341093	161341754	+	TCONS_00000324	2	XLOC_000441	chr1	161341141	161341142	+	chr1	161341048	161341342	AluJb	Alu	-
chr1	161341093	161341754	+	TCONS_00000324	2	XLOC_000441	chr1	161341426	161341427	+	chr1	161341363	161341466	L1M1	L1	-
chr1	161341093	161341754	+	TCONS_00000324	2	XLOC_000441	chr1	161341306	161341307	+	chr1	161341048	161341342	AluJb	Alu	-
chr1	173984992	173985344	-	TCONS_00000685	2	XLOC_001095	chr1	173985216	173985217	-	chr1	173985056	173985347	AluSx	Alu	+
chr1	173984992	173985344	-	TCONS_00000685	2	XLOC_001095	chr1	173985229	173985230	-	chr1	173985056	173985347	AluSx	Alu	+
chr1	173984992	173985344	-	TCONS_00000685	2	XLOC_001095	chr1	173985230	173985231	-	chr1	173985056	173985347	AluSx	Alu	+
chr1	205435749	205438152	+	TCONS_00000064	3	XLOC_000533	chr1	205436634	205436635	+	chr1	205436523	205436820	AluSz6	Alu	-
chr1	205435749	205438152	+	TCONS_00000064	3	XLOC_000533	chr1	205437667	205437668	+	chr1	205437581	205437888	AluSx1	Alu	+
chr1	205435749	205438152	+	TCONS_00000064	3	XLOC_000533	chr1	205437788	205437789	+	chr1	205437581	205437888	AluSx1	Alu	+
chr1	224159276	224159470	-	TCONS_00001838	2	XLOC_001223	chr1	224159423	224159424	-	chr1	224159351	224159657	AluJo	Alu	+
chr1	225923079	225923197	-	TCONS_00000747	2	XLOC_001231	chr1	225923087	225923088	-	chr1	225922921	225923229	AluSz6	Alu	+
chr1	225923079	225923197	-	TCONS_00000747	2	XLOC_001231	chr1	225923081	225923082	-	chr1	225922921	225923229	AluSz6	Alu	+
chr1	225923079	225923197	-	TCONS_00000747	2	XLOC_001231	chr1	225923116	225923117	-	chr1	225922921	225923229	AluSz6	Alu	+
chr1	225923079	225923197	-	TCONS_00000747	2	XLOC_001231	chr1	225923140	225923141	-	chr1	225922921	225923229	AluSz6	Alu	+
chr1	225923079	225923197	-	TCONS_00000747	2	XLOC_001231	chr1	225923134	225923135	-	chr1	225922921	225923229	AluSz6	Alu	+
chr1	230450246	230451677	+	TCONS_00001323	1	XLOC_000605	chr1	230451542	230451543	-	chr1	230451416	230451789	(TA)n	Simple_repeat	+
chr1	230451758	230451789	+	TCONS_00001323	2	XLOC_000605	chr1	230451772	230451773	-	chr1	230451416	230451789	(TA)n	Simple_repeat	+
chr1	231464488	231465677	+	TCONS_00000416	1	XLOC_000610	chr1	231465625	231465626	-	chr1	231465522	231465773	AluSx1	Alu	-
chr1	231464488	231465677	+	TCONS_00000416	1	XLOC_000610	chr1	231465587	231465588	-	chr1	231465522	231465773	AluSx1	Alu	-
chr1	231464488	231465677	+	TCONS_00000416	1	XLOC_000610	chr1	231465626	231465627	-	chr1	231465522	231465773	AluSx1	Alu	-
chr1	231464488	231465677	+	TCONS_00000416	1	XLOC_000610	chr1	231465641	231465642	-	chr1	231465522	231465773	AluSx1	Alu	-
chr1	231464488	231465677	+	TCONS_00000416	1	XLOC_000610	chr1	231465652	231465653	-	chr1	231465522	231465773	AluSx1	Alu	-
chr1	231466236	231467017	+	TCONS_00000416	2	XLOC_000610	chr1	231466769	231466770	-	chr1	231466544	231466835	AluJo	Alu	-
chr1	231466236	231467017	+	TCONS_00000416	2	XLOC_000610	chr1	231466397	231466398	-	chr1	231466182	231466454	AluJb	Alu	+
chr1	247517241	247517589	+	TCONS_00001360	1	XLOC_000648	chr1	247517243	247517244	+	chr1	247517012	247517323	AluSx1	Alu	+
chr1	247517241	247517589	+	TCONS_00001360	1	XLOC_000648	chr1	247517258	247517259	+	chr1	247517012	247517323	AluSx1	Alu	+
chr10	3790880	3791666	+	TCONS_00017697	2	XLOC_008349	chr10	3791497	3791498	+	chr10	3791493	3791779	AluSx1	Alu	+
chr10	3790880	3791666	+	TCONS_00017697	2	XLOC_008349	chr10	3791573	3791574	+	chr10	3791493	3791779	AluSx1	Alu	+
chr10	3790880	3791666	+	TCONS_00017697	2	XLOC_008349	chr10	3791541	3791542	+	chr10	3791493	3791779	AluSx1	Alu	+
chr10	3790880	3791666	+	TCONS_00017697	2	XLOC_008349	chr10	3791565	3791566	+	chr10	3791493	3791779	AluSx1	Alu	+
chr10	3790880	3791666	+	TCONS_00017697	2	XLOC_008349	chr10	3791628	3791629	+	chr10	3791493	3791779	AluSx1	Alu	+
chr10	3790880	3791666	+	TCONS_00017697	2	XLOC_008349	chr10	3791613	3791614	+	chr10	3791493	3791779	AluSx1	Alu	+
chr10	3790880	3791666	+	TCONS_00017697	2	XLOC_008349	chr10	3791624	3791625	+	chr10	3791493	3791779	AluSx1	Alu	+
chr10	3790880	3791666	+	TCONS_00017697	2	XLOC_008349	chr10	3791654	3791655	+	chr10	3791493	3791779	AluSx1	Alu	+
chr10	3790880	3791666	+	TCONS_00017697	2	XLOC_008349	chr10	3791655	3791656	+	chr10	3791493	3791779	AluSx1	Alu	+
chr10	6373463	6374700	+	TCONS_00018098	2	XLOC_008367	chr10	6373975	6373976	+	chr10	6373836	6374148	AluSx	Alu	+
chr10	18941165	18942371	+	TCONS_00017795	1	XLOC_008405	chr10	18942363	18942364	-	chr10	18942304	18942601	AluSx1	Alu	-
chr10	18941165	18942371	+	TCONS_00017795	1	XLOC_008405	chr10	18941665	18941666	-	chr10	18941498	18941787	AluSz	Alu	-
chr10	18941165	18942371	+	TCONS_00017795	1	XLOC_008405	chr10	18941616	18941617	-	chr10	18941498	18941787	AluSz	Alu	-
chr10	18941165	18942371	+	TCONS_00017795	1	XLOC_008405	chr10	18941584	18941585	-	chr10	18941498	18941787	AluSz	Alu	-
chr10	18941165	18942371	+	TCONS_00017795	1	XLOC_008405	chr10	18941658	18941659	-	chr10	18941498	18941787	AluSz	Alu	-
chr10	18941165	18942371	+	TCONS_00017795	1	XLOC_008405	chr10	18941625	18941626	-	chr10	18941498	18941787	AluSz	Alu	-
chr10	18941165	18942371	+	TCONS_00017795	1	XLOC_008405	chr10	18941652	18941653	-	chr10	18941498	18941787	AluSz	Alu	-
chr10	18941165	18942371	+	TCONS_00017795	1	XLOC_008405	chr10	18941657	18941658	-	chr10	18941498	18941787	AluSz	Alu	-
chr10	18941165	18942371	+	TCONS_00017795	1	XLOC_008405	chr10	18941768	18941769	-	chr10	18941498	18941787	AluSz	Alu	-
chr10	18941165	18942371	+	TCONS_00017795	1	XLOC_008405	chr10	18941681	18941682	-	chr10	18941498	18941787	AluSz	Alu	-
chr10	18941165	18942371	+	TCONS_00017795	1	XLOC_008405	chr10	18941692	18941693	-	chr10	18941498	18941787	AluSz	Alu	-
chr10	18941165	18942371	+	TCONS_00017795	1	XLOC_008405	chr10	18941704	18941705	-	chr10	18941498	18941787	AluSz	Alu	-
chr10	18941165	18942371	+	TCONS_00017795	1	XLOC_008405	chr10	18941759	18941760	-	chr10	18941498	18941787	AluSz	Alu	-
chr10	18943545	18943952	+	TCONS_00017795	2	XLOC_008405	chr10	18943699	18943700	-	chr10	18943529	18943830	AluSg	Alu	+
chr10	18943545	18943952	+	TCONS_00017795	2	XLOC_008405	chr10	18943660	18943661	-	chr10	18943529	18943830	AluSg	Alu	+
chr10	18943545	18943952	+	TCONS_00017795	2	XLOC_008405	chr10	18943566	18943567	-	chr10	18943529	18943830	AluSg	Alu	+
chr10	18943545	18943952	+	TCONS_00017795	2	XLOC_008405	chr10	18943617	18943618	-	chr10	18943529	18943830	AluSg	Alu	+
chr10	18943545	18943952	+	TCONS_00017795	2	XLOC_008405	chr10	18943567	18943568	-	chr10	18943529	18943830	AluSg	Alu	+
chr10	18943545	18943952	+	TCONS_00017795	2	XLOC_008405	chr10	18943585	18943586	-	chr10	18943529	18943830	AluSg	Alu	+
chr10	18943545	18943952	+	TCONS_00017795	2	XLOC_008405	chr10	18943620	18943621	-	chr10	18943529	18943830	AluSg	Alu	+
chr10	18943545	18943952	+	TCONS_00017795	2	XLOC_008405	chr10	18943659	18943660	-	chr10	18943529	18943830	AluSg	Alu	+
chr10	18943545	18943952	+	TCONS_00017795	2	XLOC_008405	chr10	18943628	18943629	-	chr10	18943529	18943830	AluSg	Alu	+
chr10	18943545	18943952	+	TCONS_00017795	2	XLOC_008405	chr10	18943624	18943625	-	chr10	18943529	18943830	AluSg	Alu	+
chr10	18943545	18943952	+	TCONS_00017795	2	XLOC_008405	chr10	18943651	18943652	-	chr10	18943529	18943830	AluSg	Alu	+
chr10	18943545	18943952	+	TCONS_00017795	2	XLOC_008405	chr10	18943645	18943646	-	chr10	18943529	18943830	AluSg	Alu	+
chr10	18943545	18943952	+	TCONS_00017795	2	XLOC_008405	chr10	18943696	18943697	-	chr10	18943529	18943830	AluSg	Alu	+
chr10	18943545	18943952	+	TCONS_00017795	2	XLOC_008405	chr10	18943684	18943685	-	chr10	18943529	18943830	AluSg	Alu	+
chr10	18943545	18943952	+	TCONS_00017795	2	XLOC_008405	chr10	18943680	18943681	-	chr10	18943529	18943830	AluSg	Alu	+
chr10	18943545	18943952	+	TCONS_00017795	2	XLOC_008405	chr10	18943762	18943763	-	chr10	18943529	18943830	AluSg	Alu	+
chr10	18943545	18943952	+	TCONS_00017795	2	XLOC_008405	chr10	18943700	18943701	-	chr10	18943529	18943830	AluSg	Alu	+
chr10	18943545	18943952	+	TCONS_00017795	2	XLOC_008405	chr10	18943726	18943727	-	chr10	18943529	18943830	AluSg	Alu	+
chr10	18943545	18943952	+	TCONS_00017795	2	XLOC_008405	chr10	18943725	18943726	-	chr10	18943529	18943830	AluSg	Alu	+
chr10	18943545	18943952	+	TCONS_00017795	2	XLOC_008405	chr10	18943745	18943746	-	chr10	18943529	18943830	AluSg	Alu	+
chr10	18943545	18943952	+	TCONS_00017795	2	XLOC_008405	chr10	18943746	18943747	-	chr10	18943529	18943830	AluSg	Alu	+
chr10	18943545	18943952	+	TCONS_00017795	2	XLOC_008405	chr10	18943794	18943795	-	chr10	18943529	18943830	AluSg	Alu	+
chr10	18943545	18943952	+	TCONS_00017795	2	XLOC_008405	chr10	18943798	18943799	-	chr10	18943529	18943830	AluSg	Alu	+
chr10	38072820	38073059	-	TCONS_00017954	3	XLOC_008781	chr10	38072870	38072871	-	chr10	38072749	38073041	AluSp	Alu	-
chr10	43917118	43918820	+	TCONS_00018175	2	XLOC_008467	chr10	43917502	43917503	+	chr10	43917265	43917563	AluJr4	Alu	+
chr10	74857802	74859592	-	TCONS_00017996	1	XLOC_008852	chr10	74859394	74859395	-	chr10	74859344	74859637	AluJo	Alu	-
chr10	74857802	74859592	-	TCONS_00017996	1	XLOC_008852	chr10	74858613	74858614	-	chr10	74858346	74858644	AluSc	Alu	+
chr10	74857802	74859592	-	TCONS_00017996	1	XLOC_008852	chr10	74858589	74858590	-	chr10	74858346	74858644	AluSc	Alu	+
chr10	74857802	74859592	-	TCONS_00017996	1	XLOC_008852	chr10	74858436	74858437	-	chr10	74858346	74858644	AluSc	Alu	+
chr10	74857802	74859592	-	TCONS_00017996	1	XLOC_008852	chr10	74858516	74858517	-	chr10	74858346	74858644	AluSc	Alu	+
chr10	74857802	74859592	-	TCONS_00017996	1	XLOC_008852	chr10	74858625	74858626	-	chr10	74858346	74858644	AluSc	Alu	+
chr10	74857802	74859592	-	TCONS_00017996	1	XLOC_008852	chr10	74858851	74858852	-	chr10	74858745	74859336	Arthur1B	hAT-Tip100	+
chr10	74857802	74859592	-	TCONS_00017996	1	XLOC_008852	chr10	74859402	74859403	-	chr10	74859344	74859637	AluJo	Alu	-
chr10	74857802	74859592	-	TCONS_00017996	1	XLOC_008852	chr10	74859477	74859478	-	chr10	74859344	74859637	AluJo	Alu	-
chr10	74857802	74859592	-	TCONS_00017996	1	XLOC_008852	chr10	74859405	74859406	-	chr10	74859344	74859637	AluJo	Alu	-
chr10	74857802	74859592	-	TCONS_00017996	1	XLOC_008852	chr10	74859415	74859416	-	chr10	74859344	74859637	AluJo	Alu	-
chr10	74857802	74859592	-	TCONS_00017996	1	XLOC_008852	chr10	74859426	74859427	-	chr10	74859344	74859637	AluJo	Alu	-
chr10	74857802	74859592	-	TCONS_00017996	1	XLOC_008852	chr10	74859469	74859470	-	chr10	74859344	74859637	AluJo	Alu	-
chr10	74859842	74861055	-	TCONS_00017996	2	XLOC_008852	chr10	74859991	74859992	-	chr10	74859771	74860055	AluJr	Alu	+
chr10	74859842	74861055	-	TCONS_00017996	2	XLOC_008852	chr10	74860002	74860003	-	chr10	74859771	74860055	AluJr	Alu	+
chr10	99178541	99179252	-	TCONS_00017747	1	XLOC_008916	chr10	99178669	99178670	-	chr10	99178542	99178843	AluY	Alu	-
chr10	99178541	99179252	-	TCONS_00017747	1	XLOC_008916	chr10	99178744	99178745	-	chr10	99178542	99178843	AluY	Alu	-
chr10	99178541	99179252	-	TCONS_00017747	1	XLOC_008916	chr10	99178673	99178674	-	chr10	99178542	99178843	AluY	Alu	-
chr10	99178541	99179252	-	TCONS_00017747	1	XLOC_008916	chr10	99178683	99178684	-	chr10	99178542	99178843	AluY	Alu	-
chr10	99178541	99179252	-	TCONS_00017747	1	XLOC_008916	chr10	99178733	99178734	-	chr10	99178542	99178843	AluY	Alu	-
chr10	99178541	99179252	-	TCONS_00017747	1	XLOC_008916	chr10	99178699	99178700	-	chr10	99178542	99178843	AluY	Alu	-
chr10	99178541	99179252	-	TCONS_00017747	1	XLOC_008916	chr10	99178705	99178706	-	chr10	99178542	99178843	AluY	Alu	-
chr10	99178541	99179252	-	TCONS_00017747	1	XLOC_008916	chr10	99178712	99178713	-	chr10	99178542	99178843	AluY	Alu	-
chr10	99178541	99179252	-	TCONS_00017747	1	XLOC_008916	chr10	99178714	99178715	-	chr10	99178542	99178843	AluY	Alu	-
chr10	99178541	99179252	-	TCONS_00017747	1	XLOC_008916	chr10	99178738	99178739	-	chr10	99178542	99178843	AluY	Alu	-
chr10	99178541	99179252	-	TCONS_00017747	1	XLOC_008916	chr10	99178816	99178817	-	chr10	99178542	99178843	AluY	Alu	-
chr10	99184558	99184650	-	TCONS_00017747	2	XLOC_008916	chr10	99184615	99184616	-	chr10	99184535	99184843	AluJr	Alu	+
chr10	114650725	114650831	+	TCONS_00017870	2	XLOC_008619	chr10	114650802	114650803	+	chr10	114650696	114651002	AluSz	Alu	-
chr10	114650725	114650831	+	TCONS_00017870	2	XLOC_008619	chr10	114650803	114650804	+	chr10	114650696	114651002	AluSz	Alu	-
chr11	12995667	13002456	-	TCONS_00019579	1	XLOC_009378	chr11	13001477	13001478	-	chr11	13001203	13001518	AluSq2	Alu	-
chr11	58897610	58901122	-	TCONS_00019641	1	XLOC_009445	chr11	58897888	58897889	-	chr11	58897705	58897940	THE1C-int	ERVL-MaLR	-
chr11	58897610	58901122	-	TCONS_00019641	1	XLOC_009445	chr11	58897784	58897785	-	chr11	58897705	58897940	THE1C-int	ERVL-MaLR	-
chr11	58897610	58901122	-	TCONS_00019641	1	XLOC_009445	chr11	58897782	58897783	-	chr11	58897705	58897940	THE1C-int	ERVL-MaLR	-
chr11	58897610	58901122	-	TCONS_00019641	1	XLOC_009445	chr11	58897783	58897784	-	chr11	58897705	58897940	THE1C-int	ERVL-MaLR	-
chr11	58897610	58901122	-	TCONS_00019641	1	XLOC_009445	chr11	58897810	58897811	-	chr11	58897705	58897940	THE1C-int	ERVL-MaLR	-
chr11	58897610	58901122	-	TCONS_00019641	1	XLOC_009445	chr11	58897792	58897793	-	chr11	58897705	58897940	THE1C-int	ERVL-MaLR	-
chr11	58897610	58901122	-	TCONS_00019641	1	XLOC_009445	chr11	58897791	58897792	-	chr11	58897705	58897940	THE1C-int	ERVL-MaLR	-
chr11	58897610	58901122	-	TCONS_00019641	1	XLOC_009445	chr11	58897796	58897797	-	chr11	58897705	58897940	THE1C-int	ERVL-MaLR	-
chr11	58897610	58901122	-	TCONS_00019641	1	XLOC_009445	chr11	58897804	58897805	-	chr11	58897705	58897940	THE1C-int	ERVL-MaLR	-
chr11	58897610	58901122	-	TCONS_00019641	1	XLOC_009445	chr11	58897809	58897810	-	chr11	58897705	58897940	THE1C-int	ERVL-MaLR	-
chr11	58897610	58901122	-	TCONS_00019641	1	XLOC_009445	chr11	58897825	58897826	-	chr11	58897705	58897940	THE1C-int	ERVL-MaLR	-
chr11	58897610	58901122	-	TCONS_00019641	1	XLOC_009445	chr11	58897840	58897841	-	chr11	58897705	58897940	THE1C-int	ERVL-MaLR	-
chr11	58897610	58901122	-	TCONS_00019641	1	XLOC_009445	chr11	58897826	58897827	-	chr11	58897705	58897940	THE1C-int	ERVL-MaLR	-
chr11	58897610	58901122	-	TCONS_00019641	1	XLOC_009445	chr11	58897835	58897836	-	chr11	58897705	58897940	THE1C-int	ERVL-MaLR	-
chr11	58897610	58901122	-	TCONS_00019641	1	XLOC_009445	chr11	58897880	58897881	-	chr11	58897705	58897940	THE1C-int	ERVL-MaLR	-
chr11	58897610	58901122	-	TCONS_00019641	1	XLOC_009445	chr11	58897849	58897850	-	chr11	58897705	58897940	THE1C-int	ERVL-MaLR	-
chr11	58897610	58901122	-	TCONS_00019641	1	XLOC_009445	chr11	58897915	58897916	-	chr11	58897705	58897940	THE1C-int	ERVL-MaLR	-
chr11	58897610	58901122	-	TCONS_00019641	1	XLOC_009445	chr11	58897906	58897907	-	chr11	58897705	58897940	THE1C-int	ERVL-MaLR	-
chr11	58897610	58901122	-	TCONS_00019641	1	XLOC_009445	chr11	58899021	58899022	-	chr11	58898339	58899976	THE1B-int	ERVL-MaLR	+
chr11	58897610	58901122	-	TCONS_00019641	1	XLOC_009445	chr11	58897917	58897918	-	chr11	58897705	58897940	THE1C-int	ERVL-MaLR	-
chr11	58897610	58901122	-	TCONS_00019641	1	XLOC_009445	chr11	58898892	58898893	-	chr11	58898339	58899976	THE1B-int	ERVL-MaLR	+
chr11	58897610	58901122	-	TCONS_00019641	1	XLOC_009445	chr11	58900161	58900162	-	chr11	58899978	58900338	THE1B	ERVL-MaLR	+
chr11	61240217	61241062	+	TCONS_00019312	2	XLOC_009145	chr11	61240726	61240727	+	chr11	61240660	61240952	AluJb	Alu	-
chr11	61240217	61241062	+	TCONS_00019312	2	XLOC_009145	chr11	61240744	61240745	+	chr11	61240660	61240952	AluJb	Alu	-
chr11	77852442	77854134	+	TCONS_00019152	2	XLOC_009224	chr11	77853661	77853662	+	chr11	77853465	77853752	AluSx1	Alu	+
chr11	77852442	77854134	+	TCONS_00019152	2	XLOC_009224	chr11	77853627	77853628	+	chr11	77853465	77853752	AluSx1	Alu	+
chr11	77852442	77854134	+	TCONS_00019152	2	XLOC_009224	chr11	77853591	77853592	+	chr11	77853465	77853752	AluSx1	Alu	+
chr11	77852442	77854134	+	TCONS_00019152	2	XLOC_009224	chr11	77853571	77853572	+	chr11	77853465	77853752	AluSx1	Alu	+
chr11	77852442	77854134	+	TCONS_00019152	2	XLOC_009224	chr11	77852977	77852978	+	chr11	77852948	77853238	AluSg7	Alu	-
chr11	77852442	77854134	+	TCONS_00019152	2	XLOC_009224	chr11	77853044	77853045	+	chr11	77852948	77853238	AluSg7	Alu	-
chr11	77852442	77854134	+	TCONS_00019152	2	XLOC_009224	chr11	77852982	77852983	+	chr11	77852948	77853238	AluSg7	Alu	-
chr11	77852442	77854134	+	TCONS_00019152	2	XLOC_009224	chr11	77852996	77852997	+	chr11	77852948	77853238	AluSg7	Alu	-
chr11	77852442	77854134	+	TCONS_00019152	2	XLOC_009224	chr11	77853005	77853006	+	chr11	77852948	77853238	AluSg7	Alu	-
chr11	77852442	77854134	+	TCONS_00019152	2	XLOC_009224	chr11	77853015	77853016	+	chr11	77852948	77853238	AluSg7	Alu	-
chr11	77852442	77854134	+	TCONS_00019152	2	XLOC_009224	chr11	77853097	77853098	+	chr11	77852948	77853238	AluSg7	Alu	-
chr11	77852442	77854134	+	TCONS_00019152	2	XLOC_009224	chr11	77853057	77853058	+	chr11	77852948	77853238	AluSg7	Alu	-
chr11	77852442	77854134	+	TCONS_00019152	2	XLOC_009224	chr11	77853066	77853067	+	chr11	77852948	77853238	AluSg7	Alu	-
chr11	77852442	77854134	+	TCONS_00019152	2	XLOC_009224	chr11	77853079	77853080	+	chr11	77852948	77853238	AluSg7	Alu	-
chr11	77852442	77854134	+	TCONS_00019152	2	XLOC_009224	chr11	77853081	77853082	+	chr11	77852948	77853238	AluSg7	Alu	-
chr11	77852442	77854134	+	TCONS_00019152	2	XLOC_009224	chr11	77853085	77853086	+	chr11	77852948	77853238	AluSg7	Alu	-
chr11	77852442	77854134	+	TCONS_00019152	2	XLOC_009224	chr11	77853120	77853121	+	chr11	77852948	77853238	AluSg7	Alu	-
chr11	77852442	77854134	+	TCONS_00019152	2	XLOC_009224	chr11	77853137	77853138	+	chr11	77852948	77853238	AluSg7	Alu	-
chr11	77852442	77854134	+	TCONS_00019152	2	XLOC_009224	chr11	77853123	77853124	+	chr11	77852948	77853238	AluSg7	Alu	-
chr11	77852442	77854134	+	TCONS_00019152	2	XLOC_009224	chr11	77853129	77853130	+	chr11	77852948	77853238	AluSg7	Alu	-
chr11	77852442	77854134	+	TCONS_00019152	2	XLOC_009224	chr11	77853621	77853622	+	chr11	77853465	77853752	AluSx1	Alu	+
chr11	77852442	77854134	+	TCONS_00019152	2	XLOC_009224	chr11	77853690	77853691	+	chr11	77853465	77853752	AluSx1	Alu	+
chr11	77852442	77854134	+	TCONS_00019152	2	XLOC_009224	chr11	77853955	77853956	+	chr11	77853754	77854062	AluSx1	Alu	+
chr11	77852442	77854134	+	TCONS_00019152	2	XLOC_009224	chr11	77853797	77853798	+	chr11	77853754	77854062	AluSx1	Alu	+
chr11	77852442	77854134	+	TCONS_00019152	2	XLOC_009224	chr11	77853877	77853878	+	chr11	77853754	77854062	AluSx1	Alu	+
chr11	77852442	77854134	+	TCONS_00019152	2	XLOC_009224	chr11	77853815	77853816	+	chr11	77853754	77854062	AluSx1	Alu	+
chr11	77852442	77854134	+	TCONS_00019152	2	XLOC_009224	chr11	77853844	77853845	+	chr11	77853754	77854062	AluSx1	Alu	+
chr11	77852442	77854134	+	TCONS_00019152	2	XLOC_009224	chr11	77853908	77853909	+	chr11	77853754	77854062	AluSx1	Alu	+
chr11	77852442	77854134	+	TCONS_00019152	2	XLOC_009224	chr11	77853914	77853915	+	chr11	77853754	77854062	AluSx1	Alu	+
chr11	77852442	77854134	+	TCONS_00019152	2	XLOC_009224	chr11	77853920	77853921	+	chr11	77853754	77854062	AluSx1	Alu	+
chr11	77852442	77854134	+	TCONS_00019152	2	XLOC_009224	chr11	77853956	77853957	+	chr11	77853754	77854062	AluSx1	Alu	+
chr11	77852442	77854134	+	TCONS_00019152	2	XLOC_009224	chr11	77854021	77854022	+	chr11	77853754	77854062	AluSx1	Alu	+
chr11	82784345	82786230	+	TCONS_00019409	3	XLOC_009233	chr11	82785568	82785569	+	chr11	82785550	82785847	AluSz6	Alu	+
chr11	82784345	82786230	+	TCONS_00019409	3	XLOC_009233	chr11	82785710	82785711	+	chr11	82785550	82785847	AluSz6	Alu	+
chr11	110207168	110207443	+	TCONS_00019109	3	XLOC_009275	chr11	110207429	110207430	+	chr11	110207311	110207599	AluSp	Alu	-
chr11	110207168	110207443	+	TCONS_00019109	3	XLOC_009275	chr11	110207210	110207211	+	chr11	110207145	110207311	AluSx	Alu	-
chr11	110207168	110207443	+	TCONS_00019109	3	XLOC_009275	chr11	110207215	110207216	+	chr11	110207145	110207311	AluSx	Alu	-
chr11	110207168	110207443	+	TCONS_00019109	3	XLOC_009275	chr11	110207403	110207404	+	chr11	110207311	110207599	AluSp	Alu	-
chr11	110207168	110207443	+	TCONS_00019109	3	XLOC_009275	chr11	110207325	110207326	+	chr11	110207311	110207599	AluSp	Alu	-
chr12	1615339	1616484	+	TCONS_00020229	3	XLOC_009615	chr12	1616299	1616300	+	chr12	1616219	1616498	AluSz	Alu	+
chr12	1615339	1616484	+	TCONS_00020229	3	XLOC_009615	chr12	1616229	1616230	+	chr12	1616219	1616498	AluSz	Alu	+
chr12	1615339	1616484	+	TCONS_00020229	3	XLOC_009615	chr12	1616295	1616296	+	chr12	1616219	1616498	AluSz	Alu	+
chr12	1615339	1616484	+	TCONS_00020229	3	XLOC_009615	chr12	1616246	1616247	+	chr12	1616219	1616498	AluSz	Alu	+
chr12	1615339	1616484	+	TCONS_00020229	3	XLOC_009615	chr12	1616237	1616238	+	chr12	1616219	1616498	AluSz	Alu	+
chr12	1615339	1616484	+	TCONS_00020229	3	XLOC_009615	chr12	1616268	1616269	+	chr12	1616219	1616498	AluSz	Alu	+
chr12	1615339	1616484	+	TCONS_00020229	3	XLOC_009615	chr12	1616262	1616263	+	chr12	1616219	1616498	AluSz	Alu	+
chr12	1615339	1616484	+	TCONS_00020229	3	XLOC_009615	chr12	1616272	1616273	+	chr12	1616219	1616498	AluSz	Alu	+
chr12	1615339	1616484	+	TCONS_00020229	3	XLOC_009615	chr12	1616291	1616292	+	chr12	1616219	1616498	AluSz	Alu	+
chr12	1615339	1616484	+	TCONS_00020229	3	XLOC_009615	chr12	1616374	1616375	+	chr12	1616219	1616498	AluSz	Alu	+
chr12	1615339	1616484	+	TCONS_00020229	3	XLOC_009615	chr12	1616310	1616311	+	chr12	1616219	1616498	AluSz	Alu	+
chr12	1615339	1616484	+	TCONS_00020229	3	XLOC_009615	chr12	1616300	1616301	+	chr12	1616219	1616498	AluSz	Alu	+
chr12	1615339	1616484	+	TCONS_00020229	3	XLOC_009615	chr12	1616302	1616303	+	chr12	1616219	1616498	AluSz	Alu	+
chr12	1615339	1616484	+	TCONS_00020229	3	XLOC_009615	chr12	1616373	1616374	+	chr12	1616219	1616498	AluSz	Alu	+
chr12	1615339	1616484	+	TCONS_00020229	3	XLOC_009615	chr12	1616315	1616316	+	chr12	1616219	1616498	AluSz	Alu	+
chr12	1615339	1616484	+	TCONS_00020229	3	XLOC_009615	chr12	1616322	1616323	+	chr12	1616219	1616498	AluSz	Alu	+
chr12	1615339	1616484	+	TCONS_00020229	3	XLOC_009615	chr12	1616367	1616368	+	chr12	1616219	1616498	AluSz	Alu	+
chr12	1615339	1616484	+	TCONS_00020229	3	XLOC_009615	chr12	1616400	1616401	+	chr12	1616219	1616498	AluSz	Alu	+
chr12	1615339	1616484	+	TCONS_00020229	3	XLOC_009615	chr12	1616428	1616429	+	chr12	1616219	1616498	AluSz	Alu	+
chr12	12508344	12509739	-	TCONS_00020168	1	XLOC_010020	chr12	12509064	12509065	-	chr12	12508947	12509251	AluY	Alu	-
chr12	26097795	26099068	-	TCONS_00020735	1	XLOC_010032	chr12	26098217	26098218	-	chr12	26098073	26098379	AluSx	Alu	-
chr12	26097795	26099068	-	TCONS_00020735	1	XLOC_010032	chr12	26098176	26098177	-	chr12	26098073	26098379	AluSx	Alu	-
chr12	26097795	26099068	-	TCONS_00020735	1	XLOC_010032	chr12	26098193	26098194	-	chr12	26098073	26098379	AluSx	Alu	-
chr12	26097795	26099068	-	TCONS_00020735	1	XLOC_010032	chr12	26098243	26098244	-	chr12	26098073	26098379	AluSx	Alu	-
chr12	26097795	26099068	-	TCONS_00020735	1	XLOC_010032	chr12	26098267	26098268	-	chr12	26098073	26098379	AluSx	Alu	-
chr12	26097795	26099068	-	TCONS_00020735	1	XLOC_010032	chr12	26098247	26098248	-	chr12	26098073	26098379	AluSx	Alu	-
chr12	26097795	26099068	-	TCONS_00020735	1	XLOC_010032	chr12	26098252	26098253	-	chr12	26098073	26098379	AluSx	Alu	-
chr12	112277507	112278281	-	TCONS_00020925	1	XLOC_010202	chr12	112278191	112278192	-	chr12	112278167	112278449	AluJb	Alu	+
chr12	118552481	118555687	-	TCONS_00020940	1	XLOC_010212	chr12	118554409	118554410	-	chr12	118554340	118554497	AluJb	Alu	+
chr12	121625339	121626541	+	TCONS_00020238	1	XLOC_009913	chr12	121626515	121626516	+	chr12	121626439	121626746	AluSx1	Alu	-
chr12	121625339	121626541	+	TCONS_00020238	1	XLOC_009913	chr12	121626489	121626490	+	chr12	121626439	121626746	AluSx1	Alu	-
chr12	121625339	121626541	+	TCONS_00020238	1	XLOC_009913	chr12	121625934	121625935	+	chr12	121625899	121626439	L2c	L2	-
chr12	121626864	121627249	+	TCONS_00020238	2	XLOC_009913	chr12	121626907	121626908	+	chr12	121626749	121627069	AluSp	Alu	-
chr12	121626864	121627249	+	TCONS_00020238	2	XLOC_009913	chr12	121626949	121626950	+	chr12	121626749	121627069	AluSp	Alu	-
chr12	121626864	121627249	+	TCONS_00020238	2	XLOC_009913	chr12	121627043	121627044	+	chr12	121626749	121627069	AluSp	Alu	-
chr12	121626864	121627249	+	TCONS_00020238	2	XLOC_009913	chr12	121626952	121626953	+	chr12	121626749	121627069	AluSp	Alu	-
chr12	121626864	121627249	+	TCONS_00020238	2	XLOC_009913	chr12	121626969	121626970	+	chr12	121626749	121627069	AluSp	Alu	-
chr12	121626864	121627249	+	TCONS_00020238	2	XLOC_009913	chr12	121626979	121626980	+	chr12	121626749	121627069	AluSp	Alu	-
chr12	121626864	121627249	+	TCONS_00020238	2	XLOC_009913	chr12	121626980	121626981	+	chr12	121626749	121627069	AluSp	Alu	-
chr12	121626864	121627249	+	TCONS_00020238	2	XLOC_009913	chr12	121627004	121627005	+	chr12	121626749	121627069	AluSp	Alu	-
chr12	125510478	125511964	-	TCONS_00020260	1	XLOC_010236	chr12	125511957	125511958	+	chr12	125511933	125512223	AluSx1	Alu	+
chr12	126446288	126447629	-	TCONS_00020225	2	XLOC_010238	chr12	126446541	126446542	-	chr12	126446447	126446810	THE1B	ERVL-MaLR	+
chr12	126446288	126447629	-	TCONS_00020225	2	XLOC_010238	chr12	126446572	126446573	-	chr12	126446447	126446810	THE1B	ERVL-MaLR	+
chr12	126446288	126447629	-	TCONS_00020225	2	XLOC_010238	chr12	126446542	126446543	-	chr12	126446447	126446810	THE1B	ERVL-MaLR	+
chr12	126446288	126447629	-	TCONS_00020225	2	XLOC_010238	chr12	126447571	126447572	-	chr12	126447396	126447645	AluSx1	Alu	+
chr12	126446288	126447629	-	TCONS_00020225	2	XLOC_010238	chr12	126446751	126446752	-	chr12	126446447	126446810	THE1B	ERVL-MaLR	+
chr12	126446288	126447629	-	TCONS_00020225	2	XLOC_010238	chr12	126446734	126446735	-	chr12	126446447	126446810	THE1B	ERVL-MaLR	+
chr12	126446288	126447629	-	TCONS_00020225	2	XLOC_010238	chr12	126446615	126446616	-	chr12	126446447	126446810	THE1B	ERVL-MaLR	+
chr12	126446288	126447629	-	TCONS_00020225	2	XLOC_010238	chr12	126446678	126446679	-	chr12	126446447	126446810	THE1B	ERVL-MaLR	+
chr12	126446288	126447629	-	TCONS_00020225	2	XLOC_010238	chr12	126446710	126446711	-	chr12	126446447	126446810	THE1B	ERVL-MaLR	+
chr12	126446288	126447629	-	TCONS_00020225	2	XLOC_010238	chr12	126446735	126446736	-	chr12	126446447	126446810	THE1B	ERVL-MaLR	+
chr12	126446288	126447629	-	TCONS_00020225	2	XLOC_010238	chr12	126446750	126446751	-	chr12	126446447	126446810	THE1B	ERVL-MaLR	+
chr12	126446288	126447629	-	TCONS_00020225	2	XLOC_010238	chr12	126446752	126446753	-	chr12	126446447	126446810	THE1B	ERVL-MaLR	+
chr12	126446288	126447629	-	TCONS_00020225	2	XLOC_010238	chr12	126447307	126447308	-	chr12	126446965	126447336	THE1D	ERVL-MaLR	-
chr12	126446288	126447629	-	TCONS_00020225	2	XLOC_010238	chr12	126446779	126446780	-	chr12	126446447	126446810	THE1B	ERVL-MaLR	+
chr12	126446288	126447629	-	TCONS_00020225	2	XLOC_010238	chr12	126446780	126446781	-	chr12	126446447	126446810	THE1B	ERVL-MaLR	+
chr12	126446288	126447629	-	TCONS_00020225	2	XLOC_010238	chr12	126446781	126446782	-	chr12	126446447	126446810	THE1B	ERVL-MaLR	+
chr12	126446288	126447629	-	TCONS_00020225	2	XLOC_010238	chr12	126447094	126447095	-	chr12	126446965	126447336	THE1D	ERVL-MaLR	-
chr12	126446288	126447629	-	TCONS_00020225	2	XLOC_010238	chr12	126447177	126447178	-	chr12	126446965	126447336	THE1D	ERVL-MaLR	-
chr12	126446288	126447629	-	TCONS_00020225	2	XLOC_010238	chr12	126447210	126447211	-	chr12	126446965	126447336	THE1D	ERVL-MaLR	-
chr12	126446288	126447629	-	TCONS_00020225	2	XLOC_010238	chr12	126447212	126447213	-	chr12	126446965	126447336	THE1D	ERVL-MaLR	-
chr12	126446288	126447629	-	TCONS_00020225	2	XLOC_010238	chr12	126447308	126447309	-	chr12	126446965	126447336	THE1D	ERVL-MaLR	-
chr12	126446288	126447629	-	TCONS_00020225	2	XLOC_010238	chr12	126447331	126447332	-	chr12	126446965	126447336	THE1D	ERVL-MaLR	-
chr12	126446288	126447629	-	TCONS_00020225	2	XLOC_010238	chr12	126447606	126447607	-	chr12	126447396	126447645	AluSx1	Alu	+
chr12	133488105	133489171	-	TCONS_00020261	1	XLOC_010279	chr12	133488170	133488171	+	chr12	133488159	133488513	THE1A	ERVL-MaLR	-
chr12	133488105	133489171	-	TCONS_00020261	1	XLOC_010279	chr12	133489137	133489138	+	chr12	133489015	133489320	AluY	Alu	+
chr12	133489677	133491318	-	TCONS_00020261	2	XLOC_010279	chr12	133489921	133489922	+	chr12	133489867	133490168	AluSq	Alu	-
chr12	133489677	133491318	-	TCONS_00020261	2	XLOC_010279	chr12	133489736	133489737	+	chr12	133489563	133489862	AluSq2	Alu	-
chr12	133489677	133491318	-	TCONS_00020261	2	XLOC_010279	chr12	133489900	133489901	+	chr12	133489867	133490168	AluSq	Alu	-
chr12	133489677	133491318	-	TCONS_00020261	2	XLOC_010279	chr12	133489974	133489975	+	chr12	133489867	133490168	AluSq	Alu	-
chr12	133489677	133491318	-	TCONS_00020261	2	XLOC_010279	chr12	133489963	133489964	+	chr12	133489867	133490168	AluSq	Alu	-
chr12	133489677	133491318	-	TCONS_00020261	2	XLOC_010279	chr12	133489947	133489948	+	chr12	133489867	133490168	AluSq	Alu	-
chr12	133489677	133491318	-	TCONS_00020261	2	XLOC_010279	chr12	133489970	133489971	+	chr12	133489867	133490168	AluSq	Alu	-
chr12	133489677	133491318	-	TCONS_00020261	2	XLOC_010279	chr12	133489995	133489996	+	chr12	133489867	133490168	AluSq	Alu	-
chr12	133489677	133491318	-	TCONS_00020261	2	XLOC_010279	chr12	133490009	133490010	+	chr12	133489867	133490168	AluSq	Alu	-
chr12	133489677	133491318	-	TCONS_00020261	2	XLOC_010279	chr12	133490005	133490006	+	chr12	133489867	133490168	AluSq	Alu	-
chr12	133489677	133491318	-	TCONS_00020261	2	XLOC_010279	chr12	133490013	133490014	+	chr12	133489867	133490168	AluSq	Alu	-
chr12	133489677	133491318	-	TCONS_00020261	2	XLOC_010279	chr12	133490015	133490016	+	chr12	133489867	133490168	AluSq	Alu	-
chr12	133489677	133491318	-	TCONS_00020261	2	XLOC_010279	chr12	133490130	133490131	+	chr12	133489867	133490168	AluSq	Alu	-
chr12	133489677	133491318	-	TCONS_00020261	2	XLOC_010279	chr12	133490131	133490132	+	chr12	133489867	133490168	AluSq	Alu	-
chr13	30930937	30931529	-	TCONS_00021954	1	XLOC_010556	chr13	30931448	30931449	-	chr13	30931280	30931497	AluJr	Alu	-
chr13	30941106	30941854	-	TCONS_00021956	1	XLOC_010556	chr13	30941671	30941672	-	chr13	30941578	30941877	AluSx	Alu	+
chr13	30941106	30941854	-	TCONS_00021956	1	XLOC_010556	chr13	30941646	30941647	-	chr13	30941578	30941877	AluSx	Alu	+
chr13	30941106	30941854	-	TCONS_00021956	1	XLOC_010556	chr13	30941775	30941776	-	chr13	30941578	30941877	AluSx	Alu	+
chr13	30941106	30941854	-	TCONS_00021956	1	XLOC_010556	chr13	30941678	30941679	-	chr13	30941578	30941877	AluSx	Alu	+
chr13	30941106	30941854	-	TCONS_00021956	1	XLOC_010556	chr13	30941713	30941714	-	chr13	30941578	30941877	AluSx	Alu	+
chr13	30941106	30941854	-	TCONS_00021956	1	XLOC_010556	chr13	30941754	30941755	-	chr13	30941578	30941877	AluSx	Alu	+
chr13	30941106	30941854	-	TCONS_00021956	1	XLOC_010556	chr13	30941823	30941824	-	chr13	30941578	30941877	AluSx	Alu	+
chr13	45943762	45944317	+	TCONS_00021779	1	XLOC_010376	chr13	45943890	45943891	+	chr13	45943740	45944050	AluJb	Alu	-
chr13	45948379	45951350	-	TCONS_00021992	1	XLOC_010592	chr13	45950039	45950040	+	chr13	45949850	45950042	AluSq10	Alu	+
chr13	45948379	45951350	-	TCONS_00021992	1	XLOC_010592	chr13	45949876	45949877	+	chr13	45949850	45950042	AluSq10	Alu	+
chr13	45948379	45951350	-	TCONS_00021992	1	XLOC_010592	chr13	45949967	45949968	+	chr13	45949850	45950042	AluSq10	Alu	+
chr13	45948379	45951350	-	TCONS_00021992	1	XLOC_010592	chr13	45949926	45949927	+	chr13	45949850	45950042	AluSq10	Alu	+
chr13	45948379	45951350	-	TCONS_00021992	1	XLOC_010592	chr13	45949951	45949952	+	chr13	45949850	45950042	AluSq10	Alu	+
chr13	45948379	45951350	-	TCONS_00021992	1	XLOC_010592	chr13	45949953	45949954	+	chr13	45949850	45950042	AluSq10	Alu	+
chr13	45948379	45951350	-	TCONS_00021992	1	XLOC_010592	chr13	45949973	45949974	+	chr13	45949850	45950042	AluSq10	Alu	+
chr13	45948379	45951350	-	TCONS_00021992	1	XLOC_010592	chr13	45949986	45949987	+	chr13	45949850	45950042	AluSq10	Alu	+
chr13	45948379	45951350	-	TCONS_00021992	1	XLOC_010592	chr13	45949990	45949991	+	chr13	45949850	45950042	AluSq10	Alu	+
chr13	45948379	45951350	-	TCONS_00021992	1	XLOC_010592	chr13	45950002	45950003	+	chr13	45949850	45950042	AluSq10	Alu	+
chr13	45948379	45951350	-	TCONS_00021992	1	XLOC_010592	chr13	45949994	45949995	+	chr13	45949850	45950042	AluSq10	Alu	+
chr13	45948379	45951350	-	TCONS_00021992	1	XLOC_010592	chr13	45950012	45950013	+	chr13	45949850	45950042	AluSq10	Alu	+
chr13	45948379	45951350	-	TCONS_00021992	1	XLOC_010592	chr13	45950013	45950014	+	chr13	45949850	45950042	AluSq10	Alu	+
chr13	45948379	45951350	-	TCONS_00021992	1	XLOC_010592	chr13	45950413	45950414	+	chr13	45950257	45950549	AluY	Alu	+
chr13	45948379	45951350	-	TCONS_00021992	1	XLOC_010592	chr13	45950322	45950323	+	chr13	45950257	45950549	AluY	Alu	+
chr13	45948379	45951350	-	TCONS_00021992	1	XLOC_010592	chr13	45950261	45950262	+	chr13	45950257	45950549	AluY	Alu	+
chr13	45948379	45951350	-	TCONS_00021992	1	XLOC_010592	chr13	45950283	45950284	+	chr13	45950257	45950549	AluY	Alu	+
chr13	45948379	45951350	-	TCONS_00021992	1	XLOC_010592	chr13	45950284	45950285	+	chr13	45950257	45950549	AluY	Alu	+
chr13	45948379	45951350	-	TCONS_00021992	1	XLOC_010592	chr13	45950338	45950339	+	chr13	45950257	45950549	AluY	Alu	+
chr13	45948379	45951350	-	TCONS_00021992	1	XLOC_010592	chr13	45950350	45950351	+	chr13	45950257	45950549	AluY	Alu	+
chr13	45948379	45951350	-	TCONS_00021992	1	XLOC_010592	chr13	45950351	45950352	+	chr13	45950257	45950549	AluY	Alu	+
chr13	45948379	45951350	-	TCONS_00021992	1	XLOC_010592	chr13	45950388	45950389	+	chr13	45950257	45950549	AluY	Alu	+
chr13	45948379	45951350	-	TCONS_00021992	1	XLOC_010592	chr13	45950397	45950398	+	chr13	45950257	45950549	AluY	Alu	+
chr13	45948379	45951350	-	TCONS_00021992	1	XLOC_010592	chr13	45950414	45950415	+	chr13	45950257	45950549	AluY	Alu	+
chr13	45948379	45951350	-	TCONS_00021992	1	XLOC_010592	chr13	45950429	45950430	+	chr13	45950257	45950549	AluY	Alu	+
chr13	45948379	45951350	-	TCONS_00021992	1	XLOC_010592	chr13	45950423	45950424	+	chr13	45950257	45950549	AluY	Alu	+
chr13	45948379	45951350	-	TCONS_00021992	1	XLOC_010592	chr13	45950441	45950442	+	chr13	45950257	45950549	AluY	Alu	+
chr13	45948379	45951350	-	TCONS_00021992	1	XLOC_010592	chr13	45950450	45950451	+	chr13	45950257	45950549	AluY	Alu	+
chr13	45948379	45951350	-	TCONS_00021992	1	XLOC_010592	chr13	45950517	45950518	+	chr13	45950257	45950549	AluY	Alu	+
chr13	45948379	45951350	-	TCONS_00021992	1	XLOC_010592	chr13	45950518	45950519	+	chr13	45950257	45950549	AluY	Alu	+
chr13	45958266	45960120	-	TCONS_00021644	1	XLOC_010593	chr13	45959443	45959444	+	chr13	45959323	45959598	AluSx1	Alu	+
chr13	45958266	45960120	-	TCONS_00021644	1	XLOC_010593	chr13	45959356	45959357	+	chr13	45959323	45959598	AluSx1	Alu	+
chr13	45958266	45960120	-	TCONS_00021644	1	XLOC_010593	chr13	45959350	45959351	+	chr13	45959323	45959598	AluSx1	Alu	+
chr13	45958266	45960120	-	TCONS_00021644	1	XLOC_010593	chr13	45959358	45959359	+	chr13	45959323	45959598	AluSx1	Alu	+
chr13	45958266	45960120	-	TCONS_00021644	1	XLOC_010593	chr13	45959485	45959486	+	chr13	45959323	45959598	AluSx1	Alu	+
chr13	45958266	45960120	-	TCONS_00021644	1	XLOC_010593	chr13	45959446	45959447	+	chr13	45959323	45959598	AluSx1	Alu	+
chr13	45958266	45960120	-	TCONS_00021644	1	XLOC_010593	chr13	45959444	45959445	+	chr13	45959323	45959598	AluSx1	Alu	+
chr13	45958266	45960120	-	TCONS_00021644	1	XLOC_010593	chr13	45959445	45959446	+	chr13	45959323	45959598	AluSx1	Alu	+
chr13	45958266	45960120	-	TCONS_00021644	1	XLOC_010593	chr13	45959506	45959507	+	chr13	45959323	45959598	AluSx1	Alu	+
chr13	53263722	53263958	-	TCONS_00021656	1	XLOC_010622	chr13	53263834	53263835	+	chr13	53263821	53264126	AluSx	Alu	+
chr13	53263722	53263958	-	TCONS_00021656	1	XLOC_010622	chr13	53263927	53263928	+	chr13	53263821	53264126	AluSx	Alu	+
chr13	53263722	53263958	-	TCONS_00021656	1	XLOC_010622	chr13	53263878	53263879	+	chr13	53263821	53264126	AluSx	Alu	+
chr13	53263722	53263958	-	TCONS_00021656	1	XLOC_010622	chr13	53263902	53263903	+	chr13	53263821	53264126	AluSx	Alu	+
chr13	53263722	53263958	-	TCONS_00021656	1	XLOC_010622	chr13	53263938	53263939	+	chr13	53263821	53264126	AluSx	Alu	+
chr13	53263722	53263958	-	TCONS_00021656	1	XLOC_010622	chr13	53263942	53263943	+	chr13	53263821	53264126	AluSx	Alu	+
chr13	79986817	79987042	+	TCONS_00021498	2	XLOC_010445	chr13	79986947	79986948	+	chr13	79986894	79987207	AluSq	Alu	+
chr13	79986817	79987042	+	TCONS_00021498	2	XLOC_010445	chr13	79986951	79986952	+	chr13	79986894	79987207	AluSq	Alu	+
chr13	79986817	79987042	+	TCONS_00021498	2	XLOC_010445	chr13	79986980	79986981	+	chr13	79986894	79987207	AluSq	Alu	+
chr13	79996122	79999377	+	TCONS_00021849	3	XLOC_010445	chr13	79997842	79997843	+	chr13	79997704	79997917	AluSz6	Alu	+
chr13	79996122	79999377	+	TCONS_00021849	3	XLOC_010445	chr13	79997799	79997800	+	chr13	79997704	79997917	AluSz6	Alu	+
chr13	79996122	79999377	+	TCONS_00021849	3	XLOC_010445	chr13	79997717	79997718	+	chr13	79997704	79997917	AluSz6	Alu	+
chr13	79996122	79999377	+	TCONS_00021849	3	XLOC_010445	chr13	79997730	79997731	+	chr13	79997704	79997917	AluSz6	Alu	+
chr13	79996122	79999377	+	TCONS_00021849	3	XLOC_010445	chr13	79997761	79997762	+	chr13	79997704	79997917	AluSz6	Alu	+
chr13	79996122	79999377	+	TCONS_00021849	3	XLOC_010445	chr13	79997800	79997801	+	chr13	79997704	79997917	AluSz6	Alu	+
chr13	79996122	79999377	+	TCONS_00021849	3	XLOC_010445	chr13	79999375	79999376	+	chr13	79999226	79999538	AluSq2	Alu	-
chr14	39954221	39954496	+	TCONS_00022484	2	XLOC_010811	chr14	39954493	39954494	+	chr14	39954410	39954630	ERV3-16A3_I-int	ERVL	+
chr14	56024690	56026492	-	TCONS_00022370	1	XLOC_011036	chr14	56024727	56024728	-	chr14	56024505	56024809	AluSz	Alu	-
chr14	56024690	56026492	-	TCONS_00022370	1	XLOC_011036	chr14	56024759	56024760	-	chr14	56024505	56024809	AluSz	Alu	-
chr14	56024690	56026492	-	TCONS_00022370	1	XLOC_011036	chr14	56024760	56024761	-	chr14	56024505	56024809	AluSz	Alu	-
chr14	56024690	56026492	-	TCONS_00022370	1	XLOC_011036	chr14	56026261	56026262	-	chr14	56026214	56026504	AluSz	Alu	+
chr14	56024690	56026492	-	TCONS_00022370	1	XLOC_011036	chr14	56026322	56026323	-	chr14	56026214	56026504	AluSz	Alu	+
chr14	56024690	56026492	-	TCONS_00022370	1	XLOC_011036	chr14	56026278	56026279	-	chr14	56026214	56026504	AluSz	Alu	+
chr14	56024690	56026492	-	TCONS_00022370	1	XLOC_011036	chr14	56026308	56026309	-	chr14	56026214	56026504	AluSz	Alu	+
chr14	56024690	56026492	-	TCONS_00022370	1	XLOC_011036	chr14	56026396	56026397	-	chr14	56026214	56026504	AluSz	Alu	+
chr14	56024690	56026492	-	TCONS_00022370	1	XLOC_011036	chr14	56026374	56026375	-	chr14	56026214	56026504	AluSz	Alu	+
chr14	56024690	56026492	-	TCONS_00022370	1	XLOC_011036	chr14	56026330	56026331	-	chr14	56026214	56026504	AluSz	Alu	+
chr14	56024690	56026492	-	TCONS_00022370	1	XLOC_011036	chr14	56026333	56026334	-	chr14	56026214	56026504	AluSz	Alu	+
chr14	56024690	56026492	-	TCONS_00022370	1	XLOC_011036	chr14	56026413	56026414	-	chr14	56026214	56026504	AluSz	Alu	+
chr14	56024690	56026492	-	TCONS_00022370	1	XLOC_011036	chr14	56026414	56026415	-	chr14	56026214	56026504	AluSz	Alu	+
chr14	56024690	56026492	-	TCONS_00022370	1	XLOC_011036	chr14	56026444	56026445	-	chr14	56026214	56026504	AluSz	Alu	+
chr14	62027461	62031959	-	TCONS_00022412	2	XLOC_011047	chr14	62027522	62027523	-	chr14	62027497	62027792	AluJr	Alu	+
chr14	62027461	62031959	-	TCONS_00022412	2	XLOC_011047	chr14	62027662	62027663	-	chr14	62027497	62027792	AluJr	Alu	+
chr14	62027461	62031959	-	TCONS_00022412	2	XLOC_011047	chr14	62027678	62027679	-	chr14	62027497	62027792	AluJr	Alu	+
chr14	62027461	62031959	-	TCONS_00022412	2	XLOC_011047	chr14	62030465	62030466	-	chr14	62030370	62030521	MER5A	hAT-Charlie	+
chr14	62027461	62031959	-	TCONS_00022412	2	XLOC_011047	chr14	62030469	62030470	-	chr14	62030370	62030521	MER5A	hAT-Charlie	+
chr14	62027461	62031959	-	TCONS_00022412	2	XLOC_011047	chr14	62030470	62030471	-	chr14	62030370	62030521	MER5A	hAT-Charlie	+
chr14	65708499	65709934	-	TCONS_00022770	1	XLOC_011054	chr14	65708623	65708624	-	chr14	65708463	65708766	AluSx3	Alu	+
chr14	77532414	77532537	+	TCONS_00022395	3	XLOC_010882	chr14	77532497	77532498	+	chr14	77532390	77532578	AluJo	Alu	-
chr14	77533452	77535846	+	TCONS_00022395	4	XLOC_010882	chr14	77533870	77533871	+	chr14	77533759	77534064	AluSz	Alu	-
chr14	77533452	77535846	+	TCONS_00022395	4	XLOC_010882	chr14	77533857	77533858	+	chr14	77533759	77534064	AluSz	Alu	-
chr14	77533452	77535846	+	TCONS_00022395	4	XLOC_010882	chr14	77533980	77533981	+	chr14	77533759	77534064	AluSz	Alu	-
chr14	77533452	77535846	+	TCONS_00022395	4	XLOC_010882	chr14	77533888	77533889	+	chr14	77533759	77534064	AluSz	Alu	-
chr14	77533452	77535846	+	TCONS_00022395	4	XLOC_010882	chr14	77533954	77533955	+	chr14	77533759	77534064	AluSz	Alu	-
chr14	95988349	95988760	-	TCONS_00022845	1	XLOC_011112	chr14	95988391	95988392	-	chr14	95988277	95988827	L1MD1	L1	-
chr14	95988349	95988760	-	TCONS_00022845	1	XLOC_011112	chr14	95988363	95988364	-	chr14	95988277	95988827	L1MD1	L1	-
chr14	95988349	95988760	-	TCONS_00022845	1	XLOC_011112	chr14	95988362	95988363	-	chr14	95988277	95988827	L1MD1	L1	-
chr14	95988349	95988760	-	TCONS_00022845	1	XLOC_011112	chr14	95988356	95988357	-	chr14	95988277	95988827	L1MD1	L1	-
chr14	95988349	95988760	-	TCONS_00022845	1	XLOC_011112	chr14	95988390	95988391	-	chr14	95988277	95988827	L1MD1	L1	-
chr14	95988349	95988760	-	TCONS_00022845	1	XLOC_011112	chr14	95988426	95988427	-	chr14	95988277	95988827	L1MD1	L1	-
chr14	95988349	95988760	-	TCONS_00022845	1	XLOC_011112	chr14	95988404	95988405	-	chr14	95988277	95988827	L1MD1	L1	-
chr14	95988349	95988760	-	TCONS_00022845	1	XLOC_011112	chr14	95988409	95988410	-	chr14	95988277	95988827	L1MD1	L1	-
chr14	95988349	95988760	-	TCONS_00022845	1	XLOC_011112	chr14	95988418	95988419	-	chr14	95988277	95988827	L1MD1	L1	-
chr14	95988349	95988760	-	TCONS_00022845	1	XLOC_011112	chr14	95988537	95988538	-	chr14	95988277	95988827	L1MD1	L1	-
chr14	95988349	95988760	-	TCONS_00022845	1	XLOC_011112	chr14	95988506	95988507	-	chr14	95988277	95988827	L1MD1	L1	-
chr14	95988349	95988760	-	TCONS_00022845	1	XLOC_011112	chr14	95988478	95988479	-	chr14	95988277	95988827	L1MD1	L1	-
chr14	95988349	95988760	-	TCONS_00022845	1	XLOC_011112	chr14	95988514	95988515	-	chr14	95988277	95988827	L1MD1	L1	-
chr14	95988349	95988760	-	TCONS_00022845	1	XLOC_011112	chr14	95988507	95988508	-	chr14	95988277	95988827	L1MD1	L1	-
chr14	95988349	95988760	-	TCONS_00022845	1	XLOC_011112	chr14	95988697	95988698	-	chr14	95988277	95988827	L1MD1	L1	-
chr14	95988349	95988760	-	TCONS_00022845	1	XLOC_011112	chr14	95988541	95988542	-	chr14	95988277	95988827	L1MD1	L1	-
chr14	95988349	95988760	-	TCONS_00022845	1	XLOC_011112	chr14	95988538	95988539	-	chr14	95988277	95988827	L1MD1	L1	-
chr14	95988349	95988760	-	TCONS_00022845	1	XLOC_011112	chr14	95988565	95988566	-	chr14	95988277	95988827	L1MD1	L1	-
chr14	95988349	95988760	-	TCONS_00022845	1	XLOC_011112	chr14	95988543	95988544	-	chr14	95988277	95988827	L1MD1	L1	-
chr14	95988349	95988760	-	TCONS_00022845	1	XLOC_011112	chr14	95988546	95988547	-	chr14	95988277	95988827	L1MD1	L1	-
chr14	95988349	95988760	-	TCONS_00022845	1	XLOC_011112	chr14	95988598	95988599	-	chr14	95988277	95988827	L1MD1	L1	-
chr14	95988349	95988760	-	TCONS_00022845	1	XLOC_011112	chr14	95988615	95988616	-	chr14	95988277	95988827	L1MD1	L1	-
chr14	95988349	95988760	-	TCONS_00022845	1	XLOC_011112	chr14	95988646	95988647	-	chr14	95988277	95988827	L1MD1	L1	-
chr14	95988349	95988760	-	TCONS_00022845	1	XLOC_011112	chr14	95988620	95988621	-	chr14	95988277	95988827	L1MD1	L1	-
chr14	95988349	95988760	-	TCONS_00022845	1	XLOC_011112	chr14	95988648	95988649	-	chr14	95988277	95988827	L1MD1	L1	-
chr14	95988349	95988760	-	TCONS_00022845	1	XLOC_011112	chr14	95988719	95988720	-	chr14	95988277	95988827	L1MD1	L1	-
chr14	95988349	95988760	-	TCONS_00022845	1	XLOC_011112	chr14	95988724	95988725	-	chr14	95988277	95988827	L1MD1	L1	-
chr15	40214988	40217099	+	TCONS_00023260	2	XLOC_011218	chr15	40216003	40216004	+	chr15	40215978	40216101	FLAM_A	Alu	-
chr15	40214988	40217099	+	TCONS_00023260	2	XLOC_011218	chr15	40215531	40215532	+	chr15	40215347	40215649	AluSx1	Alu	+
chr15	40214988	40217099	+	TCONS_00023260	2	XLOC_011218	chr15	40215506	40215507	+	chr15	40215347	40215649	AluSx1	Alu	+
chr15	40214988	40217099	+	TCONS_00023260	2	XLOC_011218	chr15	40215509	40215510	+	chr15	40215347	40215649	AluSx1	Alu	+
chr15	40214988	40217099	+	TCONS_00023260	2	XLOC_011218	chr15	40215535	40215536	+	chr15	40215347	40215649	AluSx1	Alu	+
chr15	40214988	40217099	+	TCONS_00023260	2	XLOC_011218	chr15	40215996	40215997	+	chr15	40215978	40216101	FLAM_A	Alu	-
chr15	40214988	40217099	+	TCONS_00023260	2	XLOC_011218	chr15	40215986	40215987	+	chr15	40215978	40216101	FLAM_A	Alu	-
chr15	40214988	40217099	+	TCONS_00023260	2	XLOC_011218	chr15	40215991	40215992	+	chr15	40215978	40216101	FLAM_A	Alu	-
chr15	40214988	40217099	+	TCONS_00023260	2	XLOC_011218	chr15	40216035	40216036	+	chr15	40215978	40216101	FLAM_A	Alu	-
chr15	41588773	41598741	-	TCONS_00023648	2	XLOC_011448	chr15	41597668	41597669	+	chr15	41597436	41597694	AluSz6	Alu	-
chr15	41588773	41598741	-	TCONS_00023648	2	XLOC_011448	chr15	41591341	41591342	+	chr15	41591314	41591488	AluSx	Alu	-
chr15	41588773	41598741	-	TCONS_00023648	2	XLOC_011448	chr15	41589942	41589943	+	chr15	41589840	41590147	AluSx1	Alu	-
chr15	41588773	41598741	-	TCONS_00023648	2	XLOC_011448	chr15	41589483	41589484	+	chr15	41589360	41589672	AluSz	Alu	+
chr15	41588773	41598741	-	TCONS_00023648	2	XLOC_011448	chr15	41589557	41589558	+	chr15	41589360	41589672	AluSz	Alu	+
chr15	41588773	41598741	-	TCONS_00023648	2	XLOC_011448	chr15	41594617	41594618	+	chr15	41594411	41594719	AluSc	Alu	+
chr15	41588773	41598741	-	TCONS_00023648	2	XLOC_011448	chr15	41594584	41594585	+	chr15	41594411	41594719	AluSc	Alu	+
chr15	41588773	41598741	-	TCONS_00023648	2	XLOC_011448	chr15	41591416	41591417	+	chr15	41591314	41591488	AluSx	Alu	-
chr15	41588773	41598741	-	TCONS_00023648	2	XLOC_011448	chr15	41594552	41594553	+	chr15	41594411	41594719	AluSc	Alu	+
chr15	41588773	41598741	-	TCONS_00023648	2	XLOC_011448	chr15	41594435	41594436	+	chr15	41594411	41594719	AluSc	Alu	+
chr15	41588773	41598741	-	TCONS_00023648	2	XLOC_011448	chr15	41591417	41591418	+	chr15	41591314	41591488	AluSx	Alu	-
chr15	41588773	41598741	-	TCONS_00023648	2	XLOC_011448	chr15	41594438	41594439	+	chr15	41594411	41594719	AluSc	Alu	+
chr15	41588773	41598741	-	TCONS_00023648	2	XLOC_011448	chr15	41594482	41594483	+	chr15	41594411	41594719	AluSc	Alu	+
chr15	41588773	41598741	-	TCONS_00023648	2	XLOC_011448	chr15	41594610	41594611	+	chr15	41594411	41594719	AluSc	Alu	+
chr15	41588773	41598741	-	TCONS_00023648	2	XLOC_011448	chr15	41594611	41594612	+	chr15	41594411	41594719	AluSc	Alu	+
chr15	41588773	41598741	-	TCONS_00023648	2	XLOC_011448	chr15	41597522	41597523	+	chr15	41597436	41597694	AluSz6	Alu	-
chr15	41588773	41598741	-	TCONS_00023648	2	XLOC_011448	chr15	41597475	41597476	+	chr15	41597436	41597694	AluSz6	Alu	-
chr15	41588773	41598741	-	TCONS_00023648	2	XLOC_011448	chr15	41594619	41594620	+	chr15	41594411	41594719	AluSc	Alu	+
chr15	41588773	41598741	-	TCONS_00023648	2	XLOC_011448	chr15	41597483	41597484	+	chr15	41597436	41597694	AluSz6	Alu	-
chr15	41588773	41598741	-	TCONS_00023648	2	XLOC_011448	chr15	41597484	41597485	+	chr15	41597436	41597694	AluSz6	Alu	-
chr15	41588773	41598741	-	TCONS_00023648	2	XLOC_011448	chr15	41597576	41597577	+	chr15	41597436	41597694	AluSz6	Alu	-
chr15	41588773	41598741	-	TCONS_00023648	2	XLOC_011448	chr15	41597532	41597533	+	chr15	41597436	41597694	AluSz6	Alu	-
chr15	41588773	41598741	-	TCONS_00023648	2	XLOC_011448	chr15	41597542	41597543	+	chr15	41597436	41597694	AluSz6	Alu	-
chr15	41588773	41598741	-	TCONS_00023648	2	XLOC_011448	chr15	41597558	41597559	+	chr15	41597436	41597694	AluSz6	Alu	-
chr15	41588773	41598741	-	TCONS_00023648	2	XLOC_011448	chr15	41597567	41597568	+	chr15	41597436	41597694	AluSz6	Alu	-
chr15	41588773	41598741	-	TCONS_00023648	2	XLOC_011448	chr15	41597573	41597574	+	chr15	41597436	41597694	AluSz6	Alu	-
chr15	41588773	41598741	-	TCONS_00023648	2	XLOC_011448	chr15	41597646	41597647	+	chr15	41597436	41597694	AluSz6	Alu	-
chr15	41588773	41598741	-	TCONS_00023648	2	XLOC_011448	chr15	41597655	41597656	+	chr15	41597436	41597694	AluSz6	Alu	-
chr15	41588773	41598741	-	TCONS_00023648	2	XLOC_011448	chr15	41597656	41597657	+	chr15	41597436	41597694	AluSz6	Alu	-
chr15	41588773	41598741	-	TCONS_00023648	2	XLOC_011448	chr15	41597670	41597671	+	chr15	41597436	41597694	AluSz6	Alu	-
chr15	45769967	45771942	+	TCONS_00023224	4	XLOC_011237	chr15	45771478	45771479	+	chr15	45771255	45771533	AluJb	Alu	-
chr15	45769967	45771942	+	TCONS_00023224	4	XLOC_011237	chr15	45770082	45770083	+	chr15	45769952	45770222	AluJb	Alu	-
chr15	45769967	45771942	+	TCONS_00023224	4	XLOC_011237	chr15	45770072	45770073	+	chr15	45769952	45770222	AluJb	Alu	-
chr15	45769967	45771942	+	TCONS_00023224	4	XLOC_011237	chr15	45770043	45770044	+	chr15	45769952	45770222	AluJb	Alu	-
chr15	45769967	45771942	+	TCONS_00023224	4	XLOC_011237	chr15	45770050	45770051	+	chr15	45769952	45770222	AluJb	Alu	-
chr15	45769967	45771942	+	TCONS_00023224	4	XLOC_011237	chr15	45771352	45771353	+	chr15	45771255	45771533	AluJb	Alu	-
chr15	45769967	45771942	+	TCONS_00023224	4	XLOC_011237	chr15	45770985	45770986	+	chr15	45770714	45771010	AluSx1	Alu	-
chr15	45769967	45771942	+	TCONS_00023224	4	XLOC_011237	chr15	45770795	45770796	+	chr15	45770714	45771010	AluSx1	Alu	-
chr15	45769967	45771942	+	TCONS_00023224	4	XLOC_011237	chr15	45770759	45770760	+	chr15	45770714	45771010	AluSx1	Alu	-
chr15	45769967	45771942	+	TCONS_00023224	4	XLOC_011237	chr15	45770124	45770125	+	chr15	45769952	45770222	AluJb	Alu	-
chr15	45769967	45771942	+	TCONS_00023224	4	XLOC_011237	chr15	45770194	45770195	+	chr15	45769952	45770222	AluJb	Alu	-
chr15	45769967	45771942	+	TCONS_00023224	4	XLOC_011237	chr15	45770972	45770973	+	chr15	45770714	45771010	AluSx1	Alu	-
chr15	45769967	45771942	+	TCONS_00023224	4	XLOC_011237	chr15	45770796	45770797	+	chr15	45770714	45771010	AluSx1	Alu	-
chr15	45769967	45771942	+	TCONS_00023224	4	XLOC_011237	chr15	45770802	45770803	+	chr15	45770714	45771010	AluSx1	Alu	-
chr15	45769967	45771942	+	TCONS_00023224	4	XLOC_011237	chr15	45770819	45770820	+	chr15	45770714	45771010	AluSx1	Alu	-
chr15	45769967	45771942	+	TCONS_00023224	4	XLOC_011237	chr15	45770828	45770829	+	chr15	45770714	45771010	AluSx1	Alu	-
chr15	45769967	45771942	+	TCONS_00023224	4	XLOC_011237	chr15	45770820	45770821	+	chr15	45770714	45771010	AluSx1	Alu	-
chr15	45769967	45771942	+	TCONS_00023224	4	XLOC_011237	chr15	45770842	45770843	+	chr15	45770714	45771010	AluSx1	Alu	-
chr15	45769967	45771942	+	TCONS_00023224	4	XLOC_011237	chr15	45770913	45770914	+	chr15	45770714	45771010	AluSx1	Alu	-
chr15	45769967	45771942	+	TCONS_00023224	4	XLOC_011237	chr15	45770963	45770964	+	chr15	45770714	45771010	AluSx1	Alu	-
chr15	45769967	45771942	+	TCONS_00023224	4	XLOC_011237	chr15	45770973	45770974	+	chr15	45770714	45771010	AluSx1	Alu	-
chr15	45769967	45771942	+	TCONS_00023224	4	XLOC_011237	chr15	45771281	45771282	+	chr15	45771255	45771533	AluJb	Alu	-
chr15	45769967	45771942	+	TCONS_00023224	4	XLOC_011237	chr15	45771307	45771308	+	chr15	45771255	45771533	AluJb	Alu	-
chr15	45769967	45771942	+	TCONS_00023224	4	XLOC_011237	chr15	45771312	45771313	+	chr15	45771255	45771533	AluJb	Alu	-
chr15	45769967	45771942	+	TCONS_00023224	4	XLOC_011237	chr15	45771345	45771346	+	chr15	45771255	45771533	AluJb	Alu	-
chr15	45769967	45771942	+	TCONS_00023224	4	XLOC_011237	chr15	45771444	45771445	+	chr15	45771255	45771533	AluJb	Alu	-
chr15	45769967	45771942	+	TCONS_00023224	4	XLOC_011237	chr15	45771425	45771426	+	chr15	45771255	45771533	AluJb	Alu	-
chr15	45769967	45771942	+	TCONS_00023224	4	XLOC_011237	chr15	45771409	45771410	+	chr15	45771255	45771533	AluJb	Alu	-
chr15	45769967	45771942	+	TCONS_00023224	4	XLOC_011237	chr15	45771364	45771365	+	chr15	45771255	45771533	AluJb	Alu	-
chr15	45769967	45771942	+	TCONS_00023224	4	XLOC_011237	chr15	45771432	45771433	+	chr15	45771255	45771533	AluJb	Alu	-
chr15	45769967	45771942	+	TCONS_00023224	4	XLOC_011237	chr15	45771473	45771474	+	chr15	45771255	45771533	AluJb	Alu	-
chr15	45769967	45771942	+	TCONS_00023224	4	XLOC_011237	chr15	45771470	45771471	+	chr15	45771255	45771533	AluJb	Alu	-
chr15	45769967	45771942	+	TCONS_00023224	4	XLOC_011237	chr15	45771474	45771475	+	chr15	45771255	45771533	AluJb	Alu	-
chr15	45769967	45771942	+	TCONS_00023224	4	XLOC_011237	chr15	45771503	45771504	+	chr15	45771255	45771533	AluJb	Alu	-
chr15	50655998	50658705	+	TCONS_00023262	1	XLOC_011248	chr15	50657926	50657927	+	chr15	50657921	50658123	AluJo	Alu	+
chr15	50655998	50658705	+	TCONS_00023262	1	XLOC_011248	chr15	50657004	50657005	+	chr15	50656797	50657103	AluSx	Alu	-
chr15	50655998	50658705	+	TCONS_00023262	1	XLOC_011248	chr15	50656906	50656907	+	chr15	50656797	50657103	AluSx	Alu	-
chr15	50655998	50658705	+	TCONS_00023262	1	XLOC_011248	chr15	50656881	50656882	+	chr15	50656797	50657103	AluSx	Alu	-
chr15	50655998	50658705	+	TCONS_00023262	1	XLOC_011248	chr15	50656901	50656902	+	chr15	50656797	50657103	AluSx	Alu	-
chr15	50655998	50658705	+	TCONS_00023262	1	XLOC_011248	chr15	50656924	50656925	+	chr15	50656797	50657103	AluSx	Alu	-
chr15	50655998	50658705	+	TCONS_00023262	1	XLOC_011248	chr15	50656907	50656908	+	chr15	50656797	50657103	AluSx	Alu	-
chr15	50655998	50658705	+	TCONS_00023262	1	XLOC_011248	chr15	50656979	50656980	+	chr15	50656797	50657103	AluSx	Alu	-
chr15	50655998	50658705	+	TCONS_00023262	1	XLOC_011248	chr15	50656946	50656947	+	chr15	50656797	50657103	AluSx	Alu	-
chr15	50655998	50658705	+	TCONS_00023262	1	XLOC_011248	chr15	50656932	50656933	+	chr15	50656797	50657103	AluSx	Alu	-
chr15	50655998	50658705	+	TCONS_00023262	1	XLOC_011248	chr15	50656972	50656973	+	chr15	50656797	50657103	AluSx	Alu	-
chr15	50655998	50658705	+	TCONS_00023262	1	XLOC_011248	chr15	50656987	50656988	+	chr15	50656797	50657103	AluSx	Alu	-
chr15	50655998	50658705	+	TCONS_00023262	1	XLOC_011248	chr15	50656990	50656991	+	chr15	50656797	50657103	AluSx	Alu	-
chr15	50655998	50658705	+	TCONS_00023262	1	XLOC_011248	chr15	50657016	50657017	+	chr15	50656797	50657103	AluSx	Alu	-
chr15	50655998	50658705	+	TCONS_00023262	1	XLOC_011248	chr15	50657067	50657068	+	chr15	50656797	50657103	AluSx	Alu	-
chr15	50655998	50658705	+	TCONS_00023262	1	XLOC_011248	chr15	50657945	50657946	+	chr15	50657921	50658123	AluJo	Alu	+
chr15	50655998	50658705	+	TCONS_00023262	1	XLOC_011248	chr15	50657944	50657945	+	chr15	50657921	50658123	AluJo	Alu	+
chr15	50655998	50658705	+	TCONS_00023262	1	XLOC_011248	chr15	50658653	50658654	+	chr15	50658604	50658883	AluSx1	Alu	-
chr15	50655998	50658705	+	TCONS_00023262	1	XLOC_011248	chr15	50657963	50657964	+	chr15	50657921	50658123	AluJo	Alu	+
chr15	50655998	50658705	+	TCONS_00023262	1	XLOC_011248	chr15	50657964	50657965	+	chr15	50657921	50658123	AluJo	Alu	+
chr15	50655998	50658705	+	TCONS_00023262	1	XLOC_011248	chr15	50658028	50658029	+	chr15	50657921	50658123	AluJo	Alu	+
chr15	50655998	50658705	+	TCONS_00023262	1	XLOC_011248	chr15	50657969	50657970	+	chr15	50657921	50658123	AluJo	Alu	+
chr15	50655998	50658705	+	TCONS_00023262	1	XLOC_011248	chr15	50657983	50657984	+	chr15	50657921	50658123	AluJo	Alu	+
chr15	50655998	50658705	+	TCONS_00023262	1	XLOC_011248	chr15	50658067	50658068	+	chr15	50657921	50658123	AluJo	Alu	+
chr15	50655998	50658705	+	TCONS_00023262	1	XLOC_011248	chr15	50658038	50658039	+	chr15	50657921	50658123	AluJo	Alu	+
chr15	50655998	50658705	+	TCONS_00023262	1	XLOC_011248	chr15	50658103	50658104	+	chr15	50657921	50658123	AluJo	Alu	+
chr15	50655998	50658705	+	TCONS_00023262	1	XLOC_011248	chr15	50658623	50658624	+	chr15	50658604	50658883	AluSx1	Alu	-
chr15	50655998	50658705	+	TCONS_00023262	1	XLOC_011248	chr15	50658611	50658612	+	chr15	50658604	50658883	AluSx1	Alu	-
chr15	50655998	50658705	+	TCONS_00023262	1	XLOC_011248	chr15	50658615	50658616	+	chr15	50658604	50658883	AluSx1	Alu	-
chr15	50655998	50658705	+	TCONS_00023262	1	XLOC_011248	chr15	50658645	50658646	+	chr15	50658604	50658883	AluSx1	Alu	-
chr15	50655998	50658705	+	TCONS_00023262	1	XLOC_011248	chr15	50658671	50658672	+	chr15	50658604	50658883	AluSx1	Alu	-
chr15	50655998	50658705	+	TCONS_00023262	1	XLOC_011248	chr15	50658692	50658693	+	chr15	50658604	50658883	AluSx1	Alu	-
chr15	50659561	50660476	+	TCONS_00023262	2	XLOC_011248	chr15	50660384	50660385	+	chr15	50660211	50660493	AluJo	Alu	+
chr15	50659561	50660476	+	TCONS_00023262	2	XLOC_011248	chr15	50660237	50660238	+	chr15	50660211	50660493	AluJo	Alu	+
chr15	50659561	50660476	+	TCONS_00023262	2	XLOC_011248	chr15	50659594	50659595	+	chr15	50659417	50659698	AluSx1	Alu	+
chr15	50659561	50660476	+	TCONS_00023262	2	XLOC_011248	chr15	50659593	50659594	+	chr15	50659417	50659698	AluSx1	Alu	+
chr15	50659561	50660476	+	TCONS_00023262	2	XLOC_011248	chr15	50659566	50659567	+	chr15	50659417	50659698	AluSx1	Alu	+
chr15	50659561	50660476	+	TCONS_00023262	2	XLOC_011248	chr15	50659579	50659580	+	chr15	50659417	50659698	AluSx1	Alu	+
chr15	50659561	50660476	+	TCONS_00023262	2	XLOC_011248	chr15	50659623	50659624	+	chr15	50659417	50659698	AluSx1	Alu	+
chr15	50659561	50660476	+	TCONS_00023262	2	XLOC_011248	chr15	50660223	50660224	+	chr15	50660211	50660493	AluJo	Alu	+
chr15	50659561	50660476	+	TCONS_00023262	2	XLOC_011248	chr15	50659657	50659658	+	chr15	50659417	50659698	AluSx1	Alu	+
chr15	50659561	50660476	+	TCONS_00023262	2	XLOC_011248	chr15	50660290	50660291	+	chr15	50660211	50660493	AluJo	Alu	+
chr15	50659561	50660476	+	TCONS_00023262	2	XLOC_011248	chr15	50660310	50660311	+	chr15	50660211	50660493	AluJo	Alu	+
chr15	50659561	50660476	+	TCONS_00023262	2	XLOC_011248	chr15	50660296	50660297	+	chr15	50660211	50660493	AluJo	Alu	+
chr15	50659561	50660476	+	TCONS_00023262	2	XLOC_011248	chr15	50660370	50660371	+	chr15	50660211	50660493	AluJo	Alu	+
chr15	50659561	50660476	+	TCONS_00023262	2	XLOC_011248	chr15	50660414	50660415	+	chr15	50660211	50660493	AluJo	Alu	+
chr15	50659561	50660476	+	TCONS_00023262	2	XLOC_011248	chr15	50660406	50660407	+	chr15	50660211	50660493	AluJo	Alu	+
chr15	50659561	50660476	+	TCONS_00023262	2	XLOC_011248	chr15	50660435	50660436	+	chr15	50660211	50660493	AluJo	Alu	+
chr15	51132073	51133953	-	TCONS_00023247	1	XLOC_011476	chr15	51133890	51133891	-	chr15	51133831	51134135	AluSx1	Alu	+
chr15	51132073	51133953	-	TCONS_00023247	1	XLOC_011476	chr15	51133948	51133949	-	chr15	51133831	51134135	AluSx1	Alu	+
chr15	51132073	51133953	-	TCONS_00023247	1	XLOC_011476	chr15	51133899	51133900	-	chr15	51133831	51134135	AluSx1	Alu	+
chr15	51132073	51133953	-	TCONS_00023247	1	XLOC_011476	chr15	51133903	51133904	-	chr15	51133831	51134135	AluSx1	Alu	+
chr15	51132073	51133953	-	TCONS_00023247	1	XLOC_011476	chr15	51133937	51133938	-	chr15	51133831	51134135	AluSx1	Alu	+
chr15	51132073	51133953	-	TCONS_00023247	1	XLOC_011476	chr15	51133951	51133952	-	chr15	51133831	51134135	AluSx1	Alu	+
chr15	57595100	57599266	+	TCONS_00023419	2	XLOC_011264	chr15	57596493	57596494	+	chr15	57596458	57596760	AluSx	Alu	-
chr15	74210691	74211722	+	TCONS_00023266	2	XLOC_011306	chr15	74211573	74211574	-	chr15	74211468	74211605	L1ME3A	L1	+
chr15	74210691	74211722	+	TCONS_00023266	2	XLOC_011306	chr15	74211571	74211572	-	chr15	74211468	74211605	L1ME3A	L1	+
chr15	74210691	74211722	+	TCONS_00023266	2	XLOC_011306	chr15	74211716	74211717	-	chr15	74211608	74211906	AluY	Alu	+
chr15	83511246	83511849	+	TCONS_00023268	1	XLOC_011334	chr15	83511749	83511750	-	chr15	83511656	83511811	AluJr	Alu	-
chr15	83511246	83511849	+	TCONS_00023268	1	XLOC_011334	chr15	83511302	83511303	-	chr15	83511054	83511365	AluSx1	Alu	-
chr15	83511246	83511849	+	TCONS_00023268	1	XLOC_011334	chr15	83511268	83511269	-	chr15	83511054	83511365	AluSx1	Alu	-
chr15	83511246	83511849	+	TCONS_00023268	1	XLOC_011334	chr15	83511725	83511726	-	chr15	83511656	83511811	AluJr	Alu	-
chr15	83511246	83511849	+	TCONS_00023268	1	XLOC_011334	chr15	83511337	83511338	-	chr15	83511054	83511365	AluSx1	Alu	-
chr15	83511246	83511849	+	TCONS_00023268	1	XLOC_011334	chr15	83511338	83511339	-	chr15	83511054	83511365	AluSx1	Alu	-
chr15	83511246	83511849	+	TCONS_00023268	1	XLOC_011334	chr15	83511346	83511347	-	chr15	83511054	83511365	AluSx1	Alu	-
chr15	83511246	83511849	+	TCONS_00023268	1	XLOC_011334	chr15	83511785	83511786	-	chr15	83511656	83511811	AluJr	Alu	-
chr15	89045175	89048570	-	TCONS_00023283	1	XLOC_011568	chr15	89046407	89046408	-	chr15	89046225	89046521	AluSz6	Alu	+
chr15	89045175	89048570	-	TCONS_00023283	1	XLOC_011568	chr15	89046366	89046367	-	chr15	89046225	89046521	AluSz6	Alu	+
chr15	89045175	89048570	-	TCONS_00023283	1	XLOC_011568	chr15	89046328	89046329	-	chr15	89046225	89046521	AluSz6	Alu	+
chr15	89045175	89048570	-	TCONS_00023283	1	XLOC_011568	chr15	89046268	89046269	-	chr15	89046225	89046521	AluSz6	Alu	+
chr15	89045175	89048570	-	TCONS_00023283	1	XLOC_011568	chr15	89046283	89046284	-	chr15	89046225	89046521	AluSz6	Alu	+
chr15	89045175	89048570	-	TCONS_00023283	1	XLOC_011568	chr15	89046290	89046291	-	chr15	89046225	89046521	AluSz6	Alu	+
chr15	89045175	89048570	-	TCONS_00023283	1	XLOC_011568	chr15	89046311	89046312	-	chr15	89046225	89046521	AluSz6	Alu	+
chr15	89045175	89048570	-	TCONS_00023283	1	XLOC_011568	chr15	89046372	89046373	-	chr15	89046225	89046521	AluSz6	Alu	+
chr15	89045175	89048570	-	TCONS_00023283	1	XLOC_011568	chr15	89046385	89046386	-	chr15	89046225	89046521	AluSz6	Alu	+
chr15	89045175	89048570	-	TCONS_00023283	1	XLOC_011568	chr15	89046382	89046383	-	chr15	89046225	89046521	AluSz6	Alu	+
chr15	89045175	89048570	-	TCONS_00023283	1	XLOC_011568	chr15	89046411	89046412	-	chr15	89046225	89046521	AluSz6	Alu	+
chr15	89045175	89048570	-	TCONS_00023283	1	XLOC_011568	chr15	89046418	89046419	-	chr15	89046225	89046521	AluSz6	Alu	+
chr15	89045175	89048570	-	TCONS_00023283	1	XLOC_011568	chr15	89046479	89046480	-	chr15	89046225	89046521	AluSz6	Alu	+
chr15	89045175	89048570	-	TCONS_00023283	1	XLOC_011568	chr15	89046441	89046442	-	chr15	89046225	89046521	AluSz6	Alu	+
chr15	89045175	89048570	-	TCONS_00023283	1	XLOC_011568	chr15	89046507	89046508	-	chr15	89046225	89046521	AluSz6	Alu	+
chr15	89045175	89048570	-	TCONS_00023283	1	XLOC_011568	chr15	89046512	89046513	-	chr15	89046225	89046521	AluSz6	Alu	+
chr15	89045175	89048570	-	TCONS_00023283	1	XLOC_011568	chr15	89047108	89047109	-	chr15	89046946	89047238	AluJo	Alu	+
chr15	89045175	89048570	-	TCONS_00023283	1	XLOC_011568	chr15	89047146	89047147	-	chr15	89046946	89047238	AluJo	Alu	+
chr15	89045175	89048570	-	TCONS_00023283	1	XLOC_011568	chr15	89047148	89047149	-	chr15	89046946	89047238	AluJo	Alu	+
chr15	89045175	89048570	-	TCONS_00023283	1	XLOC_011568	chr15	89047181	89047182	-	chr15	89046946	89047238	AluJo	Alu	+
chr15	89045175	89048570	-	TCONS_00023283	1	XLOC_011568	chr15	89047199	89047200	-	chr15	89046946	89047238	AluJo	Alu	+
chr16	2693655	2693972	+	TCONS_00024244	1	XLOC_011623	chr16	2693939	2693940	+	chr16	2693845	2694119	AluJb	Alu	+
chr16	2693655	2693972	+	TCONS_00024244	1	XLOC_011623	chr16	2693853	2693854	+	chr16	2693845	2694119	AluJb	Alu	+
chr16	2693655	2693972	+	TCONS_00024244	1	XLOC_011623	chr16	2693865	2693866	+	chr16	2693845	2694119	AluJb	Alu	+
chr16	2694593	2696114	+	TCONS_00024244	2	XLOC_011623	chr16	2694774	2694775	+	chr16	2694640	2694924	AluJb	Alu	-
chr16	2694593	2696114	+	TCONS_00024244	2	XLOC_011623	chr16	2694705	2694706	+	chr16	2694640	2694924	AluJb	Alu	-
chr16	2694593	2696114	+	TCONS_00024244	2	XLOC_011623	chr16	2694715	2694716	+	chr16	2694640	2694924	AluJb	Alu	-
chr16	2694593	2696114	+	TCONS_00024244	2	XLOC_011623	chr16	2694736	2694737	+	chr16	2694640	2694924	AluJb	Alu	-
chr16	2694593	2696114	+	TCONS_00024244	2	XLOC_011623	chr16	2694765	2694766	+	chr16	2694640	2694924	AluJb	Alu	-
chr16	2694593	2696114	+	TCONS_00024244	2	XLOC_011623	chr16	2694826	2694827	+	chr16	2694640	2694924	AluJb	Alu	-
chr16	2694593	2696114	+	TCONS_00024244	2	XLOC_011623	chr16	2694835	2694836	+	chr16	2694640	2694924	AluJb	Alu	-
chr16	2694593	2696114	+	TCONS_00024244	2	XLOC_011623	chr16	2694846	2694847	+	chr16	2694640	2694924	AluJb	Alu	-
chr16	2694593	2696114	+	TCONS_00024244	2	XLOC_011623	chr16	2694847	2694848	+	chr16	2694640	2694924	AluJb	Alu	-
chr16	2694593	2696114	+	TCONS_00024244	2	XLOC_011623	chr16	2694888	2694889	+	chr16	2694640	2694924	AluJb	Alu	-
chr16	24715881	24717945	+	TCONS_00024285	1	XLOC_011677	chr16	24716777	24716778	+	chr16	24716654	24716952	AluSx	Alu	-
chr16	24715881	24717945	+	TCONS_00024285	1	XLOC_011677	chr16	24715905	24715906	+	chr16	24715718	24716015	AluSx	Alu	+
chr16	24715881	24717945	+	TCONS_00024285	1	XLOC_011677	chr16	24715888	24715889	+	chr16	24715718	24716015	AluSx	Alu	+
chr16	24715881	24717945	+	TCONS_00024285	1	XLOC_011677	chr16	24716509	24716510	+	chr16	24716377	24716629	MIR	MIR	-
chr16	24715881	24717945	+	TCONS_00024285	1	XLOC_011677	chr16	24716769	24716770	+	chr16	24716654	24716952	AluSx	Alu	-
chr16	24715881	24717945	+	TCONS_00024285	1	XLOC_011677	chr16	24716678	24716679	+	chr16	24716654	24716952	AluSx	Alu	-
chr16	24715881	24717945	+	TCONS_00024285	1	XLOC_011677	chr16	24716675	24716676	+	chr16	24716654	24716952	AluSx	Alu	-
chr16	24715881	24717945	+	TCONS_00024285	1	XLOC_011677	chr16	24716716	24716717	+	chr16	24716654	24716952	AluSx	Alu	-
chr16	24715881	24717945	+	TCONS_00024285	1	XLOC_011677	chr16	24716752	24716753	+	chr16	24716654	24716952	AluSx	Alu	-
chr16	24715881	24717945	+	TCONS_00024285	1	XLOC_011677	chr16	24716778	24716779	+	chr16	24716654	24716952	AluSx	Alu	-
chr16	24715881	24717945	+	TCONS_00024285	1	XLOC_011677	chr16	24716817	24716818	+	chr16	24716654	24716952	AluSx	Alu	-
chr16	24715881	24717945	+	TCONS_00024285	1	XLOC_011677	chr16	24716826	24716827	+	chr16	24716654	24716952	AluSx	Alu	-
chr16	24715881	24717945	+	TCONS_00024285	1	XLOC_011677	chr16	24716835	24716836	+	chr16	24716654	24716952	AluSx	Alu	-
chr16	24715881	24717945	+	TCONS_00024285	1	XLOC_011677	chr16	24716832	24716833	+	chr16	24716654	24716952	AluSx	Alu	-
chr16	24715881	24717945	+	TCONS_00024285	1	XLOC_011677	chr16	24717889	24717890	+	chr16	24717750	24718033	AluY	Alu	+
chr16	24718366	24721546	+	TCONS_00024285	2	XLOC_011677	chr16	24719665	24719666	+	chr16	24719565	24719861	AluY	Alu	-
chr16	24718366	24721546	+	TCONS_00024285	2	XLOC_011677	chr16	24719202	24719203	+	chr16	24719103	24719390	AluSz6	Alu	+
chr16	24718366	24721546	+	TCONS_00024285	2	XLOC_011677	chr16	24719169	24719170	+	chr16	24719103	24719390	AluSz6	Alu	+
chr16	24718366	24721546	+	TCONS_00024285	2	XLOC_011677	chr16	24718377	24718378	+	chr16	24718280	24718616	AluSz	Alu	-
chr16	24718366	24721546	+	TCONS_00024285	2	XLOC_011677	chr16	24718584	24718585	+	chr16	24718280	24718616	AluSz	Alu	-
chr16	24718366	24721546	+	TCONS_00024285	2	XLOC_011677	chr16	24719124	24719125	+	chr16	24719103	24719390	AluSz6	Alu	+
chr16	24718366	24721546	+	TCONS_00024285	2	XLOC_011677	chr16	24719200	24719201	+	chr16	24719103	24719390	AluSz6	Alu	+
chr16	24718366	24721546	+	TCONS_00024285	2	XLOC_011677	chr16	24719630	24719631	+	chr16	24719565	24719861	AluY	Alu	-
chr16	24718366	24721546	+	TCONS_00024285	2	XLOC_011677	chr16	24719232	24719233	+	chr16	24719103	24719390	AluSz6	Alu	+
chr16	24718366	24721546	+	TCONS_00024285	2	XLOC_011677	chr16	24719258	24719259	+	chr16	24719103	24719390	AluSz6	Alu	+
chr16	24718366	24721546	+	TCONS_00024285	2	XLOC_011677	chr16	24719265	24719266	+	chr16	24719103	24719390	AluSz6	Alu	+
chr16	24718366	24721546	+	TCONS_00024285	2	XLOC_011677	chr16	24719272	24719273	+	chr16	24719103	24719390	AluSz6	Alu	+
chr16	24718366	24721546	+	TCONS_00024285	2	XLOC_011677	chr16	24719324	24719325	+	chr16	24719103	24719390	AluSz6	Alu	+
chr16	24718366	24721546	+	TCONS_00024285	2	XLOC_011677	chr16	24720352	24720353	+	chr16	24720296	24720591	AluSp	Alu	+
chr16	24718366	24721546	+	TCONS_00024285	2	XLOC_011677	chr16	24719737	24719738	+	chr16	24719565	24719861	AluY	Alu	-
chr16	24718366	24721546	+	TCONS_00024285	2	XLOC_011677	chr16	24719700	24719701	+	chr16	24719565	24719861	AluY	Alu	-
chr16	24718366	24721546	+	TCONS_00024285	2	XLOC_011677	chr16	24719726	24719727	+	chr16	24719565	24719861	AluY	Alu	-
chr16	24718366	24721546	+	TCONS_00024285	2	XLOC_011677	chr16	24720327	24720328	+	chr16	24720296	24720591	AluSp	Alu	+
chr16	24718366	24721546	+	TCONS_00024285	2	XLOC_011677	chr16	24719768	24719769	+	chr16	24719565	24719861	AluY	Alu	-
chr16	24718366	24721546	+	TCONS_00024285	2	XLOC_011677	chr16	24721438	24721439	+	chr16	24721267	24721562	AluSp	Alu	+
chr16	24718366	24721546	+	TCONS_00024285	2	XLOC_011677	chr16	24721006	24721007	+	chr16	24720863	24721165	AluJo	Alu	+
chr16	24718366	24721546	+	TCONS_00024285	2	XLOC_011677	chr16	24720935	24720936	+	chr16	24720863	24721165	AluJo	Alu	+
chr16	24718366	24721546	+	TCONS_00024285	2	XLOC_011677	chr16	24720390	24720391	+	chr16	24720296	24720591	AluSp	Alu	+
chr16	24718366	24721546	+	TCONS_00024285	2	XLOC_011677	chr16	24720391	24720392	+	chr16	24720296	24720591	AluSp	Alu	+
chr16	24718366	24721546	+	TCONS_00024285	2	XLOC_011677	chr16	24720412	24720413	+	chr16	24720296	24720591	AluSp	Alu	+
chr16	24718366	24721546	+	TCONS_00024285	2	XLOC_011677	chr16	24720421	24720422	+	chr16	24720296	24720591	AluSp	Alu	+
chr16	24718366	24721546	+	TCONS_00024285	2	XLOC_011677	chr16	24720457	24720458	+	chr16	24720296	24720591	AluSp	Alu	+
chr16	24718366	24721546	+	TCONS_00024285	2	XLOC_011677	chr16	24720498	24720499	+	chr16	24720296	24720591	AluSp	Alu	+
chr16	24718366	24721546	+	TCONS_00024285	2	XLOC_011677	chr16	24720930	24720931	+	chr16	24720863	24721165	AluJo	Alu	+
chr16	24718366	24721546	+	TCONS_00024285	2	XLOC_011677	chr16	24720998	24720999	+	chr16	24720863	24721165	AluJo	Alu	+
chr16	24718366	24721546	+	TCONS_00024285	2	XLOC_011677	chr16	24721424	24721425	+	chr16	24721267	24721562	AluSp	Alu	+
chr16	24718366	24721546	+	TCONS_00024285	2	XLOC_011677	chr16	24721307	24721308	+	chr16	24721267	24721562	AluSp	Alu	+
chr16	24718366	24721546	+	TCONS_00024285	2	XLOC_011677	chr16	24721070	24721071	+	chr16	24720863	24721165	AluJo	Alu	+
chr16	24718366	24721546	+	TCONS_00024285	2	XLOC_011677	chr16	24721124	24721125	+	chr16	24720863	24721165	AluJo	Alu	+
chr16	24718366	24721546	+	TCONS_00024285	2	XLOC_011677	chr16	24721323	24721324	+	chr16	24721267	24721562	AluSp	Alu	+
chr16	24718366	24721546	+	TCONS_00024285	2	XLOC_011677	chr16	24721347	24721348	+	chr16	24721267	24721562	AluSp	Alu	+
chr16	24718366	24721546	+	TCONS_00024285	2	XLOC_011677	chr16	24721364	24721365	+	chr16	24721267	24721562	AluSp	Alu	+
chr16	24718366	24721546	+	TCONS_00024285	2	XLOC_011677	chr16	24721414	24721415	+	chr16	24721267	24721562	AluSp	Alu	+
chr16	24718366	24721546	+	TCONS_00024285	2	XLOC_011677	chr16	24721425	24721426	+	chr16	24721267	24721562	AluSp	Alu	+
chr16	24718366	24721546	+	TCONS_00024285	2	XLOC_011677	chr16	24721495	24721496	+	chr16	24721267	24721562	AluSp	Alu	+
chr16	24718366	24721546	+	TCONS_00024285	2	XLOC_011677	chr16	24721470	24721471	+	chr16	24721267	24721562	AluSp	Alu	+
chr16	24718366	24721546	+	TCONS_00024285	2	XLOC_011677	chr16	24721524	24721525	+	chr16	24721267	24721562	AluSp	Alu	+
chr16	25079100	25080275	+	TCONS_00024246	2	XLOC_011678	chr16	25079854	25079855	+	chr16	25079830	25080147	L2	L2	+
chr16	28296206	28298388	-	TCONS_00024265	1	XLOC_011907	chr16	28296462	28296463	-	chr16	28296273	28296558	AluJb	Alu	-
chr16	28296206	28298388	-	TCONS_00024265	1	XLOC_011907	chr16	28296405	28296406	-	chr16	28296273	28296558	AluJb	Alu	-
chr16	28296206	28298388	-	TCONS_00024265	1	XLOC_011907	chr16	28296391	28296392	-	chr16	28296273	28296558	AluJb	Alu	-
chr16	28296206	28298388	-	TCONS_00024265	1	XLOC_011907	chr16	28296455	28296456	-	chr16	28296273	28296558	AluJb	Alu	-
chr16	28296206	28298388	-	TCONS_00024265	1	XLOC_011907	chr16	28298244	28298245	-	chr16	28298150	28298481	AluSx	Alu	+
chr16	28296206	28298388	-	TCONS_00024265	1	XLOC_011907	chr16	28297766	28297767	-	chr16	28297713	28297996	AluSx	Alu	+
chr16	28296206	28298388	-	TCONS_00024265	1	XLOC_011907	chr16	28296538	28296539	-	chr16	28296273	28296558	AluJb	Alu	-
chr16	28296206	28298388	-	TCONS_00024265	1	XLOC_011907	chr16	28296482	28296483	-	chr16	28296273	28296558	AluJb	Alu	-
chr16	28296206	28298388	-	TCONS_00024265	1	XLOC_011907	chr16	28297640	28297641	-	chr16	28297579	28297708	FLAM_A	Alu	+
chr16	28296206	28298388	-	TCONS_00024265	1	XLOC_011907	chr16	28296631	28296632	-	chr16	28296594	28296905	AluSx3	Alu	+
chr16	28296206	28298388	-	TCONS_00024265	1	XLOC_011907	chr16	28296681	28296682	-	chr16	28296594	28296905	AluSx3	Alu	+
chr16	28296206	28298388	-	TCONS_00024265	1	XLOC_011907	chr16	28296691	28296692	-	chr16	28296594	28296905	AluSx3	Alu	+
chr16	28296206	28298388	-	TCONS_00024265	1	XLOC_011907	chr16	28296753	28296754	-	chr16	28296594	28296905	AluSx3	Alu	+
chr16	28296206	28298388	-	TCONS_00024265	1	XLOC_011907	chr16	28296763	28296764	-	chr16	28296594	28296905	AluSx3	Alu	+
chr16	28296206	28298388	-	TCONS_00024265	1	XLOC_011907	chr16	28296792	28296793	-	chr16	28296594	28296905	AluSx3	Alu	+
chr16	28296206	28298388	-	TCONS_00024265	1	XLOC_011907	chr16	28298213	28298214	-	chr16	28298150	28298481	AluSx	Alu	+
chr16	28296206	28298388	-	TCONS_00024265	1	XLOC_011907	chr16	28298259	28298260	-	chr16	28298150	28298481	AluSx	Alu	+
chr16	67538323	67540403	+	TCONS_00024442	2	XLOC_011763	chr16	67538621	67538622	+	chr16	67538522	67538686	AluJr	Alu	-
chr16	75616487	75622358	-	TCONS_00024730	2	XLOC_012011	chr16	75620380	75620381	-	chr16	75620106	75620422	AluSx1	Alu	-
chr16	75616487	75622358	-	TCONS_00024730	2	XLOC_012011	chr16	75621601	75621602	-	chr16	75621410	75621700	AluSz6	Alu	-
chr16	85181229	85183041	+	TCONS_00024229	3	XLOC_011807	chr16	85182183	85182184	+	chr16	85182164	85182476	AluSx	Alu	+
chr16	85181229	85183041	+	TCONS_00024229	3	XLOC_011807	chr16	85181731	85181732	+	chr16	85181449	85181751	AluSc	Alu	-
chr16	85181229	85183041	+	TCONS_00024229	3	XLOC_011807	chr16	85181458	85181459	+	chr16	85181449	85181751	AluSc	Alu	-
chr16	85181229	85183041	+	TCONS_00024229	3	XLOC_011807	chr16	85181555	85181556	+	chr16	85181449	85181751	AluSc	Alu	-
chr16	85181229	85183041	+	TCONS_00024229	3	XLOC_011807	chr16	85182190	85182191	+	chr16	85182164	85182476	AluSx	Alu	+
chr16	85181229	85183041	+	TCONS_00024229	3	XLOC_011807	chr16	85182284	85182285	+	chr16	85182164	85182476	AluSx	Alu	+
chr16	85181229	85183041	+	TCONS_00024229	3	XLOC_011807	chr16	85182293	85182294	+	chr16	85182164	85182476	AluSx	Alu	+
chr16	85181229	85183041	+	TCONS_00024229	3	XLOC_011807	chr16	85182296	85182297	+	chr16	85182164	85182476	AluSx	Alu	+
chr16	85181229	85183041	+	TCONS_00024229	3	XLOC_011807	chr16	85182327	85182328	+	chr16	85182164	85182476	AluSx	Alu	+
chr16	85181229	85183041	+	TCONS_00024229	3	XLOC_011807	chr16	85182362	85182363	+	chr16	85182164	85182476	AluSx	Alu	+
chr17	7771139	7772886	-	TCONS_00025133	1	XLOC_012382	chr17	7771460	7771461	-	chr17	7770949	7771747	L2c	L2	-
chr17	7771139	7772886	-	TCONS_00025133	1	XLOC_012382	chr17	7772834	7772835	-	chr17	7772798	7773104	AluSx1	Alu	+
chr17	29085190	29085351	+	TCONS_00025103	6	XLOC_012162	chr17	29085227	29085228	+	chr17	29085203	29085365	AluSq2	Alu	+
chr17	29085190	29085351	+	TCONS_00025103	6	XLOC_012162	chr17	29085230	29085231	+	chr17	29085203	29085365	AluSq2	Alu	+
chr17	30728988	30733921	+	TCONS_00025349	1	XLOC_012169	chr17	30732082	30732083	+	chr17	30731986	30732278	AluSx	Alu	-
chr17	30728988	30733921	+	TCONS_00025349	1	XLOC_012169	chr17	30731729	30731730	+	chr17	30731682	30731968	AluSz	Alu	-
chr17	30728988	30733921	+	TCONS_00025349	1	XLOC_012169	chr17	30732081	30732082	+	chr17	30731986	30732278	AluSx	Alu	-
chr17	30728988	30733921	+	TCONS_00025349	1	XLOC_012169	chr17	30732120	30732121	+	chr17	30731986	30732278	AluSx	Alu	-
chr17	30734851	30738705	+	TCONS_00025349	2	XLOC_012169	chr17	30736167	30736168	+	chr17	30736025	30736335	AluSx	Alu	-
chr17	30734851	30738705	+	TCONS_00025349	2	XLOC_012169	chr17	30736138	30736139	+	chr17	30736025	30736335	AluSx	Alu	-
chr17	71272639	71273044	+	TCONS_00025198	1	XLOC_012301	chr17	71272986	71272987	-	chr17	71272957	71273003	MER20	hAT-Charlie	+
chr17	71273955	71274712	+	TCONS_00025198	2	XLOC_012301	chr17	71274154	71274155	-	chr17	71274106	71274394	AluSx1	Alu	-
chr17	71273955	71274712	+	TCONS_00025198	2	XLOC_012301	chr17	71274252	71274253	-	chr17	71274106	71274394	AluSx1	Alu	-
chr17	71273955	71274712	+	TCONS_00025198	2	XLOC_012301	chr17	71274180	71274181	-	chr17	71274106	71274394	AluSx1	Alu	-
chr17	71273955	71274712	+	TCONS_00025198	2	XLOC_012301	chr17	71274206	71274207	-	chr17	71274106	71274394	AluSx1	Alu	-
chr17	71273955	71274712	+	TCONS_00025198	2	XLOC_012301	chr17	71274236	71274237	-	chr17	71274106	71274394	AluSx1	Alu	-
chr17	71273955	71274712	+	TCONS_00025198	2	XLOC_012301	chr17	71274245	71274246	-	chr17	71274106	71274394	AluSx1	Alu	-
chr17	77896490	77897793	+	TCONS_00025131	2	XLOC_012335	chr17	77897722	77897723	+	chr17	77897486	77897793	AluSx	Alu	+
chr17	77896490	77897793	+	TCONS_00025131	2	XLOC_012335	chr17	77897553	77897554	+	chr17	77897486	77897793	AluSx	Alu	+
chr17	77896490	77897793	+	TCONS_00025131	2	XLOC_012335	chr17	77897056	77897057	+	chr17	77896907	77897218	AluSx	Alu	-
chr17	77896490	77897793	+	TCONS_00025131	2	XLOC_012335	chr17	77896986	77896987	+	chr17	77896907	77897218	AluSx	Alu	-
chr17	77896490	77897793	+	TCONS_00025131	2	XLOC_012335	chr17	77897042	77897043	+	chr17	77896907	77897218	AluSx	Alu	-
chr17	77896490	77897793	+	TCONS_00025131	2	XLOC_012335	chr17	77897619	77897620	+	chr17	77897486	77897793	AluSx	Alu	+
chr17	77896490	77897793	+	TCONS_00025131	2	XLOC_012335	chr17	77897592	77897593	+	chr17	77897486	77897793	AluSx	Alu	+
chr17	77896490	77897793	+	TCONS_00025131	2	XLOC_012335	chr17	77897584	77897585	+	chr17	77897486	77897793	AluSx	Alu	+
chr17	77896490	77897793	+	TCONS_00025131	2	XLOC_012335	chr17	77897609	77897610	+	chr17	77897486	77897793	AluSx	Alu	+
chr17	77896490	77897793	+	TCONS_00025131	2	XLOC_012335	chr17	77897649	77897650	+	chr17	77897486	77897793	AluSx	Alu	+
chr17	77896490	77897793	+	TCONS_00025131	2	XLOC_012335	chr17	77897620	77897621	+	chr17	77897486	77897793	AluSx	Alu	+
chr17	77896490	77897793	+	TCONS_00025131	2	XLOC_012335	chr17	77897650	77897651	+	chr17	77897486	77897793	AluSx	Alu	+
chr17	77896490	77897793	+	TCONS_00025131	2	XLOC_012335	chr17	77897663	77897664	+	chr17	77897486	77897793	AluSx	Alu	+
chr17	77896490	77897793	+	TCONS_00025131	2	XLOC_012335	chr17	77897720	77897721	+	chr17	77897486	77897793	AluSx	Alu	+
chr17	79604544	79606203	+	TCONS_00025132	2	XLOC_012339	chr17	79604838	79604839	+	chr17	79604677	79604975	AluSx1	Alu	+
chr17	79604544	79606203	+	TCONS_00025132	2	XLOC_012339	chr17	79604813	79604814	+	chr17	79604677	79604975	AluSx1	Alu	+
chr17	79604544	79606203	+	TCONS_00025132	2	XLOC_012339	chr17	79604758	79604759	+	chr17	79604677	79604975	AluSx1	Alu	+
chr17	79604544	79606203	+	TCONS_00025132	2	XLOC_012339	chr17	79604749	79604750	+	chr17	79604677	79604975	AluSx1	Alu	+
chr17	79604544	79606203	+	TCONS_00025132	2	XLOC_012339	chr17	79604760	79604761	+	chr17	79604677	79604975	AluSx1	Alu	+
chr17	79604544	79606203	+	TCONS_00025132	2	XLOC_012339	chr17	79604832	79604833	+	chr17	79604677	79604975	AluSx1	Alu	+
chr17	79604544	79606203	+	TCONS_00025132	2	XLOC_012339	chr17	79604839	79604840	+	chr17	79604677	79604975	AluSx1	Alu	+
chr17	79604544	79606203	+	TCONS_00025132	2	XLOC_012339	chr17	79605453	79605454	+	chr17	79605313	79605623	AluSx	Alu	-
chr17	79604544	79606203	+	TCONS_00025132	2	XLOC_012339	chr17	79605489	79605490	+	chr17	79605313	79605623	AluSx	Alu	-
chr17	79604544	79606203	+	TCONS_00025132	2	XLOC_012339	chr17	79605490	79605491	+	chr17	79605313	79605623	AluSx	Alu	-
chr18	109065	109453	+	TCONS_00026176	1	XLOC_012599	chr18	109141	109142	+	chr18	105673	111670	BSR/Beta	Satellite	-
chr18	314887	317129	+	TCONS_00026226	1	XLOC_012601	chr18	317101	317102	-	chr18	316941	317251	AluSx	Alu	+
chr18	55471535	55474049	+	TCONS_00026215	2	XLOC_012692	chr18	55473453	55473454	+	chr18	55473276	55473545	AluSg7	Alu	+
chr18	55471535	55474049	+	TCONS_00026215	2	XLOC_012692	chr18	55472580	55472581	+	chr18	55472504	55472690	AluSx1	Alu	+
chr18	55471535	55474049	+	TCONS_00026215	2	XLOC_012692	chr18	55472445	55472446	+	chr18	55472406	55472504	AluJo	Alu	-
chr18	55471535	55474049	+	TCONS_00026215	2	XLOC_012692	chr18	55472476	55472477	+	chr18	55472406	55472504	AluJo	Alu	-
chr18	55471535	55474049	+	TCONS_00026215	2	XLOC_012692	chr18	55472566	55472567	+	chr18	55472504	55472690	AluSx1	Alu	+
chr18	55471535	55474049	+	TCONS_00026215	2	XLOC_012692	chr18	55472570	55472571	+	chr18	55472504	55472690	AluSx1	Alu	+
chr18	55471535	55474049	+	TCONS_00026215	2	XLOC_012692	chr18	55472571	55472572	+	chr18	55472504	55472690	AluSx1	Alu	+
chr18	55471535	55474049	+	TCONS_00026215	2	XLOC_012692	chr18	55472889	55472890	+	chr18	55472789	55473084	AluSg	Alu	-
chr18	55471535	55474049	+	TCONS_00026215	2	XLOC_012692	chr18	55473355	55473356	+	chr18	55473276	55473545	AluSg7	Alu	+
chr18	55471535	55474049	+	TCONS_00026215	2	XLOC_012692	chr18	55472928	55472929	+	chr18	55472789	55473084	AluSg	Alu	-
chr18	55471535	55474049	+	TCONS_00026215	2	XLOC_012692	chr18	55472968	55472969	+	chr18	55472789	55473084	AluSg	Alu	-
chr18	55471535	55474049	+	TCONS_00026215	2	XLOC_012692	chr18	55473294	55473295	+	chr18	55473276	55473545	AluSg7	Alu	+
chr18	55471535	55474049	+	TCONS_00026215	2	XLOC_012692	chr18	55473927	55473928	+	chr18	55473767	55474077	AluJb	Alu	+
chr18	55471535	55474049	+	TCONS_00026215	2	XLOC_012692	chr18	55474030	55474031	+	chr18	55473767	55474077	AluJb	Alu	+
chr18	74269932	74271783	+	TCONS_00026179	3	XLOC_012726	chr18	74270563	74270564	+	chr18	74270534	74270834	AluSc	Alu	-
chr18	74269932	74271783	+	TCONS_00026179	3	XLOC_012726	chr18	74270618	74270619	+	chr18	74270534	74270834	AluSc	Alu	-
chr18	74269932	74271783	+	TCONS_00026179	3	XLOC_012726	chr18	74270693	74270694	+	chr18	74270534	74270834	AluSc	Alu	-
chr18	74269932	74271783	+	TCONS_00026179	3	XLOC_012726	chr18	74270631	74270632	+	chr18	74270534	74270834	AluSc	Alu	-
chr18	74269932	74271783	+	TCONS_00026179	3	XLOC_012726	chr18	74270632	74270633	+	chr18	74270534	74270834	AluSc	Alu	-
chr19	5558180	5561410	-	TCONS_00026760	1	XLOC_013207	chr19	5559412	5559413	-	chr19	5559343	5559645	AluY	Alu	-
chr19	5558180	5561410	-	TCONS_00026760	1	XLOC_013207	chr19	5559407	5559408	-	chr19	5559343	5559645	AluY	Alu	-
chr19	5558180	5561410	-	TCONS_00026760	1	XLOC_013207	chr19	5559410	5559411	-	chr19	5559343	5559645	AluY	Alu	-
chr19	5558180	5561410	-	TCONS_00026760	1	XLOC_013207	chr19	5559509	5559510	-	chr19	5559343	5559645	AluY	Alu	-
chr19	5558180	5561410	-	TCONS_00026760	1	XLOC_013207	chr19	5559477	5559478	-	chr19	5559343	5559645	AluY	Alu	-
chr19	5558180	5561410	-	TCONS_00026760	1	XLOC_013207	chr19	5559430	5559431	-	chr19	5559343	5559645	AluY	Alu	-
chr19	5558180	5561410	-	TCONS_00026760	1	XLOC_013207	chr19	5559441	5559442	-	chr19	5559343	5559645	AluY	Alu	-
chr19	5558180	5561410	-	TCONS_00026760	1	XLOC_013207	chr19	5559451	5559452	-	chr19	5559343	5559645	AluY	Alu	-
chr19	5558180	5561410	-	TCONS_00026760	1	XLOC_013207	chr19	5559473	5559474	-	chr19	5559343	5559645	AluY	Alu	-
chr19	5558180	5561410	-	TCONS_00026760	1	XLOC_013207	chr19	5559483	5559484	-	chr19	5559343	5559645	AluY	Alu	-
chr19	5558180	5561410	-	TCONS_00026760	1	XLOC_013207	chr19	5559617	5559618	-	chr19	5559343	5559645	AluY	Alu	-
chr19	5558180	5561410	-	TCONS_00026760	1	XLOC_013207	chr19	5559523	5559524	-	chr19	5559343	5559645	AluY	Alu	-
chr19	5558180	5561410	-	TCONS_00026760	1	XLOC_013207	chr19	5559541	5559542	-	chr19	5559343	5559645	AluY	Alu	-
chr19	5558180	5561410	-	TCONS_00026760	1	XLOC_013207	chr19	5559540	5559541	-	chr19	5559343	5559645	AluY	Alu	-
chr19	5558180	5561410	-	TCONS_00026760	1	XLOC_013207	chr19	5559574	5559575	-	chr19	5559343	5559645	AluY	Alu	-
chr19	12301794	12304095	-	TCONS_00026839	1	XLOC_013235	chr19	12303479	12303480	+	chr19	12303447	12303625	AluSz6	Alu	-
chr19	12301794	12304095	-	TCONS_00026839	1	XLOC_013235	chr19	12302510	12302511	+	chr19	12302449	12302714	AluSz6	Alu	+
chr19	12301794	12304095	-	TCONS_00026839	1	XLOC_013235	chr19	12302474	12302475	+	chr19	12302449	12302714	AluSz6	Alu	+
chr19	12301794	12304095	-	TCONS_00026839	1	XLOC_013235	chr19	12302496	12302497	+	chr19	12302449	12302714	AluSz6	Alu	+
chr19	12301794	12304095	-	TCONS_00026839	1	XLOC_013235	chr19	12302583	12302584	+	chr19	12302449	12302714	AluSz6	Alu	+
chr19	12301794	12304095	-	TCONS_00026839	1	XLOC_013235	chr19	12302515	12302516	+	chr19	12302449	12302714	AluSz6	Alu	+
chr19	12301794	12304095	-	TCONS_00026839	1	XLOC_013235	chr19	12302520	12302521	+	chr19	12302449	12302714	AluSz6	Alu	+
chr19	12301794	12304095	-	TCONS_00026839	1	XLOC_013235	chr19	12302569	12302570	+	chr19	12302449	12302714	AluSz6	Alu	+
chr19	12301794	12304095	-	TCONS_00026839	1	XLOC_013235	chr19	12302524	12302525	+	chr19	12302449	12302714	AluSz6	Alu	+
chr19	12301794	12304095	-	TCONS_00026839	1	XLOC_013235	chr19	12302548	12302549	+	chr19	12302449	12302714	AluSz6	Alu	+
chr19	12301794	12304095	-	TCONS_00026839	1	XLOC_013235	chr19	12302572	12302573	+	chr19	12302449	12302714	AluSz6	Alu	+
chr19	12301794	12304095	-	TCONS_00026839	1	XLOC_013235	chr19	12302577	12302578	+	chr19	12302449	12302714	AluSz6	Alu	+
chr19	12301794	12304095	-	TCONS_00026839	1	XLOC_013235	chr19	12302574	12302575	+	chr19	12302449	12302714	AluSz6	Alu	+
chr19	12301794	12304095	-	TCONS_00026839	1	XLOC_013235	chr19	12302578	12302579	+	chr19	12302449	12302714	AluSz6	Alu	+
chr19	12301794	12304095	-	TCONS_00026839	1	XLOC_013235	chr19	12302579	12302580	+	chr19	12302449	12302714	AluSz6	Alu	+
chr19	12301794	12304095	-	TCONS_00026839	1	XLOC_013235	chr19	12303032	12303033	+	chr19	12302884	12303177	AluY	Alu	-
chr19	12301794	12304095	-	TCONS_00026839	1	XLOC_013235	chr19	12302609	12302610	+	chr19	12302449	12302714	AluSz6	Alu	+
chr19	12301794	12304095	-	TCONS_00026839	1	XLOC_013235	chr19	12302610	12302611	+	chr19	12302449	12302714	AluSz6	Alu	+
chr19	12301794	12304095	-	TCONS_00026839	1	XLOC_013235	chr19	12302892	12302893	+	chr19	12302884	12303177	AluY	Alu	-
chr19	12301794	12304095	-	TCONS_00026839	1	XLOC_013235	chr19	12303084	12303085	+	chr19	12302884	12303177	AluY	Alu	-
chr19	12301794	12304095	-	TCONS_00026839	1	XLOC_013235	chr19	12303055	12303056	+	chr19	12302884	12303177	AluY	Alu	-
chr19	12301794	12304095	-	TCONS_00026839	1	XLOC_013235	chr19	12303157	12303158	+	chr19	12302884	12303177	AluY	Alu	-
chr19	12301794	12304095	-	TCONS_00026839	1	XLOC_013235	chr19	12303151	12303152	+	chr19	12302884	12303177	AluY	Alu	-
chr19	12301794	12304095	-	TCONS_00026839	1	XLOC_013235	chr19	12303268	12303269	+	chr19	12303184	12303312	AluSz6	Alu	-
chr19	12301794	12304095	-	TCONS_00026839	1	XLOC_013235	chr19	12303211	12303212	+	chr19	12303184	12303312	AluSz6	Alu	-
chr19	12301794	12304095	-	TCONS_00026839	1	XLOC_013235	chr19	12303456	12303457	+	chr19	12303447	12303625	AluSz6	Alu	-
chr19	12301794	12304095	-	TCONS_00026839	1	XLOC_013235	chr19	12303466	12303467	+	chr19	12303447	12303625	AluSz6	Alu	-
chr19	12301794	12304095	-	TCONS_00026839	1	XLOC_013235	chr19	12303904	12303905	+	chr19	12303850	12304150	AluJo	Alu	-
chr19	12301794	12304095	-	TCONS_00026839	1	XLOC_013235	chr19	12303526	12303527	+	chr19	12303447	12303625	AluSz6	Alu	-
chr19	12301794	12304095	-	TCONS_00026839	1	XLOC_013235	chr19	12303501	12303502	+	chr19	12303447	12303625	AluSz6	Alu	-
chr19	12301794	12304095	-	TCONS_00026839	1	XLOC_013235	chr19	12303587	12303588	+	chr19	12303447	12303625	AluSz6	Alu	-
chr19	12301794	12304095	-	TCONS_00026839	1	XLOC_013235	chr19	12303588	12303589	+	chr19	12303447	12303625	AluSz6	Alu	-
chr19	12301794	12304095	-	TCONS_00026839	1	XLOC_013235	chr19	12303984	12303985	+	chr19	12303850	12304150	AluJo	Alu	-
chr19	12301794	12304095	-	TCONS_00026839	1	XLOC_013235	chr19	12304085	12304086	+	chr19	12303850	12304150	AluJo	Alu	-
chr19	12304204	12304786	-	TCONS_00026839	2	XLOC_013235	chr19	12304362	12304363	+	chr19	12304185	12304484	AluY	Alu	+
chr19	12304204	12304786	-	TCONS_00026839	2	XLOC_013235	chr19	12304247	12304248	+	chr19	12304185	12304484	AluY	Alu	+
chr19	12304204	12304786	-	TCONS_00026839	2	XLOC_013235	chr19	12304211	12304212	+	chr19	12304185	12304484	AluY	Alu	+
chr19	12304204	12304786	-	TCONS_00026839	2	XLOC_013235	chr19	12304212	12304213	+	chr19	12304185	12304484	AluY	Alu	+
chr19	12304204	12304786	-	TCONS_00026839	2	XLOC_013235	chr19	12304344	12304345	+	chr19	12304185	12304484	AluY	Alu	+
chr19	12304204	12304786	-	TCONS_00026839	2	XLOC_013235	chr19	12304319	12304320	+	chr19	12304185	12304484	AluY	Alu	+
chr19	12304204	12304786	-	TCONS_00026839	2	XLOC_013235	chr19	12304445	12304446	+	chr19	12304185	12304484	AluY	Alu	+
chr19	12304204	12304786	-	TCONS_00026839	2	XLOC_013235	chr19	12304430	12304431	+	chr19	12304185	12304484	AluY	Alu	+
chr19	12304204	12304786	-	TCONS_00026839	2	XLOC_013235	chr19	12304475	12304476	+	chr19	12304185	12304484	AluY	Alu	+
chr19	12304204	12304786	-	TCONS_00026839	2	XLOC_013235	chr19	12304474	12304475	+	chr19	12304185	12304484	AluY	Alu	+
chr19	12304204	12304786	-	TCONS_00026839	2	XLOC_013235	chr19	12304597	12304598	+	chr19	12304491	12304801	AluSz	Alu	+
chr19	12304204	12304786	-	TCONS_00026839	2	XLOC_013235	chr19	12304509	12304510	+	chr19	12304491	12304801	AluSz	Alu	+
chr19	12304204	12304786	-	TCONS_00026839	2	XLOC_013235	chr19	12304495	12304496	+	chr19	12304491	12304801	AluSz	Alu	+
chr19	12304204	12304786	-	TCONS_00026839	2	XLOC_013235	chr19	12304523	12304524	+	chr19	12304491	12304801	AluSz	Alu	+
chr19	12304204	12304786	-	TCONS_00026839	2	XLOC_013235	chr19	12304544	12304545	+	chr19	12304491	12304801	AluSz	Alu	+
chr19	12304204	12304786	-	TCONS_00026839	2	XLOC_013235	chr19	12304526	12304527	+	chr19	12304491	12304801	AluSz	Alu	+
chr19	12304204	12304786	-	TCONS_00026839	2	XLOC_013235	chr19	12304540	12304541	+	chr19	12304491	12304801	AluSz	Alu	+
chr19	12304204	12304786	-	TCONS_00026839	2	XLOC_013235	chr19	12304614	12304615	+	chr19	12304491	12304801	AluSz	Alu	+
chr19	12304204	12304786	-	TCONS_00026839	2	XLOC_013235	chr19	12304626	12304627	+	chr19	12304491	12304801	AluSz	Alu	+
chr19	12304204	12304786	-	TCONS_00026839	2	XLOC_013235	chr19	12304617	12304618	+	chr19	12304491	12304801	AluSz	Alu	+
chr19	12304204	12304786	-	TCONS_00026839	2	XLOC_013235	chr19	12304679	12304680	+	chr19	12304491	12304801	AluSz	Alu	+
chr19	12304204	12304786	-	TCONS_00026839	2	XLOC_013235	chr19	12304650	12304651	+	chr19	12304491	12304801	AluSz	Alu	+
chr19	12304204	12304786	-	TCONS_00026839	2	XLOC_013235	chr19	12304631	12304632	+	chr19	12304491	12304801	AluSz	Alu	+
chr19	12304204	12304786	-	TCONS_00026839	2	XLOC_013235	chr19	12304653	12304654	+	chr19	12304491	12304801	AluSz	Alu	+
chr19	12304204	12304786	-	TCONS_00026839	2	XLOC_013235	chr19	12304775	12304776	+	chr19	12304491	12304801	AluSz	Alu	+
chr19	12304204	12304786	-	TCONS_00026839	2	XLOC_013235	chr19	12304699	12304700	+	chr19	12304491	12304801	AluSz	Alu	+
chr19	12304204	12304786	-	TCONS_00026839	2	XLOC_013235	chr19	12304702	12304703	+	chr19	12304491	12304801	AluSz	Alu	+
chr19	12304204	12304786	-	TCONS_00026839	2	XLOC_013235	chr19	12304770	12304771	+	chr19	12304491	12304801	AluSz	Alu	+
chr19	12304204	12304786	-	TCONS_00026839	2	XLOC_013235	chr19	12304782	12304783	+	chr19	12304491	12304801	AluSz	Alu	+
chr19	19867196	19868975	+	TCONS_00026934	1	XLOC_012997	chr19	19867504	19867505	-	chr19	19867318	19867624	AluY	Alu	-
chr19	19867196	19868975	+	TCONS_00026934	1	XLOC_012997	chr19	19867463	19867464	-	chr19	19867318	19867624	AluY	Alu	-
chr19	19867196	19868975	+	TCONS_00026934	1	XLOC_012997	chr19	19867297	19867298	-	chr19	19867128	19867318	MSTA	ERVL-MaLR	-
chr19	19867196	19868975	+	TCONS_00026934	1	XLOC_012997	chr19	19867392	19867393	-	chr19	19867318	19867624	AluY	Alu	-
chr19	19867196	19868975	+	TCONS_00026934	1	XLOC_012997	chr19	19867360	19867361	-	chr19	19867318	19867624	AluY	Alu	-
chr19	19867196	19868975	+	TCONS_00026934	1	XLOC_012997	chr19	19867397	19867398	-	chr19	19867318	19867624	AluY	Alu	-
chr19	19867196	19868975	+	TCONS_00026934	1	XLOC_012997	chr19	19867393	19867394	-	chr19	19867318	19867624	AluY	Alu	-
chr19	19867196	19868975	+	TCONS_00026934	1	XLOC_012997	chr19	19867422	19867423	-	chr19	19867318	19867624	AluY	Alu	-
chr19	19867196	19868975	+	TCONS_00026934	1	XLOC_012997	chr19	19867421	19867422	-	chr19	19867318	19867624	AluY	Alu	-
chr19	19867196	19868975	+	TCONS_00026934	1	XLOC_012997	chr19	19867457	19867458	-	chr19	19867318	19867624	AluY	Alu	-
chr19	19867196	19868975	+	TCONS_00026934	1	XLOC_012997	chr19	19867485	19867486	-	chr19	19867318	19867624	AluY	Alu	-
chr19	19867196	19868975	+	TCONS_00026934	1	XLOC_012997	chr19	19867489	19867490	-	chr19	19867318	19867624	AluY	Alu	-
chr19	19867196	19868975	+	TCONS_00026934	1	XLOC_012997	chr19	19867495	19867496	-	chr19	19867318	19867624	AluY	Alu	-
chr19	19867196	19868975	+	TCONS_00026934	1	XLOC_012997	chr19	19867494	19867495	-	chr19	19867318	19867624	AluY	Alu	-
chr19	19867196	19868975	+	TCONS_00026934	1	XLOC_012997	chr19	19867496	19867497	-	chr19	19867318	19867624	AluY	Alu	-
chr19	19867196	19868975	+	TCONS_00026934	1	XLOC_012997	chr19	19867503	19867504	-	chr19	19867318	19867624	AluY	Alu	-
chr19	19867196	19868975	+	TCONS_00026934	1	XLOC_012997	chr19	19868075	19868076	-	chr19	19867917	19868239	AluSc	Alu	+
chr19	19867196	19868975	+	TCONS_00026934	1	XLOC_012997	chr19	19867529	19867530	-	chr19	19867318	19867624	AluY	Alu	-
chr19	19867196	19868975	+	TCONS_00026934	1	XLOC_012997	chr19	19867597	19867598	-	chr19	19867318	19867624	AluY	Alu	-
chr19	19867196	19868975	+	TCONS_00026934	1	XLOC_012997	chr19	19867542	19867543	-	chr19	19867318	19867624	AluY	Alu	-
chr19	19867196	19868975	+	TCONS_00026934	1	XLOC_012997	chr19	19867596	19867597	-	chr19	19867318	19867624	AluY	Alu	-
chr19	19867196	19868975	+	TCONS_00026934	1	XLOC_012997	chr19	19867580	19867581	-	chr19	19867318	19867624	AluY	Alu	-
chr19	19867196	19868975	+	TCONS_00026934	1	XLOC_012997	chr19	19868024	19868025	-	chr19	19867917	19868239	AluSc	Alu	+
chr19	19867196	19868975	+	TCONS_00026934	1	XLOC_012997	chr19	19867640	19867641	-	chr19	19867624	19867859	MSTA	ERVL-MaLR	-
chr19	19867196	19868975	+	TCONS_00026934	1	XLOC_012997	chr19	19867942	19867943	-	chr19	19867917	19868239	AluSc	Alu	+
chr19	19867196	19868975	+	TCONS_00026934	1	XLOC_012997	chr19	19867954	19867955	-	chr19	19867917	19868239	AluSc	Alu	+
chr19	19867196	19868975	+	TCONS_00026934	1	XLOC_012997	chr19	19868005	19868006	-	chr19	19867917	19868239	AluSc	Alu	+
chr19	19867196	19868975	+	TCONS_00026934	1	XLOC_012997	chr19	19868065	19868066	-	chr19	19867917	19868239	AluSc	Alu	+
chr19	19867196	19868975	+	TCONS_00026934	1	XLOC_012997	chr19	19868039	19868040	-	chr19	19867917	19868239	AluSc	Alu	+
chr19	19867196	19868975	+	TCONS_00026934	1	XLOC_012997	chr19	19868048	19868049	-	chr19	19867917	19868239	AluSc	Alu	+
chr19	19867196	19868975	+	TCONS_00026934	1	XLOC_012997	chr19	19868049	19868050	-	chr19	19867917	19868239	AluSc	Alu	+
chr19	19867196	19868975	+	TCONS_00026934	1	XLOC_012997	chr19	19868059	19868060	-	chr19	19867917	19868239	AluSc	Alu	+
chr19	19867196	19868975	+	TCONS_00026934	1	XLOC_012997	chr19	19868085	19868086	-	chr19	19867917	19868239	AluSc	Alu	+
chr19	19867196	19868975	+	TCONS_00026934	1	XLOC_012997	chr19	19868078	19868079	-	chr19	19867917	19868239	AluSc	Alu	+
chr19	19867196	19868975	+	TCONS_00026934	1	XLOC_012997	chr19	19868097	19868098	-	chr19	19867917	19868239	AluSc	Alu	+
chr19	19867196	19868975	+	TCONS_00026934	1	XLOC_012997	chr19	19868145	19868146	-	chr19	19867917	19868239	AluSc	Alu	+
chr19	21744136	21747283	-	TCONS_00027223	1	XLOC_013263	chr19	21747208	21747209	-	chr19	21747004	21747300	AluSp	Alu	+
chr19	23294625	23294867	+	TCONS_00026966	2	XLOC_013018	chr19	23294843	23294844	+	chr19	23294562	23295243	MER57A-int	ERV1	+
chr19	23440403	23442918	-	TCONS_00027235	1	XLOC_013274	chr19	23441303	23441304	-	chr19	23441133	23441419	AluSx1	Alu	-
chr19	23440403	23442918	-	TCONS_00027235	1	XLOC_013274	chr19	23441298	23441299	-	chr19	23441133	23441419	AluSx1	Alu	-
chr19	23440403	23442918	-	TCONS_00027235	1	XLOC_013274	chr19	23440412	23440413	-	chr19	23440194	23440496	AluSp	Alu	+
chr19	23440403	23442918	-	TCONS_00027235	1	XLOC_013274	chr19	23441301	23441302	-	chr19	23441133	23441419	AluSx1	Alu	-
chr19	23440403	23442918	-	TCONS_00027235	1	XLOC_013274	chr19	23441342	23441343	-	chr19	23441133	23441419	AluSx1	Alu	-
chr19	23440403	23442918	-	TCONS_00027235	1	XLOC_013274	chr19	23441379	23441380	-	chr19	23441133	23441419	AluSx1	Alu	-
chr19	36375959	36376739	-	TCONS_00027327	3	XLOC_013323	chr19	36376070	36376071	-	chr19	36375932	36376242	AluJb	Alu	-
chr19	36375959	36376739	-	TCONS_00027327	3	XLOC_013323	chr19	36376193	36376194	-	chr19	36375932	36376242	AluJb	Alu	-
chr19	58486502	58486697	+	TCONS_00027142	1	XLOC_013178	chr19	58486562	58486563	-	chr19	58486497	58486612	AluSx3	Alu	+
chr19	58486502	58486697	+	TCONS_00027142	1	XLOC_013178	chr19	58486563	58486564	-	chr19	58486497	58486612	AluSx3	Alu	+
chr2	25258142	25262561	+	TCONS_00002640	3	XLOC_001398	chr2	25260500	25260501	+	chr2	25260282	25260618	AluSg4	Alu	-
chr2	25258142	25262561	+	TCONS_00002640	3	XLOC_001398	chr2	25260475	25260476	+	chr2	25260282	25260618	AluSg4	Alu	-
chr2	25258142	25262561	+	TCONS_00002640	3	XLOC_001398	chr2	25259952	25259953	+	chr2	25259847	25260080	MIR	MIR	+
chr2	25258142	25262561	+	TCONS_00002640	3	XLOC_001398	chr2	25260423	25260424	+	chr2	25260282	25260618	AluSg4	Alu	-
chr2	25258142	25262561	+	TCONS_00002640	3	XLOC_001398	chr2	25260526	25260527	+	chr2	25260282	25260618	AluSg4	Alu	-
chr2	32534100	32537281	+	TCONS_00004743	1	XLOC_001417	chr2	32535691	32535692	+	chr2	32535680	32535967	AluJb	Alu	+
chr2	32534100	32537281	+	TCONS_00004743	1	XLOC_001417	chr2	32534826	32534827	+	chr2	32534750	32535057	AluSx1	Alu	-
chr2	32534100	32537281	+	TCONS_00004743	1	XLOC_001417	chr2	32534394	32534395	+	chr2	32534279	32534500	Tigger4a	TcMar-Tigger	+
chr2	32534100	32537281	+	TCONS_00004743	1	XLOC_001417	chr2	32535286	32535287	+	chr2	32535283	32535406	FLAM_C	Alu	+
chr2	32534100	32537281	+	TCONS_00004743	1	XLOC_001417	chr2	32534860	32534861	+	chr2	32534750	32535057	AluSx1	Alu	-
chr2	32534100	32537281	+	TCONS_00004743	1	XLOC_001417	chr2	32534857	32534858	+	chr2	32534750	32535057	AluSx1	Alu	-
chr2	32534100	32537281	+	TCONS_00004743	1	XLOC_001417	chr2	32534890	32534891	+	chr2	32534750	32535057	AluSx1	Alu	-
chr2	32534100	32537281	+	TCONS_00004743	1	XLOC_001417	chr2	32535290	32535291	+	chr2	32535283	32535406	FLAM_C	Alu	+
chr2	32534100	32537281	+	TCONS_00004743	1	XLOC_001417	chr2	32535330	32535331	+	chr2	32535283	32535406	FLAM_C	Alu	+
chr2	32534100	32537281	+	TCONS_00004743	1	XLOC_001417	chr2	32535690	32535691	+	chr2	32535680	32535967	AluJb	Alu	+
chr2	32534100	32537281	+	TCONS_00004743	1	XLOC_001417	chr2	32535835	32535836	+	chr2	32535680	32535967	AluJb	Alu	+
chr2	32534100	32537281	+	TCONS_00004743	1	XLOC_001417	chr2	32535745	32535746	+	chr2	32535680	32535967	AluJb	Alu	+
chr2	32534100	32537281	+	TCONS_00004743	1	XLOC_001417	chr2	32535746	32535747	+	chr2	32535680	32535967	AluJb	Alu	+
chr2	32534100	32537281	+	TCONS_00004743	1	XLOC_001417	chr2	32535747	32535748	+	chr2	32535680	32535967	AluJb	Alu	+
chr2	32534100	32537281	+	TCONS_00004743	1	XLOC_001417	chr2	32535765	32535766	+	chr2	32535680	32535967	AluJb	Alu	+
chr2	32534100	32537281	+	TCONS_00004743	1	XLOC_001417	chr2	32535796	32535797	+	chr2	32535680	32535967	AluJb	Alu	+
chr2	32534100	32537281	+	TCONS_00004743	1	XLOC_001417	chr2	32535864	32535865	+	chr2	32535680	32535967	AluJb	Alu	+
chr2	61159963	61161931	+	TCONS_00002901	1	XLOC_001489	chr2	61161887	61161888	+	chr2	61161869	61162163	AluJb	Alu	+
chr2	61159963	61161931	+	TCONS_00002901	1	XLOC_001489	chr2	61161909	61161910	+	chr2	61161869	61162163	AluJb	Alu	+
chr2	61162609	61163467	+	TCONS_00002901	2	XLOC_001489	chr2	61162906	61162907	+	chr2	61162765	61163049	AluSc	Alu	-
chr2	61162609	61163467	+	TCONS_00002901	2	XLOC_001489	chr2	61162655	61162656	+	chr2	61162395	61162693	AluJb	Alu	-
chr2	61162609	61163467	+	TCONS_00002901	2	XLOC_001489	chr2	61162653	61162654	+	chr2	61162395	61162693	AluJb	Alu	-
chr2	61162609	61163467	+	TCONS_00002901	2	XLOC_001489	chr2	61162667	61162668	+	chr2	61162395	61162693	AluJb	Alu	-
chr2	61162609	61163467	+	TCONS_00002901	2	XLOC_001489	chr2	61162822	61162823	+	chr2	61162765	61163049	AluSc	Alu	-
chr2	61162609	61163467	+	TCONS_00002901	2	XLOC_001489	chr2	61162841	61162842	+	chr2	61162765	61163049	AluSc	Alu	-
chr2	61162609	61163467	+	TCONS_00002901	2	XLOC_001489	chr2	61162933	61162934	+	chr2	61162765	61163049	AluSc	Alu	-
chr2	61162609	61163467	+	TCONS_00002901	2	XLOC_001489	chr2	61162912	61162913	+	chr2	61162765	61163049	AluSc	Alu	-
chr2	61162609	61163467	+	TCONS_00002901	2	XLOC_001489	chr2	61162922	61162923	+	chr2	61162765	61163049	AluSc	Alu	-
chr2	61162609	61163467	+	TCONS_00002901	2	XLOC_001489	chr2	61162932	61162933	+	chr2	61162765	61163049	AluSc	Alu	-
chr2	61162609	61163467	+	TCONS_00002901	2	XLOC_001489	chr2	61162947	61162948	+	chr2	61162765	61163049	AluSc	Alu	-
chr2	61367900	61371078	-	TCONS_00004269	1	XLOC_002111	chr2	61369236	61369237	-	chr2	61368968	61369275	AluSx	Alu	+
chr2	85193436	85194331	+	TCONS_00003752	2	XLOC_001550	chr2	85193772	85193773	-	chr2	85193613	85193927	AluSx	Alu	+
chr2	85193436	85194331	+	TCONS_00003752	2	XLOC_001550	chr2	85193659	85193660	-	chr2	85193613	85193927	AluSx	Alu	+
chr2	85193436	85194331	+	TCONS_00003752	2	XLOC_001550	chr2	85193735	85193736	-	chr2	85193613	85193927	AluSx	Alu	+
chr2	85193436	85194331	+	TCONS_00003752	2	XLOC_001550	chr2	85193668	85193669	-	chr2	85193613	85193927	AluSx	Alu	+
chr2	85193436	85194331	+	TCONS_00003752	2	XLOC_001550	chr2	85193689	85193690	-	chr2	85193613	85193927	AluSx	Alu	+
chr2	85193436	85194331	+	TCONS_00003752	2	XLOC_001550	chr2	85193691	85193692	-	chr2	85193613	85193927	AluSx	Alu	+
chr2	85193436	85194331	+	TCONS_00003752	2	XLOC_001550	chr2	85193728	85193729	-	chr2	85193613	85193927	AluSx	Alu	+
chr2	85193436	85194331	+	TCONS_00003752	2	XLOC_001550	chr2	85193737	85193738	-	chr2	85193613	85193927	AluSx	Alu	+
chr2	85193436	85194331	+	TCONS_00003752	2	XLOC_001550	chr2	85193811	85193812	-	chr2	85193613	85193927	AluSx	Alu	+
chr2	85193436	85194331	+	TCONS_00003752	2	XLOC_001550	chr2	85193794	85193795	-	chr2	85193613	85193927	AluSx	Alu	+
chr2	85193436	85194331	+	TCONS_00003752	2	XLOC_001550	chr2	85193888	85193889	-	chr2	85193613	85193927	AluSx	Alu	+
chr2	86118299	86118333	+	TCONS_00002710	2	XLOC_001558	chr2	86118321	86118322	+	chr2	86118276	86118577	AluJo	Alu	-
chr2	86118821	86119368	+	TCONS_00002710	3	XLOC_001558	chr2	86119090	86119091	+	chr2	86118939	86119245	AluSx	Alu	-
chr2	86118821	86119368	+	TCONS_00002710	3	XLOC_001558	chr2	86119023	86119024	+	chr2	86118939	86119245	AluSx	Alu	-
chr2	86118821	86119368	+	TCONS_00002710	3	XLOC_001558	chr2	86118969	86118970	+	chr2	86118939	86119245	AluSx	Alu	-
chr2	86118821	86119368	+	TCONS_00002710	3	XLOC_001558	chr2	86119030	86119031	+	chr2	86118939	86119245	AluSx	Alu	-
chr2	86118821	86119368	+	TCONS_00002710	3	XLOC_001558	chr2	86119037	86119038	+	chr2	86118939	86119245	AluSx	Alu	-
chr2	86118821	86119368	+	TCONS_00002710	3	XLOC_001558	chr2	86119084	86119085	+	chr2	86118939	86119245	AluSx	Alu	-
chr2	86118821	86119368	+	TCONS_00002710	3	XLOC_001558	chr2	86119197	86119198	+	chr2	86118939	86119245	AluSx	Alu	-
chr2	86118821	86119368	+	TCONS_00002710	3	XLOC_001558	chr2	86119125	86119126	+	chr2	86118939	86119245	AluSx	Alu	-
chr2	86118821	86119368	+	TCONS_00002710	3	XLOC_001558	chr2	86119154	86119155	+	chr2	86118939	86119245	AluSx	Alu	-
chr2	101770497	101771872	+	TCONS_00002716	2	XLOC_001592	chr2	101771398	101771399	+	chr2	101770996	101771481	ERVL-E-int	ERVL	+
chr2	101770497	101771872	+	TCONS_00002716	2	XLOC_001592	chr2	101771505	101771506	+	chr2	101771481	101771773	AluJr	Alu	+
chr2	101770497	101771872	+	TCONS_00002716	2	XLOC_001592	chr2	101771507	101771508	+	chr2	101771481	101771773	AluJr	Alu	+
chr2	101770497	101771872	+	TCONS_00002716	2	XLOC_001592	chr2	101771691	101771692	+	chr2	101771481	101771773	AluJr	Alu	+
chr2	101770497	101771872	+	TCONS_00002716	2	XLOC_001592	chr2	101771602	101771603	+	chr2	101771481	101771773	AluJr	Alu	+
chr2	114464370	114465202	-	TCONS_00003380	1	XLOC_002282	chr2	114465196	114465197	-	chr2	114465134	114465437	AluSx3	Alu	-
chr2	114464370	114465202	-	TCONS_00003380	1	XLOC_002282	chr2	114465171	114465172	-	chr2	114465134	114465437	AluSx3	Alu	-
chr2	114464370	114465202	-	TCONS_00003380	1	XLOC_002282	chr2	114465169	114465170	-	chr2	114465134	114465437	AluSx3	Alu	-
chr2	114464370	114465202	-	TCONS_00003380	1	XLOC_002282	chr2	114465137	114465138	-	chr2	114465134	114465437	AluSx3	Alu	-
chr2	114464370	114465202	-	TCONS_00003380	1	XLOC_002282	chr2	114465136	114465137	-	chr2	114465134	114465437	AluSx3	Alu	-
chr2	114464370	114465202	-	TCONS_00003380	1	XLOC_002282	chr2	114465165	114465166	-	chr2	114465134	114465437	AluSx3	Alu	-
chr2	114464370	114465202	-	TCONS_00003380	1	XLOC_002282	chr2	114465188	114465189	-	chr2	114465134	114465437	AluSx3	Alu	-
chr2	114464370	114465202	-	TCONS_00003380	1	XLOC_002282	chr2	114465198	114465199	-	chr2	114465134	114465437	AluSx3	Alu	-
chr2	114466280	114467816	-	TCONS_00003380	2	XLOC_002282	chr2	114466290	114466291	-	chr2	114466000	114466309	AluSz	Alu	+
chr2	114466280	114467816	-	TCONS_00003380	2	XLOC_002282	chr2	114466297	114466298	-	chr2	114466000	114466309	AluSz	Alu	+
chr2	114466280	114467816	-	TCONS_00003380	2	XLOC_002282	chr2	114467556	114467557	-	chr2	114467385	114467679	AluJo	Alu	-
chr2	114466280	114467816	-	TCONS_00003380	2	XLOC_002282	chr2	114467555	114467556	-	chr2	114467385	114467679	AluJo	Alu	-
chr2	114466280	114467816	-	TCONS_00003380	2	XLOC_002282	chr2	114467440	114467441	-	chr2	114467385	114467679	AluJo	Alu	-
chr2	114466280	114467816	-	TCONS_00003380	2	XLOC_002282	chr2	114467503	114467504	-	chr2	114467385	114467679	AluJo	Alu	-
chr2	114466280	114467816	-	TCONS_00003380	2	XLOC_002282	chr2	114467526	114467527	-	chr2	114467385	114467679	AluJo	Alu	-
chr2	114466280	114467816	-	TCONS_00003380	2	XLOC_002282	chr2	114467532	114467533	-	chr2	114467385	114467679	AluJo	Alu	-
chr2	114466280	114467816	-	TCONS_00003380	2	XLOC_002282	chr2	114467638	114467639	-	chr2	114467385	114467679	AluJo	Alu	-
chr2	114466280	114467816	-	TCONS_00003380	2	XLOC_002282	chr2	114467629	114467630	-	chr2	114467385	114467679	AluJo	Alu	-
chr2	114466280	114467816	-	TCONS_00003380	2	XLOC_002282	chr2	114467588	114467589	-	chr2	114467385	114467679	AluJo	Alu	-
chr2	186999554	187000911	+	TCONS_00003966	1	XLOC_001781	chr2	187000071	187000072	-	chr2	187000000	187000214	AluJb	Alu	+
chr2	202031688	202031995	+	TCONS_00003079	1	XLOC_001808	chr2	202031978	202031979	+	chr2	202031954	202032249	AluJo	Alu	+
chr2	203177148	203177250	+	TCONS_00003990	2	XLOC_001813	chr2	203177185	203177186	+	chr2	203177180	203177467	AluSz	Alu	+
chr2	231559266	231559961	-	TCONS_00002780	2	XLOC_002515	chr2	231559666	231559667	-	chr2	231559550	231559851	AluSx	Alu	+
chr2	231559266	231559961	-	TCONS_00002780	2	XLOC_002515	chr2	231559575	231559576	-	chr2	231559550	231559851	AluSx	Alu	+
chr2	231559266	231559961	-	TCONS_00002780	2	XLOC_002515	chr2	231559587	231559588	-	chr2	231559550	231559851	AluSx	Alu	+
chr2	231559266	231559961	-	TCONS_00002780	2	XLOC_002515	chr2	231559788	231559789	-	chr2	231559550	231559851	AluSx	Alu	+
chr2	231559266	231559961	-	TCONS_00002780	2	XLOC_002515	chr2	231559757	231559758	-	chr2	231559550	231559851	AluSx	Alu	+
chr2	231559266	231559961	-	TCONS_00002780	2	XLOC_002515	chr2	231559758	231559759	-	chr2	231559550	231559851	AluSx	Alu	+
chr2	231559266	231559961	-	TCONS_00002780	2	XLOC_002515	chr2	231559793	231559794	-	chr2	231559550	231559851	AluSx	Alu	+
chr2	231559266	231559961	-	TCONS_00002780	2	XLOC_002515	chr2	231559794	231559795	-	chr2	231559550	231559851	AluSx	Alu	+
chr20	3790544	3790661	+	TCONS_00027857	2	XLOC_013445	chr20	3790550	3790551	-	chr20	3790506	3790829	AluJo	Alu	-
chr20	3790544	3790661	+	TCONS_00027857	2	XLOC_013445	chr20	3790620	3790621	-	chr20	3790506	3790829	AluJo	Alu	-
chr20	3790544	3790661	+	TCONS_00027857	2	XLOC_013445	chr20	3790610	3790611	-	chr20	3790506	3790829	AluJo	Alu	-
chr20	3790544	3790661	+	TCONS_00027857	2	XLOC_013445	chr20	3790646	3790647	-	chr20	3790506	3790829	AluJo	Alu	-
chr20	3790544	3790661	+	TCONS_00027857	2	XLOC_013445	chr20	3790634	3790635	-	chr20	3790506	3790829	AluJo	Alu	-
chr20	48789460	48789981	+	TCONS_00028212	2	XLOC_013559	chr20	48789786	48789787	+	chr20	48789706	48790012	AluJo	Alu	-
chr20	48789460	48789981	+	TCONS_00028212	2	XLOC_013559	chr20	48789791	48789792	+	chr20	48789706	48790012	AluJo	Alu	-
chr20	50448336	50450508	-	TCONS_00028064	1	XLOC_013794	chr20	50449373	50449374	-	chr20	50449290	50449454	AluSc8	Alu	+
chr20	50448336	50450508	-	TCONS_00028064	1	XLOC_013794	chr20	50449389	50449390	-	chr20	50449290	50449454	AluSc8	Alu	+
chr20	50448336	50450508	-	TCONS_00028064	1	XLOC_013794	chr20	50449405	50449406	-	chr20	50449290	50449454	AluSc8	Alu	+
chr20	50448336	50450508	-	TCONS_00028064	1	XLOC_013794	chr20	50449674	50449675	-	chr20	50449534	50449832	AluSz	Alu	-
chr20	55857299	55858051	+	TCONS_00027871	2	XLOC_013583	chr20	55857412	55857413	+	chr20	55857272	55857575	AluSx1	Alu	-
chr20	55857299	55858051	+	TCONS_00027871	2	XLOC_013583	chr20	55857398	55857399	+	chr20	55857272	55857575	AluSx1	Alu	-
chr20	55857299	55858051	+	TCONS_00027871	2	XLOC_013583	chr20	55857415	55857416	+	chr20	55857272	55857575	AluSx1	Alu	-
chr20	58899470	58900316	+	TCONS_00028248	2	XLOC_013591	chr20	58899890	58899891	+	chr20	58899732	58900039	AluSx	Alu	-
chr21	29474869	29475088	+	TCONS_00028766	2	XLOC_013900	chr21	29474940	29474941	+	chr21	29474641	29475057	ALINE	RTE	-
chr21	29474869	29475899	+	TCONS_00028827	2	XLOC_013900	chr21	29475704	29475705	+	chr21	29475620	29475906	AluSg	Alu	+
chr21	29474869	29475899	+	TCONS_00028827	2	XLOC_013900	chr21	29475647	29475648	+	chr21	29475620	29475906	AluSg	Alu	+
chr21	29474869	29475899	+	TCONS_00028827	2	XLOC_013900	chr21	29475682	29475683	+	chr21	29475620	29475906	AluSg	Alu	+
chr21	29474869	29475899	+	TCONS_00028827	2	XLOC_013900	chr21	29475803	29475804	+	chr21	29475620	29475906	AluSg	Alu	+
chr21	29474869	29475899	+	TCONS_00028827	2	XLOC_013900	chr21	29475724	29475725	+	chr21	29475620	29475906	AluSg	Alu	+
chr21	44068413	44070553	-	TCONS_00028786	1	XLOC_014093	chr21	44068667	44068668	-	chr21	44068385	44068695	AluSc	Alu	-
chr21	44068413	44070553	-	TCONS_00028786	1	XLOC_014093	chr21	44068494	44068495	-	chr21	44068385	44068695	AluSc	Alu	-
chr21	44068413	44070553	-	TCONS_00028786	1	XLOC_014093	chr21	44068493	44068494	-	chr21	44068385	44068695	AluSc	Alu	-
chr21	44068413	44070553	-	TCONS_00028786	1	XLOC_014093	chr21	44068573	44068574	-	chr21	44068385	44068695	AluSc	Alu	-
chr21	44068413	44070553	-	TCONS_00028786	1	XLOC_014093	chr21	44068535	44068536	-	chr21	44068385	44068695	AluSc	Alu	-
chr21	44068413	44070553	-	TCONS_00028786	1	XLOC_014093	chr21	44068561	44068562	-	chr21	44068385	44068695	AluSc	Alu	-
chr21	44068413	44070553	-	TCONS_00028786	1	XLOC_014093	chr21	44068576	44068577	-	chr21	44068385	44068695	AluSc	Alu	-
chr21	44068413	44070553	-	TCONS_00028786	1	XLOC_014093	chr21	44068579	44068580	-	chr21	44068385	44068695	AluSc	Alu	-
chr21	44068413	44070553	-	TCONS_00028786	1	XLOC_014093	chr21	44068623	44068624	-	chr21	44068385	44068695	AluSc	Alu	-
chr21	44068413	44070553	-	TCONS_00028786	1	XLOC_014093	chr21	44068668	44068669	-	chr21	44068385	44068695	AluSc	Alu	-
chr22	27113216	27114949	+	TCONS_00029334	2	XLOC_014192	chr22	27114049	27114050	+	chr22	27113913	27114216	AluJb	Alu	-
chr22	27113216	27114949	+	TCONS_00029334	2	XLOC_014192	chr22	27114184	27114185	+	chr22	27113913	27114216	AluJb	Alu	-
chr22	45529453	45530678	-	TCONS_00029713	1	XLOC_014394	chr22	45529503	45529504	-	chr22	45529304	45529613	AluSx1	Alu	+
chr22	46438454	46439579	-	TCONS_00029491	2	XLOC_014404	chr22	46438610	46438611	-	chr22	46438493	46438666	MER45A	hAT-Tip100	-
chr3	40903883	40904117	+	TCONS_00005514	3	XLOC_002622	chr3	40903960	40903961	+	chr3	40903861	40904160	AluSx	Alu	-
chr3	40903883	40904117	+	TCONS_00005514	3	XLOC_002622	chr3	40903964	40903965	+	chr3	40903861	40904160	AluSx	Alu	-
chr3	70062945	70064449	+	TCONS_00005416	4	XLOC_002696	chr3	70064267	70064268	+	chr3	70064149	70064468	AluY	Alu	+
chr3	70062945	70064449	+	TCONS_00005416	4	XLOC_002696	chr3	70064243	70064244	+	chr3	70064149	70064468	AluY	Alu	+
chr3	70062945	70064449	+	TCONS_00005416	4	XLOC_002696	chr3	70064176	70064177	+	chr3	70064149	70064468	AluY	Alu	+
chr3	70062945	70064449	+	TCONS_00005416	4	XLOC_002696	chr3	70064264	70064265	+	chr3	70064149	70064468	AluY	Alu	+
chr3	70062945	70064449	+	TCONS_00005416	4	XLOC_002696	chr3	70064270	70064271	+	chr3	70064149	70064468	AluY	Alu	+
chr3	70062945	70064449	+	TCONS_00005416	4	XLOC_002696	chr3	70064269	70064270	+	chr3	70064149	70064468	AluY	Alu	+
chr3	70062945	70064449	+	TCONS_00005416	4	XLOC_002696	chr3	70064300	70064301	+	chr3	70064149	70064468	AluY	Alu	+
chr3	70062945	70064449	+	TCONS_00005416	4	XLOC_002696	chr3	70064360	70064361	+	chr3	70064149	70064468	AluY	Alu	+
chr3	70062945	70064449	+	TCONS_00005416	4	XLOC_002696	chr3	70064310	70064311	+	chr3	70064149	70064468	AluY	Alu	+
chr3	70062945	70064449	+	TCONS_00005416	4	XLOC_002696	chr3	70064323	70064324	+	chr3	70064149	70064468	AluY	Alu	+
chr3	70062945	70064449	+	TCONS_00005416	4	XLOC_002696	chr3	70064396	70064397	+	chr3	70064149	70064468	AluY	Alu	+
chr3	113432278	113432405	-	TCONS_00007239	1	XLOC_003221	chr3	113432399	113432400	-	chr3	113432177	113432467	L1MA10	L1	-
chr3	113432476	113433137	-	TCONS_00007239	2	XLOC_003221	chr3	113432671	113432672	-	chr3	113432582	113432854	AluSp	Alu	-
chr3	113432476	113433137	-	TCONS_00007239	2	XLOC_003221	chr3	113432670	113432671	-	chr3	113432582	113432854	AluSp	Alu	-
chr3	113432476	113433137	-	TCONS_00007239	2	XLOC_003221	chr3	113432701	113432702	-	chr3	113432582	113432854	AluSp	Alu	-
chr3	113432476	113433137	-	TCONS_00007239	2	XLOC_003221	chr3	113432723	113432724	-	chr3	113432582	113432854	AluSp	Alu	-
chr3	147658346	147660801	+	TCONS_00005435	2	XLOC_002859	chr3	147660757	147660758	+	chr3	147660522	147660830	AluSq	Alu	+
chr3	147658346	147660801	+	TCONS_00005435	2	XLOC_002859	chr3	147660558	147660559	+	chr3	147660522	147660830	AluSq	Alu	+
chr3	147658346	147660801	+	TCONS_00005435	2	XLOC_002859	chr3	147660714	147660715	+	chr3	147660522	147660830	AluSq	Alu	+
chr3	147658346	147660801	+	TCONS_00005435	2	XLOC_002859	chr3	147660721	147660722	+	chr3	147660522	147660830	AluSq	Alu	+
chr3	147658346	147660801	+	TCONS_00005435	2	XLOC_002859	chr3	147660795	147660796	+	chr3	147660522	147660830	AluSq	Alu	+
chr3	153103657	153105157	-	TCONS_00005471	2	XLOC_003292	chr3	153104292	153104293	-	chr3	153104249	153104528	AluSc5	Alu	-
chr3	153103657	153105157	-	TCONS_00005471	2	XLOC_003292	chr3	153104354	153104355	-	chr3	153104249	153104528	AluSc5	Alu	-
chr3	153103657	153105157	-	TCONS_00005471	2	XLOC_003292	chr3	153104362	153104363	-	chr3	153104249	153104528	AluSc5	Alu	-
chr3	197363226	197363697	-	TCONS_00006770	1	XLOC_003405	chr3	197363641	197363642	+	chr3	197363597	197363983	MLT2B4	ERVL	+
chr4	575913	578767	+	TCONS_00008727	3	XLOC_003411	chr4	578755	578756	+	chr4	578674	578971	AluSx	Alu	+
chr4	575913	578767	+	TCONS_00008727	3	XLOC_003411	chr4	578678	578679	+	chr4	578674	578971	AluSx	Alu	+
chr4	575913	578767	+	TCONS_00008727	3	XLOC_003411	chr4	578701	578702	+	chr4	578674	578971	AluSx	Alu	+
chr4	575913	578767	+	TCONS_00008727	3	XLOC_003411	chr4	578727	578728	+	chr4	578674	578971	AluSx	Alu	+
chr4	1001402	1002952	+	TCONS_00007951	2	XLOC_003416	chr4	1001769	1001770	+	chr4	1001711	1001940	AluSx1	Alu	-
chr4	3510912	3511161	-	TCONS_00009011	2	XLOC_003860	chr4	3510920	3510921	-	chr4	3510032	3510924	L1ME3B	L1	+
chr4	59723790	59723913	-	TCONS_00007766	2	XLOC_003962	chr4	59723851	59723852	-	chr4	59722723	59724047	L1PA7	L1	-
chr4	59723790	59723913	-	TCONS_00007766	2	XLOC_003962	chr4	59723854	59723855	-	chr4	59722723	59724047	L1PA7	L1	-
chr4	59723790	59723913	-	TCONS_00007766	2	XLOC_003962	chr4	59723865	59723866	-	chr4	59722723	59724047	L1PA7	L1	-
chr4	97284011	97285603	+	TCONS_00007398	2	XLOC_003612	chr4	97285490	97285491	+	chr4	97285369	97285665	AluYb8	Alu	+
chr4	185261909	185263206	-	TCONS_00007449	1	XLOC_004204	chr4	185262073	185262074	-	chr4	185261887	185262191	AluSx1	Alu	-
chr4	185261909	185263206	-	TCONS_00007449	1	XLOC_004204	chr4	185262019	185262020	-	chr4	185261887	185262191	AluSx1	Alu	-
chr4	185261909	185263206	-	TCONS_00007449	1	XLOC_004204	chr4	185261953	185261954	-	chr4	185261887	185262191	AluSx1	Alu	-
chr4	185261909	185263206	-	TCONS_00007449	1	XLOC_004204	chr4	185261976	185261977	-	chr4	185261887	185262191	AluSx1	Alu	-
chr4	185261909	185263206	-	TCONS_00007449	1	XLOC_004204	chr4	185262070	185262071	-	chr4	185261887	185262191	AluSx1	Alu	-
chr4	185261909	185263206	-	TCONS_00007449	1	XLOC_004204	chr4	185262041	185262042	-	chr4	185261887	185262191	AluSx1	Alu	-
chr4	185261909	185263206	-	TCONS_00007449	1	XLOC_004204	chr4	185262028	185262029	-	chr4	185261887	185262191	AluSx1	Alu	-
chr4	185261909	185263206	-	TCONS_00007449	1	XLOC_004204	chr4	185262042	185262043	-	chr4	185261887	185262191	AluSx1	Alu	-
chr4	185261909	185263206	-	TCONS_00007449	1	XLOC_004204	chr4	185262069	185262070	-	chr4	185261887	185262191	AluSx1	Alu	-
chr4	185261909	185263206	-	TCONS_00007449	1	XLOC_004204	chr4	185262141	185262142	-	chr4	185261887	185262191	AluSx1	Alu	-
chr4	185261909	185263206	-	TCONS_00007449	1	XLOC_004204	chr4	185262118	185262119	-	chr4	185261887	185262191	AluSx1	Alu	-
chr4	185261909	185263206	-	TCONS_00007449	1	XLOC_004204	chr4	185262084	185262085	-	chr4	185261887	185262191	AluSx1	Alu	-
chr4	185261909	185263206	-	TCONS_00007449	1	XLOC_004204	chr4	185262128	185262129	-	chr4	185261887	185262191	AluSx1	Alu	-
chr4	185261909	185263206	-	TCONS_00007449	1	XLOC_004204	chr4	185262182	185262183	-	chr4	185261887	185262191	AluSx1	Alu	-
chr5	42154409	42157513	-	TCONS_00010315	1	XLOC_004800	chr5	42156522	42156523	-	chr5	42156376	42156681	AluSz	Alu	-
chr5	42154409	42157513	-	TCONS_00010315	1	XLOC_004800	chr5	42156481	42156482	-	chr5	42156376	42156681	AluSz	Alu	-
chr5	42154409	42157513	-	TCONS_00010315	1	XLOC_004800	chr5	42156496	42156497	-	chr5	42156376	42156681	AluSz	Alu	-
chr5	42154409	42157513	-	TCONS_00010315	1	XLOC_004800	chr5	42156586	42156587	-	chr5	42156376	42156681	AluSz	Alu	-
chr5	42154409	42157513	-	TCONS_00010315	1	XLOC_004800	chr5	42156580	42156581	-	chr5	42156376	42156681	AluSz	Alu	-
chr5	42154409	42157513	-	TCONS_00010315	1	XLOC_004800	chr5	42156598	42156599	-	chr5	42156376	42156681	AluSz	Alu	-
chr5	42154409	42157513	-	TCONS_00010315	1	XLOC_004800	chr5	42156603	42156604	-	chr5	42156376	42156681	AluSz	Alu	-
chr5	42154409	42157513	-	TCONS_00010315	1	XLOC_004800	chr5	42156604	42156605	-	chr5	42156376	42156681	AluSz	Alu	-
chr5	42159439	42159548	-	TCONS_00009276	2	XLOC_004800	chr5	42159543	42159544	-	chr5	42159178	42159631	L2b	L2	+
chr5	42985140	42985764	-	TCONS_00010320	1	XLOC_004803	chr5	42985341	42985342	-	chr5	42985168	42985431	AluJr4	Alu	+
chr5	42985140	42985764	-	TCONS_00010320	1	XLOC_004803	chr5	42985414	42985415	-	chr5	42985168	42985431	AluJr4	Alu	+
chr5	81196247	81196638	+	TCONS_00010006	2	XLOC_004443	chr5	81196304	81196305	+	chr5	81195639	81196334	HERVK11-int	ERVK	+
chr5	90599690	90606849	-	TCONS_00010403	2	XLOC_004924	chr5	90606147	90606148	-	chr5	90605893	90606160	AluJb	Alu	+
chr5	90599690	90606849	-	TCONS_00010403	2	XLOC_004924	chr5	90606151	90606152	-	chr5	90605893	90606160	AluJb	Alu	+
chr5	139541538	139547062	+	TCONS_00009260	1	XLOC_004577	chr5	139543769	139543770	+	chr5	139543393	139543916	L1ME2	L1	+
chr5	139541538	139547062	+	TCONS_00009260	1	XLOC_004577	chr5	139543837	139543838	+	chr5	139543393	139543916	L1ME2	L1	+
chr5	148789725	148793644	+	TCONS_00009262	2	XLOC_004598	chr5	148792076	148792077	+	chr5	148792050	148792352	AluSx3	Alu	+
chr5	148789725	148793644	+	TCONS_00009262	2	XLOC_004598	chr5	148789726	148789727	+	chr5	148789449	148789746	AluJb	Alu	-
chr5	148789725	148793644	+	TCONS_00009262	2	XLOC_004598	chr5	148792070	148792071	+	chr5	148792050	148792352	AluSx3	Alu	+
chr5	148789725	148793644	+	TCONS_00009262	2	XLOC_004598	chr5	148792242	148792243	+	chr5	148792050	148792352	AluSx3	Alu	+
chr5	148789725	148793644	+	TCONS_00009262	2	XLOC_004598	chr5	148792159	148792160	+	chr5	148792050	148792352	AluSx3	Alu	+
chr5	148789725	148793644	+	TCONS_00009262	2	XLOC_004598	chr5	148792098	148792099	+	chr5	148792050	148792352	AluSx3	Alu	+
chr5	148789725	148793644	+	TCONS_00009262	2	XLOC_004598	chr5	148792082	148792083	+	chr5	148792050	148792352	AluSx3	Alu	+
chr5	148789725	148793644	+	TCONS_00009262	2	XLOC_004598	chr5	148792147	148792148	+	chr5	148792050	148792352	AluSx3	Alu	+
chr5	148789725	148793644	+	TCONS_00009262	2	XLOC_004598	chr5	148792210	148792211	+	chr5	148792050	148792352	AluSx3	Alu	+
chr5	148789725	148793644	+	TCONS_00009262	2	XLOC_004598	chr5	148792237	148792238	+	chr5	148792050	148792352	AluSx3	Alu	+
chr5	148789725	148793644	+	TCONS_00009262	2	XLOC_004598	chr5	148792252	148792253	+	chr5	148792050	148792352	AluSx3	Alu	+
chr5	148789725	148793644	+	TCONS_00009262	2	XLOC_004598	chr5	148792294	148792295	+	chr5	148792050	148792352	AluSx3	Alu	+
chr5	148789725	148793644	+	TCONS_00009262	2	XLOC_004598	chr5	148792256	148792257	+	chr5	148792050	148792352	AluSx3	Alu	+
chr5	148789725	148793644	+	TCONS_00009262	2	XLOC_004598	chr5	148792319	148792320	+	chr5	148792050	148792352	AluSx3	Alu	+
chr5	151104126	151105861	+	TCONS_00010141	2	XLOC_004606	chr5	151105813	151105814	-	chr5	151105782	151106077	AluSx1	Alu	+
chr5	151104126	151105861	+	TCONS_00010141	2	XLOC_004606	chr5	151105816	151105817	-	chr5	151105782	151106077	AluSx1	Alu	+
chr5	180261303	180261596	-	TCONS_00011109	1	XLOC_005111	chr5	180261309	180261310	+	chr5	180261286	180261400	FRAM	Alu	-
chr5	180262054	180262712	-	TCONS_00011109	2	XLOC_005111	chr5	180262372	180262373	+	chr5	180262164	180262490	MLT2B3	ERVL	+
chr5	180262054	180262712	-	TCONS_00011109	2	XLOC_005111	chr5	180262079	180262080	+	chr5	180262076	180262157	MLT2B3	ERVL	-
chr5	180262054	180262712	-	TCONS_00011109	2	XLOC_005111	chr5	180262116	180262117	+	chr5	180262076	180262157	MLT2B3	ERVL	-
chr5	180262054	180262712	-	TCONS_00011109	2	XLOC_005111	chr5	180262316	180262317	+	chr5	180262164	180262490	MLT2B3	ERVL	+
chr5	180262054	180262712	-	TCONS_00011109	2	XLOC_005111	chr5	180262371	180262372	+	chr5	180262164	180262490	MLT2B3	ERVL	+
chr5	180262054	180262712	-	TCONS_00011109	2	XLOC_005111	chr5	180262419	180262420	+	chr5	180262164	180262490	MLT2B3	ERVL	+
chr6	2269932	2270033	+	TCONS_00011148	4	XLOC_005126	chr6	2270015	2270016	+	chr6	2269902	2270190	AluJo	Alu	-
chr6	2269932	2270033	+	TCONS_00011148	4	XLOC_005126	chr6	2270023	2270024	+	chr6	2269902	2270190	AluJo	Alu	-
chr6	36811611	36811707	-	TCONS_00011214	4	XLOC_005701	chr6	36811670	36811671	-	chr6	36811619	36811914	AluSx	Alu	+
chr6	36811611	36811707	-	TCONS_00011214	4	XLOC_005701	chr6	36811655	36811656	-	chr6	36811619	36811914	AluSx	Alu	+
chr6	36811611	36811707	-	TCONS_00011214	4	XLOC_005701	chr6	36811648	36811649	-	chr6	36811619	36811914	AluSx	Alu	+
chr6	36811611	36811707	-	TCONS_00011214	4	XLOC_005701	chr6	36811665	36811666	-	chr6	36811619	36811914	AluSx	Alu	+
chr6	36811611	36811707	-	TCONS_00011214	4	XLOC_005701	chr6	36811683	36811684	-	chr6	36811619	36811914	AluSx	Alu	+
chr6	36811611	36811707	-	TCONS_00011214	4	XLOC_005701	chr6	36811674	36811675	-	chr6	36811619	36811914	AluSx	Alu	+
chr6	42909008	42910881	-	TCONS_00012717	1	XLOC_005724	chr6	42909653	42909654	+	chr6	42909542	42909836	AluSx	Alu	-
chr6	72117911	72119956	-	TCONS_00012755	1	XLOC_005764	chr6	72119737	72119738	-	chr6	72119492	72119767	AluJb	Alu	+
chr6	111599616	111599945	+	TCONS_00011355	2	XLOC_005426	chr6	111599651	111599652	+	chr6	111599645	111599994	THE1B	ERVL-MaLR	+
chr6	113944942	113945045	-	TCONS_00012774	3	XLOC_005810	chr6	113944988	113944989	-	chr6	113944929	113945212	AluJr4	Alu	+
chr6	168224570	168225486	-	TCONS_00011145	1	XLOC_005925	chr6	168224576	168224577	-	chr6	168224382	168224695	AluY	Alu	-
chr6	168224570	168225486	-	TCONS_00011145	1	XLOC_005925	chr6	168224616	168224617	-	chr6	168224382	168224695	AluY	Alu	-
chr6	168224570	168225486	-	TCONS_00011145	1	XLOC_005925	chr6	168224662	168224663	-	chr6	168224382	168224695	AluY	Alu	-
chr6	168224570	168225486	-	TCONS_00011145	1	XLOC_005925	chr6	168224667	168224668	-	chr6	168224382	168224695	AluY	Alu	-
chr6	168224570	168225486	-	TCONS_00011145	1	XLOC_005925	chr6	168224668	168224669	-	chr6	168224382	168224695	AluY	Alu	-
chr6	168224570	168225486	-	TCONS_00011145	1	XLOC_005925	chr6	168224674	168224675	-	chr6	168224382	168224695	AluY	Alu	-
chr6	169823265	169825251	-	TCONS_00011248	2	XLOC_005939	chr6	169823691	169823692	-	chr6	169823517	169823813	AluY	Alu	-
chr6	169823265	169825251	-	TCONS_00011248	2	XLOC_005939	chr6	169823554	169823555	-	chr6	169823517	169823813	AluY	Alu	-
chr7	2479469	2482398	+	TCONS_00013319	1	XLOC_005968	chr7	2482204	2482205	+	chr7	2482007	2482297	AluY	Alu	-
chr7	2485577	2487484	+	TCONS_00012865	2	XLOC_005968	chr7	2487200	2487201	+	chr7	2487107	2487407	AluSz	Alu	-
chr7	2485577	2487484	+	TCONS_00012865	2	XLOC_005968	chr7	2487130	2487131	+	chr7	2487107	2487407	AluSz	Alu	-
chr7	2485577	2487484	+	TCONS_00012865	2	XLOC_005968	chr7	2487126	2487127	+	chr7	2487107	2487407	AluSz	Alu	-
chr7	2485577	2487484	+	TCONS_00012865	2	XLOC_005968	chr7	2487168	2487169	+	chr7	2487107	2487407	AluSz	Alu	-
chr7	2485577	2488063	+	TCONS_00013322	2	XLOC_005968	chr7	2487691	2487692	+	chr7	2487508	2487802	AluSz6	Alu	-
chr7	2485577	2488063	+	TCONS_00013322	2	XLOC_005968	chr7	2487641	2487642	+	chr7	2487508	2487802	AluSz6	Alu	-
chr7	2485577	2488063	+	TCONS_00013322	2	XLOC_005968	chr7	2487643	2487644	+	chr7	2487508	2487802	AluSz6	Alu	-
chr7	2485577	2488063	+	TCONS_00013322	2	XLOC_005968	chr7	2487647	2487648	+	chr7	2487508	2487802	AluSz6	Alu	-
chr7	2757467	2760269	-	TCONS_00013117	1	XLOC_006335	chr7	2759481	2759482	+	chr7	2759317	2759614	AluSq4	Alu	-
chr7	2757467	2760269	-	TCONS_00013117	1	XLOC_006335	chr7	2759370	2759371	+	chr7	2759317	2759614	AluSq4	Alu	-
chr7	2757467	2760269	-	TCONS_00013117	1	XLOC_006335	chr7	2759407	2759408	+	chr7	2759317	2759614	AluSq4	Alu	-
chr7	2757467	2760269	-	TCONS_00013117	1	XLOC_006335	chr7	2759413	2759414	+	chr7	2759317	2759614	AluSq4	Alu	-
chr7	2757467	2760269	-	TCONS_00013117	1	XLOC_006335	chr7	2759453	2759454	+	chr7	2759317	2759614	AluSq4	Alu	-
chr7	2757467	2760269	-	TCONS_00013117	1	XLOC_006335	chr7	2759536	2759537	+	chr7	2759317	2759614	AluSq4	Alu	-
chr7	2757467	2760269	-	TCONS_00013117	1	XLOC_006335	chr7	2759575	2759576	+	chr7	2759317	2759614	AluSq4	Alu	-
chr7	2757467	2760269	-	TCONS_00013117	1	XLOC_006335	chr7	2759537	2759538	+	chr7	2759317	2759614	AluSq4	Alu	-
chr7	2757467	2760269	-	TCONS_00013117	1	XLOC_006335	chr7	2759576	2759577	+	chr7	2759317	2759614	AluSq4	Alu	-
chr7	2757467	2760269	-	TCONS_00013117	1	XLOC_006335	chr7	2760138	2760139	+	chr7	2760034	2760334	AluSx1	Alu	-
chr7	2762138	2762622	-	TCONS_00013117	2	XLOC_006335	chr7	2762166	2762167	+	chr7	2761908	2762204	AluY	Alu	-
chr7	2762138	2762622	-	TCONS_00013117	2	XLOC_006335	chr7	2762156	2762157	+	chr7	2761908	2762204	AluY	Alu	-
chr7	2762138	2762622	-	TCONS_00013117	2	XLOC_006335	chr7	2762363	2762364	+	chr7	2762323	2762609	AluJr	Alu	+
chr7	2762138	2762622	-	TCONS_00013117	2	XLOC_006335	chr7	2762176	2762177	-	chr7	2761908	2762204	AluY	Alu	-
chr7	2762138	2762622	-	TCONS_00013117	2	XLOC_006335	chr7	2762177	2762178	-	chr7	2761908	2762204	AluY	Alu	-
chr7	2762138	2762622	-	TCONS_00013117	2	XLOC_006335	chr7	2762178	2762179	+	chr7	2761908	2762204	AluY	Alu	-
chr7	2762138	2762622	-	TCONS_00013117	2	XLOC_006335	chr7	2762350	2762351	+	chr7	2762323	2762609	AluJr	Alu	+
chr7	2762138	2762622	-	TCONS_00013117	2	XLOC_006335	chr7	2762420	2762421	+	chr7	2762323	2762609	AluJr	Alu	+
chr7	2762138	2762622	-	TCONS_00013117	2	XLOC_006335	chr7	2762399	2762400	+	chr7	2762323	2762609	AluJr	Alu	+
chr7	2762138	2762622	-	TCONS_00013117	2	XLOC_006335	chr7	2762397	2762398	+	chr7	2762323	2762609	AluJr	Alu	+
chr7	2762138	2762622	-	TCONS_00013117	2	XLOC_006335	chr7	2762404	2762405	+	chr7	2762323	2762609	AluJr	Alu	+
chr7	2762138	2762622	-	TCONS_00013117	2	XLOC_006335	chr7	2762407	2762408	+	chr7	2762323	2762609	AluJr	Alu	+
chr7	2762138	2762622	-	TCONS_00013117	2	XLOC_006335	chr7	2762424	2762425	+	chr7	2762323	2762609	AluJr	Alu	+
chr7	2762138	2762622	-	TCONS_00013117	2	XLOC_006335	chr7	2762448	2762449	+	chr7	2762323	2762609	AluJr	Alu	+
chr7	2762138	2762622	-	TCONS_00013117	2	XLOC_006335	chr7	2762459	2762460	+	chr7	2762323	2762609	AluJr	Alu	+
chr7	2762138	2762622	-	TCONS_00013117	2	XLOC_006335	chr7	2762512	2762513	+	chr7	2762323	2762609	AluJr	Alu	+
chr7	2762138	2762622	-	TCONS_00013117	2	XLOC_006335	chr7	2762463	2762464	+	chr7	2762323	2762609	AluJr	Alu	+
chr7	2762138	2762622	-	TCONS_00013117	2	XLOC_006335	chr7	2762496	2762497	+	chr7	2762323	2762609	AluJr	Alu	+
chr7	2762138	2762622	-	TCONS_00013117	2	XLOC_006335	chr7	2762500	2762501	+	chr7	2762323	2762609	AluJr	Alu	+
chr7	2762138	2762622	-	TCONS_00013117	2	XLOC_006335	chr7	2762569	2762570	+	chr7	2762323	2762609	AluJr	Alu	+
chr7	2762138	2762622	-	TCONS_00013117	2	XLOC_006335	chr7	2762513	2762514	+	chr7	2762323	2762609	AluJr	Alu	+
chr7	2762138	2762622	-	TCONS_00013117	2	XLOC_006335	chr7	2762536	2762537	+	chr7	2762323	2762609	AluJr	Alu	+
chr7	2762138	2762622	-	TCONS_00013117	2	XLOC_006335	chr7	2762567	2762568	+	chr7	2762323	2762609	AluJr	Alu	+
chr7	110072296	110072367	-	TCONS_00013225	1	XLOC_006561	chr7	110072307	110072308	-	chr7	110072086	110072427	AluSz6	Alu	+
chr7	130610773	130612958	+	TCONS_00013599	1	XLOC_006253	chr7	130611746	130611747	-	chr7	130611466	130611771	AluSx1	Alu	-
chr7	149927175	149927545	-	TCONS_00014005	1	XLOC_006645	chr7	149927230	149927231	-	chr7	149927031	149927343	AluSx1	Alu	+
chr7	150144164	150145228	+	TCONS_00012895	3	XLOC_006293	chr7	150144485	150144486	+	chr7	150144418	150144579	AluSz	Alu	-
chr7	150144164	150145228	+	TCONS_00012895	3	XLOC_006293	chr7	150144483	150144484	+	chr7	150144418	150144579	AluSz	Alu	-
chr7	150144164	150145228	+	TCONS_00012895	3	XLOC_006293	chr7	150144441	150144442	+	chr7	150144418	150144579	AluSz	Alu	-
chr7	150144164	150145228	+	TCONS_00012895	3	XLOC_006293	chr7	150144465	150144466	+	chr7	150144418	150144579	AluSz	Alu	-
chr7	150144164	150145228	+	TCONS_00012895	3	XLOC_006293	chr7	150144917	150144918	+	chr7	150144880	150145191	AluSx	Alu	-
chr8	1741068	1743334	-	TCONS_00014909	1	XLOC_006976	chr8	1741629	1741630	+	chr8	1741505	1741805	AluSx	Alu	-
chr8	12294181	12295219	+	TCONS_00014622	1	XLOC_006721	chr8	12295181	12295182	+	chr8	12295037	12295352	L2c	L2	-
chr8	12294181	12295219	+	TCONS_00014622	1	XLOC_006721	chr8	12295127	12295128	+	chr8	12295037	12295352	L2c	L2	-
chr8	30044817	30046339	-	TCONS_00014557	1	XLOC_007043	chr8	30044855	30044856	+	chr8	30044693	30044985	AluSx1	Alu	+
chr8	30044817	30046339	-	TCONS_00014557	1	XLOC_007043	chr8	30044854	30044855	+	chr8	30044693	30044985	AluSx1	Alu	+
chr8	30044817	30046339	-	TCONS_00014557	1	XLOC_007043	chr8	30044828	30044829	+	chr8	30044693	30044985	AluSx1	Alu	+
chr8	30044817	30046339	-	TCONS_00014557	1	XLOC_007043	chr8	30045748	30045749	+	chr8	30045629	30045832	MLT1F	ERVL-MaLR	+
chr8	30044817	30046339	-	TCONS_00014557	1	XLOC_007043	chr8	30044913	30044914	+	chr8	30044693	30044985	AluSx1	Alu	+
chr8	30044817	30046339	-	TCONS_00014557	1	XLOC_007043	chr8	30044893	30044894	+	chr8	30044693	30044985	AluSx1	Alu	+
chr8	30044817	30046339	-	TCONS_00014557	1	XLOC_007043	chr8	30045690	30045691	+	chr8	30045629	30045832	MLT1F	ERVL-MaLR	+
chr8	30044817	30046339	-	TCONS_00014557	1	XLOC_007043	chr8	30044917	30044918	+	chr8	30044693	30044985	AluSx1	Alu	+
chr8	30044817	30046339	-	TCONS_00014557	1	XLOC_007043	chr8	30044929	30044930	+	chr8	30044693	30044985	AluSx1	Alu	+
chr8	30044817	30046339	-	TCONS_00014557	1	XLOC_007043	chr8	30044921	30044922	+	chr8	30044693	30044985	AluSx1	Alu	+
chr8	30044817	30046339	-	TCONS_00014557	1	XLOC_007043	chr8	30045657	30045658	+	chr8	30045629	30045832	MLT1F	ERVL-MaLR	+
chr8	30044817	30046339	-	TCONS_00014557	1	XLOC_007043	chr8	30045655	30045656	+	chr8	30045629	30045832	MLT1F	ERVL-MaLR	+
chr8	30044817	30046339	-	TCONS_00014557	1	XLOC_007043	chr8	30045656	30045657	+	chr8	30045629	30045832	MLT1F	ERVL-MaLR	+
chr8	30044817	30046339	-	TCONS_00014557	1	XLOC_007043	chr8	30045674	30045675	+	chr8	30045629	30045832	MLT1F	ERVL-MaLR	+
chr8	30044817	30046339	-	TCONS_00014557	1	XLOC_007043	chr8	30045658	30045659	+	chr8	30045629	30045832	MLT1F	ERVL-MaLR	+
chr8	30044817	30046339	-	TCONS_00014557	1	XLOC_007043	chr8	30045675	30045676	+	chr8	30045629	30045832	MLT1F	ERVL-MaLR	+
chr8	30044817	30046339	-	TCONS_00014557	1	XLOC_007043	chr8	30045680	30045681	+	chr8	30045629	30045832	MLT1F	ERVL-MaLR	+
chr8	30044817	30046339	-	TCONS_00014557	1	XLOC_007043	chr8	30045698	30045699	+	chr8	30045629	30045832	MLT1F	ERVL-MaLR	+
chr8	30044817	30046339	-	TCONS_00014557	1	XLOC_007043	chr8	30045737	30045738	+	chr8	30045629	30045832	MLT1F	ERVL-MaLR	+
chr8	30044817	30046339	-	TCONS_00014557	1	XLOC_007043	chr8	30045720	30045721	+	chr8	30045629	30045832	MLT1F	ERVL-MaLR	+
chr8	30044817	30046339	-	TCONS_00014557	1	XLOC_007043	chr8	30045736	30045737	+	chr8	30045629	30045832	MLT1F	ERVL-MaLR	+
chr8	30044817	30046339	-	TCONS_00014557	1	XLOC_007043	chr8	30045740	30045741	+	chr8	30045629	30045832	MLT1F	ERVL-MaLR	+
chr8	30044817	30046339	-	TCONS_00014557	1	XLOC_007043	chr8	30046333	30046334	+	chr8	30046223	30046511	AluJo	Alu	-
chr8	30044817	30046339	-	TCONS_00014557	1	XLOC_007043	chr8	30045799	30045800	+	chr8	30045629	30045832	MLT1F	ERVL-MaLR	+
chr8	30044817	30046339	-	TCONS_00014557	1	XLOC_007043	chr8	30045764	30045765	+	chr8	30045629	30045832	MLT1F	ERVL-MaLR	+
chr8	30044817	30046339	-	TCONS_00014557	1	XLOC_007043	chr8	30045763	30045764	+	chr8	30045629	30045832	MLT1F	ERVL-MaLR	+
chr8	30044817	30046339	-	TCONS_00014557	1	XLOC_007043	chr8	30045769	30045770	+	chr8	30045629	30045832	MLT1F	ERVL-MaLR	+
chr8	30044817	30046339	-	TCONS_00014557	1	XLOC_007043	chr8	30045771	30045772	+	chr8	30045629	30045832	MLT1F	ERVL-MaLR	+
chr8	30047332	30047775	-	TCONS_00014557	2	XLOC_007043	chr8	30047333	30047334	+	chr8	30047170	30047465	AluSx1	Alu	+
chr8	30047332	30047775	-	TCONS_00014557	2	XLOC_007043	chr8	30047354	30047355	+	chr8	30047170	30047465	AluSx1	Alu	+
chr8	82609330	82610929	-	TCONS_00014559	2	XLOC_007135	chr8	82609941	82609942	-	chr8	82609667	82609962	AluSq2	Alu	-
chr8	82609330	82610929	-	TCONS_00014559	2	XLOC_007135	chr8	82609935	82609936	-	chr8	82609667	82609962	AluSq2	Alu	-
chr8	82609330	82610929	-	TCONS_00014559	2	XLOC_007135	chr8	82609486	82609487	-	chr8	82609316	82609667	MSTA	ERVL-MaLR	+
chr8	82609330	82610929	-	TCONS_00014559	2	XLOC_007135	chr8	82609812	82609813	-	chr8	82609667	82609962	AluSq2	Alu	-
chr8	82609330	82610929	-	TCONS_00014559	2	XLOC_007135	chr8	82609764	82609765	-	chr8	82609667	82609962	AluSq2	Alu	-
chr8	82609330	82610929	-	TCONS_00014559	2	XLOC_007135	chr8	82609790	82609791	-	chr8	82609667	82609962	AluSq2	Alu	-
chr8	82609330	82610929	-	TCONS_00014559	2	XLOC_007135	chr8	82609889	82609890	-	chr8	82609667	82609962	AluSq2	Alu	-
chr8	82609330	82610929	-	TCONS_00014559	2	XLOC_007135	chr8	82609912	82609913	-	chr8	82609667	82609962	AluSq2	Alu	-
chr8	82609330	82610929	-	TCONS_00014559	2	XLOC_007135	chr8	82609913	82609914	-	chr8	82609667	82609962	AluSq2	Alu	-
chr8	82609330	82610929	-	TCONS_00014559	2	XLOC_007135	chr8	82609934	82609935	-	chr8	82609667	82609962	AluSq2	Alu	-
chr8	82609330	82610929	-	TCONS_00014559	2	XLOC_007135	chr8	82610619	82610620	-	chr8	82610589	82610990	HSMAR2	TcMar-Mariner	+
chr8	82609330	82610929	-	TCONS_00014559	2	XLOC_007135	chr8	82610482	82610483	-	chr8	82610457	82610589	AluJr	Alu	+
chr8	82609330	82610929	-	TCONS_00014559	2	XLOC_007135	chr8	82610474	82610475	-	chr8	82610457	82610589	AluJr	Alu	+
chr8	103904513	103906082	-	TCONS_00015119	2	XLOC_007173	chr8	103904612	103904613	+	chr8	103904516	103904811	AluSx3	Alu	-
chr8	103904513	103906082	-	TCONS_00015119	2	XLOC_007173	chr8	103904613	103904614	+	chr8	103904516	103904811	AluSx3	Alu	-
chr8	128698590	128701668	-	TCONS_00014535	1	XLOC_007217	chr8	128700232	128700233	-	chr8	128700031	128700258	MIR	MIR	+
chr8	128698590	128701668	-	TCONS_00014535	1	XLOC_007217	chr8	128701084	128701085	-	chr8	128701035	128701102	L2b	L2	+
chr8	128698590	128701668	-	TCONS_00014535	1	XLOC_007217	chr8	128701085	128701086	-	chr8	128701035	128701102	L2b	L2	+
chr8	128942667	128943402	+	TCONS_00014546	2	XLOC_006923	chr8	128943289	128943290	+	chr8	128943153	128943451	AluJb	Alu	-
chr8	128942667	128943402	+	TCONS_00014546	2	XLOC_006923	chr8	128943181	128943182	+	chr8	128943153	128943451	AluJb	Alu	-
chr9	10617861	10618218	+	TCONS_00015648	3	XLOC_007280	chr9	10618040	10618041	+	chr9	10617519	10618107	MLT2B2	ERVL	+
chr9	37510239	37510296	+	TCONS_00015668	2	XLOC_007347	chr9	37510272	37510273	+	chr9	37510051	37510352	AluJb	Alu	+
chr9	37510239	37510296	+	TCONS_00015668	2	XLOC_007347	chr9	37510285	37510286	+	chr9	37510051	37510352	AluJb	Alu	+
chr9	37510239	37510296	+	TCONS_00015668	2	XLOC_007347	chr9	37510273	37510274	+	chr9	37510051	37510352	AluJb	Alu	+
chr9	37510239	37510296	+	TCONS_00015668	2	XLOC_007347	chr9	37510294	37510295	+	chr9	37510051	37510352	AluJb	Alu	+
chr9	37510239	37510296	+	TCONS_00015668	2	XLOC_007347	chr9	37510288	37510289	+	chr9	37510051	37510352	AluJb	Alu	+
chr9	130872813	130874078	-	TCONS_00016871	1	XLOC_007858	chr9	130873757	130873758	-	chr9	130873635	130873922	AluSx1	Alu	+
chr9	130872813	130874078	-	TCONS_00016871	1	XLOC_007858	chr9	130873714	130873715	-	chr9	130873635	130873922	AluSx1	Alu	+
chr9	130873450	130874928	-	TCONS_00015886	1	XLOC_007858	chr9	130874870	130874871	-	chr9	130874803	130875108	AluSq2	Alu	-
chr9	130873450	130874928	-	TCONS_00015886	1	XLOC_007858	chr9	130874327	130874328	-	chr9	130874236	130874552	AluSc8	Alu	+
chr9	130873450	130874928	-	TCONS_00015886	1	XLOC_007858	chr9	130874196	130874197	-	chr9	130874119	130874236	AluSx	Alu	+
chr9	130873450	130874928	-	TCONS_00015886	1	XLOC_007858	chr9	130874144	130874145	-	chr9	130874119	130874236	AluSx	Alu	+
chr9	130873450	130874928	-	TCONS_00015886	1	XLOC_007858	chr9	130874272	130874273	-	chr9	130874236	130874552	AluSc8	Alu	+
chr9	130873450	130874928	-	TCONS_00015886	1	XLOC_007858	chr9	130874619	130874620	-	chr9	130874552	130874748	AluSx	Alu	+
chr9	130873450	130874928	-	TCONS_00015886	1	XLOC_007858	chr9	130874602	130874603	-	chr9	130874552	130874748	AluSx	Alu	+
chr9	130873450	130874928	-	TCONS_00015886	1	XLOC_007858	chr9	130874592	130874593	-	chr9	130874552	130874748	AluSx	Alu	+
chr9	130873450	130874928	-	TCONS_00015886	1	XLOC_007858	chr9	130874352	130874353	-	chr9	130874236	130874552	AluSc8	Alu	+
chr9	130873450	130874928	-	TCONS_00015886	1	XLOC_007858	chr9	130874349	130874350	-	chr9	130874236	130874552	AluSc8	Alu	+
chr9	130873450	130874928	-	TCONS_00015886	1	XLOC_007858	chr9	130874394	130874395	-	chr9	130874236	130874552	AluSc8	Alu	+
chr9	130873450	130874928	-	TCONS_00015886	1	XLOC_007858	chr9	130874358	130874359	-	chr9	130874236	130874552	AluSc8	Alu	+
chr9	130873450	130874928	-	TCONS_00015886	1	XLOC_007858	chr9	130874376	130874377	-	chr9	130874236	130874552	AluSc8	Alu	+
chr9	130873450	130874928	-	TCONS_00015886	1	XLOC_007858	chr9	130874440	130874441	-	chr9	130874236	130874552	AluSc8	Alu	+
chr9	130873450	130874928	-	TCONS_00015886	1	XLOC_007858	chr9	130874436	130874437	-	chr9	130874236	130874552	AluSc8	Alu	+
chr9	130873450	130874928	-	TCONS_00015886	1	XLOC_007858	chr9	130874605	130874606	-	chr9	130874552	130874748	AluSx	Alu	+
chr9	130873450	130874928	-	TCONS_00015886	1	XLOC_007858	chr9	130874661	130874662	-	chr9	130874552	130874748	AluSx	Alu	+
chr9	130873450	130874928	-	TCONS_00015886	1	XLOC_007858	chr9	130874662	130874663	-	chr9	130874552	130874748	AluSx	Alu	+
chr9	130873450	130874928	-	TCONS_00015886	1	XLOC_007858	chr9	130874723	130874724	-	chr9	130874552	130874748	AluSx	Alu	+
chr9	130873450	130874928	-	TCONS_00015886	1	XLOC_007858	chr9	130874667	130874668	-	chr9	130874552	130874748	AluSx	Alu	+
chr9	130873450	130874928	-	TCONS_00015886	1	XLOC_007858	chr9	130874805	130874806	-	chr9	130874803	130875108	AluSq2	Alu	-
chr9	130873450	130874928	-	TCONS_00015886	1	XLOC_007858	chr9	130874868	130874869	-	chr9	130874803	130875108	AluSq2	Alu	-
chr9	130873450	130874928	-	TCONS_00015886	1	XLOC_007858	chr9	130874905	130874906	-	chr9	130874803	130875108	AluSq2	Alu	-
chr9	130875160	130876965	-	TCONS_00016480	1	XLOC_007858	chr9	130875304	130875305	-	chr9	130875286	130875562	AluSq2	Alu	+
chr9	130875160	130876965	-	TCONS_00016480	1	XLOC_007858	chr9	130875364	130875365	-	chr9	130875286	130875562	AluSq2	Alu	+
chr9	130875160	130876965	-	TCONS_00016480	1	XLOC_007858	chr9	130875517	130875518	-	chr9	130875286	130875562	AluSq2	Alu	+
chr9	132262772	132266438	-	TCONS_00016491	1	XLOC_007868	chr9	132264752	132264753	+	chr9	132264648	132264851	AluSx	Alu	-
chr9	132262772	132266438	-	TCONS_00016491	1	XLOC_007868	chr9	132264685	132264686	+	chr9	132264648	132264851	AluSx	Alu	-
chr9	132262772	132266438	-	TCONS_00016491	1	XLOC_007868	chr9	132264746	132264747	+	chr9	132264648	132264851	AluSx	Alu	-
chr9	132262772	132266438	-	TCONS_00016491	1	XLOC_007868	chr9	132266420	132266421	+	chr9	132266416	132266735	AluSx	Alu	+
chr9	132262772	132266438	-	TCONS_00016491	1	XLOC_007868	chr9	132264782	132264783	+	chr9	132264648	132264851	AluSx	Alu	-
chr9	132268465	132270807	-	TCONS_00016491	2	XLOC_007868	chr9	132269730	132269731	+	chr9	132269659	132269901	AluSz	Alu	+
chr9	132268465	132270807	-	TCONS_00016491	2	XLOC_007868	chr9	132268996	132268997	+	chr9	132268771	132269073	AluY	Alu	-
chr9	132268465	132270807	-	TCONS_00016491	2	XLOC_007868	chr9	132268956	132268957	+	chr9	132268771	132269073	AluY	Alu	-
chr9	132268465	132270807	-	TCONS_00016491	2	XLOC_007868	chr9	132268855	132268856	+	chr9	132268771	132269073	AluY	Alu	-
chr9	132268465	132270807	-	TCONS_00016491	2	XLOC_007868	chr9	132268914	132268915	+	chr9	132268771	132269073	AluY	Alu	-
chr9	132268465	132270807	-	TCONS_00016491	2	XLOC_007868	chr9	132268981	132268982	+	chr9	132268771	132269073	AluY	Alu	-
chr9	132268465	132270807	-	TCONS_00016491	2	XLOC_007868	chr9	132269676	132269677	+	chr9	132269659	132269901	AluSz	Alu	+
chr9	132268465	132270807	-	TCONS_00016491	2	XLOC_007868	chr9	132268997	132268998	+	chr9	132268771	132269073	AluY	Alu	-
chr9	132268465	132270807	-	TCONS_00016491	2	XLOC_007868	chr9	132269036	132269037	+	chr9	132268771	132269073	AluY	Alu	-
chr9	132268465	132270807	-	TCONS_00016491	2	XLOC_007868	chr9	132269048	132269049	+	chr9	132268771	132269073	AluY	Alu	-
chr9	132268465	132270807	-	TCONS_00016491	2	XLOC_007868	chr9	132269703	132269704	+	chr9	132269659	132269901	AluSz	Alu	+
chr9	132268465	132270807	-	TCONS_00016491	2	XLOC_007868	chr9	132269723	132269724	+	chr9	132269659	132269901	AluSz	Alu	+
chr9	132268465	132270807	-	TCONS_00016491	2	XLOC_007868	chr9	132269731	132269732	+	chr9	132269659	132269901	AluSz	Alu	+
chr9	132268465	132270807	-	TCONS_00016491	2	XLOC_007868	chr9	132269756	132269757	+	chr9	132269659	132269901	AluSz	Alu	+
chr9	132268465	132270807	-	TCONS_00016491	2	XLOC_007868	chr9	132269746	132269747	+	chr9	132269659	132269901	AluSz	Alu	+
chr9	132268465	132270807	-	TCONS_00016491	2	XLOC_007868	chr9	132269772	132269773	+	chr9	132269659	132269901	AluSz	Alu	+
chr9	132268465	132270807	-	TCONS_00016491	2	XLOC_007868	chr9	132270535	132270536	+	chr9	132270396	132270707	AluSx	Alu	+
chr9	132268465	132270807	-	TCONS_00016491	2	XLOC_007868	chr9	132270557	132270558	+	chr9	132270396	132270707	AluSx	Alu	+
chr9	132268465	132270807	-	TCONS_00016491	2	XLOC_007868	chr9	132270634	132270635	+	chr9	132270396	132270707	AluSx	Alu	+
chrX	100258821	100260684	+	TCONS_00017001	1	XLOC_008024	chrX	100259517	100259518	-	chrX	100259477	100259789	AluSp	Alu	-
chrX	100258821	100260684	+	TCONS_00017001	1	XLOC_008024	chrX	100259087	100259088	-	chrX	100258805	100259154	AluJr	Alu	-
chrX	100258821	100260684	+	TCONS_00017001	1	XLOC_008024	chrX	100258849	100258850	-	chrX	100258805	100259154	AluJr	Alu	-
chrX	100258821	100260684	+	TCONS_00017001	1	XLOC_008024	chrX	100259019	100259020	-	chrX	100258805	100259154	AluJr	Alu	-
chrX	100258821	100260684	+	TCONS_00017001	1	XLOC_008024	chrX	100259020	100259021	-	chrX	100258805	100259154	AluJr	Alu	-
chrX	100258821	100260684	+	TCONS_00017001	1	XLOC_008024	chrX	100259050	100259051	-	chrX	100258805	100259154	AluJr	Alu	-
chrX	100258821	100260684	+	TCONS_00017001	1	XLOC_008024	chrX	100259079	100259080	-	chrX	100258805	100259154	AluJr	Alu	-
chrX	100258821	100260684	+	TCONS_00017001	1	XLOC_008024	chrX	100259098	100259099	-	chrX	100258805	100259154	AluJr	Alu	-
chrX	100258821	100260684	+	TCONS_00017001	1	XLOC_008024	chrX	100259123	100259124	-	chrX	100258805	100259154	AluJr	Alu	-
chrX	100258821	100260684	+	TCONS_00017001	1	XLOC_008024	chrX	100259707	100259708	-	chrX	100259477	100259789	AluSp	Alu	-
chrX	100258821	100260684	+	TCONS_00017001	1	XLOC_008024	chrX	100259586	100259587	-	chrX	100259477	100259789	AluSp	Alu	-
chrX	100258821	100260684	+	TCONS_00017001	1	XLOC_008024	chrX	100259666	100259667	-	chrX	100259477	100259789	AluSp	Alu	-
chrX	100258821	100260684	+	TCONS_00017001	1	XLOC_008024	chrX	100259748	100259749	-	chrX	100259477	100259789	AluSp	Alu	-
chrX	100258821	100260684	+	TCONS_00017001	1	XLOC_008024	chrX	100259726	100259727	-	chrX	100259477	100259789	AluSp	Alu	-
chrX	100258821	100260684	+	TCONS_00017001	1	XLOC_008024	chrX	100259780	100259781	-	chrX	100259477	100259789	AluSp	Alu	-
chrX	100258821	100260684	+	TCONS_00017001	1	XLOC_008024	chrX	100260135	100260136	-	chrX	100260099	100260392	AluSz	Alu	+
chrX	100258821	100260684	+	TCONS_00017001	1	XLOC_008024	chrX	100260176	100260177	-	chrX	100260099	100260392	AluSz	Alu	+
chrX	100261611	100262956	+	TCONS_00017001	2	XLOC_008024	chrX	100261790	100261791	-	chrX	100261509	100261802	AluJo	Alu	+
chrX	100261611	100262956	+	TCONS_00017001	2	XLOC_008024	chrX	100261785	100261786	-	chrX	100261509	100261802	AluJo	Alu	+
chrX	100261611	100262956	+	TCONS_00017001	2	XLOC_008024	chrX	100261696	100261697	-	chrX	100261509	100261802	AluJo	Alu	+
chrX	100261611	100262956	+	TCONS_00017001	2	XLOC_008024	chrX	100261753	100261754	-	chrX	100261509	100261802	AluJo	Alu	+
chrX	100261611	100262956	+	TCONS_00017001	2	XLOC_008024	chrX	100262830	100262831	-	chrX	100262728	100262845	FLAM_A	Alu	-
chrX	117990160	117991706	+	TCONS_00016936	7	XLOC_008051	chrX	117991655	117991656	+	chrX	117991561	117991868	AluY	Alu	+
chrX	117990160	117991706	+	TCONS_00016936	7	XLOC_008051	chrX	117991626	117991627	+	chrX	117991561	117991868	AluY	Alu	+
chrX	117990160	117991706	+	TCONS_00016936	7	XLOC_008051	chrX	117991609	117991610	+	chrX	117991561	117991868	AluY	Alu	+
chrX	117990160	117991706	+	TCONS_00016936	7	XLOC_008051	chrX	117991654	117991655	+	chrX	117991561	117991868	AluY	Alu	+
chrX	117990160	117991706	+	TCONS_00016936	7	XLOC_008051	chrX	117991692	117991693	+	chrX	117991561	117991868	AluY	Alu	+
chrX	117990160	117991706	+	TCONS_00016936	7	XLOC_008051	chrX	117991684	117991685	+	chrX	117991561	117991868	AluY	Alu	+
chrX	117990160	117991706	+	TCONS_00016936	7	XLOC_008051	chrX	117991663	117991664	+	chrX	117991561	117991868	AluY	Alu	+
chrX	117990160	117991706	+	TCONS_00016936	7	XLOC_008051	chrX	117991665	117991666	+	chrX	117991561	117991868	AluY	Alu	+
chrX	117990160	117991706	+	TCONS_00016936	7	XLOC_008051	chrX	117991683	117991684	+	chrX	117991561	117991868	AluY	Alu	+
chrX	117990160	117991706	+	TCONS_00016936	7	XLOC_008051	chrX	117991686	117991687	+	chrX	117991561	117991868	AluY	Alu	+
chrX	117990160	117991706	+	TCONS_00016936	7	XLOC_008051	chrX	117991689	117991690	+	chrX	117991561	117991868	AluY	Alu	+
chrX	117990160	117991706	+	TCONS_00016936	7	XLOC_008051	chrX	117991696	117991697	+	chrX	117991561	117991868	AluY	Alu	+
chrX	117990160	117991849	+	TCONS_00017008	7	XLOC_008051	chrX	117991793	117991794	+	chrX	117991561	117991868	AluY	Alu	+
chrX	117990160	117991849	+	TCONS_00017008	7	XLOC_008051	chrX	117991788	117991789	+	chrX	117991561	117991868	AluY	Alu	+
chrX	117990160	117991849	+	TCONS_00017008	7	XLOC_008051	chrX	117991722	117991723	+	chrX	117991561	117991868	AluY	Alu	+
chrX	117990160	117991849	+	TCONS_00017008	7	XLOC_008051	chrX	117991706	117991707	+	chrX	117991561	117991868	AluY	Alu	+
chrX	117990160	117991849	+	TCONS_00017008	7	XLOC_008051	chrX	117991712	117991713	+	chrX	117991561	117991868	AluY	Alu	+
chrX	117990160	117991849	+	TCONS_00017008	7	XLOC_008051	chrX	117991732	117991733	+	chrX	117991561	117991868	AluY	Alu	+
chrX	117990160	117991849	+	TCONS_00017008	7	XLOC_008051	chrX	117991745	117991746	+	chrX	117991561	117991868	AluY	Alu	+
chrX	117990160	117991849	+	TCONS_00017008	7	XLOC_008051	chrX	117991771	117991772	+	chrX	117991561	117991868	AluY	Alu	+
chrX	117990160	117991849	+	TCONS_00017008	7	XLOC_008051	chrX	117991827	117991828	+	chrX	117991561	117991868	AluY	Alu	+
chrX	117990160	117991849	+	TCONS_00017008	7	XLOC_008051	chrX	117991803	117991804	+	chrX	117991561	117991868	AluY	Alu	+
chrX	117990160	117991849	+	TCONS_00017008	7	XLOC_008051	chrX	117991825	117991826	+	chrX	117991561	117991868	AluY	Alu	+
chrX	119055224	119055886	-	TCONS_00017085	1	XLOC_008220	chrX	119055836	119055837	-	chrX	119055800	119056103	AluSc8	Alu	-
chrX	119055224	119055886	-	TCONS_00017085	1	XLOC_008220	chrX	119055837	119055838	-	chrX	119055800	119056103	AluSc8	Alu	-
