# Supplementary material for: Transposable Elements Are Major Contributors to the Origin, Diversification, and Regulation of Vertebrate Long Noncoding RNAs
Source: PLoS Genet. 2013 Apr 25;9(4):e1003470. doi: 10.1371/journal.pgen.1003470 (PMC3636048; doi:10.1371/journal.pgen.1003470)
Supplement: Table S7 — Details of TE content of human Gencode v13 lncRNAs. (XLSX) [file pgen.1003470.s012.xlsx]

## Sheet: TableS7
Transposable elements are major contributors to the content, diversification, and regulation of vertebrate long noncoding RNAs
Aurélie Kapusta, Zev Kronenberg, Vincent J. Lynch, Xiaoyu Zhuo, LeeAnn Ramsay, Guillaume Bourque, Mark Yandell & Cédric Feschotte
Supplementary Table 7: TE content of Gencode v13 lncRNAs
Repeat Masker ouput = hg19 assembly, RM v.330, repbase libraries 20120124, from RM website - corrected for simple fragmentation (see Methods)
1	2	3	4	5	6	7	8	9	10	11	12	13	14	15	16	17	18	19	20	21	22	23	24	25	26	27	28	29	30	31	32	33	34	35	36	37	38	39	40	41	42	43	44	45	46	47	48	49	50
From_Gencode_v13	From_Gencode_v13	From_Gencode_v13	From_Gencode_v13	.	From_Gencode_v13	From_Gencode_v13	From_Gencode_v13	From_Gencode_v13	From_Gencode_v13	.	.	.	.	From_Gencode_v13	From_Gencode_v13	From_Gencode_v13	.	.
GeneID	GeneName	TranscriptID	TranscriptName	ExonID	TranscriptType	TrChr	TrStart	TrEnd	TrStrand	TrLength	TrMatureLen	ExonType	ExonNb	ExChr	ExStart	ExEnd	ExLen	TEoverlapLen	%thisTE-Exon	%thisTE-MatureTr	%ALL-TEs-in-matureTr	Nb_of_Transcripts	TE contribution	TEname	TEclass/fam	TEchr	TEstart	TEend	TEstrand	TE_avg_%div	Teage_2	From Derrien et al. Table S1 (Gencode 7)															If human	If chimp	If Orangutan
																																CSHL_WholeCell_LPA+-_15CellLines : format cellline1@RPKM1,cellline2@RPKM2... => RPKM at the gene level of the CELL compartment from the 115 CSHL RNASeq experiments (15 cell lines) where polyA+ and - together with bioreplicates were averaged.	GeneId_Cod.Pot : Coding potential score computed by the GeneId software	Genc_polyA : 0|1 : does the transcript have a polyA signal annotated by GENCODE in 100bp around TTS (1=yes/0=no)	DiTAG_support : 0|1 : does the transcript have diTAG support for both ends (1=yes/0=no)	5p_completeness_by_cage : 5' completeness based on 12 cell lines polyA+ whole cell cage data (cage clusters filtered by IDR 0.01 and TSS prediction strength >= 0.5) (1=yes/0=no).	Primate	Primate	Primate	Mammal	Mammal	Mammal	Vertebrate	Vertebrate	Vertebrate	Species	14714	13956	13647
ENSG00000254324.1	hsa-mir-151a	ENST00000521276.1	hsa-mir-151a.1-001	ENST00000521276.1_1	sense_intronic	chr8	141742663	141742752	-	89	89	SINGLE	1	chr8	141742663	141742752	89	30	33.7079	33.7079	100	1	TSS	L2c	LINE/L2	chr8	141742722	141742833	+	32.46	Ancient	not in v7	not in v7	not in v7	not in v7	not in v7	not in v7	not in v7		not in v7	not in v7	not in v7	not in v7	not in v7	not in v7	not in v7	not in v7	not in v7	not in v7
ENSG00000254324.1	hsa-mir-151a	ENST00000521276.1	hsa-mir-151a.1-001	ENST00000521276.1_1	sense_intronic	chr8	141742663	141742752	-	89	89	SINGLE	1	chr8	141742663	141742752	89	86	96.6292	96.6292	100	1	PolyA	L2c	LINE/L2	chr8	141742629	141742749	-	32.46	Ancient	not in v7	not in v7	not in v7	not in v7	not in v7	not in v7	not in v7		not in v7	not in v7	not in v7	not in v7	not in v7	not in v7	not in v7	not in v7	not in v7	not in v7
ENSG00000249790.2	RP11-20D14.6	ENST00000422780.3	RP11-20D14.6-001	ENST00000422780.3_1	processed_transcript	chr12	8940853	8947093	+	6240	721	FIRST	1	chr12	8940853	8941382	529	411	77.6938	57.0042	100	3	TSS	LTR12C	LTR/ERV1	chr12	8939679	8941264	+	8.77	Primates	A549@0.072671,AG04450@0.0249845,BJ@0.0840685,GM12878@0.0374645,H1HESC@170.647,HELAS3@0.563654,HEPG2@1.45184,HMEC@0.045429,HSMM@0.296363,HUVEC@2.02431,K562@0.23736,MCF7@0.051412,NHEK@3.27469,NHLF@0.240442,SKNSHRA@0.037652,	-1.19	0	0,0,0	0	0	0		0	0	0	0	0	0	NA	0	0	0
ENSG00000249790.2	RP11-20D14.6	ENST00000422780.3	RP11-20D14.6-001	ENST00000422780.3_1	processed_transcript	chr12	8940853	8947093	+	6240	721	FIRST	1	chr12	8940853	8941382	529	49	9.26276	6.79612	100	3	SPL-3	HERV9-int	LTR/ERV1	chr12	8941333	8946267	+	7.23	Primates	A549@0.072671,AG04450@0.0249845,BJ@0.0840685,GM12878@0.0374645,H1HESC@170.647,HELAS3@0.563654,HEPG2@1.45184,HMEC@0.045429,HSMM@0.296363,HUVEC@2.02431,K562@0.23736,MCF7@0.051412,NHEK@3.27469,NHLF@0.240442,SKNSHRA@0.037652,	-1.19	0	0,0,0	0	0	0		0	0	0	0	0	0	NA	0	0	0
ENSG00000249790.2	RP11-20D14.6	ENST00000422780.3	RP11-20D14.6-001	ENST00000422780.3_1	processed_transcript	chr12	8940853	8947093	+	6240	721	FIRST	1	chr12	8940853	8941382	529	76	14.3667	10.5409	100	3	exonized	HERV9-int	LTR/ERV1	chr12	8941265	8941341	+	7.23	Primates	A549@0.072671,AG04450@0.0249845,BJ@0.0840685,GM12878@0.0374645,H1HESC@170.647,HELAS3@0.563654,HEPG2@1.45184,HMEC@0.045429,HSMM@0.296363,HUVEC@2.02431,K562@0.23736,MCF7@0.051412,NHEK@3.27469,NHLF@0.240442,SKNSHRA@0.037652,	-1.19	0	0,0,0	0	0	0		0	0	0	0	0	0	NA	0	0	0
ENSG00000249790.2	RP11-20D14.6	ENST00000422780.3	RP11-20D14.6-001	ENST00000422780.3_2	processed_transcript	chr12	8940853	8947093	+	6240	721	LAST	2	chr12	8946901	8947093	192	192	100	26.6297	100	3	PolyA_SPL	HERV9-int	LTR/ERV1	chr12	8946474	8947138	+	7.23	Primates	A549@0.072671,AG04450@0.0249845,BJ@0.0840685,GM12878@0.0374645,H1HESC@170.647,HELAS3@0.563654,HEPG2@1.45184,HMEC@0.045429,HSMM@0.296363,HUVEC@2.02431,K562@0.23736,MCF7@0.051412,NHEK@3.27469,NHLF@0.240442,SKNSHRA@0.037652,	-1.19	0	0,0,0	0	0	0		0	0	0	0	0	0	NA	0	0	0
ENSG00000249790.2	RP11-20D14.6	ENST00000540299.1	RP11-20D14.6-002	ENST00000540299.1_1	processed_transcript	chr12	8940870	8946932	+	6062	806	FIRST	1	chr12	8940870	8941382	512	394	76.9531	48.8834	100	3	TSS	LTR12C	LTR/ERV1	chr12	8939679	8941264	+	8.77	Primates	A549@0.072671,AG04450@0.0249845,BJ@0.0840685,GM12878@0.0374645,H1HESC@170.647,HELAS3@0.563654,HEPG2@1.45184,HMEC@0.045429,HSMM@0.296363,HUVEC@2.02431,K562@0.23736,MCF7@0.051412,NHEK@3.27469,NHLF@0.240442,SKNSHRA@0.037652,	-6.78	0	0,0,0	0	0	0		0	0	0	0	0	0	NA	0	0	0
ENSG00000249790.2	RP11-20D14.6	ENST00000540299.1	RP11-20D14.6-002	ENST00000540299.1_1	processed_transcript	chr12	8940870	8946932	+	6062	806	FIRST	1	chr12	8940870	8941382	512	49	9.57031	6.0794	100	3	SPL-3	HERV9-int	LTR/ERV1	chr12	8941333	8946267	+	7.23	Primates	A549@0.072671,AG04450@0.0249845,BJ@0.0840685,GM12878@0.0374645,H1HESC@170.647,HELAS3@0.563654,HEPG2@1.45184,HMEC@0.045429,HSMM@0.296363,HUVEC@2.02431,K562@0.23736,MCF7@0.051412,NHEK@3.27469,NHLF@0.240442,SKNSHRA@0.037652,	-6.78	0	0,0,0	0	0	0		0	0	0	0	0	0	NA	0	0	0
ENSG00000249790.2	RP11-20D14.6	ENST00000540299.1	RP11-20D14.6-002	ENST00000540299.1_1	processed_transcript	chr12	8940870	8946932	+	6062	806	FIRST	1	chr12	8940870	8941382	512	76	14.8438	9.42928	100	3	exonized	HERV9-int	LTR/ERV1	chr12	8941265	8941341	+	7.23	Primates	A549@0.072671,AG04450@0.0249845,BJ@0.0840685,GM12878@0.0374645,H1HESC@170.647,HELAS3@0.563654,HEPG2@1.45184,HMEC@0.045429,HSMM@0.296363,HUVEC@2.02431,K562@0.23736,MCF7@0.051412,NHEK@3.27469,NHLF@0.240442,SKNSHRA@0.037652,	-6.78	0	0,0,0	0	0	0		0	0	0	0	0	0	NA	0	0	0
ENSG00000249790.2	RP11-20D14.6	ENST00000540299.1	RP11-20D14.6-002	ENST00000540299.1_2	processed_transcript	chr12	8940870	8946932	+	6062	806	MIDDLE	2	chr12	8942596	8942859	263	263	100	32.6303	100	3	Both_SPL	HERV9-int	LTR/ERV1	chr12	8941333	8946267	+	7.23	Primates	A549@0.072671,AG04450@0.0249845,BJ@0.0840685,GM12878@0.0374645,H1HESC@170.647,HELAS3@0.563654,HEPG2@1.45184,HMEC@0.045429,HSMM@0.296363,HUVEC@2.02431,K562@0.23736,MCF7@0.051412,NHEK@3.27469,NHLF@0.240442,SKNSHRA@0.037652,	-6.78	0	0,0,0	0	0	0		0	0	0	0	0	0	NA	0	0	0
ENSG00000249790.2	RP11-20D14.6	ENST00000540299.1	RP11-20D14.6-002	ENST00000540299.1_3	processed_transcript	chr12	8940870	8946932	+	6062	806	LAST	3	chr12	8946901	8946932	31	31	100	3.84615	100	3	PolyA_SPL	HERV9-int	LTR/ERV1	chr12	8946474	8947138	+	7.23	Primates	A549@0.072671,AG04450@0.0249845,BJ@0.0840685,GM12878@0.0374645,H1HESC@170.647,HELAS3@0.563654,HEPG2@1.45184,HMEC@0.045429,HSMM@0.296363,HUVEC@2.02431,K562@0.23736,MCF7@0.051412,NHEK@3.27469,NHLF@0.240442,SKNSHRA@0.037652,	-6.78	0	0,0,0	0	0	0		0	0	0	0	0	0	NA	0	0	0
ENSG00000230365.1	RP11-23D5.1	ENST00000437471.1	RP11-23D5.1-001	ENST00000437471.1_2	lincRNA	chr9	11275314	11276314	-	1000	283	LAST	2	chr9	11275314	11275536	222	42	18.9189	14.841	100	1	SPL-3	MER61F	LTR/ERV1	chr9	11275494	11275766	+	14.32	Primates	A549@0,AG04450@0,BJ@0,GM12878@0,H1HESC@0,HELAS3@0,HEPG2@0,HMEC@0,HSMM@0,HUVEC@0,K562@0,MCF7@0,NHEK@0,NHLF@0,SKNSHRA@0,	1.08	0	0,0,1	0	0	0		0	0	0	0	0	0	NA	0	0	0
ENSG00000230365.1	RP11-23D5.1	ENST00000437471.1	RP11-23D5.1-001	ENST00000437471.1_2	lincRNA	chr9	11275314	11276314	-	1000	283	LAST	2	chr9	11275314	11275536	222	201	90.5405	71.0247	100	1	PolyA	MER61F	LTR/ERV1	chr9	11275267	11275515	+	14.32	Primates	A549@0,AG04450@0,BJ@0,GM12878@0,H1HESC@0,HELAS3@0,HEPG2@0,HMEC@0,HSMM@0,HUVEC@0,K562@0,MCF7@0,NHEK@0,NHLF@0,SKNSHRA@0,	1.08	0	0,0,1	0	0	0		0	0	0	0	0	0	NA	0	0	0
ENSG00000230365.1	RP11-23D5.1	ENST00000437471.1	RP11-23D5.1-001	ENST00000437471.1_1	lincRNA	chr9	11275314	11276314	-	1000	283	FIRST	1	chr9	11276253	11276314	61	41	67.2131	14.4876	100	1	SPL-5	L2c	LINE/L2	chr9	11276154	11276294	+	32.46	Ancient	A549@0,AG04450@0,BJ@0,GM12878@0,H1HESC@0,HELAS3@0,HEPG2@0,HMEC@0,HSMM@0,HUVEC@0,K562@0,MCF7@0,NHEK@0,NHLF@0,SKNSHRA@0,	1.08	0	0,0,1	0	0	0		0	0	0	0	0	0	NA	0	0	0
ENSG00000249790.2	RP11-20D14.6	ENST00000514568.2	RP11-20D14.6-003	ENST00000514568.2_1	processed_transcript	chr12	8940870	8948385	+	7515	1970	FIRST	1	chr12	8940870	8941356	486	394	81.07	20	100	3	TSS	LTR12C	LTR/ERV1	chr12	8939679	8941264	+	8.77	Primates	A549@0.072671,AG04450@0.0249845,BJ@0.0840685,GM12878@0.0374645,H1HESC@170.647,HELAS3@0.563654,HEPG2@1.45184,HMEC@0.045429,HSMM@0.296363,HUVEC@2.02431,K562@0.23736,MCF7@0.051412,NHEK@3.27469,NHLF@0.240442,SKNSHRA@0.037652,	4.49	1	0,0,0	0	0	0		0	0	0	0	0	0	NA	0	0	0
ENSG00000249790.2	RP11-20D14.6	ENST00000514568.2	RP11-20D14.6-003	ENST00000514568.2_1	processed_transcript	chr12	8940870	8948385	+	7515	1970	FIRST	1	chr12	8940870	8941356	486	23	4.73251	1.16751	100	3	SPL-3	HERV9-int	LTR/ERV1	chr12	8941333	8946267	+	7.23	Primates	A549@0.072671,AG04450@0.0249845,BJ@0.0840685,GM12878@0.0374645,H1HESC@170.647,HELAS3@0.563654,HEPG2@1.45184,HMEC@0.045429,HSMM@0.296363,HUVEC@2.02431,K562@0.23736,MCF7@0.051412,NHEK@3.27469,NHLF@0.240442,SKNSHRA@0.037652,	4.49	1	0,0,0	0	0	0		0	0	0	0	0	0	NA	0	0	0
ENSG00000249790.2	RP11-20D14.6	ENST00000514568.2	RP11-20D14.6-003	ENST00000514568.2_1	processed_transcript	chr12	8940870	8948385	+	7515	1970	FIRST	1	chr12	8940870	8941356	486	76	15.6379	3.85787	100	3	exonized	HERV9-int	LTR/ERV1	chr12	8941265	8941341	+	7.23	Primates	A549@0.072671,AG04450@0.0249845,BJ@0.0840685,GM12878@0.0374645,H1HESC@170.647,HELAS3@0.563654,HEPG2@1.45184,HMEC@0.045429,HSMM@0.296363,HUVEC@2.02431,K562@0.23736,MCF7@0.051412,NHEK@3.27469,NHLF@0.240442,SKNSHRA@0.037652,	4.49	1	0,0,0	0	0	0		0	0	0	0	0	0	NA	0	0	0
ENSG00000249790.2	RP11-20D14.6	ENST00000514568.2	RP11-20D14.6-003	ENST00000514568.2_2	processed_transcript	chr12	8940870	8948385	+	7515	1970	LAST	2	chr12	8946901	8948385	1484	237	15.9704	12.0305	100	3	SPL-5	HERV9-int	LTR/ERV1	chr12	8946474	8947138	+	7.23	Primates	A549@0.072671,AG04450@0.0249845,BJ@0.0840685,GM12878@0.0374645,H1HESC@170.647,HELAS3@0.563654,HEPG2@1.45184,HMEC@0.045429,HSMM@0.296363,HUVEC@2.02431,K562@0.23736,MCF7@0.051412,NHEK@3.27469,NHLF@0.240442,SKNSHRA@0.037652,	4.49	1	0,0,0	0	0	0		0	0	0	0	0	0	NA	0	0	0
ENSG00000249790.2	RP11-20D14.6	ENST00000514568.2	RP11-20D14.6-003	ENST00000514568.2_2	processed_transcript	chr12	8940870	8948385	+	7515	1970	LAST	2	chr12	8946901	8948385	1484	1246	83.9623	63.2487	100	3	PolyA	LTR12C	LTR/ERV1	chr12	8947139	8948723	+	8.77	Primates	A549@0.072671,AG04450@0.0249845,BJ@0.0840685,GM12878@0.0374645,H1HESC@170.647,HELAS3@0.563654,HEPG2@1.45184,HMEC@0.045429,HSMM@0.296363,HUVEC@2.02431,K562@0.23736,MCF7@0.051412,NHEK@3.27469,NHLF@0.240442,SKNSHRA@0.037652,	4.49	1	0,0,0	0	0	0		0	0	0	0	0	0	NA	0	0	0
ENSG00000204792.2	AC104135.3	ENST00000435984.1	AC104135.3-003	ENST00000435984.1_1	lincRNA	chr2	75145275	75159921	+	14646	562	FIRST	1	chr2	75145275	75145586	311	311	100	55.3381	100	3	TSS_SPL	L2a	LINE/L2	chr2	75144807	75145629	-	29.37	Ancient	A549@0.0008475,AG04450@0.159951,BJ@0.092107,GM12878@0,H1HESC@0.005611,HELAS3@0.172254,HEPG2@0.694821,HMEC@0.157411,HSMM@0,HUVEC@0,K562@0,MCF7@1.79392,NHEK@0.00824,NHLF@0.3051,SKNSHRA@0.0006195,	1.40	0	0,1,0	0	0	1.09204545454545		0	5.07045454545455	0	0	6.12329545454546	0	human,macaque,	1	0	0
ENSG00000204792.2	AC104135.3	ENST00000435984.1	AC104135.3-003	ENST00000435984.1_2	lincRNA	chr2	75145275	75159921	+	14646	562	MIDDLE	2	chr2	75158545	75158663	118	118	100	20.9964	100	3	Both_SPL	FordPrefect	DNA/hAT-Tip100	chr2	75157362	75158827	+	26.46	Ancient	A549@0.0008475,AG04450@0.159951,BJ@0.092107,GM12878@0,H1HESC@0.005611,HELAS3@0.172254,HEPG2@0.694821,HMEC@0.157411,HSMM@0,HUVEC@0,K562@0,MCF7@1.79392,NHEK@0.00824,NHLF@0.3051,SKNSHRA@0.0006195,	1.40	0	0,1,0	0	0	1.09204545454545		0	5.07045454545455	0	0	6.12329545454546	0	human,macaque,	1	0	0
ENSG00000204792.2	AC104135.3	ENST00000435984.1	AC104135.3-003	ENST00000435984.1_3	lincRNA	chr2	75145275	75159921	+	14646	562	LAST	3	chr2	75159788	75159921	133	133	100	23.6655	100	3	PolyA_SPL	LTR41	LTR/ERVL	chr2	75159617	75160198	+	23.54	Ancient	A549@0.0008475,AG04450@0.159951,BJ@0.092107,GM12878@0,H1HESC@0.005611,HELAS3@0.172254,HEPG2@0.694821,HMEC@0.157411,HSMM@0,HUVEC@0,K562@0,MCF7@1.79392,NHEK@0.00824,NHLF@0.3051,SKNSHRA@0.0006195,	1.40	0	0,1,0	0	0	1.09204545454545		0	5.07045454545455	0	0	6.12329545454546	0	human,macaque,	1	0	0
ENSG00000262339.1	RP11-1197K16.2	ENST00000574647.1	RP11-1197K16.2-004	ENST00000574647.1_1	antisense	chr17	80937232	80939614	+	2382	325	FIRST	1	chr17	80937232	80937278	46	46	100	14.1538	100	4	TSS_SPL	L1MEc	LINE/L1	chr17	80936741	80938154	+	25.01	Ancient	not in v7	not in v7	not in v7	not in v7	not in v7	not in v7	not in v7		not in v7	not in v7	not in v7	not in v7	not in v7	not in v7	not in v7	not in v7	not in v7	not in v7
ENSG00000262339.1	RP11-1197K16.2	ENST00000574647.1	RP11-1197K16.2-004	ENST00000574647.1_2	antisense	chr17	80937232	80939614	+	2382	325	LAST	2	chr17	80939335	80939614	279	279	100	85.8462	100	4	PolyA_SPL	LTR23	LTR/ERV1	chr17	80939173	80939645	+	15.21	Primates	not in v7	not in v7	not in v7	not in v7	not in v7	not in v7	not in v7		not in v7	not in v7	not in v7	not in v7	not in v7	not in v7	not in v7	not in v7	not in v7	not in v7
ENSG00000261039.1	RP11-417E7.2	ENST00000564830.1	RP11-417E7.2-001	ENST00000564830.1_3	lincRNA	chr6	169575401	169582835	-	7434	539	LAST	3	chr6	169575401	169575766	365	365	100	67.718	100	1	PolyA_SPL	HAL1b	LINE/L1	chr6	169575363	169575881	+	28.23	Ancient	not in v7	not in v7	not in v7	not in v7	not in v7	not in v7	not in v7		not in v7	not in v7	not in v7	not in v7	not in v7	not in v7	not in v7	not in v7	not in v7	not in v7
ENSG00000261039.1	RP11-417E7.2	ENST00000564830.1	RP11-417E7.2-001	ENST00000564830.1_2	lincRNA	chr6	169575401	169582835	-	7434	539	MIDDLE	2	chr6	169579371	169579489	118	118	100	21.8924	100	1	Both_SPL	THE1A	LTR/ERVL-MaLR	chr6	169579333	169579686	-	10.32	Primates	not in v7	not in v7	not in v7	not in v7	not in v7	not in v7	not in v7		not in v7	not in v7	not in v7	not in v7	not in v7	not in v7	not in v7	not in v7	not in v7	not in v7
ENSG00000261039.1	RP11-417E7.2	ENST00000564830.1	RP11-417E7.2-001	ENST00000564830.1_1	lincRNA	chr6	169575401	169582835	-	7434	539	FIRST	1	chr6	169582779	169582835	56	56	100	10.3896	100	1	TSS_SPL	THE1A	LTR/ERVL-MaLR	chr6	169582703	169583056	-	10.32	Primates	not in v7	not in v7	not in v7	not in v7	not in v7	not in v7	not in v7		not in v7	not in v7	not in v7	not in v7	not in v7	not in v7	not in v7	not in v7	not in v7	not in v7
ENSG00000254066.1	CTB-181F24.1	ENST00000521341.1	CTB-181F24.1-001	ENST00000521341.1_3	lincRNA	chr5	164647583	164668758	-	21175	1861	LAST	3	chr5	164647583	164649026	1443	1443	100	77.539	100	2	PolyA_SPL	L1MEf	LINE/L1	chr5	164646490	164649041	-	26.28	Ancient	A549@0,AG04450@0,BJ@0,GM12878@0.0014245,H1HESC@0,HELAS3@0,HEPG2@0,HMEC@0,HSMM@0,HUVEC@0,K562@0,MCF7@0,NHEK@0,NHLF@0,SKNSHRA@0,	3.35	0	0,0,0	0	0	48.387881926463		0	31.0058518902123	0	0	30.0885551527706	0	NA	0	0	0
ENSG00000254066.1	CTB-181F24.1	ENST00000521341.1	CTB-181F24.1-001	ENST00000521341.1_2	lincRNA	chr5	164647583	164668758	-	21175	1861	MIDDLE	2	chr5	164667468	164667763	295	295	100	15.8517	100	2	Both_SPL	MLT2F	LTR/ERVL	chr5	164667389	164668005	-	27.09	Ancient	A549@0,AG04450@0,BJ@0,GM12878@0.0014245,H1HESC@0,HELAS3@0,HEPG2@0,HMEC@0,HSMM@0,HUVEC@0,K562@0,MCF7@0,NHEK@0,NHLF@0,SKNSHRA@0,	3.35	0	0,0,0	0	0	48.387881926463		0	31.0058518902123	0	0	30.0885551527706	0	NA	0	0	0
ENSG00000254066.1	CTB-181F24.1	ENST00000521341.1	CTB-181F24.1-001	ENST00000521341.1_1	lincRNA	chr5	164647583	164668758	-	21175	1861	FIRST	1	chr5	164668635	164668758	123	123	100	6.60935	100	2	TSS_SPL	ERVL-E-int	LTR/ERVL	chr5	164668007	164669566	-	30.69	Ancient	A549@0,AG04450@0,BJ@0,GM12878@0.0014245,H1HESC@0,HELAS3@0,HEPG2@0,HMEC@0,HSMM@0,HUVEC@0,K562@0,MCF7@0,NHEK@0,NHLF@0,SKNSHRA@0,	3.35	0	0,0,0	0	0	48.387881926463		0	31.0058518902123	0	0	30.0885551527706	0	NA	0	0	0
ENSG00000259712.1	CTD-2184D3.5	ENST00000558607.1	CTD-2184D3.5-001	ENST00000558607.1_2	antisense	chr15	52348872	52392720	-	43848	633	LAST	2	chr15	52348872	52349452	580	580	100	91.6272	100	1	PolyA_SPL	L2a	LINE/L2	chr15	52348398	52349749	+	29.37	Ancient	not in v7	not in v7	not in v7	not in v7	not in v7	not in v7	not in v7		not in v7	not in v7	not in v7	not in v7	not in v7	not in v7	not in v7	not in v7	not in v7	not in v7
ENSG00000259712.1	CTD-2184D3.5	ENST00000558607.1	CTD-2184D3.5-001	ENST00000558607.1_1	antisense	chr15	52348872	52392720	-	43848	633	FIRST	1	chr15	52392667	52392720	53	53	100	8.37283	100	1	TSS_SPL	MER73	LTR/ERVL	chr15	52392477	52393058	-	18.4	Ancient	not in v7	not in v7	not in v7	not in v7	not in v7	not in v7	not in v7		not in v7	not in v7	not in v7	not in v7	not in v7	not in v7	not in v7	not in v7	not in v7	not in v7
ENSG00000230615.1	RP5-1198O20.4	ENST00000453688.1	RP5-1198O20.4-002	ENST00000453688.1_1	lincRNA	chr1	44516786	44541864	+	25078	650	FIRST	1	chr1	44516786	44517166	380	380	100	58.4615	100	5	TSS_SPL	MER66-int	LTR/ERV1	chr1	44516726	44517650	+	21.7	Ancient	A549@0.537469,AG04450@0.571111,BJ@0.809325,GM12878@0,H1HESC@0.009024,HELAS3@5.72677,HEPG2@1.99897,HMEC@0.05084,HSMM@0.0222935,HUVEC@0.0255315,K562@0.0495715,MCF7@0,NHEK@0.183153,NHLF@0.94673,SKNSHRA@0.296892,	-3.53	0	0,0,1	0	0	1.34698222913766		0	1.48701990009008	0	0	3.07190238309721	0	NA	0	0	0
ENSG00000230615.1	RP5-1198O20.4	ENST00000447959.1	RP5-1198O20.4-003	ENST00000447959.1_1	lincRNA	chr1	44516787	44542142	+	25355	758	FIRST	1	chr1	44516787	44517166	379	379	100	50	100	5	TSS_SPL	MER66-int	LTR/ERV1	chr1	44516726	44517650	+	21.7	Ancient	A549@0.537469,AG04450@0.571111,BJ@0.809325,GM12878@0,H1HESC@0.009024,HELAS3@5.72677,HEPG2@1.99897,HMEC@0.05084,HSMM@0.0222935,HUVEC@0.0255315,K562@0.0495715,MCF7@0,NHEK@0.183153,NHLF@0.94673,SKNSHRA@0.296892,	3.45	1	0,0,1	0	0	1.33750762350071		22.2480211081794	1.47656027647896	0	23.2348284960422	3.05029477536085	0	NA	0	0	0
ENSG00000230615.1	RP5-1198O20.4	ENST00000453688.1	RP5-1198O20.4-002	ENST00000453688.1_2	lincRNA	chr1	44516786	44541864	+	25078	650	MIDDLE	2	chr1	44517784	44517858	74	74	100	11.3846	100	5	Both_SPL	HERV9-int	LTR/ERV1	chr1	44517656	44517874	+	7.23	Primates	A549@0.537469,AG04450@0.571111,BJ@0.809325,GM12878@0,H1HESC@0.009024,HELAS3@5.72677,HEPG2@1.99897,HMEC@0.05084,HSMM@0.0222935,HUVEC@0.0255315,K562@0.0495715,MCF7@0,NHEK@0.183153,NHLF@0.94673,SKNSHRA@0.296892,	-3.53	0	0,0,1	0	0	1.34698222913766		0	1.48701990009008	0	0	3.07190238309721	0	NA	0	0	0
ENSG00000230615.1	RP5-1198O20.4	ENST00000453688.1	RP5-1198O20.4-002	ENST00000453688.1_3	lincRNA	chr1	44516786	44541864	+	25078	650	MIDDLE	3	chr1	44526804	44526899	95	95	100	14.6154	100	5	Both_SPL	MER66-int	LTR/ERV1	chr1	44526150	44527041	+	21.7	Ancient	A549@0.537469,AG04450@0.571111,BJ@0.809325,GM12878@0,H1HESC@0.009024,HELAS3@5.72677,HEPG2@1.99897,HMEC@0.05084,HSMM@0.0222935,HUVEC@0.0255315,K562@0.0495715,MCF7@0,NHEK@0.183153,NHLF@0.94673,SKNSHRA@0.296892,	-3.53	0	0,0,1	0	0	1.34698222913766		0	1.48701990009008	0	0	3.07190238309721	0	NA	0	0	0
ENSG00000230615.1	RP5-1198O20.4	ENST00000453688.1	RP5-1198O20.4-002	ENST00000453688.1_4	lincRNA	chr1	44516786	44541864	+	25078	650	LAST	4	chr1	44541763	44541864	101	101	100	15.5385	100	5	PolyA_SPL	LTR16D2	LTR/ERVL	chr1	44541698	44542183	+	29.78	Ancient	A549@0.537469,AG04450@0.571111,BJ@0.809325,GM12878@0,H1HESC@0.009024,HELAS3@5.72677,HEPG2@1.99897,HMEC@0.05084,HSMM@0.0222935,HUVEC@0.0255315,K562@0.0495715,MCF7@0,NHEK@0.183153,NHLF@0.94673,SKNSHRA@0.296892,	-3.53	0	0,0,1	0	0	1.34698222913766		0	1.48701990009008	0	0	3.07190238309721	0	NA	0	0	0
ENSG00000230615.1	RP5-1198O20.4	ENST00000447959.1	RP5-1198O20.4-003	ENST00000447959.1_2	lincRNA	chr1	44516787	44542142	+	25355	758	LAST	2	chr1	44541763	44542142	379	379	100	50	100	5	PolyA_SPL	LTR16D2	LTR/ERVL	chr1	44541698	44542183	+	29.78	Ancient	A549@0.537469,AG04450@0.571111,BJ@0.809325,GM12878@0,H1HESC@0.009024,HELAS3@5.72677,HEPG2@1.99897,HMEC@0.05084,HSMM@0.0222935,HUVEC@0.0255315,K562@0.0495715,MCF7@0,NHEK@0.183153,NHLF@0.94673,SKNSHRA@0.296892,	3.45	1	0,0,1	0	0	1.33750762350071		22.2480211081794	1.47656027647896	0	23.2348284960422	3.05029477536085	0	NA	0	0	0
ENSG00000228636.1	RP5-1051H14.2	ENST00000419836.1	RP5-1051H14.2-001	ENST00000419836.1_2	lincRNA	chr10	9800746	9801200	-	454	342	LAST	2	chr10	9800746	9800930	184	184	100	53.8012	100	1	PolyA_SPL	ERV3-16A3_I-int	LTR/ERVL	chr10	9800341	9800954	-	28.49	Ancient	A549@0,AG04450@0,BJ@0,GM12878@0.030254,H1HESC@0,HELAS3@0,HEPG2@0,HMEC@0,HSMM@0,HUVEC@0,K562@0,MCF7@0,NHEK@0.0148437,NHLF@0,SKNSHRA@0,	6.70	1	0,0,1	0	0	0		0	0	0	0	0	0	NA	0	0	0
ENSG00000228636.1	RP5-1051H14.2	ENST00000419836.1	RP5-1051H14.2-001	ENST00000419836.1_1	lincRNA	chr10	9800746	9801200	-	454	342	FIRST	1	chr10	9801042	9801200	158	158	100	46.1988	100	1	TSS_SPL	MLT1B	LTR/ERVL-MaLR	chr10	9800955	9801324	-	18.85	Ancient	A549@0,AG04450@0,BJ@0,GM12878@0.030254,H1HESC@0,HELAS3@0,HEPG2@0,HMEC@0,HSMM@0,HUVEC@0,K562@0,MCF7@0,NHEK@0.0148437,NHLF@0,SKNSHRA@0,	6.70	1	0,0,1	0	0	0		0	0	0	0	0	0	NA	0	0	0
ENSG00000255429.1	RP11-643G5.6	ENST00000528319.1	RP11-643G5.6-001	ENST00000528319.1_2	processed_transcript	chr11	89279805	89322779	-	42974	229	LAST	2	chr11	89279805	89279863	58	58	100	25.3275	100	1	PolyA_SPL	MSTD	LTR/ERVL-MaLR	chr11	89279728	89280118	-	20.45	Primates	not in v7	not in v7	not in v7	not in v7	not in v7	not in v7	not in v7		not in v7	not in v7	not in v7	not in v7	not in v7	not in v7	not in v7	not in v7	not in v7	not in v7
ENSG00000255429.1	RP11-643G5.6	ENST00000528319.1	RP11-643G5.6-001	ENST00000528319.1_1	processed_transcript	chr11	89279805	89322779	-	42974	229	FIRST	1	chr11	89322608	89322779	171	171	100	74.6725	100	1	TSS_SPL	MLT1G3	LTR/ERVL-MaLR	chr11	89322467	89322907	+	26.2	Ancient	not in v7	not in v7	not in v7	not in v7	not in v7	not in v7	not in v7		not in v7	not in v7	not in v7	not in v7	not in v7	not in v7	not in v7	not in v7	not in v7	not in v7
ENSG00000255477.1	RP11-63D14.1	ENST00000526554.1	RP11-63D14.1-001	ENST00000526554.1_1	lincRNA	chr11	38520545	38521736	+	1191	508	FIRST	1	chr11	38520545	38520784	239	239	100	47.0472	100	1	TSS_SPL	MLT2A2	LTR/ERVL	chr11	38520353	38520860	+	14.02	Primates	A549@0,AG04450@0,BJ@0,GM12878@0,H1HESC@0,HELAS3@0.041631,HEPG2@0,HMEC@0,HSMM@0,HUVEC@0,K562@0,MCF7@0.0358365,NHEK@0,NHLF@0,SKNSHRA@0,	0.65	0	0,0,0	0	0	0		0	0	0	0	0	0	NA	0	0	0
ENSG00000255477.1	RP11-63D14.1	ENST00000526554.1	RP11-63D14.1-001	ENST00000526554.1_2	lincRNA	chr11	38520545	38521736	+	1191	508	LAST	2	chr11	38521467	38521736	269	269	100	52.9528	100	1	PolyA_SPL	MLT1A0	LTR/ERVL-MaLR	chr11	38521406	38521778	+	19.59	Ancient	A549@0,AG04450@0,BJ@0,GM12878@0,H1HESC@0,HELAS3@0.041631,HEPG2@0,HMEC@0,HSMM@0,HUVEC@0,K562@0,MCF7@0.0358365,NHEK@0,NHLF@0,SKNSHRA@0,	0.65	0	0,0,0	0	0	0		0	0	0	0	0	0	NA	0	0	0
ENSG00000258077.1	RP11-114H23.1	ENST00000552466.1	RP11-114H23.1-002	ENST00000552466.1_2	processed_transcript	chr12	76084537	76086138	-	1601	355	LAST	2	chr12	76084537	76084639	102	102	100	28.7324	100	3	PolyA_SPL	Charlie21a	DNA/hAT-Charlie	chr12	76084523	76085286	+	25.64	Ancient	not in v7	not in v7	not in v7	not in v7	not in v7	not in v7	not in v7		not in v7	not in v7	not in v7	not in v7	not in v7	not in v7	not in v7	not in v7	not in v7	not in v7
ENSG00000258077.1	RP11-114H23.1	ENST00000552466.1	RP11-114H23.1-002	ENST00000552466.1_1	processed_transcript	chr12	76084537	76086138	-	1601	355	FIRST	1	chr12	76085885	76086138	253	253	100	71.2676	100	3	TSS_SPL	MamGypLTR3	LTR/Gypsy	chr12	76085865	76086396	+	30.79	Ancient	not in v7	not in v7	not in v7	not in v7	not in v7	not in v7	not in v7		not in v7	not in v7	not in v7	not in v7	not in v7	not in v7	not in v7	not in v7	not in v7	not in v7
ENSG00000225985.1	RP11-214F16.3	ENST00000435885.1	RP11-214F16.3-001	ENST00000435885.1_2	antisense	chr13	100143537	100144751	-	1214	333	LAST	2	chr13	100143537	100143677	140	140	100	42.042	100	1	PolyA_SPL	HERV4_I-int	LTR/ERV1	chr13	100139831	100143686	-	18.31	Primates	A549@0,AG04450@0,BJ@0,GM12878@0.041311,H1HESC@0.006468,HELAS3@0.0346685,HEPG2@0.108639,HMEC@0,HSMM@0,HUVEC@0.0072885,K562@0,MCF7@0,NHEK@0,NHLF@0,SKNSHRA@0.010684,	-9.04	0	0,0,0	0	0	0		0	0	0	0	0	0	NA	0	0	0
ENSG00000225985.1	RP11-214F16.3	ENST00000435885.1	RP11-214F16.3-001	ENST00000435885.1_1	antisense	chr13	100143537	100144751	-	1214	333	FIRST	1	chr13	100144558	100144751	193	193	100	57.958	100	1	TSS_SPL	HERV4_I-int	LTR/ERV1	chr13	100144557	100146517	-	18.31	Primates	A549@0,AG04450@0,BJ@0,GM12878@0.041311,H1HESC@0.006468,HELAS3@0.0346685,HEPG2@0.108639,HMEC@0,HSMM@0,HUVEC@0.0072885,K562@0,MCF7@0,NHEK@0,NHLF@0,SKNSHRA@0.010684,	-9.04	0	0,0,0	0	0	0		0	0	0	0	0	0	NA	0	0	0
ENSG00000231882.1	F10-AS1	ENST00000424635.1	F10-AS1-001	ENST00000424635.1_2	antisense	chr13	113782469	113783194	-	725	415	LAST	2	chr13	113782469	113782739	270	270	100	65.0602	100	1	PolyA_SPL	MER4D	LTR/ERV1	chr13	113782440	113782892	-	16.55	Primates	A549@0,AG04450@0,BJ@0.0310415,GM12878@0,H1HESC@0.0287105,HELAS3@0.044093,HEPG2@0.0615285,HMEC@0,HSMM@0,HUVEC@0,K562@0,MCF7@0,NHEK@0,NHLF@0,SKNSHRA@0.0217635,	1.07	0	0,0,1	0	0	0		0	0	15.252	0	0	74.413	NA	0	0	0
ENSG00000231882.1	F10-AS1	ENST00000424635.1	F10-AS1-001	ENST00000424635.1_1	antisense	chr13	113782469	113783194	-	725	415	FIRST	1	chr13	113783049	113783194	145	145	100	34.9398	100	1	TSS_SPL	AluSz	SINE/Alu	chr13	113782893	113783224	+	12.11	Primates	A549@0,AG04450@0,BJ@0.0310415,GM12878@0,H1HESC@0.0287105,HELAS3@0.044093,HEPG2@0.0615285,HMEC@0,HSMM@0,HUVEC@0,K562@0,MCF7@0,NHEK@0,NHLF@0,SKNSHRA@0.0217635,	1.07	0	0,0,1	0	0	0		0	0	15.252	0	0	74.413	NA	0	0	0
ENSG00000259087.1	RP11-356O9.2	ENST00000556024.1	RP11-356O9.2-002	ENST00000556024.1_2	processed_transcript	chr14	38025363	38036300	-	10937	361	LAST	2	chr14	38025363	38025572	209	209	100	57.8947	100	2	PolyA_SPL	SVA_D	Other	chr14	38023857	38025731	-	3.78	Primates	not in v7	not in v7	not in v7	not in v7	not in v7	not in v7	not in v7		not in v7	not in v7	not in v7	not in v7	not in v7	not in v7	not in v7	not in v7	not in v7	not in v7
ENSG00000259087.1	RP11-356O9.2	ENST00000556024.1	RP11-356O9.2-002	ENST00000556024.1_1	processed_transcript	chr14	38025363	38036300	-	10937	361	FIRST	1	chr14	38036148	38036300	152	152	100	42.1053	100	2	TSS_SPL	AmnSINE2	SINE/Deu	chr14	38036111	38036400	+	30.81	Ancient	not in v7	not in v7	not in v7	not in v7	not in v7	not in v7	not in v7		not in v7	not in v7	not in v7	not in v7	not in v7	not in v7	not in v7	not in v7	not in v7	not in v7
ENSG00000260608.1	RP11-382A20.7	ENST00000570202.1	RP11-382A20.7-001	ENST00000570202.1_1	antisense	chr15	83681413	83730597	+	49184	419	FIRST	1	chr15	83681413	83681474	61	61	100	14.5585	100	1	TSS_SPL	L2c	LINE/L2	chr15	83681200	83681665	-	32.46	Ancient	not in v7	not in v7	not in v7	not in v7	not in v7	not in v7	not in v7		not in v7	not in v7	not in v7	not in v7	not in v7	not in v7	not in v7	not in v7	not in v7	not in v7
ENSG00000260608.1	RP11-382A20.7	ENST00000570202.1	RP11-382A20.7-001	ENST00000570202.1_2	antisense	chr15	83681413	83730597	+	49184	419	LAST	2	chr15	83730239	83730597	358	358	100	85.4415	100	1	PolyA_SPL	MLT1H	LTR/ERVL-MaLR	chr15	83730174	83730643	+	26.7	Ancient	not in v7	not in v7	not in v7	not in v7	not in v7	not in v7	not in v7		not in v7	not in v7	not in v7	not in v7	not in v7	not in v7	not in v7	not in v7	not in v7	not in v7
ENSG00000260624.1	RP11-24D15.1	ENST00000562667.1	RP11-24D15.1-002	ENST00000562667.1_2	antisense	chr15	74163291	74164348	-	1057	314	LAST	2	chr15	74163291	74163541	250	250	100	79.6178	100	2	PolyA_SPL	MER70C	LTR/ERVL	chr15	74163158	74163700	-	23.05	Ancient	not in v7	not in v7	not in v7	not in v7	not in v7	not in v7	not in v7		not in v7	not in v7	not in v7	not in v7	not in v7	not in v7	not in v7	not in v7	not in v7	not in v7
ENSG00000260624.1	RP11-24D15.1	ENST00000562667.1	RP11-24D15.1-002	ENST00000562667.1_1	antisense	chr15	74163291	74164348	-	1057	314	FIRST	1	chr15	74164284	74164348	64	64	100	20.3822	100	2	TSS_SPL	MIRc	SINE/MIR	chr15	74164264	74164393	-	29.57	Ancient	not in v7	not in v7	not in v7	not in v7	not in v7	not in v7	not in v7		not in v7	not in v7	not in v7	not in v7	not in v7	not in v7	not in v7	not in v7	not in v7	not in v7
ENSG00000260780.1	RP11-580I1.1	ENST00000568541.1	RP11-580I1.1-001	ENST00000568541.1_1	lincRNA	chr15	24451931	24471001	+	19070	553	FIRST	1	chr15	24451931	24452040	109	109	100	19.7107	100	1	TSS_SPL	AluJo	SINE/Alu	chr15	24451912	24452196	-	16.42	Primates	not in v7	not in v7	not in v7	not in v7	not in v7	not in v7	not in v7		not in v7	not in v7	not in v7	not in v7	not in v7	not in v7	not in v7	not in v7	not in v7	not in v7
ENSG00000260780.1	RP11-580I1.1	ENST00000568541.1	RP11-580I1.1-001	ENST00000568541.1_2	lincRNA	chr15	24451931	24471001	+	19070	553	MIDDLE	2	chr15	24470443	24470774	331	331	100	59.8553	100	1	Both_SPL	ERVL47-int	LTR/ERVL	chr15	24469773	24471217	+	23.16	Primates	not in v7	not in v7	not in v7	not in v7	not in v7	not in v7	not in v7		not in v7	not in v7	not in v7	not in v7	not in v7	not in v7	not in v7	not in v7	not in v7	not in v7
ENSG00000260780.1	RP11-580I1.1	ENST00000568541.1	RP11-580I1.1-001	ENST00000568541.1_3	lincRNA	chr15	24451931	24471001	+	19070	553	LAST	3	chr15	24470888	24471001	113	113	100	20.434	100	1	PolyA_SPL	ERVL47-int	LTR/ERVL	chr15	24469773	24471217	+	23.16	Primates	not in v7	not in v7	not in v7	not in v7	not in v7	not in v7	not in v7		not in v7	not in v7	not in v7	not in v7	not in v7	not in v7	not in v7	not in v7	not in v7	not in v7
ENSG00000260095.1	RP11-715J22.3	ENST00000561653.1	RP11-715J22.3-001	ENST00000561653.1_1	antisense	chr16	2502582	2502978	-	396	396	SINGLE	1	chr16	2502582	2502978	396	396	100	100	100	1	TSS_PolyA	L1MB7	LINE/L1	chr16	2502561	2503132	-	19.22	Ancient	not in v7	not in v7	not in v7	not in v7	not in v7	not in v7	not in v7		not in v7	not in v7	not in v7	not in v7	not in v7	not in v7	not in v7	not in v7	not in v7	not in v7
ENSG00000260441.1	RP11-96D1.7	ENST00000569843.1	RP11-96D1.7-002	ENST00000569843.1_2	antisense	chr16	68290065	68292770	-	2705	286	LAST	2	chr16	68290065	68290319	254	254	100	88.8112	100	2	PolyA_SPL	LTR47A	LTR/ERVL	chr16	68289991	68290384	-	16.17	Primates	not in v7	not in v7	not in v7	not in v7	not in v7	not in v7	not in v7		not in v7	not in v7	not in v7	not in v7	not in v7	not in v7	not in v7	not in v7	not in v7	not in v7
ENSG00000260441.1	RP11-96D1.7	ENST00000569843.1	RP11-96D1.7-002	ENST00000569843.1_1	antisense	chr16	68290065	68292770	-	2705	286	FIRST	1	chr16	68292738	68292770	32	32	100	11.1888	100	2	TSS_SPL	AluJb	SINE/Alu	chr16	68292541	68292879	+	16.49	Primates	not in v7	not in v7	not in v7	not in v7	not in v7	not in v7	not in v7		not in v7	not in v7	not in v7	not in v7	not in v7	not in v7	not in v7	not in v7	not in v7	not in v7
ENSG00000260541.1	LA16c-429E7.1	ENST00000570247.1	LA16c-429E7.1-001	ENST00000570247.1_2	sense_overlapping	chr16	1891021	1893548	-	2527	218	LAST	2	chr16	1891021	1891131	110	110	100	50.4587	100	1	PolyA_SPL	AluSq2	SINE/Alu	chr16	1891006	1891318	-	10.62	Primates	not in v7	not in v7	not in v7	not in v7	not in v7	not in v7	not in v7		not in v7	not in v7	not in v7	not in v7	not in v7	not in v7	not in v7	not in v7	not in v7	not in v7
ENSG00000260541.1	LA16c-429E7.1	ENST00000570247.1	LA16c-429E7.1-001	ENST00000570247.1_1	sense_overlapping	chr16	1891021	1893548	-	2527	218	FIRST	1	chr16	1893440	1893548	108	108	100	49.5413	100	1	TSS_SPL	AluSz	SINE/Alu	chr16	1893418	1893718	+	12.11	Primates	not in v7	not in v7	not in v7	not in v7	not in v7	not in v7	not in v7		not in v7	not in v7	not in v7	not in v7	not in v7	not in v7	not in v7	not in v7	not in v7	not in v7
ENSG00000262973.1	RP11-708H21.4	ENST00000575159.1	RP11-708H21.4-001	ENST00000575159.1_1	lincRNA	chr17	47249257	47250608	+	1351	1351	SINGLE	1	chr17	47249257	47250608	1351	1351	100	100	100	1	TSS_PolyA	HERVK9-int	LTR/ERVK	chr17	47248517	47253015	-	7.09	Primates	not in v7	not in v7	not in v7	not in v7	not in v7	not in v7	not in v7		not in v7	not in v7	not in v7	not in v7	not in v7	not in v7	not in v7	not in v7	not in v7	not in v7
ENSG00000266340.1	RP11-848P1.4	ENST00000584499.1	RP11-848P1.4-001	ENST00000584499.1_2	antisense	chr17	29305628	29307268	-	1640	666	LAST	2	chr17	29305628	29306222	594	594	100	89.1892	100	1	SPL-5	SVA_E	Other	chr17	29305628	29307352	-	5.27	Primates	not in v7	not in v7	not in v7	not in v7	not in v7	not in v7	not in v7		not in v7	not in v7	not in v7	not in v7	not in v7	not in v7	not in v7	not in v7	not in v7	not in v7
ENSG00000266340.1	RP11-848P1.4	ENST00000584499.1	RP11-848P1.4-001	ENST00000584499.1_1	antisense	chr17	29305628	29307268	-	1640	666	FIRST	1	chr17	29307196	29307268	72	72	100	10.8108	100	1	TSS_SPL	SVA_E	Other	chr17	29305628	29307352	-	5.27	Primates	not in v7	not in v7	not in v7	not in v7	not in v7	not in v7	not in v7		not in v7	not in v7	not in v7	not in v7	not in v7	not in v7	not in v7	not in v7	not in v7	not in v7
ENSG00000232294.1	RP4-715N11.2	ENST00000437987.1	RP4-715N11.2-006	ENST00000437987.1_1	lincRNA	chr20	51297967	51307119	+	9152	180	FIRST	1	chr20	51297967	51298089	122	122	100	67.7778	100	6	TSS_SPL	L4_A_Mam	LINE/RTE-X	chr20	51297910	51298366	+	30.93	Ancient	A549@0,AG04450@0,BJ@0,GM12878@0,H1HESC@0,HELAS3@0,HEPG2@0,HMEC@0,HSMM@0,HUVEC@0,K562@0.0486775,MCF7@0,NHEK@0,NHLF@0,SKNSHRA@0.0048875,	-4.87	0	0,0,0	0	0	25.3632107023411		11.6888888888889	38.6896321070234	0	12.0888888888889	38.0070234113712	0	NA	0	0	0
ENSG00000232294.1	RP4-715N11.2	ENST00000437987.1	RP4-715N11.2-006	ENST00000437987.1_2	lincRNA	chr20	51297967	51307119	+	9152	180	LAST	2	chr20	51307061	51307119	58	58	100	32.2222	100	6	PolyA_SPL	AluJb	SINE/Alu	chr20	51306886	51307175	-	16.49	Primates	A549@0,AG04450@0,BJ@0,GM12878@0,H1HESC@0,HELAS3@0,HEPG2@0,HMEC@0,HSMM@0,HUVEC@0,K562@0.0486775,MCF7@0,NHEK@0,NHLF@0,SKNSHRA@0.0048875,	-4.87	0	0,0,0	0	0	25.3632107023411		11.6888888888889	38.6896321070234	0	12.0888888888889	38.0070234113712	0	NA	0	0	0
ENSG00000224388.1	BACE2-IT1	ENST00000433378.1	BACE2-IT1-001	ENST00000433378.1_1	antisense	chr21	42552024	42552553	+	529	380	FIRST	1	chr21	42552024	42552211	187	187	100	49.2105	100	1	TSS_SPL	MER66B	LTR/ERV1	chr21	42551811	42552256	-	17.62	Ancient	A549@0,AG04450@0.0164785,BJ@0,GM12878@0,H1HESC@0.0149905,HELAS3@0.0853305,HEPG2@0.016263,HMEC@0,HSMM@0,HUVEC@0.167434,K562@0,MCF7@0,NHEK@0.013616,NHLF@0,SKNSHRA@0,	0	0	0,0,0	0	0	0		0	0	0	126.247368421053	255.578231292517	219.254	NA	0	0	0
ENSG00000224388.1	BACE2-IT1	ENST00000433378.1	BACE2-IT1-001	ENST00000433378.1_2	antisense	chr21	42552024	42552553	+	529	380	LAST	2	chr21	42552360	42552553	193	193	100	50.7895	100	1	PolyA_SPL	MER66-int	LTR/ERV1	chr21	42552257	42554454	-	21.7	Ancient	A549@0,AG04450@0.0164785,BJ@0,GM12878@0,H1HESC@0.0149905,HELAS3@0.0853305,HEPG2@0.016263,HMEC@0,HSMM@0,HUVEC@0.167434,K562@0,MCF7@0,NHEK@0.013616,NHLF@0,SKNSHRA@0,	0	0	0,0,0	0	0	0		0	0	0	126.247368421053	255.578231292517	219.254	NA	0	0	0
ENSG00000225745.4	AL773572.7	ENST00000414699.1	AL773572.7-002	ENST00000414699.1_3	processed_transcript	chr21	42552459	42558247	-	5788	333	LAST	3	chr21	42552459	42552500	41	41	100	12.3123	100	4	PolyA_SPL	MER66-int	LTR/ERV1	chr21	42552257	42554454	-	21.7	Ancient	A549@0,AG04450@0,BJ@0,GM12878@0,H1HESC@0.00592,HELAS3@0.286632,HEPG2@0.0840305,HMEC@0,HSMM@0,HUVEC@0,K562@0.007646,MCF7@0.00906,NHEK@0,NHLF@0,SKNSHRA@0,	0	0	0,1,1	0	0	0		0	0	0	35.5825825825826	1.32544487250046	0	NA	0	0	0
ENSG00000225745.4	AL773572.7	ENST00000414699.1	AL773572.7-002	ENST00000414699.1_2	processed_transcript	chr21	42552459	42558247	-	5788	333	MIDDLE	2	chr21	42554077	42554172	95	95	100	28.5285	100	4	Both_SPL	MER66-int	LTR/ERV1	chr21	42552257	42554454	-	21.7	Ancient	A549@0,AG04450@0,BJ@0,GM12878@0,H1HESC@0.00592,HELAS3@0.286632,HEPG2@0.0840305,HMEC@0,HSMM@0,HUVEC@0,K562@0.007646,MCF7@0.00906,NHEK@0,NHLF@0,SKNSHRA@0,	0	0	0,1,1	0	0	0		0	0	0	35.5825825825826	1.32544487250046	0	NA	0	0	0
ENSG00000225745.4	AL773572.7	ENST00000414699.1	AL773572.7-002	ENST00000414699.1_1	processed_transcript	chr21	42552459	42558247	-	5788	333	FIRST	1	chr21	42558050	42558247	197	197	100	59.1592	100	4	TSS_SPL	MER66-int	LTR/ERV1	chr21	42554641	42558527	-	21.7	Ancient	A549@0,AG04450@0,BJ@0,GM12878@0,H1HESC@0.00592,HELAS3@0.286632,HEPG2@0.0840305,HMEC@0,HSMM@0,HUVEC@0,K562@0.007646,MCF7@0.00906,NHEK@0,NHLF@0,SKNSHRA@0,	0	0	0,1,1	0	0	0		0	0	0	35.5825825825826	1.32544487250046	0	NA	0	0	0
ENSG00000232079.1	AL035610.1	ENST00000423808.1	AL035610.1-003	ENST00000423808.1_1	lincRNA	chr21	29462633	29475109	+	12476	447	FIRST	1	chr21	29462633	29462840	207	207	100	46.3087	100	4	TSS_SPL	L1PB1	LINE/L1	chr21	29459905	29463125	-	10.56	Primates	A549@0.0352155,AG04450@0,BJ@0,GM12878@0.0665525,H1HESC@0,HELAS3@0.0140275,HEPG2@0,HMEC@0,HSMM@0,HUVEC@0,K562@0,MCF7@0.0025015,NHEK@0,NHLF@0,SKNSHRA@0.001296,	-2.19	0	0,0,0	0	0	0		0	5.62168454311133	0	0	6.18799368088468	0	NA	0	0	0
ENSG00000232079.1	AL035610.1	ENST00000423808.1	AL035610.1-003	ENST00000423808.1_2	lincRNA	chr21	29462633	29475109	+	12476	447	LAST	2	chr21	29474869	29475109	240	240	100	53.6913	100	4	PolyA_SPL	L4_C_Mam	LINE/RTE-X	chr21	29474303	29475307	-	30.96	Ancient	A549@0.0352155,AG04450@0,BJ@0,GM12878@0.0665525,H1HESC@0,HELAS3@0.0140275,HEPG2@0,HMEC@0,HSMM@0,HUVEC@0,K562@0,MCF7@0.0025015,NHEK@0,NHLF@0,SKNSHRA@0.001296,	-2.19	0	0,0,0	0	0	0		0	5.62168454311133	0	0	6.18799368088468	0	NA	0	0	0
ENSG00000248667.1	CTD-2331D11.2	ENST00000511793.1	CTD-2331D11.2-001	ENST00000511793.1_1	lincRNA	chr5	84715846	84716269	-	423	423	SINGLE	1	chr5	84715846	84716269	423	423	100	100	100	1	TSS_PolyA	MLT1G3	LTR/ERVL-MaLR	chr5	84715770	84716292	+	26.2	Ancient	A549@0,AG04450@0,BJ@0,GM12878@0.546924,H1HESC@0.014018,HELAS3@0,HEPG2@0,HMEC@0,HSMM@0,HUVEC@0,K562@1.03223,MCF7@0.0094835,NHEK@0,NHLF@0,SKNSHRA@0,	-4.70	0	0,0,0	0	0	0		0	0	0	0	0	0	NA	0	0	0
ENSG00000261757.1	AC005592.3	ENST00000566527.1	AC005592.3-001	ENST00000566527.1_1	lincRNA	chr5	142083347	142084986	+	1639	1639	SINGLE	1	chr5	142083347	142084986	1639	1639	100	100	100	1	TSS_PolyA	L1MEg	LINE/L1	chr5	142083179	142084996	-	27.07	Ancient	not in v7	not in v7	not in v7	not in v7	not in v7	not in v7	not in v7		not in v7	not in v7	not in v7	not in v7	not in v7	not in v7	not in v7	not in v7	not in v7	not in v7
ENSG00000229540.1	RP11-625P7.1	ENST00000428023.1	RP11-625P7.1-001	ENST00000428023.1_1	lincRNA	chr6	4226935	4227505	+	570	234	FIRST	1	chr6	4226935	4227101	166	166	100	70.9402	100	1	TSS_SPL	HERVL74-int	LTR/ERVL	chr6	4226831	4227103	+	22.32	Ancient	A549@0,AG04450@0,BJ@0,GM12878@0,H1HESC@0,HELAS3@0,HEPG2@0,HMEC@0,HSMM@0,HUVEC@0,K562@0,MCF7@0,NHEK@0,NHLF@0,SKNSHRA@0,	-5.32	0	0,0,0	0	0	0		0	0	0	0	0	0	NA	0	0	0
ENSG00000229540.1	RP11-625P7.1	ENST00000428023.1	RP11-625P7.1-001	ENST00000428023.1_2	lincRNA	chr6	4226935	4227505	+	570	234	LAST	2	chr6	4227437	4227505	68	68	100	29.0598	100	1	SPL-5	HERVL74-int	LTR/ERVL	chr6	4227414	4227505	+	22.32	Ancient	A549@0,AG04450@0,BJ@0,GM12878@0,H1HESC@0,HELAS3@0,HEPG2@0,HMEC@0,HSMM@0,HUVEC@0,K562@0,MCF7@0,NHEK@0,NHLF@0,SKNSHRA@0,	-5.32	0	0,0,0	0	0	0		0	0	0	0	0	0	NA	0	0	0
ENSG00000260574.1	RP11-801I18.1	ENST00000565962.1	RP11-801I18.1-001	ENST00000565962.1_1	lincRNA	chr6	82679170	82679256	-	86	86	SINGLE	1	chr6	82679170	82679256	86	86	100	100	100	1	TSS_PolyA	L2	LINE/L2	chr6	82678398	82679288	+	32.38	Ancient	not in v7	not in v7	not in v7	not in v7	not in v7	not in v7	not in v7		not in v7	not in v7	not in v7	not in v7	not in v7	not in v7	not in v7	not in v7	not in v7	not in v7
ENSG00000227489.1	AC006458.3	ENST00000445093.1	AC006458.3-001	ENST00000445093.1_1	lincRNA	chr7	15105832	15108276	+	2444	651	FIRST	1	chr7	15105832	15106137	305	305	100	46.851	100	1	TSS_SPL	LTR37-int	LTR/ERV1	chr7	15105637	15106334	+	23.53	Ancient	A549@0,AG04450@0,BJ@0,GM12878@0.0134355,H1HESC@0,HELAS3@0,HEPG2@0,HMEC@0,HSMM@0,HUVEC@0,K562@0,MCF7@0,NHEK@0,NHLF@0,SKNSHRA@0,	-2.33	0	0,1,1	0	0	0		0	1.66164154103853	0	0	1.73534338358459	0	chimp,cow,dog,elephant,horse,human,macaque,marmoset,orangutan,panda,pig,rabbit,rat,	1	1	1
ENSG00000227489.1	AC006458.3	ENST00000445093.1	AC006458.3-001	ENST00000445093.1_2	lincRNA	chr7	15105832	15108276	+	2444	651	LAST	2	chr7	15107930	15108276	346	346	100	53.149	100	1	PolyA_SPL	LTR37-int	LTR/ERV1	chr7	15107216	15108378	+	23.53	Ancient	A549@0,AG04450@0,BJ@0,GM12878@0.0134355,H1HESC@0,HELAS3@0,HEPG2@0,HMEC@0,HSMM@0,HUVEC@0,K562@0,MCF7@0,NHEK@0,NHLF@0,SKNSHRA@0,	-2.33	0	0,1,1	0	0	0		0	1.66164154103853	0	0	1.73534338358459	0	chimp,cow,dog,elephant,horse,human,macaque,marmoset,orangutan,panda,pig,rabbit,rat,	1	1	1
ENSG00000253275.1	RP11-566H8.1	ENST00000520391.1	RP11-566H8.1-001	ENST00000520391.1_1	lincRNA	chr8	31354939	31356128	+	1189	326	FIRST	1	chr8	31354939	31355072	133	133	100	40.7975	100	1	TSS_SPL	LTR50	LTR/ERVL	chr8	31354687	31355287	+	24.63	Ancient	A549@0,AG04450@0,BJ@0,GM12878@0,H1HESC@0,HELAS3@0,HEPG2@0,HMEC@0,HSMM@0,HUVEC@0,K562@0,MCF7@0,NHEK@0,NHLF@0,SKNSHRA@0.0166785,	0	0	0,0,0	0	0	0		0	0	13.281	0	0	19.884	NA	0	0	0
ENSG00000253275.1	RP11-566H8.1	ENST00000520391.1	RP11-566H8.1-001	ENST00000520391.1_2	lincRNA	chr8	31354939	31356128	+	1189	326	LAST	2	chr8	31355935	31356128	193	193	100	59.2025	100	1	PolyA_SPL	L1MC	LINE/L1	chr8	31355677	31356253	-	22.45	Ancient	A549@0,AG04450@0,BJ@0,GM12878@0,H1HESC@0,HELAS3@0,HEPG2@0,HMEC@0,HSMM@0,HUVEC@0,K562@0,MCF7@0,NHEK@0,NHLF@0,SKNSHRA@0.0166785,	0	0	0,0,0	0	0	0		0	0	13.281	0	0	19.884	NA	0	0	0
ENSG00000225393.1	RP11-218L14.4	ENST00000447347.1	RP11-218L14.4-001	ENST00000447347.1_1	antisense	chrX	154697947	154716707	+	18760	551	FIRST	1	chrX	154697947	154698035	88	88	100	15.971	100	1	TSS_SPL	HAL1b	LINE/L1	chrX	154696936	154698189	-	28.23	Ancient	A549@0.064303,AG04450@0.081708,BJ@0.0556615,GM12878@0.027976,H1HESC@0.0354935,HELAS3@0.358807,HEPG2@0.41467,HMEC@0,HSMM@0.0176725,HUVEC@0.043258,K562@0.0167445,MCF7@0.328567,NHEK@0.0150597,NHLF@0,SKNSHRA@0.055105,	3.74	0	0,0,1	0	16.049001814882	0		17.6606170598911	2.57236227824463	0	17.7949183303085	3.82105783489867	0	chimp,human,macaque,orangutan,	1	1	1
ENSG00000225393.1	RP11-218L14.4	ENST00000447347.1	RP11-218L14.4-001	ENST00000447347.1_2	antisense	chrX	154697947	154716707	+	18760	551	LAST	2	chrX	154716244	154716707	463	463	100	84.029	100	1	PolyA_SPL	L1PA13	LINE/L1	chrX	154716238	154717502	-	12.94	Primates	A549@0.064303,AG04450@0.081708,BJ@0.0556615,GM12878@0.027976,H1HESC@0.0354935,HELAS3@0.358807,HEPG2@0.41467,HMEC@0,HSMM@0.0176725,HUVEC@0.043258,K562@0.0167445,MCF7@0.328567,NHEK@0.0150597,NHLF@0,SKNSHRA@0.055105,	3.74	0	0,0,1	0	16.049001814882	0		17.6606170598911	2.57236227824463	0	17.7949183303085	3.82105783489867	0	chimp,human,macaque,orangutan,	1	1	1
ENSG00000254488.1	RP11-65G9.1	ENST00000527562.1	RP11-65G9.1-001	ENST00000527562.1_3	lincRNA	chrY	23200175	23206610	-	6435	980	LAST	3	chrY	23200175	23200930	755	755	100	77.0408	100	1	PolyA_SPL	HERVH-int	LTR/ERV1	chrY	23200101	23206630	-	12.07	Primates	A549@0,AG04450@0,BJ@0,GM12878@0,H1HESC@0,HELAS3@0,HEPG2@0,HMEC@0,HSMM@0,HUVEC@0,K562@0,MCF7@0,NHEK@0,NHLF@0,SKNSHRA@0,	-0.79	0	0,0,0	0	0	0		0	0	0	0	0	0	NA	0	0	0
ENSG00000254488.1	RP11-65G9.1	ENST00000527562.1	RP11-65G9.1-001	ENST00000527562.1_2	lincRNA	chrY	23200175	23206610	-	6435	980	MIDDLE	2	chrY	23204155	23204255	100	100	100	10.2041	100	1	Both_SPL	HERVH-int	LTR/ERV1	chrY	23200101	23206630	-	12.07	Primates	A549@0,AG04450@0,BJ@0,GM12878@0,H1HESC@0,HELAS3@0,HEPG2@0,HMEC@0,HSMM@0,HUVEC@0,K562@0,MCF7@0,NHEK@0,NHLF@0,SKNSHRA@0,	-0.79	0	0,0,0	0	0	0		0	0	0	0	0	0	NA	0	0	0
ENSG00000254488.1	RP11-65G9.1	ENST00000527562.1	RP11-65G9.1-001	ENST00000527562.1_1	lincRNA	chrY	23200175	23206610	-	6435	980	FIRST	1	chrY	23206485	23206610	125	125	100	12.7551	100	1	TSS_SPL	HERVH-int	LTR/ERV1	chrY	23200101	23206630	-	12.07	Primates	A549@0,AG04450@0,BJ@0,GM12878@0,H1HESC@0,HELAS3@0,HEPG2@0,HMEC@0,HSMM@0,HUVEC@0,K562@0,MCF7@0,NHEK@0,NHLF@0,SKNSHRA@0,	-0.79	0	0,0,0	0	0	0		0	0	0	0	0	0	NA	0	0	0
ENSG00000260565.1	ERVK13-1	ENST00000563265.1	ERVK13-1-004	ENST00000563265.1_1	TEC	chr16	2710351	2715351	-	5000	5000	SINGLE	1	chr16	2710351	2715351	5000	4062	81.24	81.24	99.98	8	TSS	HERVK13-int	LTR/ERVK	chr16	2711289	2718374	-	20.7	Primates	not in v7	not in v7	not in v7	not in v7	not in v7	not in v7	not in v7		not in v7	not in v7	not in v7	not in v7	not in v7	not in v7	not in v7	not in v7	not in v7	not in v7
ENSG00000260565.1	ERVK13-1	ENST00000563265.1	ERVK13-1-004	ENST00000563265.1_1	TEC	chr16	2710351	2715351	-	5000	5000	SINGLE	1	chr16	2710351	2715351	5000	937	18.74	18.74	99.98	8	PolyA	LTR13	LTR/ERVK	chr16	2710263	2711288	-	7.15	Primates	not in v7	not in v7	not in v7	not in v7	not in v7	not in v7	not in v7		not in v7	not in v7	not in v7	not in v7	not in v7	not in v7	not in v7	not in v7	not in v7	not in v7
ENSG00000234722.2	AC073236.3	ENST00000416982.1	AC073236.3-001	ENST00000416982.1_2	lincRNA	chr7	153108319	153111048	-	2729	2622	LAST	2	chr7	153108319	153108560	241	241	100	9.19146	99.9619	3	PolyA_SPL	HERV-Fc1-int	LTR/ERV1	chr7	153106483	153110892	-	3.49	Primates	A549@0,AG04450@0,BJ@0,GM12878@0.0151335,H1HESC@0.0011325,HELAS3@0.094216,HEPG2@0.004558,HMEC@0,HSMM@0,HUVEC@0.181898,K562@25.9781,MCF7@0,NHEK@0,NHLF@0.0045375,SKNSHRA@0,	5.15	0	0,1,0	1	0	0		0	0	0	0	0	0	NA	0	0	0
ENSG00000234722.2	AC073236.3	ENST00000416982.1	AC073236.3-001	ENST00000416982.1_1	lincRNA	chr7	153108319	153111048	-	2729	2622	FIRST	1	chr7	153108667	153111048	2381	155	6.50987	5.91152	99.9619	3	TSS	HERV-Fc1_LTR1	LTR/ERV1	chr7	153110893	153111238	-	8.53	Primates	A549@0,AG04450@0,BJ@0,GM12878@0.0151335,H1HESC@0.0011325,HELAS3@0.094216,HEPG2@0.004558,HMEC@0,HSMM@0,HUVEC@0.181898,K562@25.9781,MCF7@0,NHEK@0,NHLF@0.0045375,SKNSHRA@0,	5.15	0	0,1,0	1	0	0		0	0	0	0	0	0	NA	0	0	0
ENSG00000234722.2	AC073236.3	ENST00000416982.1	AC073236.3-001	ENST00000416982.1_1	lincRNA	chr7	153108319	153111048	-	2729	2622	FIRST	1	chr7	153108667	153111048	2381	2225	93.4481	84.8589	99.9619	3	SPL-3	HERV-Fc1-int	LTR/ERV1	chr7	153106483	153110892	-	3.49	Primates	A549@0,AG04450@0,BJ@0,GM12878@0.0151335,H1HESC@0.0011325,HELAS3@0.094216,HEPG2@0.004558,HMEC@0,HSMM@0,HUVEC@0.181898,K562@25.9781,MCF7@0,NHEK@0,NHLF@0.0045375,SKNSHRA@0,	5.15	0	0,1,0	1	0	0		0	0	0	0	0	0	NA	0	0	0
ENSG00000250508.1	RP11-757G1.6	ENST00000512200.1	RP11-757G1.6-001	ENST00000512200.1_1	lincRNA	chr11	68638132	68642010	+	3878	3250	FIRST	1	chr11	68638132	68638383	251	251	100	7.72308	99.9077	1	TSS_SPL	HERV3-int	LTR/ERV1	chr11	68637929	68641447	+	20.41	Primates	A549@0.020288,AG04450@0.0601355,BJ@0.107678,GM12878@0,H1HESC@0.263894,HELAS3@0.0128355,HEPG2@0.113558,HMEC@0,HSMM@0.0080025,HUVEC@0.764143,K562@0.156855,MCF7@0.0012645,NHEK@0.00722133,NHLF@0.06454,SKNSHRA@0,	0.74	0	1,1,1	0	0	0		0	0	0	0	0	0	NA	0	0	0
ENSG00000250508.1	RP11-757G1.6	ENST00000512200.1	RP11-757G1.6-001	ENST00000512200.1_2	lincRNA	chr11	68638132	68642010	+	3878	3250	LAST	2	chr11	68639011	68642010	2999	2436	81.2271	74.9538	99.9077	1	SPL-5	HERV3-int	LTR/ERV1	chr11	68637929	68641447	+	20.41	Primates	A549@0.020288,AG04450@0.0601355,BJ@0.107678,GM12878@0,H1HESC@0.263894,HELAS3@0.0128355,HEPG2@0.113558,HMEC@0,HSMM@0.0080025,HUVEC@0.764143,K562@0.156855,MCF7@0.0012645,NHEK@0.00722133,NHLF@0.06454,SKNSHRA@0,	0.74	0	1,1,1	0	0	0		0	0	0	0	0	0	NA	0	0	0
ENSG00000250508.1	RP11-757G1.6	ENST00000512200.1	RP11-757G1.6-001	ENST00000512200.1_2	lincRNA	chr11	68638132	68642010	+	3878	3250	LAST	2	chr11	68639011	68642010	2999	560	18.6729	17.2308	99.9077	1	PolyA	LTR61	LTR/ERV1	chr11	68641450	68642050	+	12.61	Primates	A549@0.020288,AG04450@0.0601355,BJ@0.107678,GM12878@0,H1HESC@0.263894,HELAS3@0.0128355,HEPG2@0.113558,HMEC@0,HSMM@0.0080025,HUVEC@0.764143,K562@0.156855,MCF7@0.0012645,NHEK@0.00722133,NHLF@0.06454,SKNSHRA@0,	0.74	0	1,1,1	0	0	0		0	0	0	0	0	0	NA	0	0	0
ENSG00000265494.1	RP11-131K5.2	ENST00000580134.1	RP11-131K5.2-001	ENST00000580134.1_1	lincRNA	chr17	13812548	13814529	+	1981	1981	SINGLE	1	chr17	13812548	13814529	1981	127	6.4109	6.4109	99.899	1	TSS	THE1A	LTR/ERVL-MaLR	chr17	13812339	13812675	+	10.32	Primates	not in v7	not in v7	not in v7	not in v7	not in v7	not in v7	not in v7		not in v7	not in v7	not in v7	not in v7	not in v7	not in v7	not in v7	not in v7	not in v7	not in v7
ENSG00000265494.1	RP11-131K5.2	ENST00000580134.1	RP11-131K5.2-001	ENST00000580134.1_1	lincRNA	chr17	13812548	13814529	+	1981	1981	SINGLE	1	chr17	13812548	13814529	1981	1543	77.89	77.89	99.899	1	exonized	THE1A-int	LTR/ERVL-MaLR	chr17	13812676	13814219	+	9.93	Primates	not in v7	not in v7	not in v7	not in v7	not in v7	not in v7	not in v7		not in v7	not in v7	not in v7	not in v7	not in v7	not in v7	not in v7	not in v7	not in v7	not in v7
ENSG00000265494.1	RP11-131K5.2	ENST00000580134.1	RP11-131K5.2-001	ENST00000580134.1_1	lincRNA	chr17	13812548	13814529	+	1981	1981	SINGLE	1	chr17	13812548	13814529	1981	309	15.5982	15.5982	99.899	1	PolyA	THE1A	LTR/ERVL-MaLR	chr17	13814220	13814564	+	10.32	Primates	not in v7	not in v7	not in v7	not in v7	not in v7	not in v7	not in v7		not in v7	not in v7	not in v7	not in v7	not in v7	not in v7	not in v7	not in v7	not in v7	not in v7
ENSG00000261529.1	RP13-487P22.1	ENST00000565581.1	RP13-487P22.1-001	ENST00000565581.1_1	sense_intronic	chr15	25590780	25592382	-	1602	1602	SINGLE	1	chr15	25590780	25592382	1602	1255	78.3396	78.3396	99.8752	1	TSS	L1ME2	LINE/L1	chr15	25591127	25592566	+	24.92	Ancient	not in v7	not in v7	not in v7	not in v7	not in v7	not in v7	not in v7		not in v7	not in v7	not in v7	not in v7	not in v7	not in v7	not in v7	not in v7	not in v7	not in v7
ENSG00000261529.1	RP13-487P22.1	ENST00000565581.1	RP13-487P22.1-001	ENST00000565581.1_1	sense_intronic	chr15	25590780	25592382	-	1602	1602	SINGLE	1	chr15	25590780	25592382	1602	345	21.5356	21.5356	99.8752	1	PolyA	L1M8	LINE/L1	chr15	25590738	25591125	+	26.77	Ancient	not in v7	not in v7	not in v7	not in v7	not in v7	not in v7	not in v7		not in v7	not in v7	not in v7	not in v7	not in v7	not in v7	not in v7	not in v7	not in v7	not in v7
ENSG00000236673.1	RP11-69I8.2	ENST00000454596.1	RP11-69I8.2-001	ENST00000454596.1_1	processed_transcript	chr6	132223103	132241705	+	18602	2303	FIRST	1	chr6	132223103	132223291	188	40	21.2766	1.73686	99.8697	3	TSS	LTR7	LTR/ERV1	chr6	132222690	132223143	+	8.17	Primates	A549@0,AG04450@0,BJ@0,GM12878@0,H1HESC@27.0116,HELAS3@0.0176635,HEPG2@0.0166955,HMEC@0,HSMM@0.0058505,HUVEC@0.0100295,K562@0,MCF7@0,NHEK@0,NHLF@0.0008465,SKNSHRA@0,	9.13	0	0,0,0	0	0	2.5097870773762		0	5.87077376204209	0	0	6.30551635270295	0	NA	0	0	0
ENSG00000236673.1	RP11-69I8.2	ENST00000454596.1	RP11-69I8.2-001	ENST00000454596.1_1	processed_transcript	chr6	132223103	132241705	+	18602	2303	FIRST	1	chr6	132223103	132223291	188	145	77.1277	6.29614	99.8697	3	SPL-3	HERVH-int	LTR/ERV1	chr6	132223146	132228108	+	12.07	Primates	A549@0,AG04450@0,BJ@0,GM12878@0,H1HESC@27.0116,HELAS3@0.0176635,HEPG2@0.0166955,HMEC@0,HSMM@0.0058505,HUVEC@0.0100295,K562@0,MCF7@0,NHEK@0,NHLF@0.0008465,SKNSHRA@0,	9.13	0	0,0,0	0	0	2.5097870773762		0	5.87077376204209	0	0	6.30551635270295	0	NA	0	0	0
ENSG00000236673.1	RP11-69I8.2	ENST00000454596.1	RP11-69I8.2-001	ENST00000454596.1_2	processed_transcript	chr6	132223103	132241705	+	18602	2303	LAST	2	chr6	132239590	132241705	2115	2115	100	91.8367	99.8697	3	PolyA_SPL	L1PA13	LINE/L1	chr6	132239393	132242191	+	12.94	Primates	A549@0,AG04450@0,BJ@0,GM12878@0,H1HESC@27.0116,HELAS3@0.0176635,HEPG2@0.0166955,HMEC@0,HSMM@0.0058505,HUVEC@0.0100295,K562@0,MCF7@0,NHEK@0,NHLF@0.0008465,SKNSHRA@0,	9.13	0	0,0,0	0	0	2.5097870773762		0	5.87077376204209	0	0	6.30551635270295	0	NA	0	0	0
ENSG00000248408.1	RP11-452C8.1	ENST00000506460.1	RP11-452C8.1-001	ENST00000506460.1_1	lincRNA	chr4	80584915	80617991	+	33076	737	FIRST	1	chr4	80584915	80585002	87	87	100	11.8046	99.8643	1	TSS_SPL	LTR33B	LTR/ERVL	chr4	80584900	80585054	+	30.34	Ancient	A549@0,AG04450@0,BJ@0,GM12878@0,H1HESC@0.0290755,HELAS3@0,HEPG2@0,HMEC@0,HSMM@0,HUVEC@0,K562@0,MCF7@0,NHEK@0,NHLF@0,SKNSHRA@0,	-1.30	0	0,1,0	0	0	14.8895246342746		0	31.5347787090589	0	0	31.4526644604583	0	NA	0	0	0
ENSG00000248408.1	RP11-452C8.1	ENST00000506460.1	RP11-452C8.1-001	ENST00000506460.1_2	lincRNA	chr4	80584915	80617991	+	33076	737	MIDDLE	2	chr4	80589143	80589281	138	138	100	18.7246	99.8643	1	Both_SPL	L1PBa	LINE/L1	chr4	80589048	80592281	+	14.09	Primates	A549@0,AG04450@0,BJ@0,GM12878@0,H1HESC@0.0290755,HELAS3@0,HEPG2@0,HMEC@0,HSMM@0,HUVEC@0,K562@0,MCF7@0,NHEK@0,NHLF@0,SKNSHRA@0,	-1.30	0	0,1,0	0	0	14.8895246342746		0	31.5347787090589	0	0	31.4526644604583	0	NA	0	0	0
ENSG00000248408.1	RP11-452C8.1	ENST00000506460.1	RP11-452C8.1-001	ENST00000506460.1_3	lincRNA	chr4	80584915	80617991	+	33076	737	MIDDLE	3	chr4	80611142	80611230	88	88	100	11.9403	99.8643	1	Both_SPL	L1PB3	LINE/L1	chr4	80610927	80617582	-	15.9	Primates	A549@0,AG04450@0,BJ@0,GM12878@0,H1HESC@0.0290755,HELAS3@0,HEPG2@0,HMEC@0,HSMM@0,HUVEC@0,K562@0,MCF7@0,NHEK@0,NHLF@0,SKNSHRA@0,	-1.30	0	0,1,0	0	0	14.8895246342746		0	31.5347787090589	0	0	31.4526644604583	0	NA	0	0	0
ENSG00000248408.1	RP11-452C8.1	ENST00000506460.1	RP11-452C8.1-001	ENST00000506460.1_4	lincRNA	chr4	80584915	80617991	+	33076	737	LAST	4	chr4	80617567	80617991	424	15	3.53774	2.03528	99.8643	1	SPL-3	L1PB3	LINE/L1	chr4	80610927	80617582	-	15.9	Primates	A549@0,AG04450@0,BJ@0,GM12878@0,H1HESC@0.0290755,HELAS3@0,HEPG2@0,HMEC@0,HSMM@0,HUVEC@0,K562@0,MCF7@0,NHEK@0,NHLF@0,SKNSHRA@0,	-1.30	0	0,1,0	0	0	14.8895246342746		0	31.5347787090589	0	0	31.4526644604583	0	NA	0	0	0
ENSG00000248408.1	RP11-452C8.1	ENST00000506460.1	RP11-452C8.1-001	ENST00000506460.1_4	lincRNA	chr4	80584915	80617991	+	33076	737	LAST	4	chr4	80617567	80617991	424	408	96.2264	55.3596	99.8643	1	PolyA	LTR7B	LTR/ERV1	chr4	80617583	80618104	+	6.6	Primates	A549@0,AG04450@0,BJ@0,GM12878@0,H1HESC@0.0290755,HELAS3@0,HEPG2@0,HMEC@0,HSMM@0,HUVEC@0,K562@0,MCF7@0,NHEK@0,NHLF@0,SKNSHRA@0,	-1.30	0	0,1,0	0	0	14.8895246342746		0	31.5347787090589	0	0	31.4526644604583	0	NA	0	0	0
ENSG00000261061.1	RP11-303E16.2	ENST00000566639.1	RP11-303E16.2-002	ENST00000566639.1_1	sense_intronic	chr16	81064375	81065090	+	715	715	SINGLE	1	chr16	81064375	81065090	715	306	42.7972	42.7972	99.8601	1	TSS	AluSg	SINE/Alu	chr16	81064369	81064681	+	10.37	Primates	not in v7	not in v7	not in v7	not in v7	not in v7	not in v7	not in v7		not in v7	not in v7	not in v7	not in v7	not in v7	not in v7	not in v7	not in v7	not in v7	not in v7
ENSG00000261061.1	RP11-303E16.2	ENST00000566639.1	RP11-303E16.2-002	ENST00000566639.1_1	sense_intronic	chr16	81064375	81065090	+	715	715	SINGLE	1	chr16	81064375	81065090	715	408	57.0629	57.0629	99.8601	1	PolyA	LTR06	LTR/ERV1	chr16	81064682	81065123	+	15.66	Primates	not in v7	not in v7	not in v7	not in v7	not in v7	not in v7	not in v7		not in v7	not in v7	not in v7	not in v7	not in v7	not in v7	not in v7	not in v7	not in v7	not in v7
ENSG00000261019.1	RP11-111K18.2	ENST00000569883.1	RP11-111K18.2-001	ENST00000569883.1_1	lincRNA	chr7	42940871	42942238	-	1367	1367	SINGLE	1	chr7	42940871	42942238	1367	649	47.4762	47.4762	99.8537	1	TSS	L1MC5a	LINE/L1	chr7	42941589	42942549	+	25.71	Ancient	not in v7	not in v7	not in v7	not in v7	not in v7	not in v7	not in v7		not in v7	not in v7	not in v7	not in v7	not in v7	not in v7	not in v7	not in v7	not in v7	not in v7
ENSG00000261019.1	RP11-111K18.2	ENST00000569883.1	RP11-111K18.2-001	ENST00000569883.1_1	lincRNA	chr7	42940871	42942238	-	1367	1367	SINGLE	1	chr7	42940871	42942238	1367	204	14.9232	14.9232	99.8537	1	exonized	L1MD1	LINE/L1	chr7	42941384	42941588	+	19.43	Ancient	not in v7	not in v7	not in v7	not in v7	not in v7	not in v7	not in v7		not in v7	not in v7	not in v7	not in v7	not in v7	not in v7	not in v7	not in v7	not in v7	not in v7
ENSG00000261019.1	RP11-111K18.2	ENST00000569883.1	RP11-111K18.2-001	ENST00000569883.1_1	lincRNA	chr7	42940871	42942238	-	1367	1367	SINGLE	1	chr7	42940871	42942238	1367	512	37.4543	37.4543	99.8537	1	PolyA	L1MC5a	LINE/L1	chr7	42939886	42941383	+	25.71	Ancient	not in v7	not in v7	not in v7	not in v7	not in v7	not in v7	not in v7		not in v7	not in v7	not in v7	not in v7	not in v7	not in v7	not in v7	not in v7	not in v7	not in v7
ENSG00000235903.1	CPB2-AS1	ENST00000415033.1	CPB2-AS1-001	ENST00000415033.1_1	processed_transcript	chr13	46669028	46687467	+	18439	641	FIRST	1	chr13	46669028	46669138	110	110	100	17.1607	99.844	1	TSS_SPL	ERV3-16A3_I-int	LTR/ERVL	chr13	46668642	46669800	+	28.49	Ancient	A549@0.221788,AG04450@0.0585915,BJ@0.0150305,GM12878@0.192124,H1HESC@0.195319,HELAS3@0.249245,HEPG2@0.237881,HMEC@0.044507,HSMM@0.0365235,HUVEC@0.020569,K562@1.36103,MCF7@0.0126295,NHEK@0.899035,NHLF@0.245654,SKNSHRA@0.33305,	0.77	0	0,1,0	0	0	1.53984489153647		0	4.28206136900079	0	0	5.24092390693492	0	NA	0	0	0
ENSG00000235903.1	CPB2-AS1	ENST00000415033.1	CPB2-AS1-001	ENST00000415033.1_2	processed_transcript	chr13	46669028	46687467	+	18439	641	MIDDLE	2	chr13	46672533	46672916	383	87	22.7154	13.5725	99.844	1	SPL-5	ERV3-16A3_I-int	LTR/ERVL	chr13	46670931	46672620	+	28.49	Ancient	A549@0.221788,AG04450@0.0585915,BJ@0.0150305,GM12878@0.192124,H1HESC@0.195319,HELAS3@0.249245,HEPG2@0.237881,HMEC@0.044507,HSMM@0.0365235,HUVEC@0.020569,K562@1.36103,MCF7@0.0126295,NHEK@0.899035,NHLF@0.245654,SKNSHRA@0.33305,	0.77	0	0,1,0	0	0	1.53984489153647		0	4.28206136900079	0	0	5.24092390693492	0	NA	0	0	0
ENSG00000235903.1	CPB2-AS1	ENST00000415033.1	CPB2-AS1-001	ENST00000415033.1_2	processed_transcript	chr13	46669028	46687467	+	18439	641	MIDDLE	2	chr13	46672533	46672916	383	295	77.0235	46.0218	99.844	1	SPL-3	LTR16	LTR/ERVL	chr13	46672621	46673079	+	27.41	Primates	A549@0.221788,AG04450@0.0585915,BJ@0.0150305,GM12878@0.192124,H1HESC@0.195319,HELAS3@0.249245,HEPG2@0.237881,HMEC@0.044507,HSMM@0.0365235,HUVEC@0.020569,K562@1.36103,MCF7@0.0126295,NHEK@0.899035,NHLF@0.245654,SKNSHRA@0.33305,	0.77	0	0,1,0	0	0	1.53984489153647		0	4.28206136900079	0	0	5.24092390693492	0	NA	0	0	0
ENSG00000235903.1	CPB2-AS1	ENST00000415033.1	CPB2-AS1-001	ENST00000415033.1_3	processed_transcript	chr13	46669028	46687467	+	18439	641	LAST	3	chr13	46687319	46687467	148	148	100	23.0889	99.844	1	PolyA_SPL	LTR87	LTR/ERVL?	chr13	46687059	46687654	-	25.23	Ancient	A549@0.221788,AG04450@0.0585915,BJ@0.0150305,GM12878@0.192124,H1HESC@0.195319,HELAS3@0.249245,HEPG2@0.237881,HMEC@0.044507,HSMM@0.0365235,HUVEC@0.020569,K562@1.36103,MCF7@0.0126295,NHEK@0.899035,NHLF@0.245654,SKNSHRA@0.33305,	0.77	0	0,1,0	0	0	1.53984489153647		0	4.28206136900079	0	0	5.24092390693492	0	NA	0	0	0
ENSG00000262410.1	RP11-388C12.8	ENST00000572594.1	RP11-388C12.8-001	ENST00000572594.1_1	sense_intronic	chr17	80702944	80703585	+	641	641	SINGLE	1	chr17	80702944	80703585	641	429	66.9267	66.9267	99.844	1	TSS	LTR5_Hs	LTR/ERVK	chr17	80702408	80703373	-	6.68	Primates	not in v7	not in v7	not in v7	not in v7	not in v7	not in v7	not in v7		not in v7	not in v7	not in v7	not in v7	not in v7	not in v7	not in v7	not in v7	not in v7	not in v7
ENSG00000262410.1	RP11-388C12.8	ENST00000572594.1	RP11-388C12.8-001	ENST00000572594.1_1	sense_intronic	chr17	80702944	80703585	+	641	641	SINGLE	1	chr17	80702944	80703585	641	211	32.9173	32.9173	99.844	1	PolyA	L1ME1	LINE/L1	chr17	80703374	80703687	-	24.03	Ancient	not in v7	not in v7	not in v7	not in v7	not in v7	not in v7	not in v7		not in v7	not in v7	not in v7	not in v7	not in v7	not in v7	not in v7	not in v7	not in v7	not in v7
ENSG00000260583.1	LINC00515	ENST00000567517.1	LINC00515-001	ENST00000567517.1_1	antisense	chr21	26955082	26955638	-	556	556	SINGLE	1	chr21	26955082	26955638	556	462	83.0935	83.0935	99.8201	1	TSS	MLT1N2	LTR/ERVL-MaLR	chr21	26955176	26955649	-	29.6	Ancient	not in v7	not in v7	not in v7	not in v7	not in v7	not in v7	not in v7		not in v7	not in v7	not in v7	not in v7	not in v7	not in v7	not in v7	not in v7	not in v7	not in v7
ENSG00000260583.1	LINC00515	ENST00000567517.1	LINC00515-001	ENST00000567517.1_1	antisense	chr21	26955082	26955638	-	556	556	SINGLE	1	chr21	26955082	26955638	556	93	16.7266	16.7266	99.8201	1	PolyA	L1ME3Cz	LINE/L1	chr21	26954386	26955175	+	26.99	Ancient	not in v7	not in v7	not in v7	not in v7	not in v7	not in v7	not in v7		not in v7	not in v7	not in v7	not in v7	not in v7	not in v7	not in v7	not in v7	not in v7	not in v7
ENSG00000263567.1	RP11-805L22.3	ENST00000577970.1	RP11-805L22.3-001	ENST00000577970.1_1	lincRNA	chr17	30089459	30096067	+	6608	503	FIRST	1	chr17	30089459	30089921	462	422	91.342	83.8966	99.8012	1	TSS	LTR12	LTR/ERV1	chr17	30089058	30089881	+	9.23	Primates	not in v7	not in v7	not in v7	not in v7	not in v7	not in v7	not in v7		not in v7	not in v7	not in v7	not in v7	not in v7	not in v7	not in v7	not in v7	not in v7	not in v7
ENSG00000263567.1	RP11-805L22.3	ENST00000577970.1	RP11-805L22.3-001	ENST00000577970.1_1	lincRNA	chr17	30089459	30096067	+	6608	503	FIRST	1	chr17	30089459	30089921	462	39	8.44156	7.75348	99.8012	1	SPL-3	HERV9-int	LTR/ERV1	chr17	30089882	30098353	+	7.23	Primates	not in v7	not in v7	not in v7	not in v7	not in v7	not in v7	not in v7		not in v7	not in v7	not in v7	not in v7	not in v7	not in v7	not in v7	not in v7	not in v7	not in v7
ENSG00000263567.1	RP11-805L22.3	ENST00000577970.1	RP11-805L22.3-001	ENST00000577970.1_2	lincRNA	chr17	30089459	30096067	+	6608	503	LAST	2	chr17	30096026	30096067	41	41	100	8.15109	99.8012	1	PolyA_SPL	HERV9-int	LTR/ERV1	chr17	30089882	30098353	+	7.23	Primates	not in v7	not in v7	not in v7	not in v7	not in v7	not in v7	not in v7		not in v7	not in v7	not in v7	not in v7	not in v7	not in v7	not in v7	not in v7	not in v7	not in v7
ENSG00000263164.1	RP11-333E1.2	ENST00000575056.1	RP11-333E1.2-001	ENST00000575056.1_3	lincRNA	chr17	5143803	5144838	-	1035	495	LAST	3	chr17	5143803	5143881	78	71	91.0256	14.3434	99.798	1	SPL-3	LTR7C	LTR/ERV1	chr17	5143810	5143897	+	13.74	Primates	not in v7	not in v7	not in v7	not in v7	not in v7	not in v7	not in v7		not in v7	not in v7	not in v7	not in v7	not in v7	not in v7	not in v7	not in v7	not in v7	not in v7
ENSG00000263164.1	RP11-333E1.2	ENST00000575056.1	RP11-333E1.2-001	ENST00000575056.1_3	lincRNA	chr17	5143803	5144838	-	1035	495	LAST	3	chr17	5143803	5143881	78	22	28.2051	4.44444	99.798	1	PolyA	LTR7C	LTR/ERV1	chr17	5143753	5143825	+	13.74	Primates	not in v7	not in v7	not in v7	not in v7	not in v7	not in v7	not in v7		not in v7	not in v7	not in v7	not in v7	not in v7	not in v7	not in v7	not in v7	not in v7	not in v7
ENSG00000263164.1	RP11-333E1.2	ENST00000575056.1	RP11-333E1.2-001	ENST00000575056.1_2	lincRNA	chr17	5143803	5144838	-	1035	495	MIDDLE	2	chr17	5144255	5144335	80	20	25	4.0404	99.798	1	SPL-5	LTR7C	LTR/ERV1	chr17	5144209	5144275	+	13.74	Primates	not in v7	not in v7	not in v7	not in v7	not in v7	not in v7	not in v7		not in v7	not in v7	not in v7	not in v7	not in v7	not in v7	not in v7	not in v7	not in v7	not in v7
ENSG00000263164.1	RP11-333E1.2	ENST00000575056.1	RP11-333E1.2-001	ENST00000575056.1_2	lincRNA	chr17	5143803	5144838	-	1035	495	MIDDLE	2	chr17	5144255	5144335	80	45	56.25	9.09091	99.798	1	SPL-3	LTR7C	LTR/ERV1	chr17	5144290	5144345	+	13.74	Primates	not in v7	not in v7	not in v7	not in v7	not in v7	not in v7	not in v7		not in v7	not in v7	not in v7	not in v7	not in v7	not in v7	not in v7	not in v7	not in v7	not in v7
ENSG00000263164.1	RP11-333E1.2	ENST00000575056.1	RP11-333E1.2-001	ENST00000575056.1_1	lincRNA	chr17	5143803	5144838	-	1035	495	FIRST	1	chr17	5144501	5144838	337	285	84.5697	57.5758	99.798	1	TSS	LTR7C	LTR/ERV1	chr17	5144553	5144876	+	13.74	Primates	not in v7	not in v7	not in v7	not in v7	not in v7	not in v7	not in v7		not in v7	not in v7	not in v7	not in v7	not in v7	not in v7	not in v7	not in v7	not in v7	not in v7
ENSG00000263164.1	RP11-333E1.2	ENST00000575056.1	RP11-333E1.2-001	ENST00000575056.1_1	lincRNA	chr17	5143803	5144838	-	1035	495	FIRST	1	chr17	5144501	5144838	337	51	15.1335	10.303	99.798	1	SPL-5	LTR7C	LTR/ERV1	chr17	5144496	5144552	+	13.74	Primates	not in v7	not in v7	not in v7	not in v7	not in v7	not in v7	not in v7		not in v7	not in v7	not in v7	not in v7	not in v7	not in v7	not in v7	not in v7	not in v7	not in v7
ENSG00000203402.2	RP11-571E6.3	ENST00000366224.2	RP11-571E6.3-001	ENST00000366224.2_1	lincRNA	chrX	47157251	47158120	+	869	475	FIRST	1	chrX	47157251	47157489	238	193	81.0924	40.6316	99.7895	1	TSS	MER41C	LTR/ERV1	chrX	47157245	47157444	-	12.52	Primates	A549@0,AG04450@0,BJ@0,GM12878@0.012262,H1HESC@0,HELAS3@0,HEPG2@0,HMEC@0,HSMM@0,HUVEC@0,K562@0,MCF7@0,NHEK@0,NHLF@0,SKNSHRA@0,	-4.13	0	0,0,0	0	0	0		0	0	0	0	0	0	NA	0	0	0
ENSG00000203402.2	RP11-571E6.3	ENST00000366224.2	RP11-571E6.3-001	ENST00000366224.2_1	lincRNA	chrX	47157251	47158120	+	869	475	FIRST	1	chrX	47157251	47157489	238	44	18.4874	9.26316	99.7895	1	SPL-5	AluJb	SINE/Alu	chrX	47157445	47157737	-	16.49	Primates	A549@0,AG04450@0,BJ@0,GM12878@0.012262,H1HESC@0,HELAS3@0,HEPG2@0,HMEC@0,HSMM@0,HUVEC@0,K562@0,MCF7@0,NHEK@0,NHLF@0,SKNSHRA@0,	-4.13	0	0,0,0	0	0	0		0	0	0	0	0	0	NA	0	0	0
ENSG00000203402.2	RP11-571E6.3	ENST00000366224.2	RP11-571E6.3-001	ENST00000366224.2_2	lincRNA	chrX	47157251	47158120	+	869	475	LAST	2	chrX	47157883	47158120	237	237	100	49.8947	99.7895	1	PolyA_SPL	AluSx	SINE/Alu	chrX	47157834	47158131	-	11.66	Primates	A549@0,AG04450@0,BJ@0,GM12878@0.012262,H1HESC@0,HELAS3@0,HEPG2@0,HMEC@0,HSMM@0,HUVEC@0,K562@0,MCF7@0,NHEK@0,NHLF@0,SKNSHRA@0,	-4.13	0	0,0,0	0	0	0		0	0	0	0	0	0	NA	0	0	0
ENSG00000259744.1	RP11-138H8.6	ENST00000557800.1	RP11-138H8.6-001	ENST00000557800.1_2	antisense	chr15	71141222	71142109	-	887	753	LAST	2	chr15	71141222	71141437	215	21	9.76744	2.78884	99.7344	1	SPL-3	AluSq2	SINE/Alu	chr15	71141416	71141734	+	10.62	Primates	not in v7	not in v7	not in v7	not in v7	not in v7	not in v7	not in v7		not in v7	not in v7	not in v7	not in v7	not in v7	not in v7	not in v7	not in v7	not in v7	not in v7
ENSG00000259744.1	RP11-138H8.6	ENST00000557800.1	RP11-138H8.6-001	ENST00000557800.1_2	antisense	chr15	71141222	71142109	-	887	753	LAST	2	chr15	71141222	71141437	215	193	89.7674	25.6308	99.7344	1	PolyA	L1MC5a	LINE/L1	chr15	71141203	71141415	+	25.71	Ancient	not in v7	not in v7	not in v7	not in v7	not in v7	not in v7	not in v7		not in v7	not in v7	not in v7	not in v7	not in v7	not in v7	not in v7	not in v7	not in v7	not in v7
ENSG00000259744.1	RP11-138H8.6	ENST00000557800.1	RP11-138H8.6-001	ENST00000557800.1_1	antisense	chr15	71141222	71142109	-	887	753	FIRST	1	chr15	71141571	71142109	538	374	69.5167	49.668	99.7344	1	TSS	L1MC5a	LINE/L1	chr15	71141735	71142417	+	25.71	Ancient	not in v7	not in v7	not in v7	not in v7	not in v7	not in v7	not in v7		not in v7	not in v7	not in v7	not in v7	not in v7	not in v7	not in v7	not in v7	not in v7	not in v7
ENSG00000259744.1	RP11-138H8.6	ENST00000557800.1	RP11-138H8.6-001	ENST00000557800.1_1	antisense	chr15	71141222	71142109	-	887	753	FIRST	1	chr15	71141571	71142109	538	163	30.2974	21.6467	99.7344	1	SPL-5	AluSq2	SINE/Alu	chr15	71141416	71141734	+	10.62	Primates	not in v7	not in v7	not in v7	not in v7	not in v7	not in v7	not in v7		not in v7	not in v7	not in v7	not in v7	not in v7	not in v7	not in v7	not in v7	not in v7	not in v7
ENSG00000235703.1	RP13-507I23.1	ENST00000452864.1	RP13-507I23.1-009	ENST00000452864.1_1	processed_transcript	chrX	149114194	149115156	+	962	748	FIRST	1	chrX	149114194	149114246	52	33	63.4615	4.41176	99.7326	9	TSS	MER81	DNA/hAT-Blackjack	chrX	149114146	149114227	+	24.1	Ancient	A549@4.44364,AG04450@0.716301,BJ@1.75584,GM12878@1.76346,H1HESC@0.996841,HELAS3@2.3411,HEPG2@2.55073,HMEC@0.540697,HSMM@0.626702,HUVEC@2.01952,K562@1.6458,MCF7@2.82439,NHEK@1.27809,NHLF@0.431192,SKNSHRA@4.10691,	-3.68	0	0,1,0	0	0	0		0	0	0	0	0	0	NA	0	0	0
ENSG00000235703.1	RP13-507I23.1	ENST00000452864.1	RP13-507I23.1-009	ENST00000452864.1_1	processed_transcript	chrX	149114194	149115156	+	962	748	FIRST	1	chrX	149114194	149114246	52	18	34.6154	2.40642	99.7326	9	SPL-5	HERV16-int	LTR/ERVL	chrX	149114228	149114972	-	31.04	Ancient	A549@4.44364,AG04450@0.716301,BJ@1.75584,GM12878@1.76346,H1HESC@0.996841,HELAS3@2.3411,HEPG2@2.55073,HMEC@0.540697,HSMM@0.626702,HUVEC@2.01952,K562@1.6458,MCF7@2.82439,NHEK@1.27809,NHLF@0.431192,SKNSHRA@4.10691,	-3.68	0	0,1,0	0	0	0		0	0	0	0	0	0	NA	0	0	0
ENSG00000235703.1	RP13-507I23.1	ENST00000452864.1	RP13-507I23.1-009	ENST00000452864.1_2	processed_transcript	chrX	149114194	149115156	+	962	748	LAST	2	chrX	149114460	149115156	696	512	73.5632	68.4492	99.7326	9	SPL-3	HERV16-int	LTR/ERVL	chrX	149114228	149114972	-	31.04	Ancient	A549@4.44364,AG04450@0.716301,BJ@1.75584,GM12878@1.76346,H1HESC@0.996841,HELAS3@2.3411,HEPG2@2.55073,HMEC@0.540697,HSMM@0.626702,HUVEC@2.01952,K562@1.6458,MCF7@2.82439,NHEK@1.27809,NHLF@0.431192,SKNSHRA@4.10691,	-3.68	0	0,1,0	0	0	0		0	0	0	0	0	0	NA	0	0	0
ENSG00000235703.1	RP13-507I23.1	ENST00000452864.1	RP13-507I23.1-009	ENST00000452864.1_2	processed_transcript	chrX	149114194	149115156	+	962	748	LAST	2	chrX	149114460	149115156	696	183	26.2931	24.4652	99.7326	9	PolyA	ERV3-16A3_LTR	LTR/ERVL	chrX	149114973	149115175	-	28.14	Ancient	A549@4.44364,AG04450@0.716301,BJ@1.75584,GM12878@1.76346,H1HESC@0.996841,HELAS3@2.3411,HEPG2@2.55073,HMEC@0.540697,HSMM@0.626702,HUVEC@2.01952,K562@1.6458,MCF7@2.82439,NHEK@1.27809,NHLF@0.431192,SKNSHRA@4.10691,	-3.68	0	0,1,0	0	0	0		0	0	0	0	0	0	NA	0	0	0
ENSG00000253408.1	RP11-231D20.2	ENST00000520890.1	RP11-231D20.2-003	ENST00000520890.1_3	antisense	chr8	42112846	42127906	-	15060	365	LAST	3	chr8	42112846	42113032	186	186	100	50.9589	99.726	6	PolyA_SPL	MER31-int	LTR/ERV1	chr8	42112825	42113262	-	21.72	Ancient	A549@0.0174685,AG04450@0.018521,BJ@0.003021,GM12878@0.06957,H1HESC@0.031264,HELAS3@0.04559,HEPG2@0.0361385,HMEC@0.291618,HSMM@0.0128355,HUVEC@0.0112165,K562@0.0030135,MCF7@0.0049335,NHEK@0.217011,NHLF@0.003307,SKNSHRA@0.041301,	-0.42	1	0,0,1	0	0	1.54693349669866		0	1.56960043564087	25.722	228.109589041096	1.92308215914505	28.771	NA	0	0	0
ENSG00000253408.1	RP11-231D20.2	ENST00000520890.1	RP11-231D20.2-003	ENST00000520890.1_2	antisense	chr8	42112846	42127906	-	15060	365	MIDDLE	2	chr8	42120847	42120990	143	85	59.4406	23.2877	99.726	6	SPL-3	MER34B-int	LTR/ERV1	chr8	42120831	42120932	-	22.65	Ancient	A549@0.0174685,AG04450@0.018521,BJ@0.003021,GM12878@0.06957,H1HESC@0.031264,HELAS3@0.04559,HEPG2@0.0361385,HMEC@0.291618,HSMM@0.0128355,HUVEC@0.0112165,K562@0.0030135,MCF7@0.0049335,NHEK@0.217011,NHLF@0.003307,SKNSHRA@0.041301,	-0.42	1	0,0,1	0	0	1.54693349669866		0	1.56960043564087	25.722	228.109589041096	1.92308215914505	28.771	NA	0	0	0
ENSG00000253408.1	RP11-231D20.2	ENST00000520890.1	RP11-231D20.2-003	ENST00000520890.1_2	antisense	chr8	42112846	42127906	-	15060	365	MIDDLE	2	chr8	42120847	42120990	143	57	39.8601	15.6164	99.726	6	SPL-5	MER34C_	LTR/ERV1	chr8	42120933	42121324	-	17.98	Primates	A549@0.0174685,AG04450@0.018521,BJ@0.003021,GM12878@0.06957,H1HESC@0.031264,HELAS3@0.04559,HEPG2@0.0361385,HMEC@0.291618,HSMM@0.0128355,HUVEC@0.0112165,K562@0.0030135,MCF7@0.0049335,NHEK@0.217011,NHLF@0.003307,SKNSHRA@0.041301,	-0.42	1	0,0,1	0	0	1.54693349669866		0	1.56960043564087	25.722	228.109589041096	1.92308215914505	28.771	NA	0	0	0
ENSG00000253408.1	RP11-231D20.2	ENST00000520890.1	RP11-231D20.2-003	ENST00000520890.1_1	antisense	chr8	42112846	42127906	-	15060	365	FIRST	1	chr8	42127870	42127906	36	36	100	9.86301	99.726	6	TSS_SPL	AluJo	SINE/Alu	chr8	42127729	42127962	+	16.42	Primates	A549@0.0174685,AG04450@0.018521,BJ@0.003021,GM12878@0.06957,H1HESC@0.031264,HELAS3@0.04559,HEPG2@0.0361385,HMEC@0.291618,HSMM@0.0128355,HUVEC@0.0112165,K562@0.0030135,MCF7@0.0049335,NHEK@0.217011,NHLF@0.003307,SKNSHRA@0.041301,	-0.42	1	0,0,1	0	0	1.54693349669866		0	1.56960043564087	25.722	228.109589041096	1.92308215914505	28.771	NA	0	0	0
ENSG00000264188.1	RP11-13N13.5	ENST00000584148.1	RP11-13N13.5-001	ENST00000584148.1_2	sense_intronic	chr18	19241748	19242356	-	608	334	LAST	2	chr18	19241748	19242039	291	106	36.4261	31.7365	99.7006	1	SPL-5	AluSx	SINE/Alu	chr18	19241933	19242229	-	11.66	Primates	not in v7	not in v7	not in v7	not in v7	not in v7	not in v7	not in v7		not in v7	not in v7	not in v7	not in v7	not in v7	not in v7	not in v7	not in v7	not in v7	not in v7
ENSG00000264188.1	RP11-13N13.5	ENST00000584148.1	RP11-13N13.5-001	ENST00000584148.1_2	sense_intronic	chr18	19241748	19242356	-	608	334	LAST	2	chr18	19241748	19242039	291	184	63.2302	55.0898	99.7006	1	PolyA	AluSp	SINE/Alu	chr18	19241640	19241932	-	9.53	Primates	not in v7	not in v7	not in v7	not in v7	not in v7	not in v7	not in v7		not in v7	not in v7	not in v7	not in v7	not in v7	not in v7	not in v7	not in v7	not in v7	not in v7
ENSG00000264188.1	RP11-13N13.5	ENST00000584148.1	RP11-13N13.5-001	ENST00000584148.1_1	sense_intronic	chr18	19241748	19242356	-	608	334	FIRST	1	chr18	19242313	19242356	43	43	100	12.8743	99.7006	1	TSS_SPL	AluSx	SINE/Alu	chr18	19242230	19242367	-	11.66	Primates	not in v7	not in v7	not in v7	not in v7	not in v7	not in v7	not in v7		not in v7	not in v7	not in v7	not in v7	not in v7	not in v7	not in v7	not in v7	not in v7	not in v7
ENSG00000266538.1	RP11-385D13.3	ENST00000584643.1	RP11-385D13.3-001	ENST00000584643.1_1	lincRNA	chr17	15434087	15434403	-	316	316	SINGLE	1	chr17	15434087	15434403	316	50	15.8228	15.8228	99.6835	1	TSS	L1M4	LINE/L1	chr17	15434353	15435415	-	21.84	Ancient	not in v7	not in v7	not in v7	not in v7	not in v7	not in v7	not in v7		not in v7	not in v7	not in v7	not in v7	not in v7	not in v7	not in v7	not in v7	not in v7	not in v7
ENSG00000266538.1	RP11-385D13.3	ENST00000584643.1	RP11-385D13.3-001	ENST00000584643.1_1	lincRNA	chr17	15434087	15434403	-	316	316	SINGLE	1	chr17	15434087	15434403	316	265	83.8608	83.8608	99.6835	1	PolyA	AluJb	SINE/Alu	chr17	15434073	15434352	-	16.49	Primates	not in v7	not in v7	not in v7	not in v7	not in v7	not in v7	not in v7		not in v7	not in v7	not in v7	not in v7	not in v7	not in v7	not in v7	not in v7	not in v7	not in v7
ENSG00000260436.1	RP11-20I23.7	ENST00000568040.1	RP11-20I23.7-001	ENST00000568040.1_2	antisense	chr16	2621571	2622354	-	783	285	LAST	2	chr16	2621571	2621817	246	161	65.4472	56.4912	99.6491	1	SPL-3	AluSp	SINE/Alu	chr16	2621656	2621970	+	9.53	Primates	not in v7	not in v7	not in v7	not in v7	not in v7	not in v7	not in v7		not in v7	not in v7	not in v7	not in v7	not in v7	not in v7	not in v7	not in v7	not in v7	not in v7
ENSG00000260436.1	RP11-20I23.7	ENST00000568040.1	RP11-20I23.7-001	ENST00000568040.1_2	antisense	chr16	2621571	2622354	-	783	285	LAST	2	chr16	2621571	2621817	246	84	34.1463	29.4737	99.6491	1	PolyA	AluSx	SINE/Alu	chr16	2621519	2621655	+	11.66	Primates	not in v7	not in v7	not in v7	not in v7	not in v7	not in v7	not in v7		not in v7	not in v7	not in v7	not in v7	not in v7	not in v7	not in v7	not in v7	not in v7	not in v7
ENSG00000260436.1	RP11-20I23.7	ENST00000568040.1	RP11-20I23.7-001	ENST00000568040.1_1	antisense	chr16	2621571	2622354	-	783	285	FIRST	1	chr16	2622315	2622354	39	39	100	13.6842	99.6491	1	TSS_SPL	AluSz	SINE/Alu	chr16	2622175	2622452	+	12.11	Primates	not in v7	not in v7	not in v7	not in v7	not in v7	not in v7	not in v7		not in v7	not in v7	not in v7	not in v7	not in v7	not in v7	not in v7	not in v7	not in v7	not in v7
ENSG00000231601.1	RP11-164C1.2	ENST00000412695.1	RP11-164C1.2-001	ENST00000412695.1_1	lincRNA	chr10	789932	790898	+	966	422	FIRST	1	chr10	789932	789973	41	41	100	9.71564	99.5261	1	TSS_SPL	L1MA7	LINE/L1	chr10	789558	790014	+	17.92	Ancient	A549@0,AG04450@0,BJ@0,GM12878@0,H1HESC@0,HELAS3@0,HEPG2@0,HMEC@0,HSMM@0,HUVEC@0,K562@0,MCF7@0,NHEK@0,NHLF@0,SKNSHRA@0,	3.81	0	0,0,0	0	0	0		0	0	0	0	0	0	NA	0	0	0
ENSG00000231601.1	RP11-164C1.2	ENST00000412695.1	RP11-164C1.2-001	ENST00000412695.1_2	lincRNA	chr10	789932	790898	+	966	422	LAST	2	chr10	790517	790898	381	366	96.063	86.7299	99.5261	1	SPL-5	L1MA7	LINE/L1	chr10	790456	790883	+	17.92	Ancient	A549@0,AG04450@0,BJ@0,GM12878@0,H1HESC@0,HELAS3@0,HEPG2@0,HMEC@0,HSMM@0,HUVEC@0,K562@0,MCF7@0,NHEK@0,NHLF@0,SKNSHRA@0,	3.81	0	0,0,0	0	0	0		0	0	0	0	0	0	NA	0	0	0
ENSG00000231601.1	RP11-164C1.2	ENST00000412695.1	RP11-164C1.2-001	ENST00000412695.1_2	lincRNA	chr10	789932	790898	+	966	422	LAST	2	chr10	790517	790898	381	13	3.41207	3.08057	99.5261	1	PolyA	AluSx	SINE/Alu	chr10	790885	791073	+	11.66	Primates	A549@0,AG04450@0,BJ@0,GM12878@0,H1HESC@0,HELAS3@0,HEPG2@0,HMEC@0,HSMM@0,HUVEC@0,K562@0,MCF7@0,NHEK@0,NHLF@0,SKNSHRA@0,	3.81	0	0,0,0	0	0	0		0	0	0	0	0	0	NA	0	0	0
ENSG00000262370.1	RP11-473M20.9	ENST00000577123.1	RP11-473M20.9-001	ENST00000577123.1_2	lincRNA	chr16	3126912	3128691	-	1779	991	LAST	2	chr16	3126912	3127444	532	90	16.9173	9.08174	99.4955	3	SPL-5	HERVK9-int	LTR/ERVK	chr16	3127354	3128787	-	7.09	Primates	not in v7	not in v7	not in v7	not in v7	not in v7	not in v7	not in v7		not in v7	not in v7	not in v7	not in v7	not in v7	not in v7	not in v7	not in v7	not in v7	not in v7
ENSG00000262370.1	RP11-473M20.9	ENST00000577123.1	RP11-473M20.9-001	ENST00000577123.1_2	lincRNA	chr16	3126912	3128691	-	1779	991	LAST	2	chr16	3126912	3127444	532	437	82.1429	44.0969	99.4955	3	PolyA	MER9a2	LTR/ERVK	chr16	3126840	3127349	-	6.13	Primates	not in v7	not in v7	not in v7	not in v7	not in v7	not in v7	not in v7		not in v7	not in v7	not in v7	not in v7	not in v7	not in v7	not in v7	not in v7	not in v7	not in v7
ENSG00000262370.1	RP11-473M20.9	ENST00000577123.1	RP11-473M20.9-001	ENST00000577123.1_1	lincRNA	chr16	3126912	3128691	-	1779	991	FIRST	1	chr16	3128232	3128691	459	459	100	46.3169	99.4955	3	TSS_SPL	HERVK9-int	LTR/ERVK	chr16	3127354	3128787	-	7.09	Primates	not in v7	not in v7	not in v7	not in v7	not in v7	not in v7	not in v7		not in v7	not in v7	not in v7	not in v7	not in v7	not in v7	not in v7	not in v7	not in v7	not in v7
ENSG00000261654.1	RP11-96K19.4	ENST00000562952.1	RP11-96K19.4-001	ENST00000562952.1_1	sense_overlapping	chr1	111478991	111484975	-	5984	5984	SINGLE	1	chr1	111478991	111484975	5984	1194	19.9532	19.9532	99.482	1	TSS	L1PA6	LINE/L1	chr1	111483781	111485085	-	7.33	Primates	not in v7	not in v7	not in v7	not in v7	not in v7	not in v7	not in v7		not in v7	not in v7	not in v7	not in v7	not in v7	not in v7	not in v7	not in v7	not in v7	not in v7
ENSG00000261654.1	RP11-96K19.4	ENST00000562952.1	RP11-96K19.4-001	ENST00000562952.1_1	sense_overlapping	chr1	111478991	111484975	-	5984	5984	SINGLE	1	chr1	111478991	111484975	5984	289	4.82955	4.82955	99.482	1	exonized	AluY	SINE/Alu	chr1	111481731	111482020	+	6.92	Primates	not in v7	not in v7	not in v7	not in v7	not in v7	not in v7	not in v7		not in v7	not in v7	not in v7	not in v7	not in v7	not in v7	not in v7	not in v7	not in v7	not in v7
ENSG00000261654.1	RP11-96K19.4	ENST00000562952.1	RP11-96K19.4-001	ENST00000562952.1_1	sense_overlapping	chr1	111478991	111484975	-	5984	5984	SINGLE	1	chr1	111478991	111484975	5984	1731	28.9271	28.9271	99.482	1	exonized	L1MA2	LINE/L1	chr1	111482021	111483752	+	13.02	Primates	not in v7	not in v7	not in v7	not in v7	not in v7	not in v7	not in v7		not in v7	not in v7	not in v7	not in v7	not in v7	not in v7	not in v7	not in v7	not in v7	not in v7
ENSG00000261654.1	RP11-96K19.4	ENST00000562952.1	RP11-96K19.4-001	ENST00000562952.1_1	sense_overlapping	chr1	111478991	111484975	-	5984	5984	SINGLE	1	chr1	111478991	111484975	5984	2739	45.7721	45.7721	99.482	1	PolyA	L1MA2	LINE/L1	chr1	111475884	111481730	+	13.02	Primates	not in v7	not in v7	not in v7	not in v7	not in v7	not in v7	not in v7		not in v7	not in v7	not in v7	not in v7	not in v7	not in v7	not in v7	not in v7	not in v7	not in v7
ENSG00000232755.1	IKBKAP-IT1	ENST00000443348.1	IKBKAP-IT1-001	ENST00000443348.1_2	sense_intronic	chr9	111633250	111635485	-	2235	1907	LAST	2	chr9	111633250	111634793	1543	101	6.54569	5.29628	99.4756	1	SPL-5	Tigger18a	DNA/TcMar-Tigger	chr9	111634692	111634802	-	26.61	Ancient	A549@0.51936,AG04450@0.0945785,BJ@0.120923,GM12878@0.572349,H1HESC@0.306407,HELAS3@0.889178,HEPG2@4.80627,HMEC@0.935352,HSMM@0.157428,HUVEC@0.38836,K562@0.527722,MCF7@0.471877,NHEK@0.245119,NHLF@0.100129,SKNSHRA@0.289753,	-2.75	0	0,0,1	0	0	0		0	0	6.509	0	0	6.9	chimp,human,macaque,marmoset,orangutan,	1	1	1
ENSG00000232755.1	IKBKAP-IT1	ENST00000443348.1	IKBKAP-IT1-001	ENST00000443348.1_2	sense_intronic	chr9	111633250	111635485	-	2235	1907	LAST	2	chr9	111633250	111634793	1543	803	52.0415	42.108	99.4756	1	exonized	Tigger2	DNA/TcMar-Tigger	chr9	111633879	111634682	-	14.59	Primates	A549@0.51936,AG04450@0.0945785,BJ@0.120923,GM12878@0.572349,H1HESC@0.306407,HELAS3@0.889178,HEPG2@4.80627,HMEC@0.935352,HSMM@0.157428,HUVEC@0.38836,K562@0.527722,MCF7@0.471877,NHEK@0.245119,NHLF@0.100129,SKNSHRA@0.289753,	-2.75	0	0,0,1	0	0	0		0	0	6.509	0	0	6.9	chimp,human,macaque,marmoset,orangutan,	1	1	1
ENSG00000232755.1	IKBKAP-IT1	ENST00000443348.1	IKBKAP-IT1-001	ENST00000443348.1_2	sense_intronic	chr9	111633250	111635485	-	2235	1907	LAST	2	chr9	111633250	111634793	1543	629	40.7647	32.9837	99.4756	1	PolyA	Tigger2	DNA/TcMar-Tigger	chr9	111632544	111633879	-	14.59	Primates	A549@0.51936,AG04450@0.0945785,BJ@0.120923,GM12878@0.572349,H1HESC@0.306407,HELAS3@0.889178,HEPG2@4.80627,HMEC@0.935352,HSMM@0.157428,HUVEC@0.38836,K562@0.527722,MCF7@0.471877,NHEK@0.245119,NHLF@0.100129,SKNSHRA@0.289753,	-2.75	0	0,0,1	0	0	0		0	0	6.509	0	0	6.9	chimp,human,macaque,marmoset,orangutan,	1	1	1
ENSG00000232755.1	IKBKAP-IT1	ENST00000443348.1	IKBKAP-IT1-001	ENST00000443348.1_1	sense_intronic	chr9	111633250	111635485	-	2235	1907	FIRST	1	chr9	111635121	111635485	364	364	100	19.0876	99.4756	1	TSS_SPL	Tigger18a	DNA/TcMar-Tigger	chr9	111635115	111635770	-	26.61	Ancient	A549@0.51936,AG04450@0.0945785,BJ@0.120923,GM12878@0.572349,H1HESC@0.306407,HELAS3@0.889178,HEPG2@4.80627,HMEC@0.935352,HSMM@0.157428,HUVEC@0.38836,K562@0.527722,MCF7@0.471877,NHEK@0.245119,NHLF@0.100129,SKNSHRA@0.289753,	-2.75	0	0,0,1	0	0	0		0	0	6.509	0	0	6.9	chimp,human,macaque,marmoset,orangutan,	1	1	1
ENSG00000237633.1	AC104623.2	ENST00000443066.1	AC104623.2-002	ENST00000443066.1_1	antisense	chr2	16704458	16710706	+	6248	542	FIRST	1	chr2	16704458	16704757	299	48	16.0535	8.85609	99.4465	2	TSS	MIR3	SINE/MIR	chr2	16704369	16704506	-	29.77	Ancient	A549@0,AG04450@0,BJ@0,GM12878@0,H1HESC@0,HELAS3@0,HEPG2@0,HMEC@0,HSMM@0,HUVEC@0,K562@0,MCF7@0,NHEK@0,NHLF@0,SKNSHRA@0,	1.47	0	0,0,0	0	0	6.2746404770256		0	4.83146264468607	365.337	0	5.33374254647492	370.441	NA	0	0	0
ENSG00000237633.1	AC104623.2	ENST00000443066.1	AC104623.2-002	ENST00000443066.1_1	antisense	chr2	16704458	16710706	+	6248	542	FIRST	1	chr2	16704458	16704757	299	86	28.7625	15.8672	99.4465	2	SPL-5	MIR	SINE/MIR	chr2	16704671	16704894	-	27.84	Ancient	A549@0,AG04450@0,BJ@0,GM12878@0,H1HESC@0,HELAS3@0,HEPG2@0,HMEC@0,HSMM@0,HUVEC@0,K562@0,MCF7@0,NHEK@0,NHLF@0,SKNSHRA@0,	1.47	0	0,0,0	0	0	6.2746404770256		0	4.83146264468607	365.337	0	5.33374254647492	370.441	NA	0	0	0
ENSG00000237633.1	AC104623.2	ENST00000443066.1	AC104623.2-002	ENST00000443066.1_1	antisense	chr2	16704458	16710706	+	6248	542	FIRST	1	chr2	16704458	16704757	299	162	54.1806	29.8893	99.4465	2	exonized	MIRc	SINE/MIR	chr2	16704494	16704656	+	29.57	Ancient	A549@0,AG04450@0,BJ@0,GM12878@0,H1HESC@0,HELAS3@0,HEPG2@0,HMEC@0,HSMM@0,HUVEC@0,K562@0,MCF7@0,NHEK@0,NHLF@0,SKNSHRA@0,	1.47	0	0,0,0	0	0	6.2746404770256		0	4.83146264468607	365.337	0	5.33374254647492	370.441	NA	0	0	0
ENSG00000237633.1	AC104623.2	ENST00000443066.1	AC104623.2-002	ENST00000443066.1_2	antisense	chr2	16704458	16710706	+	6248	542	MIDDLE	2	chr2	16708933	16709077	144	144	100	26.5683	99.4465	2	Both_SPL	ERVL-E-int	LTR/ERVL	chr2	16708723	16711333	+	30.69	Ancient	A549@0,AG04450@0,BJ@0,GM12878@0,H1HESC@0,HELAS3@0,HEPG2@0,HMEC@0,HSMM@0,HUVEC@0,K562@0,MCF7@0,NHEK@0,NHLF@0,SKNSHRA@0,	1.47	0	0,0,0	0	0	6.2746404770256		0	4.83146264468607	365.337	0	5.33374254647492	370.441	NA	0	0	0
ENSG00000237633.1	AC104623.2	ENST00000443066.1	AC104623.2-002	ENST00000443066.1_3	antisense	chr2	16704458	16710706	+	6248	542	LAST	3	chr2	16710607	16710706	99	99	100	18.2657	99.4465	2	PolyA_SPL	ERVL-E-int	LTR/ERVL	chr2	16708723	16711333	+	30.69	Ancient	A549@0,AG04450@0,BJ@0,GM12878@0,H1HESC@0,HELAS3@0,HEPG2@0,HMEC@0,HSMM@0,HUVEC@0,K562@0,MCF7@0,NHEK@0,NHLF@0,SKNSHRA@0,	1.47	0	0,0,0	0	0	6.2746404770256		0	4.83146264468607	365.337	0	5.33374254647492	370.441	NA	0	0	0
ENSG00000265652.1	RP11-640N20.7	ENST00000583679.1	RP11-640N20.7-001	ENST00000583679.1_2	lincRNA	chr17	30408759	30409016	-	257	232	LAST	2	chr17	30408759	30408919	160	69	43.125	29.7414	99.1379	1	SPL-5	AluJo	SINE/Alu	chr17	30408850	30409123	-	16.42	Primates	not in v7	not in v7	not in v7	not in v7	not in v7	not in v7	not in v7		not in v7	not in v7	not in v7	not in v7	not in v7	not in v7	not in v7	not in v7	not in v7	not in v7
ENSG00000265652.1	RP11-640N20.7	ENST00000583679.1	RP11-640N20.7-001	ENST00000583679.1_2	lincRNA	chr17	30408759	30409016	-	257	232	LAST	2	chr17	30408759	30408919	160	89	55.625	38.3621	99.1379	1	PolyA	L1ME3	LINE/L1	chr17	30408404	30408848	-	24.73	Ancient	not in v7	not in v7	not in v7	not in v7	not in v7	not in v7	not in v7		not in v7	not in v7	not in v7	not in v7	not in v7	not in v7	not in v7	not in v7	not in v7	not in v7
ENSG00000265652.1	RP11-640N20.7	ENST00000583679.1	RP11-640N20.7-001	ENST00000583679.1_1	lincRNA	chr17	30408759	30409016	-	257	232	FIRST	1	chr17	30408944	30409016	72	72	100	31.0345	99.1379	1	TSS_SPL	AluJo	SINE/Alu	chr17	30408850	30409123	-	16.42	Primates	not in v7	not in v7	not in v7	not in v7	not in v7	not in v7	not in v7		not in v7	not in v7	not in v7	not in v7	not in v7	not in v7	not in v7	not in v7	not in v7	not in v7
ENSG00000231953.1	RP4-706G24.1	ENST00000455902.1	RP4-706G24.1-001	ENST00000455902.1_1	antisense	chr1	25534630	25535360	+	730	418	FIRST	1	chr1	25534630	25534713	83	70	84.3373	16.7464	99.0431	1	TSS	MLT1L	LTR/ERVL-MaLR	chr1	25534520	25534700	+	28.7	Ancient	A549@0,AG04450@0,BJ@0,GM12878@0,H1HESC@0,HELAS3@0,HEPG2@0.031082,HMEC@0,HSMM@0,HUVEC@0,K562@0,MCF7@0,NHEK@0,NHLF@0,SKNSHRA@0,	0	0	0,0,1	0	0	0		0	0	0	0	0	0	NA	0	0	0
ENSG00000231953.1	RP4-706G24.1	ENST00000455902.1	RP4-706G24.1-001	ENST00000455902.1_2	antisense	chr1	25534630	25535360	+	730	418	LAST	2	chr1	25535025	25535360	335	35	10.4478	8.37321	99.0431	1	SPL-3	LTR5	LTR/ERVK	chr1	25535021	25535060	-	7.02	Primates	A549@0,AG04450@0,BJ@0,GM12878@0,H1HESC@0,HELAS3@0,HEPG2@0.031082,HMEC@0,HSMM@0,HUVEC@0,K562@0,MCF7@0,NHEK@0,NHLF@0,SKNSHRA@0,	0	0	0,0,1	0	0	0		0	0	0	0	0	0	NA	0	0	0
ENSG00000231953.1	RP4-706G24.1	ENST00000455902.1	RP4-706G24.1-001	ENST00000455902.1_2	antisense	chr1	25534630	25535360	+	730	418	LAST	2	chr1	25535025	25535360	335	196	58.5075	46.89	99.0431	1	exonized	Helitron3Na_Mam	RC/Helitron	chr1	25535044	25535240	-	28.51	Ancient	A549@0,AG04450@0,BJ@0,GM12878@0,H1HESC@0,HELAS3@0,HEPG2@0.031082,HMEC@0,HSMM@0,HUVEC@0,K562@0,MCF7@0,NHEK@0,NHLF@0,SKNSHRA@0,	0	0	0,0,1	0	0	0		0	0	0	0	0	0	NA	0	0	0
ENSG00000231953.1	RP4-706G24.1	ENST00000455902.1	RP4-706G24.1-001	ENST00000455902.1_2	antisense	chr1	25534630	25535360	+	730	418	LAST	2	chr1	25535025	25535360	335	113	33.7313	27.0335	99.0431	1	PolyA	L2a	LINE/L2	chr1	25535247	25535520	+	29.37	Ancient	A549@0,AG04450@0,BJ@0,GM12878@0,H1HESC@0,HELAS3@0,HEPG2@0.031082,HMEC@0,HSMM@0,HUVEC@0,K562@0,MCF7@0,NHEK@0,NHLF@0,SKNSHRA@0,	0	0	0,0,1	0	0	0		0	0	0	0	0	0	NA	0	0	0
ENSG00000242282.2	AC108488.4	ENST00000438482.1	AC108488.4-005	ENST00000438482.1_3	processed_transcript	chr2	3580814	3584459	-	3645	911	LAST	3	chr2	3580814	3581438	624	198	31.7308	21.7344	99.0121	5	exonized	MER63A	DNA/hAT-Blackjack	chr2	3580891	3581089	-	25.08	Ancient	A549@3.19924,AG04450@1.03783,BJ@1.85576,GM12878@0.462706,H1HESC@0.922889,HELAS3@2.36054,HEPG2@1.46114,HMEC@0.995302,HSMM@0.981974,HUVEC@0.421557,K562@2.05842,MCF7@0.559793,NHEK@0.206218,NHLF@1.31348,SKNSHRA@1.82002,	3.50	0	1,1,1	1	0	0		0	0	0	0	0	0	NA	0	0	0
ENSG00000242282.2	AC108488.4	ENST00000438482.1	AC108488.4-005	ENST00000438482.1_3	processed_transcript	chr2	3580814	3584459	-	3645	911	LAST	3	chr2	3580814	3581438	624	120	19.2308	13.1723	99.0121	5	exonized	L2a	LINE/L2	chr2	3581090	3581210	-	29.37	Ancient	A549@3.19924,AG04450@1.03783,BJ@1.85576,GM12878@0.462706,H1HESC@0.922889,HELAS3@2.36054,HEPG2@1.46114,HMEC@0.995302,HSMM@0.981974,HUVEC@0.421557,K562@2.05842,MCF7@0.559793,NHEK@0.206218,NHLF@1.31348,SKNSHRA@1.82002,	3.50	0	1,1,1	1	0	0		0	0	0	0	0	0	NA	0	0	0
ENSG00000242282.2	AC108488.4	ENST00000438482.1	AC108488.4-005	ENST00000438482.1_3	processed_transcript	chr2	3580814	3584459	-	3645	911	LAST	3	chr2	3580814	3581438	624	223	35.7372	24.4786	99.0121	5	exonized	L1MB3	LINE/L1	chr2	3581211	3581434	+	17.82	Ancient	A549@3.19924,AG04450@1.03783,BJ@1.85576,GM12878@0.462706,H1HESC@0.922889,HELAS3@2.36054,HEPG2@1.46114,HMEC@0.995302,HSMM@0.981974,HUVEC@0.421557,K562@2.05842,MCF7@0.559793,NHEK@0.206218,NHLF@1.31348,SKNSHRA@1.82002,	3.50	0	1,1,1	1	0	0		0	0	0	0	0	0	NA	0	0	0
ENSG00000242282.2	AC108488.4	ENST00000438482.1	AC108488.4-005	ENST00000438482.1_3	processed_transcript	chr2	3580814	3584459	-	3645	911	LAST	3	chr2	3580814	3581438	624	76	12.1795	8.34248	99.0121	5	PolyA	L2a	LINE/L2	chr2	3580734	3580890	-	29.37	Ancient	A549@3.19924,AG04450@1.03783,BJ@1.85576,GM12878@0.462706,H1HESC@0.922889,HELAS3@2.36054,HEPG2@1.46114,HMEC@0.995302,HSMM@0.981974,HUVEC@0.421557,K562@2.05842,MCF7@0.559793,NHEK@0.206218,NHLF@1.31348,SKNSHRA@1.82002,	3.50	0	1,1,1	1	0	0		0	0	0	0	0	0	NA	0	0	0
ENSG00000242282.2	AC108488.4	ENST00000438482.1	AC108488.4-005	ENST00000438482.1_2	processed_transcript	chr2	3580814	3584459	-	3645	911	MIDDLE	2	chr2	3581703	3581845	142	142	100	15.5873	99.0121	5	Both_SPL	LTR27E	LTR/ERV1	chr2	3581440	3582374	+	20.01	Primates	A549@3.19924,AG04450@1.03783,BJ@1.85576,GM12878@0.462706,H1HESC@0.922889,HELAS3@2.36054,HEPG2@1.46114,HMEC@0.995302,HSMM@0.981974,HUVEC@0.421557,K562@2.05842,MCF7@0.559793,NHEK@0.206218,NHLF@1.31348,SKNSHRA@1.82002,	3.50	0	1,1,1	1	0	0		0	0	0	0	0	0	NA	0	0	0
ENSG00000242282.2	AC108488.4	ENST00000438482.1	AC108488.4-005	ENST00000438482.1_1	processed_transcript	chr2	3580814	3584459	-	3645	911	FIRST	1	chr2	3584314	3584459	145	143	98.6207	15.697	99.0121	5	TSS	MLT1A	LTR/ERVL-MaLR	chr2	3584316	3584685	-	21.86	Ancient	A549@3.19924,AG04450@1.03783,BJ@1.85576,GM12878@0.462706,H1HESC@0.922889,HELAS3@2.36054,HEPG2@1.46114,HMEC@0.995302,HSMM@0.981974,HUVEC@0.421557,K562@2.05842,MCF7@0.559793,NHEK@0.206218,NHLF@1.31348,SKNSHRA@1.82002,	3.50	0	1,1,1	1	0	0		0	0	0	0	0	0	NA	0	0	0
ENSG00000249196.2	RP11-669N7.2	ENST00000510001.2	RP11-669N7.2-005	ENST00000510001.2_1	lincRNA	chr12	129594240	129597839	+	3599	291	FIRST	1	chr12	129594240	129594302	62	62	100	21.3058	98.9691	7	TSS_SPL	THE1A	LTR/ERVL-MaLR	chr12	129594025	129594378	+	10.32	Primates	A549@0.135334,AG04450@0,BJ@0.029286,GM12878@0.16296,H1HESC@0.0048395,HELAS3@0.021967,HEPG2@0.004945,HMEC@0,HSMM@0,HUVEC@0.0898245,K562@1.88699,MCF7@0.0079345,NHEK@0,NHLF@0,SKNSHRA@0,	1.08	0	1,1,1	1	0	0		0	1.72534785238959	0	0	1.80187537810042	0	NA	0	0	0
ENSG00000249196.2	RP11-669N7.2	ENST00000510001.2	RP11-669N7.2-005	ENST00000510001.2_2	lincRNA	chr12	129594240	129597839	+	3599	291	LAST	2	chr12	129597610	129597839	229	226	98.69	77.6632	98.9691	7	PolyA	LOR1b	LTR/ERV1	chr12	129597613	129597917	+	17.81	Primates	A549@0.135334,AG04450@0,BJ@0.029286,GM12878@0.16296,H1HESC@0.0048395,HELAS3@0.021967,HEPG2@0.004945,HMEC@0,HSMM@0,HUVEC@0.0898245,K562@1.88699,MCF7@0.0079345,NHEK@0,NHLF@0,SKNSHRA@0,	1.08	0	1,1,1	1	0	0		0	1.72534785238959	0	0	1.80187537810042	0	NA	0	0	0
ENSG00000263531.1	RP13-753N3.1	ENST00000584157.1	RP13-753N3.1-001	ENST00000584157.1_2	antisense	chr17	29190939	29191958	-	1019	829	LAST	2	chr17	29190939	29191148	209	131	62.6794	15.8022	98.9144	1	exonized	AluSx	SINE/Alu	chr17	29190983	29191114	-	11.66	Primates	not in v7	not in v7	not in v7	not in v7	not in v7	not in v7	not in v7		not in v7	not in v7	not in v7	not in v7	not in v7	not in v7	not in v7	not in v7	not in v7	not in v7
ENSG00000263531.1	RP13-753N3.1	ENST00000584157.1	RP13-753N3.1-001	ENST00000584157.1_2	antisense	chr17	29190939	29191958	-	1019	829	LAST	2	chr17	29190939	29191148	209	33	15.7895	3.9807	98.9144	1	exonized	Tigger4b	DNA/TcMar-Tigger	chr17	29191115	29191148	+	14.92	Primates	not in v7	not in v7	not in v7	not in v7	not in v7	not in v7	not in v7		not in v7	not in v7	not in v7	not in v7	not in v7	not in v7	not in v7	not in v7	not in v7	not in v7
ENSG00000263531.1	RP13-753N3.1	ENST00000584157.1	RP13-753N3.1-001	ENST00000584157.1_2	antisense	chr17	29190939	29191958	-	1019	829	LAST	2	chr17	29190939	29191148	209	43	20.5742	5.18697	98.9144	1	PolyA	AluSz	SINE/Alu	chr17	29190683	29190982	-	12.11	Primates	not in v7	not in v7	not in v7	not in v7	not in v7	not in v7	not in v7		not in v7	not in v7	not in v7	not in v7	not in v7	not in v7	not in v7	not in v7	not in v7	not in v7
ENSG00000263531.1	RP13-753N3.1	ENST00000584157.1	RP13-753N3.1-001	ENST00000584157.1_1	antisense	chr17	29190939	29191958	-	1019	829	FIRST	1	chr17	29191338	29191958	620	21	3.3871	2.53317	98.9144	1	TSS	AluSx	SINE/Alu	chr17	29191937	29192038	-	11.66	Primates	not in v7	not in v7	not in v7	not in v7	not in v7	not in v7	not in v7		not in v7	not in v7	not in v7	not in v7	not in v7	not in v7	not in v7	not in v7	not in v7	not in v7
ENSG00000263531.1	RP13-753N3.1	ENST00000584157.1	RP13-753N3.1-001	ENST00000584157.1_1	antisense	chr17	29190939	29191958	-	1019	829	FIRST	1	chr17	29191338	29191958	620	24	3.87097	2.89505	98.9144	1	SPL-5	AluJb	SINE/Alu	chr17	29191179	29191362	+	16.49	Primates	not in v7	not in v7	not in v7	not in v7	not in v7	not in v7	not in v7		not in v7	not in v7	not in v7	not in v7	not in v7	not in v7	not in v7	not in v7	not in v7	not in v7
ENSG00000263531.1	RP13-753N3.1	ENST00000584157.1	RP13-753N3.1-001	ENST00000584157.1_1	antisense	chr17	29190939	29191958	-	1019	829	FIRST	1	chr17	29191338	29191958	620	182	29.3548	21.9542	98.9144	1	exonized	L1PA17	LINE/L1	chr17	29191366	29191548	-	16.76	Primates	not in v7	not in v7	not in v7	not in v7	not in v7	not in v7	not in v7		not in v7	not in v7	not in v7	not in v7	not in v7	not in v7	not in v7	not in v7	not in v7	not in v7
ENSG00000263531.1	RP13-753N3.1	ENST00000584157.1	RP13-753N3.1-001	ENST00000584157.1_1	antisense	chr17	29190939	29191958	-	1019	829	FIRST	1	chr17	29191338	29191958	620	132	21.2903	15.9228	98.9144	1	exonized	FLAM_C	SINE/Alu	chr17	29191549	29191681	-	15.79	Primates	not in v7	not in v7	not in v7	not in v7	not in v7	not in v7	not in v7		not in v7	not in v7	not in v7	not in v7	not in v7	not in v7	not in v7	not in v7	not in v7	not in v7
ENSG00000263531.1	RP13-753N3.1	ENST00000584157.1	RP13-753N3.1-001	ENST00000584157.1_1	antisense	chr17	29190939	29191958	-	1019	829	FIRST	1	chr17	29191338	29191958	620	254	40.9677	30.6393	98.9144	1	exonized	L1PA17	LINE/L1	chr17	29191682	29191936	-	16.76	Primates	not in v7	not in v7	not in v7	not in v7	not in v7	not in v7	not in v7		not in v7	not in v7	not in v7	not in v7	not in v7	not in v7	not in v7	not in v7	not in v7	not in v7
ENSG00000258791.2	LINC00520	ENST00000560267.1	LINC00520-005	ENST00000560267.1_4	processed_transcript	chr14	56247864	56263374	-	15510	408	LAST	4	chr14	56247864	56248070	206	201	97.5728	49.2647	98.7745	6	SPL-5	L4_A_Mam	LINE/RTE-X	chr14	56247869	56248092	-	30.93	Ancient	not in v7	not in v7	not in v7	not in v7	not in v7	not in v7	not in v7		not in v7	not in v7	not in v7	not in v7	not in v7	not in v7	not in v7	not in v7	not in v7	not in v7
ENSG00000258791.2	LINC00520	ENST00000560267.1	LINC00520-005	ENST00000560267.1_3	processed_transcript	chr14	56247864	56263374	-	15510	408	MIDDLE	3	chr14	56260086	56260174	88	88	100	21.5686	98.7745	6	Both_SPL	LTR104_Mam	LTR/Gypsy	chr14	56259853	56260175	-	31.35	Ancient	not in v7	not in v7	not in v7	not in v7	not in v7	not in v7	not in v7		not in v7	not in v7	not in v7	not in v7	not in v7	not in v7	not in v7	not in v7	not in v7	not in v7
ENSG00000258791.2	LINC00520	ENST00000560267.1	LINC00520-005	ENST00000560267.1_2	processed_transcript	chr14	56247864	56263374	-	15510	408	MIDDLE	2	chr14	56261002	56261063	61	61	100	14.951	98.7745	6	Both_SPL	MER68	LTR/ERVL	chr14	56260977	56261513	-	20.39	Ancient	not in v7	not in v7	not in v7	not in v7	not in v7	not in v7	not in v7		not in v7	not in v7	not in v7	not in v7	not in v7	not in v7	not in v7	not in v7	not in v7	not in v7
ENSG00000258791.2	LINC00520	ENST00000560267.1	LINC00520-005	ENST00000560267.1_1	processed_transcript	chr14	56247864	56263374	-	15510	408	FIRST	1	chr14	56263321	56263374	53	53	100	12.9902	98.7745	6	TSS_SPL	THE1B	LTR/ERVL-MaLR	chr14	56263241	56263600	-	12.8	Primates	not in v7	not in v7	not in v7	not in v7	not in v7	not in v7	not in v7		not in v7	not in v7	not in v7	not in v7	not in v7	not in v7	not in v7	not in v7	not in v7	not in v7
ENSG00000266371.1	RP11-142O6.1	ENST00000584382.1	RP11-142O6.1-001	ENST00000584382.1_1	sense_intronic	chr17	29460200	29465536	+	5336	2778	FIRST	1	chr17	29460200	29460719	519	466	89.7881	16.7747	98.7401	1	TSS	L1MB2	LINE/L1	chr17	29459996	29460666	-	18.49	Ancient	not in v7	not in v7	not in v7	not in v7	not in v7	not in v7	not in v7		not in v7	not in v7	not in v7	not in v7	not in v7	not in v7	not in v7	not in v7	not in v7	not in v7
ENSG00000266371.1	RP11-142O6.1	ENST00000584382.1	RP11-142O6.1-001	ENST00000584382.1_1	sense_intronic	chr17	29460200	29465536	+	5336	2778	FIRST	1	chr17	29460200	29460719	519	52	10.0193	1.87185	98.7401	1	SPL-5	AluSx1	SINE/Alu	chr17	29460667	29460974	-	11.14	Primates	not in v7	not in v7	not in v7	not in v7	not in v7	not in v7	not in v7		not in v7	not in v7	not in v7	not in v7	not in v7	not in v7	not in v7	not in v7	not in v7	not in v7
ENSG00000266371.1	RP11-142O6.1	ENST00000584382.1	RP11-142O6.1-001	ENST00000584382.1_2	sense_intronic	chr17	29460200	29465536	+	5336	2778	LAST	2	chr17	29463277	29465536	2259	99	4.38247	3.56371	98.7401	1	SPL-5	AluY	SINE/Alu	chr17	29463067	29463376	+	6.92	Primates	not in v7	not in v7	not in v7	not in v7	not in v7	not in v7	not in v7		not in v7	not in v7	not in v7	not in v7	not in v7	not in v7	not in v7	not in v7	not in v7	not in v7
ENSG00000266371.1	RP11-142O6.1	ENST00000584382.1	RP11-142O6.1-001	ENST00000584382.1_2	sense_intronic	chr17	29460200	29465536	+	5336	2778	LAST	2	chr17	29463277	29465536	2259	538	23.8158	19.3665	98.7401	1	exonized	MER44B	DNA/TcMar-Tigger	chr17	29463406	29463944	+	18.75	Ancient	not in v7	not in v7	not in v7	not in v7	not in v7	not in v7	not in v7		not in v7	not in v7	not in v7	not in v7	not in v7	not in v7	not in v7	not in v7	not in v7	not in v7
ENSG00000266371.1	RP11-142O6.1	ENST00000584382.1	RP11-142O6.1-001	ENST00000584382.1_2	sense_intronic	chr17	29460200	29465536	+	5336	2778	LAST	2	chr17	29463277	29465536	2259	389	17.22	14.0029	98.7401	1	exonized	L1ME3D	LINE/L1	chr17	29463945	29464334	-	27.05	Ancient	not in v7	not in v7	not in v7	not in v7	not in v7	not in v7	not in v7		not in v7	not in v7	not in v7	not in v7	not in v7	not in v7	not in v7	not in v7	not in v7	not in v7
ENSG00000266371.1	RP11-142O6.1	ENST00000584382.1	RP11-142O6.1-001	ENST00000584382.1_2	sense_intronic	chr17	29460200	29465536	+	5336	2778	LAST	2	chr17	29463277	29465536	2259	938	41.5228	33.7653	98.7401	1	exonized	HAL1	LINE/L1	chr17	29464330	29465268	-	27.91	Ancient	not in v7	not in v7	not in v7	not in v7	not in v7	not in v7	not in v7		not in v7	not in v7	not in v7	not in v7	not in v7	not in v7	not in v7	not in v7	not in v7	not in v7
ENSG00000266371.1	RP11-142O6.1	ENST00000584382.1	RP11-142O6.1-001	ENST00000584382.1_2	sense_intronic	chr17	29460200	29465536	+	5336	2778	LAST	2	chr17	29463277	29465536	2259	261	11.5538	9.39525	98.7401	1	PolyA	AluSx1	SINE/Alu	chr17	29465275	29465581	-	11.14	Primates	not in v7	not in v7	not in v7	not in v7	not in v7	not in v7	not in v7		not in v7	not in v7	not in v7	not in v7	not in v7	not in v7	not in v7	not in v7	not in v7	not in v7
ENSG00000249069.2	RP11-461C13.1	ENST00000523194.1	RP11-461C13.1-003	ENST00000523194.1_1	processed_transcript	chr5	53616774	53710957	+	94183	712	FIRST	1	chr5	53616774	53616828	54	54	100	7.58427	98.736	4	TSS_SPL	AluJr	SINE/Alu	chr5	53616723	53616983	-	16.75	Primates	A549@0.018957,AG04450@0,BJ@0,GM12878@6.53785,H1HESC@0,HELAS3@0.020316,HEPG2@0,HMEC@0,HSMM@0,HUVEC@0,K562@8.3751,MCF7@0.0028675,NHEK@0.063078,NHLF@0,SKNSHRA@0,	1.79	1	0,1,1	0	0	6.76076094283299		0	8.74878829055348	5.52	0	11.2835346607749	5.78	NA	0	0	0
ENSG00000249069.2	RP11-461C13.1	ENST00000523194.1	RP11-461C13.1-003	ENST00000523194.1_2	processed_transcript	chr5	53616774	53710957	+	94183	712	MIDDLE	2	chr5	53697473	53697695	222	222	100	31.1798	98.736	4	Both_SPL	MLT1F	LTR/ERVL-MaLR	chr5	53697458	53697754	+	23.58	Ancient	A549@0.018957,AG04450@0,BJ@0,GM12878@6.53785,H1HESC@0,HELAS3@0.020316,HEPG2@0,HMEC@0,HSMM@0,HUVEC@0,K562@8.3751,MCF7@0.0028675,NHEK@0.063078,NHLF@0,SKNSHRA@0,	1.79	1	0,1,1	0	0	6.76076094283299		0	8.74878829055348	5.52	0	11.2835346607749	5.78	NA	0	0	0
ENSG00000249069.2	RP11-461C13.1	ENST00000523194.1	RP11-461C13.1-003	ENST00000523194.1_3	processed_transcript	chr5	53616774	53710957	+	94183	712	MIDDLE	3	chr5	53699353	53699618	265	265	100	37.2191	98.736	4	Both_SPL	MLT1F	LTR/ERVL-MaLR	chr5	53699220	53699687	+	23.58	Ancient	A549@0.018957,AG04450@0,BJ@0,GM12878@6.53785,H1HESC@0,HELAS3@0.020316,HEPG2@0,HMEC@0,HSMM@0,HUVEC@0,K562@8.3751,MCF7@0.0028675,NHEK@0.063078,NHLF@0,SKNSHRA@0,	1.79	1	0,1,1	0	0	6.76076094283299		0	8.74878829055348	5.52	0	11.2835346607749	5.78	NA	0	0	0
ENSG00000249069.2	RP11-461C13.1	ENST00000523194.1	RP11-461C13.1-003	ENST00000523194.1_4	processed_transcript	chr5	53616774	53710957	+	94183	712	MIDDLE	4	chr5	53704285	53704351	66	66	100	9.26966	98.736	4	Both_SPL	L1MC5a	LINE/L1	chr5	53703761	53704391	-	25.71	Ancient	A549@0.018957,AG04450@0,BJ@0,GM12878@6.53785,H1HESC@0,HELAS3@0.020316,HEPG2@0,HMEC@0,HSMM@0,HUVEC@0,K562@8.3751,MCF7@0.0028675,NHEK@0.063078,NHLF@0,SKNSHRA@0,	1.79	1	0,1,1	0	0	6.76076094283299		0	8.74878829055348	5.52	0	11.2835346607749	5.78	NA	0	0	0
ENSG00000249069.2	RP11-461C13.1	ENST00000523194.1	RP11-461C13.1-003	ENST00000523194.1_5	processed_transcript	chr5	53616774	53710957	+	94183	712	LAST	5	chr5	53710852	53710957	105	14	13.3333	1.96629	98.736	4	SPL-3	MER2	DNA/TcMar-Tigger	chr5	53710547	53710866	-	18.62	Ancient	A549@0.018957,AG04450@0,BJ@0,GM12878@6.53785,H1HESC@0,HELAS3@0.020316,HEPG2@0,HMEC@0,HSMM@0,HUVEC@0,K562@8.3751,MCF7@0.0028675,NHEK@0.063078,NHLF@0,SKNSHRA@0,	1.79	1	0,1,1	0	0	6.76076094283299		0	8.74878829055348	5.52	0	11.2835346607749	5.78	NA	0	0	0
ENSG00000249069.2	RP11-461C13.1	ENST00000523194.1	RP11-461C13.1-003	ENST00000523194.1_5	processed_transcript	chr5	53616774	53710957	+	94183	712	LAST	5	chr5	53710852	53710957	105	82	78.0952	11.5169	98.736	4	exonized	L1MC	LINE/L1	chr5	53710867	53710949	+	22.45	Ancient	A549@0.018957,AG04450@0,BJ@0,GM12878@6.53785,H1HESC@0,HELAS3@0.020316,HEPG2@0,HMEC@0,HSMM@0,HUVEC@0,K562@8.3751,MCF7@0.0028675,NHEK@0.063078,NHLF@0,SKNSHRA@0,	1.79	1	0,1,1	0	0	6.76076094283299		0	8.74878829055348	5.52	0	11.2835346607749	5.78	NA	0	0	0
ENSG00000261826.1	RP11-691G17.1	ENST00000567488.1	RP11-691G17.1-001	ENST00000567488.1_1	lincRNA	chr3	140583917	140586625	-	2708	2708	SINGLE	1	chr3	140583917	140586625	2708	461	17.0236	17.0236	98.6337	1	TSS	L1MA3	LINE/L1	chr3	140586164	140588579	-	13.53	Primates	not in v7	not in v7	not in v7	not in v7	not in v7	not in v7	not in v7		not in v7	not in v7	not in v7	not in v7	not in v7	not in v7	not in v7	not in v7	not in v7	not in v7
ENSG00000261826.1	RP11-691G17.1	ENST00000567488.1	RP11-691G17.1-001	ENST00000567488.1_1	lincRNA	chr3	140583917	140586625	-	2708	2708	SINGLE	1	chr3	140583917	140586625	2708	2210	81.61	81.61	98.6337	1	PolyA	L1MA3	LINE/L1	chr3	140583528	140586127	-	13.53	Primates	not in v7	not in v7	not in v7	not in v7	not in v7	not in v7	not in v7		not in v7	not in v7	not in v7	not in v7	not in v7	not in v7	not in v7	not in v7	not in v7	not in v7
ENSG00000263253.1	RP11-204E4.3	ENST00000570859.1	RP11-204E4.3-001	ENST00000570859.1_1	lincRNA	chr16	20220247	20220847	+	600	350	FIRST	1	chr16	20220247	20220325	78	73	93.5897	20.8571	98.5714	1	SPL-3	MLT1O	LTR/ERVL-MaLR	chr16	20220252	20220481	+	29.97	Ancient	not in v7	not in v7	not in v7	not in v7	not in v7	not in v7	not in v7		not in v7	not in v7	not in v7	not in v7	not in v7	not in v7	not in v7	not in v7	not in v7	not in v7
ENSG00000263253.1	RP11-204E4.3	ENST00000570859.1	RP11-204E4.3-001	ENST00000570859.1_2	lincRNA	chr16	20220247	20220847	+	600	350	LAST	2	chr16	20220575	20220847	272	272	100	77.7143	98.5714	1	PolyA_SPL	MLT1B	LTR/ERVL-MaLR	chr16	20220518	20220894	+	18.85	Ancient	not in v7	not in v7	not in v7	not in v7	not in v7	not in v7	not in v7		not in v7	not in v7	not in v7	not in v7	not in v7	not in v7	not in v7	not in v7	not in v7	not in v7
ENSG00000232557.1	RP11-4M23.3	ENST00000411815.1	RP11-4M23.3-001	ENST00000411815.1_2	sense_intronic	chr1	24233601	24234375	-	774	208	LAST	2	chr1	24233601	24233671	70	68	97.1429	32.6923	98.5577	1	SPL-3	AluSx	SINE/Alu	chr1	24233603	24233928	+	11.66	Primates	A549@0,AG04450@0,BJ@0,GM12878@0,H1HESC@0,HELAS3@0,HEPG2@0,HMEC@0,HSMM@0,HUVEC@0,K562@0,MCF7@0,NHEK@0,NHLF@0,SKNSHRA@0,	0	0	0,0,0	0	0	0		0	0	12.143	0	0	14.571	NA	0	0	0
ENSG00000232557.1	RP11-4M23.3	ENST00000411815.1	RP11-4M23.3-001	ENST00000411815.1_1	sense_intronic	chr1	24233601	24234375	-	774	208	FIRST	1	chr1	24234237	24234375	138	93	67.3913	44.7115	98.5577	1	TSS	Charlie21a	DNA/hAT-Charlie	chr1	24234282	24234468	-	25.64	Ancient	A549@0,AG04450@0,BJ@0,GM12878@0,H1HESC@0,HELAS3@0,HEPG2@0,HMEC@0,HSMM@0,HUVEC@0,K562@0,MCF7@0,NHEK@0,NHLF@0,SKNSHRA@0,	0	0	0,0,0	0	0	0		0	0	12.143	0	0	14.571	NA	0	0	0
ENSG00000232557.1	RP11-4M23.3	ENST00000411815.1	RP11-4M23.3-001	ENST00000411815.1_1	sense_intronic	chr1	24233601	24234375	-	774	208	FIRST	1	chr1	24234237	24234375	138	44	31.8841	21.1538	98.5577	1	SPL-3	AluSz	SINE/Alu	chr1	24233971	24234281	-	12.11	Primates	A549@0,AG04450@0,BJ@0,GM12878@0,H1HESC@0,HELAS3@0,HEPG2@0,HMEC@0,HSMM@0,HUVEC@0,K562@0,MCF7@0,NHEK@0,NHLF@0,SKNSHRA@0,	0	0	0,0,0	0	0	0		0	0	12.143	0	0	14.571	NA	0	0	0
ENSG00000263635.1	RP11-805F19.2	ENST00000583946.1	RP11-805F19.2-001	ENST00000583946.1_1	processed_transcript	chr18	15075444	15122766	+	47322	464	FIRST	1	chr18	15075444	15075556	112	112	100	24.1379	98.4914	1	TSS_SPL	THE1B	LTR/ERVL-MaLR	chr18	15075266	15075640	+	12.8	Primates	not in v7	not in v7	not in v7	not in v7	not in v7	not in v7	not in v7		not in v7	not in v7	not in v7	not in v7	not in v7	not in v7	not in v7	not in v7	not in v7	not in v7
ENSG00000263635.1	RP11-805F19.2	ENST00000583946.1	RP11-805F19.2-001	ENST00000583946.1_2	processed_transcript	chr18	15075444	15122766	+	47322	464	MIDDLE	2	chr18	15112062	15112121	59	59	100	12.7155	98.4914	1	Both_SPL	L1M4	LINE/L1	chr18	15111428	15113645	-	21.84	Ancient	not in v7	not in v7	not in v7	not in v7	not in v7	not in v7	not in v7		not in v7	not in v7	not in v7	not in v7	not in v7	not in v7	not in v7	not in v7	not in v7	not in v7
ENSG00000263635.1	RP11-805F19.2	ENST00000583946.1	RP11-805F19.2-001	ENST00000583946.1_3	processed_transcript	chr18	15075444	15122766	+	47322	464	LAST	3	chr18	15122473	15122766	293	286	97.6109	61.6379	98.4914	1	PolyA	LTR12D	LTR/ERV1	chr18	15122480	15122871	+	10.66	Primates	not in v7	not in v7	not in v7	not in v7	not in v7	not in v7	not in v7		not in v7	not in v7	not in v7	not in v7	not in v7	not in v7	not in v7	not in v7	not in v7	not in v7
ENSG00000259398.1	RP11-430B1.1	ENST00000561207.1	RP11-430B1.1-001	ENST00000561207.1_1	sense_intronic	chr15	52325904	52327822	+	1918	379	FIRST	1	chr15	52325904	52326218	314	61	19.4268	16.095	98.4169	1	TSS	MLT2B3	LTR/ERVL	chr15	52325376	52325965	+	20.99	Ancient	not in v7	not in v7	not in v7	not in v7	not in v7	not in v7	not in v7		not in v7	not in v7	not in v7	not in v7	not in v7	not in v7	not in v7	not in v7	not in v7	not in v7
ENSG00000259398.1	RP11-430B1.1	ENST00000561207.1	RP11-430B1.1-001	ENST00000561207.1_1	sense_intronic	chr15	52325904	52327822	+	1918	379	FIRST	1	chr15	52325904	52326218	314	55	17.5159	14.5119	98.4169	1	SPL-5	AluSq	SINE/Alu	chr15	52326163	52326479	-	10.52	Primates	not in v7	not in v7	not in v7	not in v7	not in v7	not in v7	not in v7		not in v7	not in v7	not in v7	not in v7	not in v7	not in v7	not in v7	not in v7	not in v7	not in v7
ENSG00000259398.1	RP11-430B1.1	ENST00000561207.1	RP11-430B1.1-001	ENST00000561207.1_1	sense_intronic	chr15	52325904	52327822	+	1918	379	FIRST	1	chr15	52325904	52326218	314	192	61.1465	50.6596	98.4169	1	exonized	L1MEf	LINE/L1	chr15	52325966	52326158	-	26.28	Ancient	not in v7	not in v7	not in v7	not in v7	not in v7	not in v7	not in v7		not in v7	not in v7	not in v7	not in v7	not in v7	not in v7	not in v7	not in v7	not in v7	not in v7
ENSG00000259398.1	RP11-430B1.1	ENST00000561207.1	RP11-430B1.1-001	ENST00000561207.1_2	sense_intronic	chr15	52325904	52327822	+	1918	379	LAST	2	chr15	52327757	52327822	65	65	100	17.1504	98.4169	1	PolyA_SPL	AluSx4	SINE/Alu	chr15	52327552	52327848	+	10.17	Primates	not in v7	not in v7	not in v7	not in v7	not in v7	not in v7	not in v7		not in v7	not in v7	not in v7	not in v7	not in v7	not in v7	not in v7	not in v7	not in v7	not in v7
ENSG00000237633.1	AC104623.2	ENST00000446357.1	AC104623.2-001	ENST00000446357.1_1	antisense	chr2	16704444	16710655	+	6211	543	FIRST	1	chr2	16704444	16704757	313	62	19.8083	11.418	98.3425	2	TSS	MIR3	SINE/MIR	chr2	16704369	16704506	-	29.77	Ancient	A549@0,AG04450@0,BJ@0,GM12878@0,H1HESC@0,HELAS3@0,HEPG2@0,HMEC@0,HSMM@0,HUVEC@0,K562@0,MCF7@0,NHEK@0,NHLF@0,SKNSHRA@0,	1.47	0	0,0,0	0	0	6.31673728813559		0	4.86387711864407	365.337	0	5.36952683615819	370.441	NA	0	0	0
ENSG00000237633.1	AC104623.2	ENST00000446357.1	AC104623.2-001	ENST00000446357.1_1	antisense	chr2	16704444	16710655	+	6211	543	FIRST	1	chr2	16704444	16704757	313	86	27.476	15.8379	98.3425	2	SPL-5	MIR	SINE/MIR	chr2	16704671	16704894	-	27.84	Ancient	A549@0,AG04450@0,BJ@0,GM12878@0,H1HESC@0,HELAS3@0,HEPG2@0,HMEC@0,HSMM@0,HUVEC@0,K562@0,MCF7@0,NHEK@0,NHLF@0,SKNSHRA@0,	1.47	0	0,0,0	0	0	6.31673728813559		0	4.86387711864407	365.337	0	5.36952683615819	370.441	NA	0	0	0
ENSG00000237633.1	AC104623.2	ENST00000446357.1	AC104623.2-001	ENST00000446357.1_1	antisense	chr2	16704444	16710655	+	6211	543	FIRST	1	chr2	16704444	16704757	313	162	51.7572	29.8343	98.3425	2	exonized	MIRc	SINE/MIR	chr2	16704494	16704656	+	29.57	Ancient	A549@0,AG04450@0,BJ@0,GM12878@0,H1HESC@0,HELAS3@0,HEPG2@0,HMEC@0,HSMM@0,HUVEC@0,K562@0,MCF7@0,NHEK@0,NHLF@0,SKNSHRA@0,	1.47	0	0,0,0	0	0	6.31673728813559		0	4.86387711864407	365.337	0	5.36952683615819	370.441	NA	0	0	0
ENSG00000237633.1	AC104623.2	ENST00000446357.1	AC104623.2-001	ENST00000446357.1_2	antisense	chr2	16704444	16710655	+	6211	543	MIDDLE	2	chr2	16706123	16706305	182	68	37.3626	12.523	98.3425	2	SPL-3	AluSx	SINE/Alu	chr2	16705936	16706191	-	11.66	Primates	A549@0,AG04450@0,BJ@0,GM12878@0,H1HESC@0,HELAS3@0,HEPG2@0,HMEC@0,HSMM@0,HUVEC@0,K562@0,MCF7@0,NHEK@0,NHLF@0,SKNSHRA@0,	1.47	0	0,0,0	0	0	6.31673728813559		0	4.86387711864407	365.337	0	5.36952683615819	370.441	NA	0	0	0
ENSG00000237633.1	AC104623.2	ENST00000446357.1	AC104623.2-001	ENST00000446357.1_2	antisense	chr2	16704444	16710655	+	6211	543	MIDDLE	2	chr2	16706123	16706305	182	84	46.1538	15.4696	98.3425	2	SPL-3	L2b	LINE/L2	chr2	16706221	16706339	+	32.38	Ancient	A549@0,AG04450@0,BJ@0,GM12878@0,H1HESC@0,HELAS3@0,HEPG2@0,HMEC@0,HSMM@0,HUVEC@0,K562@0,MCF7@0,NHEK@0,NHLF@0,SKNSHRA@0,	1.47	0	0,0,0	0	0	6.31673728813559		0	4.86387711864407	365.337	0	5.36952683615819	370.441	NA	0	0	0
ENSG00000237633.1	AC104623.2	ENST00000446357.1	AC104623.2-001	ENST00000446357.1_2	antisense	chr2	16704444	16710655	+	6211	543	MIDDLE	2	chr2	16706123	16706305	182	24	13.1868	4.41989	98.3425	2	exonized	MER58D	DNA/hAT-Charlie	chr2	16706192	16706216	+	20.17	Ancient	A549@0,AG04450@0,BJ@0,GM12878@0,H1HESC@0,HELAS3@0,HEPG2@0,HMEC@0,HSMM@0,HUVEC@0,K562@0,MCF7@0,NHEK@0,NHLF@0,SKNSHRA@0,	1.47	0	0,0,0	0	0	6.31673728813559		0	4.86387711864407	365.337	0	5.36952683615819	370.441	NA	0	0	0
ENSG00000237633.1	AC104623.2	ENST00000446357.1	AC104623.2-001	ENST00000446357.1_3	antisense	chr2	16704444	16710655	+	6211	543	LAST	3	chr2	16710607	16710655	48	48	100	8.83978	98.3425	2	PolyA_SPL	ERVL-E-int	LTR/ERVL	chr2	16708723	16711333	+	30.69	Ancient	A549@0,AG04450@0,BJ@0,GM12878@0,H1HESC@0,HELAS3@0,HEPG2@0,HMEC@0,HSMM@0,HUVEC@0,K562@0,MCF7@0,NHEK@0,NHLF@0,SKNSHRA@0,	1.47	0	0,0,0	0	0	6.31673728813559		0	4.86387711864407	365.337	0	5.36952683615819	370.441	NA	0	0	0
ENSG00000254484.1	CTA-797E19.1	ENST00000531426.1	CTA-797E19.1-001	ENST00000531426.1_1	sense_intronic	chr11	70166034	70167521	+	1487	420	FIRST	1	chr11	70166034	70166304	270	195	72.2222	46.4286	98.3333	1	TSS	L2c	LINE/L2	chr11	70165953	70166229	+	32.46	Ancient	A549@0.0456755,AG04450@0.007867,BJ@0.0662775,GM12878@0.0044405,H1HESC@0.028882,HELAS3@0.0192495,HEPG2@0.008816,HMEC@0,HSMM@0.125529,HUVEC@0.125885,K562@0.0264515,MCF7@0.562128,NHEK@0.00865567,NHLF@0,SKNSHRA@0.12425,	-0.76	0	0,0,0	0	0	0		0	0	0	0	0	0	chimp,human,macaque,marmoset,orangutan,	1	1	1
ENSG00000254484.1	CTA-797E19.1	ENST00000531426.1	CTA-797E19.1-001	ENST00000531426.1_1	sense_intronic	chr11	70166034	70167521	+	1487	420	FIRST	1	chr11	70166034	70166304	270	69	25.5556	16.4286	98.3333	1	SPL-3	L1MEi	LINE/L1	chr11	70166235	70166542	+	28.17	Ancient	A549@0.0456755,AG04450@0.007867,BJ@0.0662775,GM12878@0.0044405,H1HESC@0.028882,HELAS3@0.0192495,HEPG2@0.008816,HMEC@0,HSMM@0.125529,HUVEC@0.125885,K562@0.0264515,MCF7@0.562128,NHEK@0.00865567,NHLF@0,SKNSHRA@0.12425,	-0.76	0	0,0,0	0	0	0		0	0	0	0	0	0	chimp,human,macaque,marmoset,orangutan,	1	1	1
ENSG00000254484.1	CTA-797E19.1	ENST00000531426.1	CTA-797E19.1-001	ENST00000531426.1_2	sense_intronic	chr11	70166034	70167521	+	1487	420	LAST	2	chr11	70167371	70167521	150	80	53.3333	19.0476	98.3333	1	SPL-5	MLT1A0	LTR/ERVL-MaLR	chr11	70167108	70167451	+	19.59	Ancient	A549@0.0456755,AG04450@0.007867,BJ@0.0662775,GM12878@0.0044405,H1HESC@0.028882,HELAS3@0.0192495,HEPG2@0.008816,HMEC@0,HSMM@0.125529,HUVEC@0.125885,K562@0.0264515,MCF7@0.562128,NHEK@0.00865567,NHLF@0,SKNSHRA@0.12425,	-0.76	0	0,0,0	0	0	0		0	0	0	0	0	0	chimp,human,macaque,marmoset,orangutan,	1	1	1
ENSG00000254484.1	CTA-797E19.1	ENST00000531426.1	CTA-797E19.1-001	ENST00000531426.1_2	sense_intronic	chr11	70166034	70167521	+	1487	420	LAST	2	chr11	70167371	70167521	150	69	46	16.4286	98.3333	1	PolyA	L1MEi	LINE/L1	chr11	70167452	70167860	+	28.17	Ancient	A549@0.0456755,AG04450@0.007867,BJ@0.0662775,GM12878@0.0044405,H1HESC@0.028882,HELAS3@0.0192495,HEPG2@0.008816,HMEC@0,HSMM@0.125529,HUVEC@0.125885,K562@0.0264515,MCF7@0.562128,NHEK@0.00865567,NHLF@0,SKNSHRA@0.12425,	-0.76	0	0,0,0	0	0	0		0	0	0	0	0	0	chimp,human,macaque,marmoset,orangutan,	1	1	1
ENSG00000259779.1	RP11-231E4.2	ENST00000562582.1	RP11-231E4.2-002	ENST00000562582.1_1	lincRNA	chr18	72076650	72077368	+	718	718	SINGLE	1	chr18	72076650	72077368	718	108	15.0418	15.0418	98.3287	2	TSS	AluY	SINE/Alu	chr18	72076600	72076758	-	6.92	Primates	not in v7	not in v7	not in v7	not in v7	not in v7	not in v7	not in v7		not in v7	not in v7	not in v7	not in v7	not in v7	not in v7	not in v7	not in v7	not in v7	not in v7
ENSG00000259779.1	RP11-231E4.2	ENST00000562582.1	RP11-231E4.2-002	ENST00000562582.1_1	lincRNA	chr18	72076650	72077368	+	718	718	SINGLE	1	chr18	72076650	72077368	718	100	13.9276	13.9276	98.3287	2	exonized	Tigger4a	DNA/TcMar-Tigger	chr18	72076759	72076859	+	16.71	Primates	not in v7	not in v7	not in v7	not in v7	not in v7	not in v7	not in v7		not in v7	not in v7	not in v7	not in v7	not in v7	not in v7	not in v7	not in v7	not in v7	not in v7
ENSG00000259779.1	RP11-231E4.2	ENST00000562582.1	RP11-231E4.2-002	ENST00000562582.1_1	lincRNA	chr18	72076650	72077368	+	718	718	SINGLE	1	chr18	72076650	72077368	718	194	27.0195	27.0195	98.3287	2	exonized	L1MEd	LINE/L1	chr18	72076860	72077054	-	28.83	Ancient	not in v7	not in v7	not in v7	not in v7	not in v7	not in v7	not in v7		not in v7	not in v7	not in v7	not in v7	not in v7	not in v7	not in v7	not in v7	not in v7	not in v7
ENSG00000259779.1	RP11-231E4.2	ENST00000562582.1	RP11-231E4.2-002	ENST00000562582.1_1	lincRNA	chr18	72076650	72077368	+	718	718	SINGLE	1	chr18	72076650	72077368	718	304	42.3398	42.3398	98.3287	2	exonized	AluSx1	SINE/Alu	chr18	72077055	72077359	+	11.14	Primates	not in v7	not in v7	not in v7	not in v7	not in v7	not in v7	not in v7		not in v7	not in v7	not in v7	not in v7	not in v7	not in v7	not in v7	not in v7	not in v7	not in v7
ENSG00000263718.1	RP11-285E9.6	ENST00000577209.1	RP11-285E9.6-003	ENST00000577209.1_1	antisense	chr17	75269746	75270037	-	291	291	SINGLE	1	chr17	75269746	75270037	291	107	36.7698	36.7698	98.2818	4	TSS	MLT1G	LTR/ERVL-MaLR	chr17	75269930	75270055	-	26.29	Ancient	not in v7	not in v7	not in v7	not in v7	not in v7	not in v7	not in v7		not in v7	not in v7	not in v7	not in v7	not in v7	not in v7	not in v7	not in v7	not in v7	not in v7
ENSG00000263718.1	RP11-285E9.6	ENST00000577209.1	RP11-285E9.6-003	ENST00000577209.1_1	antisense	chr17	75269746	75270037	-	291	291	SINGLE	1	chr17	75269746	75270037	291	179	61.512	61.512	98.2818	4	PolyA	MLT1E1A	LTR/ERVL-MaLR	chr17	75269724	75269925	+	24.11	Ancient	not in v7	not in v7	not in v7	not in v7	not in v7	not in v7	not in v7		not in v7	not in v7	not in v7	not in v7	not in v7	not in v7	not in v7	not in v7	not in v7	not in v7
ENSG00000259263.1	CTA-305I2.1	ENST00000558393.1	CTA-305I2.1-001	ENST00000558393.1_2	antisense	chr7	101796635	101797743	-	1108	799	LAST	2	chr7	101796635	101797336	701	34	4.85021	4.25532	98.2478	1	SPL-3	FLAM_C	SINE/Alu	chr7	101797302	101797426	+	15.79	Primates	not in v7	not in v7	not in v7	not in v7	not in v7	not in v7	not in v7		not in v7	not in v7	not in v7	not in v7	not in v7	not in v7	not in v7	not in v7	not in v7	not in v7
ENSG00000259263.1	CTA-305I2.1	ENST00000558393.1	CTA-305I2.1-001	ENST00000558393.1_2	antisense	chr7	101796635	101797743	-	1108	799	LAST	2	chr7	101796635	101797336	701	653	93.1526	81.7272	98.2478	1	exonized	L1MEh	LINE/L1	chr7	101796648	101797301	+	28.12	Ancient	not in v7	not in v7	not in v7	not in v7	not in v7	not in v7	not in v7		not in v7	not in v7	not in v7	not in v7	not in v7	not in v7	not in v7	not in v7	not in v7	not in v7
ENSG00000259263.1	CTA-305I2.1	ENST00000558393.1	CTA-305I2.1-001	ENST00000558393.1_1	antisense	chr7	101796635	101797743	-	1108	799	FIRST	1	chr7	101797645	101797743	98	98	100	12.2653	98.2478	1	TSS_SPL	AluJb	SINE/Alu	chr7	101797611	101797876	+	16.49	Primates	not in v7	not in v7	not in v7	not in v7	not in v7	not in v7	not in v7		not in v7	not in v7	not in v7	not in v7	not in v7	not in v7	not in v7	not in v7	not in v7	not in v7
ENSG00000259905.1	PWRN1	ENST00000565512.1	PWRN1-011	ENST00000565512.1_1	lincRNA	chr15	24758217	24779055	+	20838	430	FIRST	1	chr15	24758217	24758320	103	103	100	23.9535	98.1395	12	TSS_SPL	HERV35I-int	LTR/ERV1	chr15	24757789	24758477	-	17.75	Primates	not in v7	not in v7	not in v7	not in v7	not in v7	not in v7	not in v7		not in v7	not in v7	not in v7	not in v7	not in v7	not in v7	not in v7	not in v7	not in v7	not in v7
ENSG00000259905.1	PWRN1	ENST00000565512.1	PWRN1-011	ENST00000565512.1_2	lincRNA	chr15	24758217	24779055	+	20838	430	MIDDLE	2	chr15	24758770	24758884	114	114	100	26.5116	98.1395	12	Both_SPL	AluJo	SINE/Alu	chr15	24758756	24759042	-	16.42	Primates	not in v7	not in v7	not in v7	not in v7	not in v7	not in v7	not in v7		not in v7	not in v7	not in v7	not in v7	not in v7	not in v7	not in v7	not in v7	not in v7	not in v7
ENSG00000259905.1	PWRN1	ENST00000565512.1	PWRN1-011	ENST00000565512.1_3	lincRNA	chr15	24758217	24779055	+	20838	430	LAST	3	chr15	24778842	24779055	213	50	23.4742	11.6279	98.1395	12	SPL-5	LTR47B2	LTR/ERVL	chr15	24778464	24778892	+	15.32	Primates	not in v7	not in v7	not in v7	not in v7	not in v7	not in v7	not in v7		not in v7	not in v7	not in v7	not in v7	not in v7	not in v7	not in v7	not in v7	not in v7	not in v7
ENSG00000259905.1	PWRN1	ENST00000565512.1	PWRN1-011	ENST00000565512.1_3	lincRNA	chr15	24758217	24779055	+	20838	430	LAST	3	chr15	24778842	24779055	213	155	72.77	36.0465	98.1395	12	PolyA	ERVL47-int	LTR/ERVL	chr15	24778900	24779639	+	23.16	Primates	not in v7	not in v7	not in v7	not in v7	not in v7	not in v7	not in v7		not in v7	not in v7	not in v7	not in v7	not in v7	not in v7	not in v7	not in v7	not in v7	not in v7
ENSG00000237414.1	RP11-321L2.2	ENST00000446754.1	RP11-321L2.2-001	ENST00000446754.1_2	lincRNA	chr9	23894988	23898054	-	3066	687	LAST	2	chr9	23894988	23895604	616	608	98.7013	88.5007	98.1077	1	PolyA	L1PA4	LINE/L1	chr9	23893894	23895596	-	4.82	Primates	A549@0,AG04450@0,BJ@0,GM12878@0.006804,H1HESC@0,HELAS3@0,HEPG2@0,HMEC@0,HSMM@0,HUVEC@0,K562@0,MCF7@0,NHEK@0,NHLF@0,SKNSHRA@0,	0.25	0	0,0,0	0	0	78.9625578460244		0	160.576356752209	0	0	190.542280185107	0	NA	0	0	0
ENSG00000237414.1	RP11-321L2.2	ENST00000446754.1	RP11-321L2.2-001	ENST00000446754.1_1	lincRNA	chr9	23894988	23898054	-	3066	687	FIRST	1	chr9	23897983	23898054	71	66	92.9577	9.60699	98.1077	1	SPL-3	L1ME3A	LINE/L1	chr9	23897975	23898049	-	25.23	Ancient	A549@0,AG04450@0,BJ@0,GM12878@0.006804,H1HESC@0,HELAS3@0,HEPG2@0,HMEC@0,HSMM@0,HUVEC@0,K562@0,MCF7@0,NHEK@0,NHLF@0,SKNSHRA@0,	0.25	0	0,0,0	0	0	78.9625578460244		0	160.576356752209	0	0	190.542280185107	0	NA	0	0	0
ENSG00000259805.1	RP11-382A20.5	ENST00000566841.1	RP11-382A20.5-001	ENST00000566841.1_1	antisense	chr15	83594636	83772195	+	177559	752	FIRST	1	chr15	83594636	83595369	733	232	31.6508	30.8511	98.0053	1	TSS	L2	LINE/L2	chr15	83594539	83594868	+	32.38	Ancient	not in v7	not in v7	not in v7	not in v7	not in v7	not in v7	not in v7		not in v7	not in v7	not in v7	not in v7	not in v7	not in v7	not in v7	not in v7	not in v7	not in v7
ENSG00000259805.1	RP11-382A20.5	ENST00000566841.1	RP11-382A20.5-001	ENST00000566841.1_1	antisense	chr15	83594636	83772195	+	177559	752	FIRST	1	chr15	83594636	83595369	733	211	28.7858	28.0585	98.0053	1	SPL-3	AluSx	SINE/Alu	chr15	83595158	83595459	+	11.66	Primates	not in v7	not in v7	not in v7	not in v7	not in v7	not in v7	not in v7		not in v7	not in v7	not in v7	not in v7	not in v7	not in v7	not in v7	not in v7	not in v7	not in v7
ENSG00000259805.1	RP11-382A20.5	ENST00000566841.1	RP11-382A20.5-001	ENST00000566841.1_1	antisense	chr15	83594636	83772195	+	177559	752	FIRST	1	chr15	83594636	83595369	733	228	31.105	30.3191	98.0053	1	exonized	MLT1A0	LTR/ERVL-MaLR	chr15	83594881	83595109	-	19.59	Ancient	not in v7	not in v7	not in v7	not in v7	not in v7	not in v7	not in v7		not in v7	not in v7	not in v7	not in v7	not in v7	not in v7	not in v7	not in v7	not in v7	not in v7
ENSG00000259805.1	RP11-382A20.5	ENST00000566841.1	RP11-382A20.5-001	ENST00000566841.1_1	antisense	chr15	83594636	83772195	+	177559	752	FIRST	1	chr15	83594636	83595369	733	47	6.41201	6.25	98.0053	1	exonized	MSTD	LTR/ERVL-MaLR	chr15	83595110	83595157	+	20.45	Primates	not in v7	not in v7	not in v7	not in v7	not in v7	not in v7	not in v7		not in v7	not in v7	not in v7	not in v7	not in v7	not in v7	not in v7	not in v7	not in v7	not in v7
ENSG00000259805.1	RP11-382A20.5	ENST00000566841.1	RP11-382A20.5-001	ENST00000566841.1_2	antisense	chr15	83594636	83772195	+	177559	752	LAST	2	chr15	83772176	83772195	19	19	100	2.5266	98.0053	1	PolyA_SPL	AluSz	SINE/Alu	chr15	83771964	83772273	+	12.11	Primates	not in v7	not in v7	not in v7	not in v7	not in v7	not in v7	not in v7		not in v7	not in v7	not in v7	not in v7	not in v7	not in v7	not in v7	not in v7	not in v7	not in v7
ENSG00000233393.1	AP000688.29	ENST00000422473.1	AP000688.29-001	ENST00000422473.1_1	lincRNA	chr21	37477179	37481988	+	4809	2334	FIRST	1	chr21	37477179	37477421	242	242	100	10.3685	97.9434	1	TSS_SPL	HERVIP10FH-int	LTR/ERV1	chr21	37477054	37480178	+	11.99	Primates	A549@0,AG04450@0.007214,BJ@0.002108,GM12878@0,H1HESC@2.98142,HELAS3@0,HEPG2@0,HMEC@0,HSMM@0.0017615,HUVEC@0,K562@0.0023335,MCF7@0,NHEK@0.0849957,NHLF@0.018348,SKNSHRA@0,	5.49	0	0,0,1	1	0	0		0	0	0	0	0	0	chimp,human,macaque,orangutan,	1	1	1
ENSG00000233393.1	AP000688.29	ENST00000422473.1	AP000688.29-001	ENST00000422473.1_2	lincRNA	chr21	37477179	37481988	+	4809	2334	LAST	2	chr21	37479896	37481988	2092	282	13.4799	12.0823	97.9434	1	SPL-5	HERVIP10FH-int	LTR/ERV1	chr21	37477054	37480178	+	11.99	Primates	A549@0,AG04450@0.007214,BJ@0.002108,GM12878@0,H1HESC@2.98142,HELAS3@0,HEPG2@0,HMEC@0,HSMM@0.0017615,HUVEC@0,K562@0.0023335,MCF7@0,NHEK@0.0849957,NHLF@0.018348,SKNSHRA@0,	5.49	0	0,0,1	1	0	0		0	0	0	0	0	0	chimp,human,macaque,orangutan,	1	1	1
ENSG00000233393.1	AP000688.29	ENST00000422473.1	AP000688.29-001	ENST00000422473.1_2	lincRNA	chr21	37477179	37481988	+	4809	2334	LAST	2	chr21	37479896	37481988	2092	1321	63.1453	56.5981	97.9434	1	exonized	HERVIP10F-int	LTR/ERV1	chr21	37480225	37481546	+	19.46	Primates	A549@0,AG04450@0.007214,BJ@0.002108,GM12878@0,H1HESC@2.98142,HELAS3@0,HEPG2@0,HMEC@0,HSMM@0.0017615,HUVEC@0,K562@0.0023335,MCF7@0,NHEK@0.0849957,NHLF@0.018348,SKNSHRA@0,	5.49	0	0,0,1	1	0	0		0	0	0	0	0	0	chimp,human,macaque,orangutan,	1	1	1
ENSG00000233393.1	AP000688.29	ENST00000422473.1	AP000688.29-001	ENST00000422473.1_2	lincRNA	chr21	37477179	37481988	+	4809	2334	LAST	2	chr21	37479896	37481988	2092	441	21.0803	18.8946	97.9434	1	PolyA	LTR2C	LTR/ERV1	chr21	37481547	37482017	+	11.18	Primates	A549@0,AG04450@0.007214,BJ@0.002108,GM12878@0,H1HESC@2.98142,HELAS3@0,HEPG2@0,HMEC@0,HSMM@0.0017615,HUVEC@0,K562@0.0023335,MCF7@0,NHEK@0.0849957,NHLF@0.018348,SKNSHRA@0,	5.49	0	0,0,1	1	0	0		0	0	0	0	0	0	chimp,human,macaque,orangutan,	1	1	1
ENSG00000242516.1	RP11-413E6.8	ENST00000492922.1	RP11-413E6.8-002	ENST00000492922.1_1	processed_transcript	chr3	75723564	75725776	+	2212	2124	FIRST	1	chr3	75723564	75725031	1467	1467	100	69.0678	97.8814	2	TSS_SPL	L1M1	LINE/L1	chr3	75721927	75725156	-	16.76	Ancient	A549@0.275374,AG04450@4.78472,BJ@0.032067,GM12878@0.003996,H1HESC@0.405465,HELAS3@0.565995,HEPG2@0.182258,HMEC@0.035188,HSMM@0.0271205,HUVEC@0,K562@0.286427,MCF7@0.629514,NHEK@2.33323,NHLF@0.754223,SKNSHRA@0.741744,	-0.26	0	0,0,1	0	0	0		0	0	0	0	0	0	NA	0	0	0
ENSG00000242516.1	RP11-413E6.8	ENST00000492922.1	RP11-413E6.8-002	ENST00000492922.1_2	processed_transcript	chr3	75723564	75725776	+	2212	2124	LAST	2	chr3	75725119	75725776	657	37	5.63166	1.742	97.8814	2	SPL-3	L1M1	LINE/L1	chr3	75721927	75725156	-	16.76	Ancient	A549@0.275374,AG04450@4.78472,BJ@0.032067,GM12878@0.003996,H1HESC@0.405465,HELAS3@0.565995,HEPG2@0.182258,HMEC@0.035188,HSMM@0.0271205,HUVEC@0,K562@0.286427,MCF7@0.629514,NHEK@2.33323,NHLF@0.754223,SKNSHRA@0.741744,	-0.26	0	0,0,1	0	0	0		0	0	0	0	0	0	NA	0	0	0
ENSG00000242516.1	RP11-413E6.8	ENST00000492922.1	RP11-413E6.8-002	ENST00000492922.1_2	processed_transcript	chr3	75723564	75725776	+	2212	2124	LAST	2	chr3	75725119	75725776	657	544	82.8006	25.6121	97.8814	2	exonized	MER57A-int	LTR/ERV1	chr3	75725173	75725717	-	18.43	Ancient	A549@0.275374,AG04450@4.78472,BJ@0.032067,GM12878@0.003996,H1HESC@0.405465,HELAS3@0.565995,HEPG2@0.182258,HMEC@0.035188,HSMM@0.0271205,HUVEC@0,K562@0.286427,MCF7@0.629514,NHEK@2.33323,NHLF@0.754223,SKNSHRA@0.741744,	-0.26	0	0,0,1	0	0	0		0	0	0	0	0	0	NA	0	0	0
ENSG00000242516.1	RP11-413E6.8	ENST00000492922.1	RP11-413E6.8-002	ENST00000492922.1_2	processed_transcript	chr3	75723564	75725776	+	2212	2124	LAST	2	chr3	75725119	75725776	657	31	4.71842	1.45951	97.8814	2	PolyA	MER57A-int	LTR/ERV1	chr3	75725745	75725991	-	18.43	Ancient	A549@0.275374,AG04450@4.78472,BJ@0.032067,GM12878@0.003996,H1HESC@0.405465,HELAS3@0.565995,HEPG2@0.182258,HMEC@0.035188,HSMM@0.0271205,HUVEC@0,K562@0.286427,MCF7@0.629514,NHEK@2.33323,NHLF@0.754223,SKNSHRA@0.741744,	-0.26	0	0,0,1	0	0	0		0	0	0	0	0	0	NA	0	0	0
ENSG00000259905.1	PWRN1	ENST00000562244.1	PWRN1-012	ENST00000562244.1_1	lincRNA	chr15	24766828	24779055	+	12227	362	FIRST	1	chr15	24766828	24766977	149	149	100	41.1602	97.7901	12	TSS_SPL	ERVL-B4-int	LTR/ERVL	chr15	24765503	24768198	-	20.73	Ancient	not in v7	not in v7	not in v7	not in v7	not in v7	not in v7	not in v7		not in v7	not in v7	not in v7	not in v7	not in v7	not in v7	not in v7	not in v7	not in v7	not in v7
ENSG00000259905.1	PWRN1	ENST00000562244.1	PWRN1-012	ENST00000562244.1_2	lincRNA	chr15	24766828	24779055	+	12227	362	LAST	2	chr15	24778842	24779055	213	50	23.4742	13.8122	97.7901	12	SPL-5	LTR47B2	LTR/ERVL	chr15	24778464	24778892	+	15.32	Primates	not in v7	not in v7	not in v7	not in v7	not in v7	not in v7	not in v7		not in v7	not in v7	not in v7	not in v7	not in v7	not in v7	not in v7	not in v7	not in v7	not in v7
ENSG00000259905.1	PWRN1	ENST00000562244.1	PWRN1-012	ENST00000562244.1_2	lincRNA	chr15	24766828	24779055	+	12227	362	LAST	2	chr15	24778842	24779055	213	155	72.77	42.8177	97.7901	12	PolyA	ERVL47-int	LTR/ERVL	chr15	24778900	24779639	+	23.16	Primates	not in v7	not in v7	not in v7	not in v7	not in v7	not in v7	not in v7		not in v7	not in v7	not in v7	not in v7	not in v7	not in v7	not in v7	not in v7	not in v7	not in v7
ENSG00000261642.1	RP11-309H21.3	ENST00000563320.1	RP11-309H21.3-001	ENST00000563320.1_1	lincRNA	chr1	191120640	191123764	+	3124	3124	SINGLE	1	chr1	191120640	191123764	3124	883	28.265	28.265	97.6953	1	TSS	LTR12C	LTR/ERV1	chr1	191120376	191121523	+	8.77	Primates	not in v7	not in v7	not in v7	not in v7	not in v7	not in v7	not in v7		not in v7	not in v7	not in v7	not in v7	not in v7	not in v7	not in v7	not in v7	not in v7	not in v7
ENSG00000261642.1	RP11-309H21.3	ENST00000563320.1	RP11-309H21.3-001	ENST00000563320.1_1	lincRNA	chr1	191120640	191123764	+	3124	3124	SINGLE	1	chr1	191120640	191123764	3124	2169	69.4302	69.4302	97.6953	1	PolyA	MER4B-int	LTR/ERV1	chr1	191121595	191124294	+	15.93	Ancient	not in v7	not in v7	not in v7	not in v7	not in v7	not in v7	not in v7		not in v7	not in v7	not in v7	not in v7	not in v7	not in v7	not in v7	not in v7	not in v7	not in v7
ENSG00000254258.1	RP11-398H6.1	ENST00000522373.1	RP11-398H6.1-001	ENST00000522373.1_2	lincRNA	chr8	140472305	140475259	-	2954	1035	LAST	2	chr8	140472305	140473210	905	93	10.2762	8.98551	97.6812	1	SPL-5	HERVK-int	LTR/ERVK	chr8	140473117	140473960	-	9.35	Primates	A549@0.0428105,AG04450@0.020574,BJ@0,GM12878@0.100096,H1HESC@0.102692,HELAS3@0,HEPG2@0.136125,HMEC@0,HSMM@0.273271,HUVEC@0.009379,K562@0.0266025,MCF7@0.192322,NHEK@0.0225187,NHLF@0.003742,SKNSHRA@0.0766675,	1.28	0	0,0,1	0	0	0		0	0	0	0	0	0	NA	0	0	0
ENSG00000254258.1	RP11-398H6.1	ENST00000522373.1	RP11-398H6.1-001	ENST00000522373.1_2	lincRNA	chr8	140472305	140475259	-	2954	1035	LAST	2	chr8	140472305	140473210	905	811	89.6133	78.3575	97.6812	1	PolyA	LTR5_Hs	LTR/ERVK	chr8	140472149	140473116	-	6.68	Primates	A549@0.0428105,AG04450@0.020574,BJ@0,GM12878@0.100096,H1HESC@0.102692,HELAS3@0,HEPG2@0.136125,HMEC@0,HSMM@0.273271,HUVEC@0.009379,K562@0.0266025,MCF7@0.192322,NHEK@0.0225187,NHLF@0.003742,SKNSHRA@0.0766675,	1.28	0	0,0,1	0	0	0		0	0	0	0	0	0	NA	0	0	0
ENSG00000254258.1	RP11-398H6.1	ENST00000522373.1	RP11-398H6.1-001	ENST00000522373.1_1	lincRNA	chr8	140472305	140475259	-	2954	1035	FIRST	1	chr8	140475129	140475259	130	107	82.3077	10.3382	97.6812	1	SPL-3	HERVK-int	LTR/ERVK	chr8	140473959	140475236	-	9.35	Primates	A549@0.0428105,AG04450@0.020574,BJ@0,GM12878@0.100096,H1HESC@0.102692,HELAS3@0,HEPG2@0.136125,HMEC@0,HSMM@0.273271,HUVEC@0.009379,K562@0.0266025,MCF7@0.192322,NHEK@0.0225187,NHLF@0.003742,SKNSHRA@0.0766675,	1.28	0	0,0,1	0	0	0		0	0	0	0	0	0	NA	0	0	0
ENSG00000259127.1	RP11-242B12.5	ENST00000556056.1	RP11-242B12.5-001	ENST00000556056.1_1	antisense	chr10	103973720	104016874	+	43154	213	FIRST	1	chr10	103973720	103973762	42	42	100	19.7183	97.6526	1	TSS_SPL	AluSx1	SINE/Alu	chr10	103973710	103973999	+	11.14	Primates	not in v7	not in v7	not in v7	not in v7	not in v7	not in v7	not in v7		not in v7	not in v7	not in v7	not in v7	not in v7	not in v7	not in v7	not in v7	not in v7	not in v7
ENSG00000259127.1	RP11-242B12.5	ENST00000556056.1	RP11-242B12.5-001	ENST00000556056.1_2	antisense	chr10	103973720	104016874	+	43154	213	LAST	2	chr10	104016703	104016874	171	98	57.3099	46.0094	97.6526	1	SPL-5	AluJo	SINE/Alu	chr10	104016598	104016801	+	16.42	Primates	not in v7	not in v7	not in v7	not in v7	not in v7	not in v7	not in v7		not in v7	not in v7	not in v7	not in v7	not in v7	not in v7	not in v7	not in v7	not in v7	not in v7
ENSG00000259127.1	RP11-242B12.5	ENST00000556056.1	RP11-242B12.5-001	ENST00000556056.1_2	antisense	chr10	103973720	104016874	+	43154	213	LAST	2	chr10	104016703	104016874	171	68	39.7661	31.9249	97.6526	1	PolyA	L1ME3G	LINE/L1	chr10	104016806	104016945	-	27.94	Ancient	not in v7	not in v7	not in v7	not in v7	not in v7	not in v7	not in v7		not in v7	not in v7	not in v7	not in v7	not in v7	not in v7	not in v7	not in v7	not in v7	not in v7
ENSG00000265980.1	CTD-2515C13.2	ENST00000577674.1	CTD-2515C13.2-001	ENST00000577674.1_3	lincRNA	chr18	26858474	26941928	-	83454	468	LAST	3	chr18	26858474	26858628	154	33	21.4286	7.05128	97.6496	1	SPL-5	MSTB	LTR/ERVL-MaLR	chr18	26858595	26859001	-	16.86	Primates	not in v7	not in v7	not in v7	not in v7	not in v7	not in v7	not in v7		not in v7	not in v7	not in v7	not in v7	not in v7	not in v7	not in v7	not in v7	not in v7	not in v7
ENSG00000265980.1	CTD-2515C13.2	ENST00000577674.1	CTD-2515C13.2-001	ENST00000577674.1_3	lincRNA	chr18	26858474	26941928	-	83454	468	LAST	3	chr18	26858474	26858628	154	120	77.9221	25.641	97.6496	1	PolyA	L2	LINE/L2	chr18	26857716	26858594	+	32.38	Ancient	not in v7	not in v7	not in v7	not in v7	not in v7	not in v7	not in v7		not in v7	not in v7	not in v7	not in v7	not in v7	not in v7	not in v7	not in v7	not in v7	not in v7
ENSG00000265980.1	CTD-2515C13.2	ENST00000577674.1	CTD-2515C13.2-001	ENST00000577674.1_2	lincRNA	chr18	26858474	26941928	-	83454	468	MIDDLE	2	chr18	26861323	26861558	235	26	11.0638	5.55556	97.6496	1	SPL-3	ERV3-16A3_I-int	LTR/ERVL	chr18	26861148	26861349	-	28.49	Ancient	not in v7	not in v7	not in v7	not in v7	not in v7	not in v7	not in v7		not in v7	not in v7	not in v7	not in v7	not in v7	not in v7	not in v7	not in v7	not in v7	not in v7
ENSG00000265980.1	CTD-2515C13.2	ENST00000577674.1	CTD-2515C13.2-001	ENST00000577674.1_2	lincRNA	chr18	26858474	26941928	-	83454	468	MIDDLE	2	chr18	26861323	26861558	235	199	84.6809	42.5214	97.6496	1	SPL-3	AluSx	SINE/Alu	chr18	26861359	26861592	+	11.66	Primates	not in v7	not in v7	not in v7	not in v7	not in v7	not in v7	not in v7		not in v7	not in v7	not in v7	not in v7	not in v7	not in v7	not in v7	not in v7	not in v7	not in v7
ENSG00000265980.1	CTD-2515C13.2	ENST00000577674.1	CTD-2515C13.2-001	ENST00000577674.1_1	lincRNA	chr18	26858474	26941928	-	83454	468	FIRST	1	chr18	26941849	26941928	79	79	100	16.8803	97.6496	1	TSS_SPL	HERVIP10FH-int	LTR/ERV1	chr18	26941768	26942112	-	11.99	Primates	not in v7	not in v7	not in v7	not in v7	not in v7	not in v7	not in v7		not in v7	not in v7	not in v7	not in v7	not in v7	not in v7	not in v7	not in v7	not in v7	not in v7
ENSG00000231492.2	AP003774.5	ENST00000449694.2	AP003774.5-001	ENST00000449694.2_1	lincRNA	chr11	64188007	64200142	+	12135	337	FIRST	1	chr11	64188007	64188033	26	18	69.2308	5.34125	97.6261	2	TSS	L3	LINE/CR1	chr11	64187900	64188025	+	32.5	Ancient	not in v7	not in v7	not in v7	not in v7	not in v7	not in v7	not in v7		not in v7	not in v7	not in v7	not in v7	not in v7	not in v7	not in v7	not in v7	not in v7	not in v7
ENSG00000231492.2	AP003774.5	ENST00000449694.2	AP003774.5-001	ENST00000449694.2_2	lincRNA	chr11	64188007	64200142	+	12135	337	MIDDLE	2	chr11	64195633	64195670	37	37	100	10.9792	97.6261	2	Both_SPL	L1M4	LINE/L1	chr11	64195520	64195890	-	21.84	Ancient	not in v7	not in v7	not in v7	not in v7	not in v7	not in v7	not in v7		not in v7	not in v7	not in v7	not in v7	not in v7	not in v7	not in v7	not in v7	not in v7	not in v7
ENSG00000231492.2	AP003774.5	ENST00000449694.2	AP003774.5-001	ENST00000449694.2_3	lincRNA	chr11	64188007	64200142	+	12135	337	MIDDLE	3	chr11	64199776	64199840	64	64	100	18.9911	97.6261	2	Both_SPL	MLT1F	LTR/ERVL-MaLR	chr11	64199577	64200160	+	23.58	Ancient	not in v7	not in v7	not in v7	not in v7	not in v7	not in v7	not in v7		not in v7	not in v7	not in v7	not in v7	not in v7	not in v7	not in v7	not in v7	not in v7	not in v7
ENSG00000231492.2	AP003774.5	ENST00000449694.2	AP003774.5-001	ENST00000449694.2_4	lincRNA	chr11	64188007	64200142	+	12135	337	LAST	4	chr11	64199932	64200142	210	210	100	62.3145	97.6261	2	PolyA_SPL	MLT1F	LTR/ERVL-MaLR	chr11	64199577	64200160	+	23.58	Ancient	not in v7	not in v7	not in v7	not in v7	not in v7	not in v7	not in v7		not in v7	not in v7	not in v7	not in v7	not in v7	not in v7	not in v7	not in v7	not in v7	not in v7
ENSG00000256250.1	RP11-989F5.1	ENST00000546264.1	RP11-989F5.1-001	ENST00000546264.1_1	lincRNA	chr12	131295151	131296983	+	1832	585	FIRST	1	chr12	131295151	131295432	281	250	88.968	42.735	97.4359	1	TSS	L1MC5	LINE/L1	chr12	131294590	131295401	+	23.77	Ancient	A549@0,AG04450@0.0050435,BJ@0,GM12878@0,H1HESC@0,HELAS3@0,HEPG2@0,HMEC@0,HSMM@0,HUVEC@0,K562@0,MCF7@0,NHEK@0,NHLF@0,SKNSHRA@0,	5.87	0	0,1,0	0	0	0		0	0	0	0	0	0	chimp,human,macaque,marmoset,	1	1	0
ENSG00000256250.1	RP11-989F5.1	ENST00000546264.1	RP11-989F5.1-001	ENST00000546264.1_1	lincRNA	chr12	131295151	131296983	+	1832	585	FIRST	1	chr12	131295151	131295432	281	16	5.69395	2.73504	97.4359	1	SPL-5	L1MC5	LINE/L1	chr12	131295416	131295542	-	23.77	Ancient	A549@0,AG04450@0.0050435,BJ@0,GM12878@0,H1HESC@0,HELAS3@0,HEPG2@0,HMEC@0,HSMM@0,HUVEC@0,K562@0,MCF7@0,NHEK@0,NHLF@0,SKNSHRA@0,	5.87	0	0,1,0	0	0	0		0	0	0	0	0	0	chimp,human,macaque,marmoset,	1	1	0
ENSG00000256250.1	RP11-989F5.1	ENST00000546264.1	RP11-989F5.1-001	ENST00000546264.1_2	lincRNA	chr12	131295151	131296983	+	1832	585	LAST	2	chr12	131296679	131296983	304	304	100	51.9658	97.4359	1	PolyA_SPL	L1MC5	LINE/L1	chr12	131296385	131297002	+	23.77	Ancient	A549@0,AG04450@0.0050435,BJ@0,GM12878@0,H1HESC@0,HELAS3@0,HEPG2@0,HMEC@0,HSMM@0,HUVEC@0,K562@0,MCF7@0,NHEK@0,NHLF@0,SKNSHRA@0,	5.87	0	0,1,0	0	0	0		0	0	0	0	0	0	chimp,human,macaque,marmoset,	1	1	0
ENSG00000258168.1	RP11-588H23.3	ENST00000548924.1	RP11-588H23.3-008	ENST00000548924.1_1	antisense	chr12	70861890	70905002	+	43112	711	FIRST	1	chr12	70861890	70862107	217	184	84.7926	25.879	97.3277	8	TSS	MER61A	LTR/ERV1	chr12	70861742	70862074	+	15.61	Primates	not in v7	not in v7	not in v7	not in v7	not in v7	not in v7	not in v7		not in v7	not in v7	not in v7	not in v7	not in v7	not in v7	not in v7	not in v7	not in v7	not in v7
ENSG00000258168.1	RP11-588H23.3	ENST00000548924.1	RP11-588H23.3-008	ENST00000548924.1_1	antisense	chr12	70861890	70905002	+	43112	711	FIRST	1	chr12	70861890	70862107	217	32	14.7465	4.5007	97.3277	8	SPL-3	MER61-int	LTR/ERV1	chr12	70862075	70862767	+	12.49	Primates	not in v7	not in v7	not in v7	not in v7	not in v7	not in v7	not in v7		not in v7	not in v7	not in v7	not in v7	not in v7	not in v7	not in v7	not in v7	not in v7	not in v7
ENSG00000258168.1	RP11-588H23.3	ENST00000548924.1	RP11-588H23.3-008	ENST00000548924.1_2	antisense	chr12	70861890	70905002	+	43112	711	MIDDLE	2	chr12	70901675	70901781	106	20	18.8679	2.81294	97.3277	8	SPL-5	ERV24_Prim-int	LTR/ERV1	chr12	70901360	70901695	+	22.62	Primates	not in v7	not in v7	not in v7	not in v7	not in v7	not in v7	not in v7		not in v7	not in v7	not in v7	not in v7	not in v7	not in v7	not in v7	not in v7	not in v7	not in v7
ENSG00000258168.1	RP11-588H23.3	ENST00000548924.1	RP11-588H23.3-008	ENST00000548924.1_2	antisense	chr12	70861890	70905002	+	43112	711	MIDDLE	2	chr12	70901675	70901781	106	84	79.2453	11.8143	97.3277	8	SPL-3	LTR8B	LTR/ERV1	chr12	70901697	70901786	+	17.77	Primates	not in v7	not in v7	not in v7	not in v7	not in v7	not in v7	not in v7		not in v7	not in v7	not in v7	not in v7	not in v7	not in v7	not in v7	not in v7	not in v7	not in v7
ENSG00000258168.1	RP11-588H23.3	ENST00000548924.1	RP11-588H23.3-008	ENST00000548924.1_3	antisense	chr12	70861890	70905002	+	43112	711	MIDDLE	3	chr12	70903992	70904064	72	27	37.5	3.79747	97.3277	8	SPL-5	MIR	SINE/MIR	chr12	70903938	70904019	+	27.84	Ancient	not in v7	not in v7	not in v7	not in v7	not in v7	not in v7	not in v7		not in v7	not in v7	not in v7	not in v7	not in v7	not in v7	not in v7	not in v7	not in v7	not in v7
ENSG00000258168.1	RP11-588H23.3	ENST00000548924.1	RP11-588H23.3-008	ENST00000548924.1_3	antisense	chr12	70861890	70905002	+	43112	711	MIDDLE	3	chr12	70903992	70904064	72	31	43.0556	4.36006	97.3277	8	SPL-3	LTR48	LTR/ERV1	chr12	70904033	70904308	+	19.67	Ancient	not in v7	not in v7	not in v7	not in v7	not in v7	not in v7	not in v7		not in v7	not in v7	not in v7	not in v7	not in v7	not in v7	not in v7	not in v7	not in v7	not in v7
ENSG00000258168.1	RP11-588H23.3	ENST00000548924.1	RP11-588H23.3-008	ENST00000548924.1_4	antisense	chr12	70861890	70905002	+	43112	711	MIDDLE	4	chr12	70904188	70904357	169	120	71.0059	16.8776	97.3277	8	SPL-5	LTR48	LTR/ERV1	chr12	70904033	70904308	+	19.67	Ancient	not in v7	not in v7	not in v7	not in v7	not in v7	not in v7	not in v7		not in v7	not in v7	not in v7	not in v7	not in v7	not in v7	not in v7	not in v7	not in v7	not in v7
ENSG00000258168.1	RP11-588H23.3	ENST00000548924.1	RP11-588H23.3-008	ENST00000548924.1_4	antisense	chr12	70861890	70905002	+	43112	711	MIDDLE	4	chr12	70904188	70904357	169	48	28.4024	6.75105	97.3277	8	SPL-3	AluSx	SINE/Alu	chr12	70904309	70904610	+	11.66	Primates	not in v7	not in v7	not in v7	not in v7	not in v7	not in v7	not in v7		not in v7	not in v7	not in v7	not in v7	not in v7	not in v7	not in v7	not in v7	not in v7	not in v7
ENSG00000258168.1	RP11-588H23.3	ENST00000548924.1	RP11-588H23.3-008	ENST00000548924.1_5	antisense	chr12	70861890	70905002	+	43112	711	LAST	5	chr12	70904855	70905002	147	53	36.0544	7.45429	97.3277	8	SPL-5	LTR48	LTR/ERV1	chr12	70904611	70904908	+	19.67	Ancient	not in v7	not in v7	not in v7	not in v7	not in v7	not in v7	not in v7		not in v7	not in v7	not in v7	not in v7	not in v7	not in v7	not in v7	not in v7	not in v7	not in v7
ENSG00000258168.1	RP11-588H23.3	ENST00000548924.1	RP11-588H23.3-008	ENST00000548924.1_5	antisense	chr12	70861890	70905002	+	43112	711	LAST	5	chr12	70904855	70905002	147	93	63.2653	13.0802	97.3277	8	exonized	MIRb	SINE/MIR	chr12	70904909	70905002	+	29.76	Ancient	not in v7	not in v7	not in v7	not in v7	not in v7	not in v7	not in v7		not in v7	not in v7	not in v7	not in v7	not in v7	not in v7	not in v7	not in v7	not in v7	not in v7
ENSG00000236197.1	AC002429.5	ENST00000417881.1	AC002429.5-001	ENST00000417881.1_4	antisense	chr7	94784517	94843644	-	59127	2073	LAST	4	chr7	94784517	94786263	1746	995	56.9874	47.9981	97.2986	1	SPL-5	MER52A	LTR/ERV1	chr7	94785268	94786942	-	19.34	Primates	A549@0.0032475,AG04450@0,BJ@0,GM12878@0,H1HESC@0.001401,HELAS3@0.0102225,HEPG2@0,HMEC@0,HSMM@0.03649,HUVEC@0,K562@0,MCF7@0.0033785,NHEK@0,NHLF@0.0121185,SKNSHRA@0.0073685,	7.46	0	0,0,0	0	0	2.69863974197167		0	8.82872318047959	4.063	0	14.9243619408218	4.267	chimp,human,macaque,orangutan,	1	1	1
ENSG00000236197.1	AC002429.5	ENST00000417881.1	AC002429.5-001	ENST00000417881.1_4	antisense	chr7	94784517	94843644	-	59127	2073	LAST	4	chr7	94784517	94786263	1746	136	7.78923	6.56054	97.2986	1	exonized	LTR37-int	LTR/ERV1	chr7	94784802	94784938	-	23.53	Ancient	A549@0.0032475,AG04450@0,BJ@0,GM12878@0,H1HESC@0.001401,HELAS3@0.0102225,HEPG2@0,HMEC@0,HSMM@0.03649,HUVEC@0,K562@0,MCF7@0.0033785,NHEK@0,NHLF@0.0121185,SKNSHRA@0.0073685,	7.46	0	0,0,0	0	0	2.69863974197167		0	8.82872318047959	4.063	0	14.9243619408218	4.267	chimp,human,macaque,orangutan,	1	1	1
ENSG00000236197.1	AC002429.5	ENST00000417881.1	AC002429.5-001	ENST00000417881.1_4	antisense	chr7	94784517	94843644	-	59127	2073	LAST	4	chr7	94784517	94786263	1746	247	14.1466	11.9151	97.2986	1	exonized	LTR37B	LTR/ERV1	chr7	94784955	94785202	-	23.51	Ancient	A549@0.0032475,AG04450@0,BJ@0,GM12878@0,H1HESC@0.001401,HELAS3@0.0102225,HEPG2@0,HMEC@0,HSMM@0.03649,HUVEC@0,K562@0,MCF7@0.0033785,NHEK@0,NHLF@0.0121185,SKNSHRA@0.0073685,	7.46	0	0,0,0	0	0	2.69863974197167		0	8.82872318047959	4.063	0	14.9243619408218	4.267	chimp,human,macaque,orangutan,	1	1	1
ENSG00000236197.1	AC002429.5	ENST00000417881.1	AC002429.5-001	ENST00000417881.1_4	antisense	chr7	94784517	94843644	-	59127	2073	LAST	4	chr7	94784517	94786263	1746	282	16.1512	13.6035	97.2986	1	PolyA	AluJo	SINE/Alu	chr7	94784487	94784799	-	16.42	Primates	A549@0.0032475,AG04450@0,BJ@0,GM12878@0,H1HESC@0.001401,HELAS3@0.0102225,HEPG2@0,HMEC@0,HSMM@0.03649,HUVEC@0,K562@0,MCF7@0.0033785,NHEK@0,NHLF@0.0121185,SKNSHRA@0.0073685,	7.46	0	0,0,0	0	0	2.69863974197167		0	8.82872318047959	4.063	0	14.9243619408218	4.267	chimp,human,macaque,orangutan,	1	1	1
ENSG00000236197.1	AC002429.5	ENST00000417881.1	AC002429.5-001	ENST00000417881.1_3	antisense	chr7	94784517	94843644	-	59127	2073	MIDDLE	3	chr7	94804259	94804401	142	64	45.0704	3.08731	97.2986	1	SPL-3	MLT1F2	LTR/ERVL-MaLR	chr7	94804195	94804323	-	24.38	Ancient	A549@0.0032475,AG04450@0,BJ@0,GM12878@0,H1HESC@0.001401,HELAS3@0.0102225,HEPG2@0,HMEC@0,HSMM@0.03649,HUVEC@0,K562@0,MCF7@0.0033785,NHEK@0,NHLF@0.0121185,SKNSHRA@0.0073685,	7.46	0	0,0,0	0	0	2.69863974197167		0	8.82872318047959	4.063	0	14.9243619408218	4.267	chimp,human,macaque,orangutan,	1	1	1
ENSG00000236197.1	AC002429.5	ENST00000417881.1	AC002429.5-001	ENST00000417881.1_3	antisense	chr7	94784517	94843644	-	59127	2073	MIDDLE	3	chr7	94804259	94804401	142	108	76.0563	5.20984	97.2986	1	SPL-5	MLT1F2	LTR/ERVL-MaLR	chr7	94804293	94804549	-	24.38	Ancient	A549@0.0032475,AG04450@0,BJ@0,GM12878@0,H1HESC@0.001401,HELAS3@0.0102225,HEPG2@0,HMEC@0,HSMM@0.03649,HUVEC@0,K562@0,MCF7@0.0033785,NHEK@0,NHLF@0.0121185,SKNSHRA@0.0073685,	7.46	0	0,0,0	0	0	2.69863974197167		0	8.82872318047959	4.063	0	14.9243619408218	4.267	chimp,human,macaque,orangutan,	1	1	1
ENSG00000236197.1	AC002429.5	ENST00000417881.1	AC002429.5-001	ENST00000417881.1_2	antisense	chr7	94784517	94843644	-	59127	2073	MIDDLE	2	chr7	94805805	94805843	38	38	100	1.83309	97.2986	1	Both_SPL	L1PB1	LINE/L1	chr7	94805250	94810484	+	10.56	Primates	A549@0.0032475,AG04450@0,BJ@0,GM12878@0,H1HESC@0.001401,HELAS3@0.0102225,HEPG2@0,HMEC@0,HSMM@0.03649,HUVEC@0,K562@0,MCF7@0.0033785,NHEK@0,NHLF@0.0121185,SKNSHRA@0.0073685,	7.46	0	0,0,0	0	0	2.69863974197167		0	8.82872318047959	4.063	0	14.9243619408218	4.267	chimp,human,macaque,orangutan,	1	1	1
ENSG00000236197.1	AC002429.5	ENST00000417881.1	AC002429.5-001	ENST00000417881.1_1	antisense	chr7	94784517	94843644	-	59127	2073	FIRST	1	chr7	94843497	94843644	147	147	100	7.09117	97.2986	1	TSS_SPL	MLT1F2	LTR/ERVL-MaLR	chr7	94843434	94843994	-	24.38	Ancient	A549@0.0032475,AG04450@0,BJ@0,GM12878@0,H1HESC@0.001401,HELAS3@0.0102225,HEPG2@0,HMEC@0,HSMM@0.03649,HUVEC@0,K562@0,MCF7@0.0033785,NHEK@0,NHLF@0.0121185,SKNSHRA@0.0073685,	7.46	0	0,0,0	0	0	2.69863974197167		0	8.82872318047959	4.063	0	14.9243619408218	4.267	chimp,human,macaque,orangutan,	1	1	1
ENSG00000225914.1	XXbac-BPG154L12.4	ENST00000425033.1	XXbac-BPG154L12.4-001	ENST00000425033.1_1	antisense	chr6	32223488	32233615	+	10127	3456	FIRST	1	chr6	32223488	32223718	230	230	100	6.65509	97.2512	1	TSS_SPL	L1PA12	LINE/L1	chr6	32223349	32223763	-	13.78	Primates	A549@0.019891,AG04450@0.049958,BJ@0.021986,GM12878@0.155444,H1HESC@0.392841,HELAS3@0.104056,HEPG2@0.081086,HMEC@0.011841,HSMM@0.003827,HUVEC@0.110551,K562@0.0441345,MCF7@0.0177085,NHEK@0.0119283,NHLF@0.006721,SKNSHRA@0.012256,	4.79	0	0,0,0	0	0	0		0	0	0	0	0	0	chimp,human,	1	1	0
ENSG00000225914.1	XXbac-BPG154L12.4	ENST00000425033.1	XXbac-BPG154L12.4-001	ENST00000425033.1_2	antisense	chr6	32223488	32233615	+	10127	3456	LAST	2	chr6	32230389	32233615	3226	1137	35.2449	32.8993	97.2512	1	SPL-3	L1PA7	LINE/L1	chr6	32229826	32231526	-	8.75	Primates	A549@0.019891,AG04450@0.049958,BJ@0.021986,GM12878@0.155444,H1HESC@0.392841,HELAS3@0.104056,HEPG2@0.081086,HMEC@0.011841,HSMM@0.003827,HUVEC@0.110551,K562@0.0441345,MCF7@0.0177085,NHEK@0.0119283,NHLF@0.006721,SKNSHRA@0.012256,	4.79	0	0,0,0	0	0	0		0	0	0	0	0	0	chimp,human,	1	1	0
ENSG00000225914.1	XXbac-BPG154L12.4	ENST00000425033.1	XXbac-BPG154L12.4-001	ENST00000425033.1_2	antisense	chr6	32223488	32233615	+	10127	3456	LAST	2	chr6	32230389	32233615	3226	180	5.57967	5.20833	97.2512	1	exonized	L1MDa	LINE/L1	chr6	32231545	32231725	-	22.16	Ancient	A549@0.019891,AG04450@0.049958,BJ@0.021986,GM12878@0.155444,H1HESC@0.392841,HELAS3@0.104056,HEPG2@0.081086,HMEC@0.011841,HSMM@0.003827,HUVEC@0.110551,K562@0.0441345,MCF7@0.0177085,NHEK@0.0119283,NHLF@0.006721,SKNSHRA@0.012256,	4.79	0	0,0,0	0	0	0		0	0	0	0	0	0	chimp,human,	1	1	0
ENSG00000225914.1	XXbac-BPG154L12.4	ENST00000425033.1	XXbac-BPG154L12.4-001	ENST00000425033.1_2	antisense	chr6	32223488	32233615	+	10127	3456	LAST	2	chr6	32230389	32233615	3226	93	2.88283	2.69097	97.2512	1	exonized	L1PA11	LINE/L1	chr6	32231728	32231821	-	11.48	Primates	A549@0.019891,AG04450@0.049958,BJ@0.021986,GM12878@0.155444,H1HESC@0.392841,HELAS3@0.104056,HEPG2@0.081086,HMEC@0.011841,HSMM@0.003827,HUVEC@0.110551,K562@0.0441345,MCF7@0.0177085,NHEK@0.0119283,NHLF@0.006721,SKNSHRA@0.012256,	4.79	0	0,0,0	0	0	0		0	0	0	0	0	0	chimp,human,	1	1	0
ENSG00000225914.1	XXbac-BPG154L12.4	ENST00000425033.1	XXbac-BPG154L12.4-001	ENST00000425033.1_2	antisense	chr6	32223488	32233615	+	10127	3456	LAST	2	chr6	32230389	32233615	3226	1146	35.5239	33.1597	97.2512	1	exonized	L1PA4	LINE/L1	chr6	32231896	32233042	-	4.82	Primates	A549@0.019891,AG04450@0.049958,BJ@0.021986,GM12878@0.155444,H1HESC@0.392841,HELAS3@0.104056,HEPG2@0.081086,HMEC@0.011841,HSMM@0.003827,HUVEC@0.110551,K562@0.0441345,MCF7@0.0177085,NHEK@0.0119283,NHLF@0.006721,SKNSHRA@0.012256,	4.79	0	0,0,0	0	0	0		0	0	0	0	0	0	chimp,human,	1	1	0
ENSG00000225914.1	XXbac-BPG154L12.4	ENST00000425033.1	XXbac-BPG154L12.4-001	ENST00000425033.1_2	antisense	chr6	32223488	32233615	+	10127	3456	LAST	2	chr6	32230389	32233615	3226	508	15.7471	14.6991	97.2512	1	exonized	L1PA4	LINE/L1	chr6	32233041	32233549	+	4.82	Primates	A549@0.019891,AG04450@0.049958,BJ@0.021986,GM12878@0.155444,H1HESC@0.392841,HELAS3@0.104056,HEPG2@0.081086,HMEC@0.011841,HSMM@0.003827,HUVEC@0.110551,K562@0.0441345,MCF7@0.0177085,NHEK@0.0119283,NHLF@0.006721,SKNSHRA@0.012256,	4.79	0	0,0,0	0	0	0		0	0	0	0	0	0	chimp,human,	1	1	0
ENSG00000225914.1	XXbac-BPG154L12.4	ENST00000425033.1	XXbac-BPG154L12.4-001	ENST00000425033.1_2	antisense	chr6	32223488	32233615	+	10127	3456	LAST	2	chr6	32230389	32233615	3226	67	2.07688	1.93866	97.2512	1	PolyA	L1MDa	LINE/L1	chr6	32233548	32233987	-	22.16	Ancient	A549@0.019891,AG04450@0.049958,BJ@0.021986,GM12878@0.155444,H1HESC@0.392841,HELAS3@0.104056,HEPG2@0.081086,HMEC@0.011841,HSMM@0.003827,HUVEC@0.110551,K562@0.0441345,MCF7@0.0177085,NHEK@0.0119283,NHLF@0.006721,SKNSHRA@0.012256,	4.79	0	0,0,0	0	0	0		0	0	0	0	0	0	chimp,human,	1	1	0
ENSG00000254985.1	RSF1-IT2	ENST00000529656.1	RSF1-IT2-001	ENST00000529656.1_2	sense_intronic	chr11	77428757	77429456	-	699	564	LAST	2	chr11	77428757	77429091	334	21	6.28743	3.7234	97.1631	1	SPL-3	AluSp	SINE/Alu	chr11	77429070	77429371	+	9.53	Primates	A549@0.046288,AG04450@0.0434405,BJ@0.029231,GM12878@0.0867465,H1HESC@0.060062,HELAS3@0.0423065,HEPG2@0.045811,HMEC@0,HSMM@0.0063705,HUVEC@0.0264405,K562@0.161249,MCF7@0.006724,NHEK@0.035928,NHLF@0.013611,SKNSHRA@0.042252,	-6.37	0	0,1,0	0	0	0		0	0	0	0	0	0	NA	0	0	0
ENSG00000254985.1	RSF1-IT2	ENST00000529656.1	RSF1-IT2-001	ENST00000529656.1_2	sense_intronic	chr11	77428757	77429456	-	699	564	LAST	2	chr11	77428757	77429091	334	247	73.9521	43.7943	97.1631	1	exonized	Charlie8	DNA/hAT-Charlie	chr11	77428822	77429069	-	27.43	Ancient	A549@0.046288,AG04450@0.0434405,BJ@0.029231,GM12878@0.0867465,H1HESC@0.060062,HELAS3@0.0423065,HEPG2@0.045811,HMEC@0,HSMM@0.0063705,HUVEC@0.0264405,K562@0.161249,MCF7@0.006724,NHEK@0.035928,NHLF@0.013611,SKNSHRA@0.042252,	-6.37	0	0,1,0	0	0	0		0	0	0	0	0	0	NA	0	0	0
ENSG00000254985.1	RSF1-IT2	ENST00000529656.1	RSF1-IT2-001	ENST00000529656.1_2	sense_intronic	chr11	77428757	77429456	-	699	564	LAST	2	chr11	77428757	77429091	334	51	15.2695	9.04255	97.1631	1	PolyA	Charlie8	DNA/hAT-Charlie	chr11	77428711	77428808	-	27.43	Ancient	A549@0.046288,AG04450@0.0434405,BJ@0.029231,GM12878@0.0867465,H1HESC@0.060062,HELAS3@0.0423065,HEPG2@0.045811,HMEC@0,HSMM@0.0063705,HUVEC@0.0264405,K562@0.161249,MCF7@0.006724,NHEK@0.035928,NHLF@0.013611,SKNSHRA@0.042252,	-6.37	0	0,1,0	0	0	0		0	0	0	0	0	0	NA	0	0	0
ENSG00000254985.1	RSF1-IT2	ENST00000529656.1	RSF1-IT2-001	ENST00000529656.1_1	sense_intronic	chr11	77428757	77429456	-	699	564	FIRST	1	chr11	77429226	77429456	230	84	36.5217	14.8936	97.1631	1	TSS	Charlie8	DNA/hAT-Charlie	chr11	77429372	77429540	-	27.43	Ancient	A549@0.046288,AG04450@0.0434405,BJ@0.029231,GM12878@0.0867465,H1HESC@0.060062,HELAS3@0.0423065,HEPG2@0.045811,HMEC@0,HSMM@0.0063705,HUVEC@0.0264405,K562@0.161249,MCF7@0.006724,NHEK@0.035928,NHLF@0.013611,SKNSHRA@0.042252,	-6.37	0	0,1,0	0	0	0		0	0	0	0	0	0	NA	0	0	0
ENSG00000254985.1	RSF1-IT2	ENST00000529656.1	RSF1-IT2-001	ENST00000529656.1_1	sense_intronic	chr11	77428757	77429456	-	699	564	FIRST	1	chr11	77429226	77429456	230	145	63.0435	25.7092	97.1631	1	SPL-5	AluSp	SINE/Alu	chr11	77429070	77429371	+	9.53	Primates	A549@0.046288,AG04450@0.0434405,BJ@0.029231,GM12878@0.0867465,H1HESC@0.060062,HELAS3@0.0423065,HEPG2@0.045811,HMEC@0,HSMM@0.0063705,HUVEC@0.0264405,K562@0.161249,MCF7@0.006724,NHEK@0.035928,NHLF@0.013611,SKNSHRA@0.042252,	-6.37	0	0,1,0	0	0	0		0	0	0	0	0	0	NA	0	0	0
ENSG00000253474.1	RP11-10H3.1	ENST00000518222.1	RP11-10H3.1-002	ENST00000518222.1_1	lincRNA	chr8	50081098	50141484	+	60386	829	FIRST	1	chr8	50081098	50081368	270	20	7.40741	2.41255	96.7431	2	TSS	MER70B	LTR/ERVL	chr8	50080501	50081118	-	22.8	Ancient	A549@0.003316,AG04450@0,BJ@0,GM12878@0.130164,H1HESC@0,HELAS3@0,HEPG2@0,HMEC@0,HSMM@0,HUVEC@0,K562@0.0885355,MCF7@0,NHEK@0,NHLF@0,SKNSHRA@0,	-2.29	0	0,1,0	0	0	0		0	0	0	0	0.0547933703884066	0	NA	0	0	0
ENSG00000253474.1	RP11-10H3.1	ENST00000518222.1	RP11-10H3.1-002	ENST00000518222.1_1	lincRNA	chr8	50081098	50141484	+	60386	829	FIRST	1	chr8	50081098	50081368	270	245	90.7407	29.5537	96.7431	2	SPL-5	L1M4	LINE/L1	chr8	50081123	50081662	-	21.84	Ancient	A549@0.003316,AG04450@0,BJ@0,GM12878@0.130164,H1HESC@0,HELAS3@0,HEPG2@0,HMEC@0,HSMM@0,HUVEC@0,K562@0.0885355,MCF7@0,NHEK@0,NHLF@0,SKNSHRA@0,	-2.29	0	0,1,0	0	0	0		0	0	0	0	0.0547933703884066	0	NA	0	0	0
ENSG00000253474.1	RP11-10H3.1	ENST00000518222.1	RP11-10H3.1-002	ENST00000518222.1_2	lincRNA	chr8	50081098	50141484	+	60386	829	MIDDLE	2	chr8	50137497	50137609	112	90	80.3571	10.8565	96.7431	2	SPL-3	AluY	SINE/Alu	chr8	50137340	50137587	-	6.92	Primates	A549@0.003316,AG04450@0,BJ@0,GM12878@0.130164,H1HESC@0,HELAS3@0,HEPG2@0,HMEC@0,HSMM@0,HUVEC@0,K562@0.0885355,MCF7@0,NHEK@0,NHLF@0,SKNSHRA@0,	-2.29	0	0,1,0	0	0	0		0	0	0	0	0.0547933703884066	0	NA	0	0	0
ENSG00000253474.1	RP11-10H3.1	ENST00000518222.1	RP11-10H3.1-002	ENST00000518222.1_3	lincRNA	chr8	50081098	50141484	+	60386	829	MIDDLE	3	chr8	50140699	50140779	80	80	100	9.65018	96.7431	2	Both_SPL	L1MB8	LINE/L1	chr8	50140335	50142302	+	19.45	Ancient	A549@0.003316,AG04450@0,BJ@0,GM12878@0.130164,H1HESC@0,HELAS3@0,HEPG2@0,HMEC@0,HSMM@0,HUVEC@0,K562@0.0885355,MCF7@0,NHEK@0,NHLF@0,SKNSHRA@0,	-2.29	0	0,1,0	0	0	0		0	0	0	0	0.0547933703884066	0	NA	0	0	0
ENSG00000253474.1	RP11-10H3.1	ENST00000518222.1	RP11-10H3.1-002	ENST00000518222.1_4	lincRNA	chr8	50081098	50141484	+	60386	829	LAST	4	chr8	50141117	50141484	367	367	100	44.2702	96.7431	2	PolyA_SPL	L1MB8	LINE/L1	chr8	50140335	50142302	+	19.45	Ancient	A549@0.003316,AG04450@0,BJ@0,GM12878@0.130164,H1HESC@0,HELAS3@0,HEPG2@0,HMEC@0,HSMM@0,HUVEC@0,K562@0.0885355,MCF7@0,NHEK@0,NHLF@0,SKNSHRA@0,	-2.29	0	0,1,0	0	0	0		0	0	0	0	0.0547933703884066	0	NA	0	0	0
ENSG00000260209.1	RP11-680F20.10	ENST00000569238.1	RP11-680F20.10-001	ENST00000569238.1_1	lincRNA	chr11	125743344	125744423	-	1079	1079	SINGLE	1	chr11	125743344	125744423	1079	486	45.0417	45.0417	96.6636	2	TSS	HUERS-P3-int	LTR/ERV1	chr11	125743937	125744933	+	17.55	Primates	not in v7	not in v7	not in v7	not in v7	not in v7	not in v7	not in v7		not in v7	not in v7	not in v7	not in v7	not in v7	not in v7	not in v7	not in v7	not in v7	not in v7
ENSG00000260209.1	RP11-680F20.10	ENST00000569238.1	RP11-680F20.10-001	ENST00000569238.1_1	lincRNA	chr11	125743344	125744423	-	1079	1079	SINGLE	1	chr11	125743344	125744423	1079	557	51.6219	51.6219	96.6636	2	PolyA	LTR9D	LTR/ERV1	chr11	125743294	125743901	+	16.26	Primates	not in v7	not in v7	not in v7	not in v7	not in v7	not in v7	not in v7		not in v7	not in v7	not in v7	not in v7	not in v7	not in v7	not in v7	not in v7	not in v7	not in v7
ENSG00000260120.1	RP11-177B4.2	ENST00000564513.1	RP11-177B4.2-001	ENST00000564513.1_2	lincRNA	chr4	53546776	53558816	+	12040	1738	MIDDLE	2	chr4	53551640	53551711	71	71	100	4.08516	96.6628	1	Both_SPL	MSTB	LTR/ERVL-MaLR	chr4	53551549	53551953	-	16.86	Primates	not in v7	not in v7	not in v7	not in v7	not in v7	not in v7	not in v7		not in v7	not in v7	not in v7	not in v7	not in v7	not in v7	not in v7	not in v7	not in v7	not in v7
ENSG00000260120.1	RP11-177B4.2	ENST00000564513.1	RP11-177B4.2-001	ENST00000564513.1_3	lincRNA	chr4	53546776	53558816	+	12040	1738	LAST	3	chr4	53557201	53558816	1615	247	15.2941	14.2117	96.6628	1	SPL-5	MER4D1	LTR/ERV1	chr4	53557091	53557448	+	12.71	Primates	not in v7	not in v7	not in v7	not in v7	not in v7	not in v7	not in v7		not in v7	not in v7	not in v7	not in v7	not in v7	not in v7	not in v7	not in v7	not in v7	not in v7
ENSG00000260120.1	RP11-177B4.2	ENST00000564513.1	RP11-177B4.2-001	ENST00000564513.1_3	lincRNA	chr4	53546776	53558816	+	12040	1738	LAST	3	chr4	53557201	53558816	1615	210	13.0031	12.0829	96.6628	1	exonized	LTR49-int	LTR/ERV1	chr4	53557449	53557659	+	19.32	Primates	not in v7	not in v7	not in v7	not in v7	not in v7	not in v7	not in v7		not in v7	not in v7	not in v7	not in v7	not in v7	not in v7	not in v7	not in v7	not in v7	not in v7
ENSG00000260120.1	RP11-177B4.2	ENST00000564513.1	RP11-177B4.2-001	ENST00000564513.1_3	lincRNA	chr4	53546776	53558816	+	12040	1738	LAST	3	chr4	53557201	53558816	1615	1152	71.3313	66.2831	96.6628	1	PolyA	L1PA15	LINE/L1	chr4	53557664	53558918	+	15.22	Primates	not in v7	not in v7	not in v7	not in v7	not in v7	not in v7	not in v7		not in v7	not in v7	not in v7	not in v7	not in v7	not in v7	not in v7	not in v7	not in v7	not in v7
ENSG00000259345.1	RP11-624L4.1	ENST00000558277.1	RP11-624L4.1-006	ENST00000558277.1_2	processed_transcript	chr15	39711231	39712910	-	1679	787	LAST	2	chr15	39711231	39711853	622	622	100	79.0343	96.5693	6	PolyA_SPL	L1PB1	LINE/L1	chr15	39710695	39711872	-	10.56	Primates	not in v7	not in v7	not in v7	not in v7	not in v7	not in v7	not in v7		not in v7	not in v7	not in v7	not in v7	not in v7	not in v7	not in v7	not in v7	not in v7	not in v7
ENSG00000259345.1	RP11-624L4.1	ENST00000558277.1	RP11-624L4.1-006	ENST00000558277.1_1	processed_transcript	chr15	39711231	39712910	-	1679	787	FIRST	1	chr15	39712745	39712910	165	138	83.6364	17.5349	96.5693	6	TSS	L1PA2	LINE/L1	chr15	39712772	39718789	+	2.29	Primates	not in v7	not in v7	not in v7	not in v7	not in v7	not in v7	not in v7		not in v7	not in v7	not in v7	not in v7	not in v7	not in v7	not in v7	not in v7	not in v7	not in v7
ENSG00000237975.1	FLG-AS1	ENST00000382265.3	FLG-AS1-004	ENST00000382265.3_2	processed_transcript	chr1	152221479	152243570	+	22091	1791	MIDDLE	2	chr1	152224129	152224234	105	105	100	5.86265	96.4824	4	Both_SPL	HAL1b	LINE/L1	chr1	152223950	152224297	-	28.23	Ancient	A549@0.864648,AG04450@0.002561,BJ@0.354683,GM12878@0.004465,H1HESC@0,HELAS3@0.0146285,HEPG2@0.023741,HMEC@0.054271,HSMM@0.101223,HUVEC@0.170671,K562@0,MCF7@0.0095875,NHEK@0.642003,NHLF@0.178566,SKNSHRA@0.180772,	-0.87	0	0,0,0	0	0	0		0	0.339968466692944	0	0	0.99182104848246	7.781	human,	1	0	0
ENSG00000237975.1	FLG-AS1	ENST00000382265.3	FLG-AS1-004	ENST00000382265.3_3	processed_transcript	chr1	152221479	152243570	+	22091	1791	LAST	3	chr1	152241893	152243570	1677	1166	69.5289	65.1033	96.4824	4	SPL-3	L1PA6	LINE/L1	chr1	152240588	152243059	-	7.33	Primates	A549@0.864648,AG04450@0.002561,BJ@0.354683,GM12878@0.004465,H1HESC@0,HELAS3@0.0146285,HEPG2@0.023741,HMEC@0.054271,HSMM@0.101223,HUVEC@0.170671,K562@0,MCF7@0.0095875,NHEK@0.642003,NHLF@0.178566,SKNSHRA@0.180772,	-0.87	0	0,0,0	0	0	0		0	0.339968466692944	0	0	0.99182104848246	7.781	human,	1	0	0
ENSG00000237975.1	FLG-AS1	ENST00000382265.3	FLG-AS1-004	ENST00000382265.3_3	processed_transcript	chr1	152221479	152243570	+	22091	1791	LAST	3	chr1	152241893	152243570	1677	97	5.78414	5.41597	96.4824	4	exonized	L1M4	LINE/L1	chr1	152243095	152243192	-	21.84	Ancient	A549@0.864648,AG04450@0.002561,BJ@0.354683,GM12878@0.004465,H1HESC@0,HELAS3@0.0146285,HEPG2@0.023741,HMEC@0.054271,HSMM@0.101223,HUVEC@0.170671,K562@0,MCF7@0.0095875,NHEK@0.642003,NHLF@0.178566,SKNSHRA@0.180772,	-0.87	0	0,0,0	0	0	0		0	0.339968466692944	0	0	0.99182104848246	7.781	human,	1	0	0
ENSG00000237975.1	FLG-AS1	ENST00000382265.3	FLG-AS1-004	ENST00000382265.3_3	processed_transcript	chr1	152221479	152243570	+	22091	1791	LAST	3	chr1	152241893	152243570	1677	52	3.10078	2.90341	96.4824	4	exonized	L1PA15	LINE/L1	chr1	152243208	152243260	-	15.22	Primates	A549@0.864648,AG04450@0.002561,BJ@0.354683,GM12878@0.004465,H1HESC@0,HELAS3@0.0146285,HEPG2@0.023741,HMEC@0.054271,HSMM@0.101223,HUVEC@0.170671,K562@0,MCF7@0.0095875,NHEK@0.642003,NHLF@0.178566,SKNSHRA@0.180772,	-0.87	0	0,0,0	0	0	0		0	0.339968466692944	0	0	0.99182104848246	7.781	human,	1	0	0
ENSG00000237975.1	FLG-AS1	ENST00000382265.3	FLG-AS1-004	ENST00000382265.3_3	processed_transcript	chr1	152221479	152243570	+	22091	1791	LAST	3	chr1	152241893	152243570	1677	273	16.2791	15.2429	96.4824	4	exonized	L1PA15	LINE/L1	chr1	152243261	152243534	-	15.22	Primates	A549@0.864648,AG04450@0.002561,BJ@0.354683,GM12878@0.004465,H1HESC@0,HELAS3@0.0146285,HEPG2@0.023741,HMEC@0.054271,HSMM@0.101223,HUVEC@0.170671,K562@0,MCF7@0.0095875,NHEK@0.642003,NHLF@0.178566,SKNSHRA@0.180772,	-0.87	0	0,0,0	0	0	0		0	0.339968466692944	0	0	0.99182104848246	7.781	human,	1	0	0
ENSG00000237975.1	FLG-AS1	ENST00000382265.3	FLG-AS1-004	ENST00000382265.3_3	processed_transcript	chr1	152221479	152243570	+	22091	1791	LAST	3	chr1	152241893	152243570	1677	35	2.08706	1.95422	96.4824	4	PolyA	MSTA	LTR/ERVL-MaLR	chr1	152243535	152243960	-	14.8	Primates	A549@0.864648,AG04450@0.002561,BJ@0.354683,GM12878@0.004465,H1HESC@0,HELAS3@0.0146285,HEPG2@0.023741,HMEC@0.054271,HSMM@0.101223,HUVEC@0.170671,K562@0,MCF7@0.0095875,NHEK@0.642003,NHLF@0.178566,SKNSHRA@0.180772,	-0.87	0	0,0,0	0	0	0		0	0.339968466692944	0	0	0.99182104848246	7.781	human,	1	0	0
ENSG00000249174.1	RP11-124N3.3	ENST00000504827.1	RP11-124N3.3-001	ENST00000504827.1_2	lincRNA	chr5	18965970	19142455	-	176485	658	LAST	2	chr5	18965970	18966340	370	11	2.97297	1.67173	96.3526	1	SPL-3	MLT1B	LTR/ERVL-MaLR	chr5	18966329	18966419	+	18.85	Ancient	A549@0,AG04450@0,BJ@0,GM12878@0,H1HESC@0,HELAS3@0.014367,HEPG2@0.004251,HMEC@0,HSMM@0,HUVEC@0.012138,K562@0.7328,MCF7@0,NHEK@0,NHLF@0,SKNSHRA@0,	0.05	0	0,1,0	1	0	3.2081103369828		0	3.04363998293758	0	0	4.34195933456562	0	NA	0	0	0
ENSG00000249174.1	RP11-124N3.3	ENST00000504827.1	RP11-124N3.3-001	ENST00000504827.1_2	lincRNA	chr5	18965970	19142455	-	176485	658	LAST	2	chr5	18965970	18966340	370	278	75.1351	42.2492	96.3526	1	exonized	MLT1D	LTR/ERVL-MaLR	chr5	18966038	18966316	-	21.73	Ancient	A549@0,AG04450@0,BJ@0,GM12878@0,H1HESC@0,HELAS3@0.014367,HEPG2@0.004251,HMEC@0,HSMM@0,HUVEC@0.012138,K562@0.7328,MCF7@0,NHEK@0,NHLF@0,SKNSHRA@0,	0.05	0	0,1,0	1	0	3.2081103369828		0	3.04363998293758	0	0	4.34195933456562	0	NA	0	0	0
ENSG00000249174.1	RP11-124N3.3	ENST00000504827.1	RP11-124N3.3-001	ENST00000504827.1_2	lincRNA	chr5	18965970	19142455	-	176485	658	LAST	2	chr5	18965970	18966340	370	64	17.2973	9.72644	96.3526	1	PolyA	MLT1D-int	LTR/ERVL-MaLR	chr5	18965888	18966034	-	25.42	Ancient	A549@0,AG04450@0,BJ@0,GM12878@0,H1HESC@0,HELAS3@0.014367,HEPG2@0.004251,HMEC@0,HSMM@0,HUVEC@0.012138,K562@0.7328,MCF7@0,NHEK@0,NHLF@0,SKNSHRA@0,	0.05	0	0,1,0	1	0	3.2081103369828		0	3.04363998293758	0	0	4.34195933456562	0	NA	0	0	0
ENSG00000249174.1	RP11-124N3.3	ENST00000504827.1	RP11-124N3.3-001	ENST00000504827.1_1	lincRNA	chr5	18965970	19142455	-	176485	658	FIRST	1	chr5	19142167	19142455	288	281	97.5694	42.7052	96.3526	1	TSS	LTR12E	LTR/ERV1	chr5	19142174	19143443	-	13.73	Primates	A549@0,AG04450@0,BJ@0,GM12878@0,H1HESC@0,HELAS3@0.014367,HEPG2@0.004251,HMEC@0,HSMM@0,HUVEC@0.012138,K562@0.7328,MCF7@0,NHEK@0,NHLF@0,SKNSHRA@0,	0.05	0	0,1,0	1	0	3.2081103369828		0	3.04363998293758	0	0	4.34195933456562	0	NA	0	0	0
ENSG00000204772.3	ULK4-IT1	ENST00000377407.3	ULK4-IT1-001	ENST00000377407.3_2	sense_intronic	chr3	41915024	41916531	-	1507	327	LAST	2	chr3	41915024	41915289	265	253	95.4717	77.37	96.3303	1	SPL-5	AluSx	SINE/Alu	chr3	41915036	41915345	-	11.66	Primates	A549@0.052346,AG04450@0.0049465,BJ@0,GM12878@0,H1HESC@0.0039035,HELAS3@0,HEPG2@0,HMEC@0,HSMM@0,HUVEC@0,K562@0,MCF7@0,NHEK@0,NHLF@0,SKNSHRA@0,	-6.77	0	0,0,1	0	0	0		0	4.11290322580645	4.05	0	4.2741935483871	9.516	NA	0	0	0
ENSG00000204772.3	ULK4-IT1	ENST00000377407.3	ULK4-IT1-001	ENST00000377407.3_1	sense_intronic	chr3	41915024	41916531	-	1507	327	FIRST	1	chr3	41916469	41916531	62	62	100	18.9602	96.3303	1	TSS_SPL	AluJr	SINE/Alu	chr3	41916385	41916678	+	16.75	Primates	A549@0.052346,AG04450@0.0049465,BJ@0,GM12878@0,H1HESC@0.0039035,HELAS3@0,HEPG2@0,HMEC@0,HSMM@0,HUVEC@0,K562@0,MCF7@0,NHEK@0,NHLF@0,SKNSHRA@0,	-6.77	0	0,0,1	0	0	0		0	4.11290322580645	4.05	0	4.2741935483871	9.516	NA	0	0	0
ENSG00000260217.1	RP11-809F4.3	ENST00000562617.1	RP11-809F4.3-001	ENST00000562617.1_1	lincRNA	chr3	175656717	175658825	-	2108	2108	SINGLE	1	chr3	175656717	175658825	2108	1051	49.8577	49.8577	96.2049	1	TSS	L1PA15-16	LINE/L1	chr3	175657774	175659206	+	19.33	Primates	not in v7	not in v7	not in v7	not in v7	not in v7	not in v7	not in v7		not in v7	not in v7	not in v7	not in v7	not in v7	not in v7	not in v7	not in v7	not in v7	not in v7
ENSG00000260217.1	RP11-809F4.3	ENST00000562617.1	RP11-809F4.3-001	ENST00000562617.1_1	lincRNA	chr3	175656717	175658825	-	2108	2108	SINGLE	1	chr3	175656717	175658825	2108	977	46.3472	46.3472	96.2049	1	exonized	L1MCb	LINE/L1	chr3	175656786	175657763	+	24.56	Ancient	not in v7	not in v7	not in v7	not in v7	not in v7	not in v7	not in v7		not in v7	not in v7	not in v7	not in v7	not in v7	not in v7	not in v7	not in v7	not in v7	not in v7
ENSG00000248762.2	RP11-31K23.2	ENST00000505564.2	RP11-31K23.2-001	ENST00000505564.2_2	lincRNA	chr8	96998336	97005331	-	6995	939	LAST	2	chr8	96998336	96999167	831	110	13.2371	11.7146	96.1661	1	SPL-3	FLAM_A	SINE/Alu	chr8	96999057	96999175	+	18.67	Primates	A549@0,AG04450@0,BJ@0.015209,GM12878@0,H1HESC@0,HELAS3@0.0169225,HEPG2@0,HMEC@0,HSMM@0,HUVEC@0.028139,K562@0.361542,MCF7@0,NHEK@0,NHLF@0,SKNSHRA@0,	-6.59	1	0,0,0	0	0	0		0	0.941526263627354	4.208	0	1.71110009910803	5.56	NA	0	0	0
ENSG00000248762.2	RP11-31K23.2	ENST00000505564.2	RP11-31K23.2-001	ENST00000505564.2_2	lincRNA	chr8	96998336	97005331	-	6995	939	LAST	2	chr8	96998336	96999167	831	271	32.6113	28.8605	96.1661	1	exonized	L1M5	LINE/L1	chr8	96998447	96998718	-	28.23	Ancient	A549@0,AG04450@0,BJ@0.015209,GM12878@0,H1HESC@0,HELAS3@0.0169225,HEPG2@0,HMEC@0,HSMM@0,HUVEC@0.028139,K562@0.361542,MCF7@0,NHEK@0,NHLF@0,SKNSHRA@0,	-6.59	1	0,0,0	0	0	0		0	0.941526263627354	4.208	0	1.71110009910803	5.56	NA	0	0	0
ENSG00000248762.2	RP11-31K23.2	ENST00000505564.2	RP11-31K23.2-001	ENST00000505564.2_2	lincRNA	chr8	96998336	97005331	-	6995	939	LAST	2	chr8	96998336	96999167	831	332	39.9519	35.3568	96.1661	1	exonized	MLT1A0	LTR/ERVL-MaLR	chr8	96998724	96999056	-	19.59	Ancient	A549@0,AG04450@0,BJ@0.015209,GM12878@0,H1HESC@0,HELAS3@0.0169225,HEPG2@0,HMEC@0,HSMM@0,HUVEC@0.028139,K562@0.361542,MCF7@0,NHEK@0,NHLF@0,SKNSHRA@0,	-6.59	1	0,0,0	0	0	0		0	0.941526263627354	4.208	0	1.71110009910803	5.56	NA	0	0	0
ENSG00000248762.2	RP11-31K23.2	ENST00000505564.2	RP11-31K23.2-001	ENST00000505564.2_2	lincRNA	chr8	96998336	97005331	-	6995	939	LAST	2	chr8	96998336	96999167	831	90	10.8303	9.58466	96.1661	1	PolyA	MER74A	LTR/ERVL	chr8	96998334	96998426	-	21.02	Ancient	A549@0,AG04450@0,BJ@0.015209,GM12878@0,H1HESC@0,HELAS3@0.0169225,HEPG2@0,HMEC@0,HSMM@0,HUVEC@0.028139,K562@0.361542,MCF7@0,NHEK@0,NHLF@0,SKNSHRA@0,	-6.59	1	0,0,0	0	0	0		0	0.941526263627354	4.208	0	1.71110009910803	5.56	NA	0	0	0
ENSG00000248762.2	RP11-31K23.2	ENST00000505564.2	RP11-31K23.2-001	ENST00000505564.2_1	lincRNA	chr8	96998336	97005331	-	6995	939	FIRST	1	chr8	97005223	97005331	108	100	92.5926	10.6496	96.1661	1	TSS	AluYc3	SINE/Alu	chr8	97005231	97005516	+	5.7	Primates	A549@0,AG04450@0,BJ@0.015209,GM12878@0,H1HESC@0,HELAS3@0.0169225,HEPG2@0,HMEC@0,HSMM@0,HUVEC@0.028139,K562@0.361542,MCF7@0,NHEK@0,NHLF@0,SKNSHRA@0,	-6.59	1	0,0,0	0	0	0		0	0.941526263627354	4.208	0	1.71110009910803	5.56	NA	0	0	0
ENSG00000265458.1	RP13-20L14.6	ENST00000578344.1	RP13-20L14.6-001	ENST00000578344.1_2	antisense	chr17	80415242	80415575	-	333	208	LAST	2	chr17	80415242	80415424	182	61	33.5165	29.3269	96.1538	2	SPL-5	MER72	LTR/ERV1	chr17	80415363	80415660	-	17.44	Ancient	not in v7	not in v7	not in v7	not in v7	not in v7	not in v7	not in v7		not in v7	not in v7	not in v7	not in v7	not in v7	not in v7	not in v7	not in v7	not in v7	not in v7
ENSG00000265458.1	RP13-20L14.6	ENST00000578344.1	RP13-20L14.6-001	ENST00000578344.1_2	antisense	chr17	80415242	80415575	-	333	208	LAST	2	chr17	80415242	80415424	182	113	62.0879	54.3269	96.1538	2	PolyA	MER72	LTR/ERV1	chr17	80415074	80415355	-	17.44	Ancient	not in v7	not in v7	not in v7	not in v7	not in v7	not in v7	not in v7		not in v7	not in v7	not in v7	not in v7	not in v7	not in v7	not in v7	not in v7	not in v7	not in v7
ENSG00000265458.1	RP13-20L14.6	ENST00000578344.1	RP13-20L14.6-001	ENST00000578344.1_1	antisense	chr17	80415242	80415575	-	333	208	FIRST	1	chr17	80415549	80415575	26	26	100	12.5	96.1538	2	TSS_SPL	MER72	LTR/ERV1	chr17	80415363	80415660	-	17.44	Ancient	not in v7	not in v7	not in v7	not in v7	not in v7	not in v7	not in v7		not in v7	not in v7	not in v7	not in v7	not in v7	not in v7	not in v7	not in v7	not in v7	not in v7
ENSG00000259469.1	RP11-227D13.4	ENST00000559165.1	RP11-227D13.4-001	ENST00000559165.1_2	lincRNA	chr15	49021277	49022041	-	764	538	LAST	2	chr15	49021277	49021383	106	68	64.1509	12.6394	96.0967	1	exonized	L1MEi	LINE/L1	chr15	49021306	49021374	+	28.17	Ancient	not in v7	not in v7	not in v7	not in v7	not in v7	not in v7	not in v7		not in v7	not in v7	not in v7	not in v7	not in v7	not in v7	not in v7	not in v7	not in v7	not in v7
ENSG00000259469.1	RP11-227D13.4	ENST00000559165.1	RP11-227D13.4-001	ENST00000559165.1_2	lincRNA	chr15	49021277	49022041	-	764	538	LAST	2	chr15	49021277	49021383	106	28	26.4151	5.20446	96.0967	1	PolyA	L2a	LINE/L2	chr15	49021020	49021305	+	29.37	Ancient	not in v7	not in v7	not in v7	not in v7	not in v7	not in v7	not in v7		not in v7	not in v7	not in v7	not in v7	not in v7	not in v7	not in v7	not in v7	not in v7	not in v7
ENSG00000259469.1	RP11-227D13.4	ENST00000559165.1	RP11-227D13.4-001	ENST00000559165.1_1	lincRNA	chr15	49021277	49022041	-	764	538	FIRST	1	chr15	49021609	49022041	432	142	32.8704	26.3941	96.0967	1	SPL-5	AluJr	SINE/Alu	chr15	49021451	49021751	+	16.75	Primates	not in v7	not in v7	not in v7	not in v7	not in v7	not in v7	not in v7		not in v7	not in v7	not in v7	not in v7	not in v7	not in v7	not in v7	not in v7	not in v7	not in v7
ENSG00000259469.1	RP11-227D13.4	ENST00000559165.1	RP11-227D13.4-001	ENST00000559165.1_1	lincRNA	chr15	49021277	49022041	-	764	538	FIRST	1	chr15	49021609	49022041	432	279	64.5833	51.8587	96.0967	1	exonized	L1MC4	LINE/L1	chr15	49021752	49022031	+	25.02	Ancient	not in v7	not in v7	not in v7	not in v7	not in v7	not in v7	not in v7		not in v7	not in v7	not in v7	not in v7	not in v7	not in v7	not in v7	not in v7	not in v7	not in v7
ENSG00000264968.1	RP11-387H17.4	ENST00000578478.1	RP11-387H17.4-002	ENST00000578478.1_1	lincRNA	chr17	38084097	38085608	+	1511	304	FIRST	1	chr17	38084097	38084154	57	45	78.9474	14.8026	96.0526	3	SPL-5	MIRc	SINE/MIR	chr17	38084109	38084255	-	29.57	Ancient	not in v7	not in v7	not in v7	not in v7	not in v7	not in v7	not in v7		not in v7	not in v7	not in v7	not in v7	not in v7	not in v7	not in v7	not in v7	not in v7	not in v7
ENSG00000264968.1	RP11-387H17.4	ENST00000578478.1	RP11-387H17.4-002	ENST00000578478.1_2	lincRNA	chr17	38084097	38085608	+	1511	304	LAST	2	chr17	38085361	38085608	247	247	100	81.25	96.0526	3	PolyA_SPL	Plat_L3	LINE/CR1	chr17	38085094	38085706	-	31.39	Ancient	not in v7	not in v7	not in v7	not in v7	not in v7	not in v7	not in v7		not in v7	not in v7	not in v7	not in v7	not in v7	not in v7	not in v7	not in v7	not in v7	not in v7
ENSG00000256373.1	RP11-711K1.8	ENST00000539328.1	RP11-711K1.8-001	ENST00000539328.1_1	lincRNA	chr12	11365126	11404303	+	39177	504	FIRST	1	chr12	11365126	11365560	434	67	15.4378	13.2937	96.0317	1	TSS	L1M4	LINE/L1	chr12	11365096	11365193	-	21.84	Ancient	A549@0.005459,AG04450@0,BJ@0,GM12878@0,H1HESC@0,HELAS3@0,HEPG2@0,HMEC@0,HSMM@0,HUVEC@0,K562@0,MCF7@0.0079465,NHEK@0,NHLF@0,SKNSHRA@0.0106315,	-12.03	0	0,0,0	0	0	0		0	0	0	0	8.12221044193323	0	NA	0	0	0
ENSG00000256373.1	RP11-711K1.8	ENST00000539328.1	RP11-711K1.8-001	ENST00000539328.1_1	lincRNA	chr12	11365126	11404303	+	39177	504	FIRST	1	chr12	11365126	11365560	434	84	19.3548	16.6667	96.0317	1	SPL-5	L1PA3	LINE/L1	chr12	11365476	11367032	-	3.56	Primates	A549@0.005459,AG04450@0,BJ@0,GM12878@0,H1HESC@0,HELAS3@0,HEPG2@0,HMEC@0,HSMM@0,HUVEC@0,K562@0,MCF7@0.0079465,NHEK@0,NHLF@0,SKNSHRA@0.0106315,	-12.03	0	0,0,0	0	0	0		0	0	0	0	8.12221044193323	0	NA	0	0	0
ENSG00000256373.1	RP11-711K1.8	ENST00000539328.1	RP11-711K1.8-001	ENST00000539328.1_1	lincRNA	chr12	11365126	11404303	+	39177	504	FIRST	1	chr12	11365126	11365560	434	264	60.8295	52.381	96.0317	1	exonized	L1MC3	LINE/L1	chr12	11365199	11365463	+	20.74	Ancient	A549@0.005459,AG04450@0,BJ@0,GM12878@0,H1HESC@0,HELAS3@0,HEPG2@0,HMEC@0,HSMM@0,HUVEC@0,K562@0,MCF7@0.0079465,NHEK@0,NHLF@0,SKNSHRA@0.0106315,	-12.03	0	0,0,0	0	0	0		0	0	0	0	8.12221044193323	0	NA	0	0	0
ENSG00000256373.1	RP11-711K1.8	ENST00000539328.1	RP11-711K1.8-001	ENST00000539328.1_2	lincRNA	chr12	11365126	11404303	+	39177	504	LAST	2	chr12	11404233	11404303	70	27	38.5714	5.35714	96.0317	1	SPL-3	L1PA8	LINE/L1	chr12	11403545	11404260	-	9.37	Primates	A549@0.005459,AG04450@0,BJ@0,GM12878@0,H1HESC@0,HELAS3@0,HEPG2@0,HMEC@0,HSMM@0,HUVEC@0,K562@0,MCF7@0.0079465,NHEK@0,NHLF@0,SKNSHRA@0.0106315,	-12.03	0	0,0,0	0	0	0		0	0	0	0	8.12221044193323	0	NA	0	0	0
ENSG00000256373.1	RP11-711K1.8	ENST00000539328.1	RP11-711K1.8-001	ENST00000539328.1_2	lincRNA	chr12	11365126	11404303	+	39177	504	LAST	2	chr12	11404233	11404303	70	42	60	8.33333	96.0317	1	PolyA	L1P3	LINE/L1	chr12	11404261	11404352	-	10.05	Primates	A549@0.005459,AG04450@0,BJ@0,GM12878@0,H1HESC@0,HELAS3@0,HEPG2@0,HMEC@0,HSMM@0,HUVEC@0,K562@0,MCF7@0.0079465,NHEK@0,NHLF@0,SKNSHRA@0.0106315,	-12.03	0	0,0,0	0	0	0		0	0	0	0	8.12221044193323	0	NA	0	0	0
ENSG00000250790.2	RP11-46H11.3	ENST00000503695.2	RP11-46H11.3-001	ENST00000503695.2_1	lincRNA	chr12	133488056	133491318	+	3262	2753	FIRST	1	chr12	133488056	133489173	1117	32	2.86482	1.16237	95.968	1	TSS	L1MEd	LINE/L1	chr12	133487858	133488088	-	28.83	Ancient	A549@0.001576,AG04450@0.0532035,BJ@0.109754,GM12878@0.106834,H1HESC@0.137353,HELAS3@0,HEPG2@0,HMEC@0.060936,HSMM@0.0551805,HUVEC@0.0867555,K562@0.0085255,MCF7@0.362927,NHEK@0.112785,NHLF@0.112984,SKNSHRA@0.254259,	0.23	0	0,0,0	0	0	0		0	0	0	0	0	0	chimp,human,orangutan,	1	1	1
ENSG00000250790.2	RP11-46H11.3	ENST00000503695.2	RP11-46H11.3-001	ENST00000503695.2_1	lincRNA	chr12	133488056	133491318	+	3262	2753	FIRST	1	chr12	133488056	133489173	1117	157	14.0555	5.70287	95.968	1	SPL-3	AluY	SINE/Alu	chr12	133489016	133489320	+	6.92	Primates	A549@0.001576,AG04450@0.0532035,BJ@0.109754,GM12878@0.106834,H1HESC@0.137353,HELAS3@0,HEPG2@0,HMEC@0.060936,HSMM@0.0551805,HUVEC@0.0867555,K562@0.0085255,MCF7@0.362927,NHEK@0.112785,NHLF@0.112984,SKNSHRA@0.254259,	0.23	0	0,0,0	0	0	0		0	0	0	0	0	0	chimp,human,orangutan,	1	1	1
ENSG00000250790.2	RP11-46H11.3	ENST00000503695.2	RP11-46H11.3-001	ENST00000503695.2_1	lincRNA	chr12	133488056	133491318	+	3262	2753	FIRST	1	chr12	133488056	133489173	1117	353	31.6025	12.8224	95.968	1	exonized	THE1A	LTR/ERVL-MaLR	chr12	133488160	133488513	-	10.32	Primates	A549@0.001576,AG04450@0.0532035,BJ@0.109754,GM12878@0.106834,H1HESC@0.137353,HELAS3@0,HEPG2@0,HMEC@0.060936,HSMM@0.0551805,HUVEC@0.0867555,K562@0.0085255,MCF7@0.362927,NHEK@0.112785,NHLF@0.112984,SKNSHRA@0.254259,	0.23	0	0,0,0	0	0	0		0	0	0	0	0	0	chimp,human,orangutan,	1	1	1
ENSG00000250790.2	RP11-46H11.3	ENST00000503695.2	RP11-46H11.3-001	ENST00000503695.2_1	lincRNA	chr12	133488056	133491318	+	3262	2753	FIRST	1	chr12	133488056	133489173	1117	92	8.23635	3.34181	95.968	1	exonized	THE1B	LTR/ERVL-MaLR	chr12	133488514	133488606	-	12.8	Primates	A549@0.001576,AG04450@0.0532035,BJ@0.109754,GM12878@0.106834,H1HESC@0.137353,HELAS3@0,HEPG2@0,HMEC@0.060936,HSMM@0.0551805,HUVEC@0.0867555,K562@0.0085255,MCF7@0.362927,NHEK@0.112785,NHLF@0.112984,SKNSHRA@0.254259,	0.23	0	0,0,0	0	0	0		0	0	0	0	0	0	chimp,human,orangutan,	1	1	1
ENSG00000250790.2	RP11-46H11.3	ENST00000503695.2	RP11-46H11.3-001	ENST00000503695.2_1	lincRNA	chr12	133488056	133491318	+	3262	2753	FIRST	1	chr12	133488056	133489173	1117	408	36.5264	14.8202	95.968	1	exonized	L1MEd	LINE/L1	chr12	133488607	133489015	-	28.83	Ancient	A549@0.001576,AG04450@0.0532035,BJ@0.109754,GM12878@0.106834,H1HESC@0.137353,HELAS3@0,HEPG2@0,HMEC@0.060936,HSMM@0.0551805,HUVEC@0.0867555,K562@0.0085255,MCF7@0.362927,NHEK@0.112785,NHLF@0.112984,SKNSHRA@0.254259,	0.23	0	0,0,0	0	0	0		0	0	0	0	0	0	chimp,human,orangutan,	1	1	1
ENSG00000250790.2	RP11-46H11.3	ENST00000503695.2	RP11-46H11.3-001	ENST00000503695.2_2	lincRNA	chr12	133488056	133491318	+	3262	2753	LAST	2	chr12	133489682	133491318	1636	180	11.0024	6.53832	95.968	1	SPL-3	AluSq2	SINE/Alu	chr12	133489564	133489862	-	10.62	Primates	A549@0.001576,AG04450@0.0532035,BJ@0.109754,GM12878@0.106834,H1HESC@0.137353,HELAS3@0,HEPG2@0,HMEC@0.060936,HSMM@0.0551805,HUVEC@0.0867555,K562@0.0085255,MCF7@0.362927,NHEK@0.112785,NHLF@0.112984,SKNSHRA@0.254259,	0.23	0	0,0,0	0	0	0		0	0	0	0	0	0	chimp,human,orangutan,	1	1	1
ENSG00000250790.2	RP11-46H11.3	ENST00000503695.2	RP11-46H11.3-001	ENST00000503695.2_2	lincRNA	chr12	133488056	133491318	+	3262	2753	LAST	2	chr12	133489682	133491318	1636	300	18.3374	10.8972	95.968	1	exonized	AluSq	SINE/Alu	chr12	133489868	133490168	-	10.52	Primates	A549@0.001576,AG04450@0.0532035,BJ@0.109754,GM12878@0.106834,H1HESC@0.137353,HELAS3@0,HEPG2@0,HMEC@0.060936,HSMM@0.0551805,HUVEC@0.0867555,K562@0.0085255,MCF7@0.362927,NHEK@0.112785,NHLF@0.112984,SKNSHRA@0.254259,	0.23	0	0,0,0	0	0	0		0	0	0	0	0	0	chimp,human,orangutan,	1	1	1
ENSG00000250790.2	RP11-46H11.3	ENST00000503695.2	RP11-46H11.3-001	ENST00000503695.2_2	lincRNA	chr12	133488056	133491318	+	3262	2753	LAST	2	chr12	133489682	133491318	1636	239	14.6088	8.68144	95.968	1	exonized	L1MEd	LINE/L1	chr12	133490169	133490408	-	28.83	Ancient	A549@0.001576,AG04450@0.0532035,BJ@0.109754,GM12878@0.106834,H1HESC@0.137353,HELAS3@0,HEPG2@0,HMEC@0.060936,HSMM@0.0551805,HUVEC@0.0867555,K562@0.0085255,MCF7@0.362927,NHEK@0.112785,NHLF@0.112984,SKNSHRA@0.254259,	0.23	0	0,0,0	0	0	0		0	0	0	0	0	0	chimp,human,orangutan,	1	1	1
ENSG00000250790.2	RP11-46H11.3	ENST00000503695.2	RP11-46H11.3-001	ENST00000503695.2_2	lincRNA	chr12	133488056	133491318	+	3262	2753	LAST	2	chr12	133489682	133491318	1636	567	34.6577	20.5957	95.968	1	exonized	L1M5	LINE/L1	chr12	133490444	133491011	-	28.23	Ancient	A549@0.001576,AG04450@0.0532035,BJ@0.109754,GM12878@0.106834,H1HESC@0.137353,HELAS3@0,HEPG2@0,HMEC@0.060936,HSMM@0.0551805,HUVEC@0.0867555,K562@0.0085255,MCF7@0.362927,NHEK@0.112785,NHLF@0.112984,SKNSHRA@0.254259,	0.23	0	0,0,0	0	0	0		0	0	0	0	0	0	chimp,human,orangutan,	1	1	1
ENSG00000250790.2	RP11-46H11.3	ENST00000503695.2	RP11-46H11.3-001	ENST00000503695.2_2	lincRNA	chr12	133488056	133491318	+	3262	2753	LAST	2	chr12	133489682	133491318	1636	314	19.1932	11.4057	95.968	1	PolyA	L1MD2	LINE/L1	chr12	133491004	133491517	-	21.81	Ancient	A549@0.001576,AG04450@0.0532035,BJ@0.109754,GM12878@0.106834,H1HESC@0.137353,HELAS3@0,HEPG2@0,HMEC@0.060936,HSMM@0.0551805,HUVEC@0.0867555,K562@0.0085255,MCF7@0.362927,NHEK@0.112785,NHLF@0.112984,SKNSHRA@0.254259,	0.23	0	0,0,0	0	0	0		0	0	0	0	0	0	chimp,human,orangutan,	1	1	1
ENSG00000234810.1	RP11-466L17.1	ENST00000422374.1	RP11-466L17.1-001	ENST00000422374.1_1	lincRNA	chr1	56046710	56200675	+	153965	4060	FIRST	1	chr1	56046710	56046867	157	16	10.1911	0.394089	95.9606	1	SPL-5	L2a	LINE/L2	chr1	56046851	56046945	-	29.37	Ancient	A549@0.018923,AG04450@0.0724365,BJ@0.01561,GM12878@0,H1HESC@0.0029255,HELAS3@0,HEPG2@0.002142,HMEC@0.122843,HSMM@0.166219,HUVEC@0,K562@0.0092255,MCF7@0.0030365,NHEK@0.012758,NHLF@0.050521,SKNSHRA@0.0437325,	3.84	0	0,0,1	0	5.14285714285714	15.5985150199131		0.733004926108374	17.7994276222307	3.864	0.829310344827586	18.691883309651	3.976	elephant,human,macaque,marmoset,	1	0	0
ENSG00000234810.1	RP11-466L17.1	ENST00000422374.1	RP11-466L17.1-001	ENST00000422374.1_2	lincRNA	chr1	56046710	56200675	+	153965	4060	MIDDLE	2	chr1	56080594	56080675	81	62	76.5432	1.52709	95.9606	1	SPL-5	Arthur1	DNA/hAT-Tip100	chr1	56078550	56080656	+	23.75	Ancient	A549@0.018923,AG04450@0.0724365,BJ@0.01561,GM12878@0,H1HESC@0.0029255,HELAS3@0,HEPG2@0.002142,HMEC@0.122843,HSMM@0.166219,HUVEC@0,K562@0.0092255,MCF7@0.0030365,NHEK@0.012758,NHLF@0.050521,SKNSHRA@0.0437325,	3.84	0	0,0,1	0	5.14285714285714	15.5985150199131		0.733004926108374	17.7994276222307	3.864	0.829310344827586	18.691883309651	3.976	elephant,human,macaque,marmoset,	1	0	0
ENSG00000234810.1	RP11-466L17.1	ENST00000422374.1	RP11-466L17.1-001	ENST00000422374.1_3	lincRNA	chr1	56046710	56200675	+	153965	4060	LAST	3	chr1	56196853	56200675	3822	3306	86.4992	81.4286	95.9606	1	SPL-5	HERVL-int	LTR/ERVL	chr1	56195815	56200159	+	9.12	Primates	A549@0.018923,AG04450@0.0724365,BJ@0.01561,GM12878@0,H1HESC@0.0029255,HELAS3@0,HEPG2@0.002142,HMEC@0.122843,HSMM@0.166219,HUVEC@0,K562@0.0092255,MCF7@0.0030365,NHEK@0.012758,NHLF@0.050521,SKNSHRA@0.0437325,	3.84	0	0,0,1	0	5.14285714285714	15.5985150199131		0.733004926108374	17.7994276222307	3.864	0.829310344827586	18.691883309651	3.976	elephant,human,macaque,marmoset,	1	0	0
ENSG00000234810.1	RP11-466L17.1	ENST00000422374.1	RP11-466L17.1-001	ENST00000422374.1_3	lincRNA	chr1	56046710	56200675	+	153965	4060	LAST	3	chr1	56196853	56200675	3822	440	11.5123	10.8374	95.9606	1	exonized	MLT2A1	LTR/ERVL	chr1	56200162	56200602	+	8.95	Primates	A549@0.018923,AG04450@0.0724365,BJ@0.01561,GM12878@0,H1HESC@0.0029255,HELAS3@0,HEPG2@0.002142,HMEC@0.122843,HSMM@0.166219,HUVEC@0,K562@0.0092255,MCF7@0.0030365,NHEK@0.012758,NHLF@0.050521,SKNSHRA@0.0437325,	3.84	0	0,0,1	0	5.14285714285714	15.5985150199131		0.733004926108374	17.7994276222307	3.864	0.829310344827586	18.691883309651	3.976	elephant,human,macaque,marmoset,	1	0	0
ENSG00000234810.1	RP11-466L17.1	ENST00000422374.1	RP11-466L17.1-001	ENST00000422374.1_3	lincRNA	chr1	56046710	56200675	+	153965	4060	LAST	3	chr1	56196853	56200675	3822	72	1.88383	1.7734	95.9606	1	PolyA	LTR33A	LTR/ERVL	chr1	56200603	56200725	+	28.17	Ancient	A549@0.018923,AG04450@0.0724365,BJ@0.01561,GM12878@0,H1HESC@0.0029255,HELAS3@0,HEPG2@0.002142,HMEC@0.122843,HSMM@0.166219,HUVEC@0,K562@0.0092255,MCF7@0.0030365,NHEK@0.012758,NHLF@0.050521,SKNSHRA@0.0437325,	3.84	0	0,0,1	0	5.14285714285714	15.5985150199131		0.733004926108374	17.7994276222307	3.864	0.829310344827586	18.691883309651	3.976	elephant,human,macaque,marmoset,	1	0	0
ENSG00000253898.1	RP11-51M18.1	ENST00000522365.1	RP11-51M18.1-001	ENST00000522365.1_1	lincRNA	chr8	84315993	84321135	+	5142	1519	FIRST	1	chr8	84315993	84316304	311	293	94.2122	19.289	95.9184	1	TSS	LTR12C	LTR/ERV1	chr8	84314993	84316286	+	8.77	Primates	A549@0.0055085,AG04450@0,BJ@0,GM12878@0.0632425,H1HESC@0,HELAS3@0.0114305,HEPG2@0,HMEC@0,HSMM@0,HUVEC@0,K562@0.205471,MCF7@0.013278,NHEK@0,NHLF@0,SKNSHRA@0.005977,	5.68	0	0,1,0	0	0	0		0	0	0	0	0	0	chimp,dog,human,macaque,marmoset,panda,	1	1	0
ENSG00000253898.1	RP11-51M18.1	ENST00000522365.1	RP11-51M18.1-001	ENST00000522365.1_1	lincRNA	chr8	84315993	84321135	+	5142	1519	FIRST	1	chr8	84315993	84316304	311	17	5.46624	1.11916	95.9184	1	SPL-3	LTR37-int	LTR/ERV1	chr8	84316287	84316447	+	23.53	Ancient	A549@0.0055085,AG04450@0,BJ@0,GM12878@0.0632425,H1HESC@0,HELAS3@0.0114305,HEPG2@0,HMEC@0,HSMM@0,HUVEC@0,K562@0.205471,MCF7@0.013278,NHEK@0,NHLF@0,SKNSHRA@0.005977,	5.68	0	0,1,0	0	0	0		0	0	0	0	0	0	chimp,dog,human,macaque,marmoset,panda,	1	1	0
ENSG00000253898.1	RP11-51M18.1	ENST00000522365.1	RP11-51M18.1-001	ENST00000522365.1_2	lincRNA	chr8	84315993	84321135	+	5142	1519	LAST	2	chr8	84319927	84321135	1208	27	2.2351	1.77749	95.9184	1	SPL-5	MER92-int	LTR/ERV1	chr8	84319276	84319954	+	20.74	Ancient	A549@0.0055085,AG04450@0,BJ@0,GM12878@0.0632425,H1HESC@0,HELAS3@0.0114305,HEPG2@0,HMEC@0,HSMM@0,HUVEC@0,K562@0.205471,MCF7@0.013278,NHEK@0,NHLF@0,SKNSHRA@0.005977,	5.68	0	0,1,0	0	0	0		0	0	0	0	0	0	chimp,dog,human,macaque,marmoset,panda,	1	1	0
ENSG00000253898.1	RP11-51M18.1	ENST00000522365.1	RP11-51M18.1-001	ENST00000522365.1_2	lincRNA	chr8	84315993	84321135	+	5142	1519	LAST	2	chr8	84319927	84321135	1208	119	9.85099	7.8341	95.9184	1	exonized	AluSx	SINE/Alu	chr8	84319955	84320074	+	11.66	Primates	A549@0.0055085,AG04450@0,BJ@0,GM12878@0.0632425,H1HESC@0,HELAS3@0.0114305,HEPG2@0,HMEC@0,HSMM@0,HUVEC@0,K562@0.205471,MCF7@0.013278,NHEK@0,NHLF@0,SKNSHRA@0.005977,	5.68	0	0,1,0	0	0	0		0	0	0	0	0	0	chimp,dog,human,macaque,marmoset,panda,	1	1	0
ENSG00000253898.1	RP11-51M18.1	ENST00000522365.1	RP11-51M18.1-001	ENST00000522365.1_2	lincRNA	chr8	84315993	84321135	+	5142	1519	LAST	2	chr8	84319927	84321135	1208	675	55.8775	44.4371	95.9184	1	exonized	MER92-int	LTR/ERV1	chr8	84320075	84320750	+	20.74	Ancient	A549@0.0055085,AG04450@0,BJ@0,GM12878@0.0632425,H1HESC@0,HELAS3@0.0114305,HEPG2@0,HMEC@0,HSMM@0,HUVEC@0,K562@0.205471,MCF7@0.013278,NHEK@0,NHLF@0,SKNSHRA@0.005977,	5.68	0	0,1,0	0	0	0		0	0	0	0	0	0	chimp,dog,human,macaque,marmoset,panda,	1	1	0
ENSG00000253898.1	RP11-51M18.1	ENST00000522365.1	RP11-51M18.1-001	ENST00000522365.1_2	lincRNA	chr8	84315993	84321135	+	5142	1519	LAST	2	chr8	84319927	84321135	1208	326	26.9868	21.4615	95.9184	1	exonized	LTR37A	LTR/ERV1	chr8	84320804	84321130	+	21.4	Ancient	A549@0.0055085,AG04450@0,BJ@0,GM12878@0.0632425,H1HESC@0,HELAS3@0.0114305,HEPG2@0,HMEC@0,HSMM@0,HUVEC@0,K562@0.205471,MCF7@0.013278,NHEK@0,NHLF@0,SKNSHRA@0.005977,	5.68	0	0,1,0	0	0	0		0	0	0	0	0	0	chimp,dog,human,macaque,marmoset,panda,	1	1	0
ENSG00000197085.6	NPSR1-AS1	ENST00000535640.1	NPSR1-AS1-202	ENST00000535640.1_4	processed_transcript	chr7	34656519	34911194	-	254675	337	LAST	4	chr7	34656519	34656615	96	96	100	28.4866	95.8457	11	PolyA_SPL	L1MB3	LINE/L1	chr7	34654006	34656863	+	17.82	Ancient	A549@0.0256345,AG04450@0,BJ@0,GM12878@5.04157,H1HESC@0.004953,HELAS3@0.987605,HEPG2@3.78708,HMEC@0,HSMM@0,HUVEC@0,K562@0,MCF7@0.0010205,NHEK@0.0414183,NHLF@0,SKNSHRA@0,	-1.90	0	0,0,0	0	0	6.05531745906925		0	7.58087460484721	0	0	13.2463040435336	0	NA	0	0	0
ENSG00000197085.6	NPSR1-AS1	ENST00000535640.1	NPSR1-AS1-202	ENST00000535640.1_3	processed_transcript	chr7	34656519	34911194	-	254675	337	MIDDLE	3	chr7	34768349	34768428	79	79	100	23.4421	95.8457	11	Both_SPL	LTR84b	LTR/ERVL	chr7	34768284	34768963	+	29.76	Ancient	A549@0.0256345,AG04450@0,BJ@0,GM12878@5.04157,H1HESC@0.004953,HELAS3@0.987605,HEPG2@3.78708,HMEC@0,HSMM@0,HUVEC@0,K562@0,MCF7@0.0010205,NHEK@0.0414183,NHLF@0,SKNSHRA@0,	-1.90	0	0,0,0	0	0	6.05531745906925		0	7.58087460484721	0	0	13.2463040435336	0	NA	0	0	0
ENSG00000197085.6	NPSR1-AS1	ENST00000535640.1	NPSR1-AS1-202	ENST00000535640.1_2	processed_transcript	chr7	34656519	34911194	-	254675	337	MIDDLE	2	chr7	34800724	34800803	79	65	82.2785	19.2878	95.8457	11	SPL-5	ERV3-16A3_LTR	LTR/ERVL	chr7	34800738	34801114	-	28.14	Ancient	A549@0.0256345,AG04450@0,BJ@0,GM12878@5.04157,H1HESC@0.004953,HELAS3@0.987605,HEPG2@3.78708,HMEC@0,HSMM@0,HUVEC@0,K562@0,MCF7@0.0010205,NHEK@0.0414183,NHLF@0,SKNSHRA@0,	-1.90	0	0,0,0	0	0	6.05531745906925		0	7.58087460484721	0	0	13.2463040435336	0	NA	0	0	0
ENSG00000197085.6	NPSR1-AS1	ENST00000535640.1	NPSR1-AS1-202	ENST00000535640.1_1	processed_transcript	chr7	34656519	34911194	-	254675	337	FIRST	1	chr7	34911111	34911194	83	83	100	24.6291	95.8457	11	TSS_SPL	MSTB-int	LTR/ERVL-MaLR	chr7	34911054	34912134	-	18.83	Primates	A549@0.0256345,AG04450@0,BJ@0,GM12878@5.04157,H1HESC@0.004953,HELAS3@0.987605,HEPG2@3.78708,HMEC@0,HSMM@0,HUVEC@0,K562@0,MCF7@0.0010205,NHEK@0.0414183,NHLF@0,SKNSHRA@0,	-1.90	0	0,0,0	0	0	6.05531745906925		0	7.58087460484721	0	0	13.2463040435336	0	NA	0	0	0
ENSG00000244137.1	RP11-99J16__A.2	ENST00000428480.1	RP11-99J16__A.2-002	ENST00000428480.1_2	processed_transcript	chr1	230911847	230930883	-	19036	671	LAST	2	chr1	230911847	230912494	647	197	30.4482	29.3592	95.6781	3	SPL-5	MLT1J2	LTR/ERVL-MaLR	chr1	230912297	230912520	-	28.4	Ancient	A549@0.003248,AG04450@0.0034585,BJ@0.0555775,GM12878@0,H1HESC@0.002287,HELAS3@0,HEPG2@0,HMEC@0,HSMM@0.178916,HUVEC@0,K562@0,MCF7@0.0065925,NHEK@0,NHLF@0.102964,SKNSHRA@0,	-2.57	1	0,1,0	0	0	7.23901323313184		0	17.1141970266296	34.858	0	20.7105048194739	46.682	NA	0	0	0
ENSG00000244137.1	RP11-99J16__A.2	ENST00000428480.1	RP11-99J16__A.2-002	ENST00000428480.1_2	processed_transcript	chr1	230911847	230930883	-	19036	671	LAST	2	chr1	230911847	230912494	647	144	22.2566	21.4605	95.6781	3	exonized	MLT1J2-int	LTR/ERVL-MaLR	chr1	230912149	230912293	-	29.42	Ancient	A549@0.003248,AG04450@0.0034585,BJ@0.0555775,GM12878@0,H1HESC@0.002287,HELAS3@0,HEPG2@0,HMEC@0,HSMM@0.178916,HUVEC@0,K562@0,MCF7@0.0065925,NHEK@0,NHLF@0.102964,SKNSHRA@0,	-2.57	1	0,1,0	0	0	7.23901323313184		0	17.1141970266296	34.858	0	20.7105048194739	46.682	NA	0	0	0
ENSG00000244137.1	RP11-99J16__A.2	ENST00000428480.1	RP11-99J16__A.2-002	ENST00000428480.1_2	processed_transcript	chr1	230911847	230930883	-	19036	671	LAST	2	chr1	230911847	230912494	647	301	46.5224	44.8584	95.6781	3	PolyA	MLT1A0	LTR/ERVL-MaLR	chr1	230911781	230912148	-	19.59	Ancient	A549@0.003248,AG04450@0.0034585,BJ@0.0555775,GM12878@0,H1HESC@0.002287,HELAS3@0,HEPG2@0,HMEC@0,HSMM@0.178916,HUVEC@0,K562@0,MCF7@0.0065925,NHEK@0,NHLF@0.102964,SKNSHRA@0,	-2.57	1	0,1,0	0	0	7.23901323313184		0	17.1141970266296	34.858	0	20.7105048194739	46.682	NA	0	0	0
ENSG00000259761.1	RP11-138H10.2	ENST00000560803.1	RP11-138H10.2-001	ENST00000560803.1_1	lincRNA	chr15	87585285	87590392	+	5107	507	FIRST	1	chr15	87585285	87585428	143	143	100	28.2051	95.6607	1	TSS_SPL	HERVH-int	LTR/ERV1	chr15	87585200	87587719	+	12.07	Primates	not in v7	not in v7	not in v7	not in v7	not in v7	not in v7	not in v7		not in v7	not in v7	not in v7	not in v7	not in v7	not in v7	not in v7	not in v7	not in v7	not in v7
ENSG00000259761.1	RP11-138H10.2	ENST00000560803.1	RP11-138H10.2-001	ENST00000560803.1_2	lincRNA	chr15	87585285	87590392	+	5107	507	LAST	2	chr15	87590028	87590392	364	49	13.4615	9.66469	95.6607	1	SPL-3	MER96B	DNA/hAT	chr15	87590025	87590077	-	19.42	Ancient	not in v7	not in v7	not in v7	not in v7	not in v7	not in v7	not in v7		not in v7	not in v7	not in v7	not in v7	not in v7	not in v7	not in v7	not in v7	not in v7	not in v7
ENSG00000259761.1	RP11-138H10.2	ENST00000560803.1	RP11-138H10.2-001	ENST00000560803.1_2	lincRNA	chr15	87585285	87590392	+	5107	507	LAST	2	chr15	87590028	87590392	364	42	11.5385	8.28402	95.6607	1	exonized	MER96B	DNA/hAT	chr15	87590113	87590155	-	19.42	Ancient	not in v7	not in v7	not in v7	not in v7	not in v7	not in v7	not in v7		not in v7	not in v7	not in v7	not in v7	not in v7	not in v7	not in v7	not in v7	not in v7	not in v7
ENSG00000259761.1	RP11-138H10.2	ENST00000560803.1	RP11-138H10.2-001	ENST00000560803.1_2	lincRNA	chr15	87585285	87590392	+	5107	507	LAST	2	chr15	87590028	87590392	364	251	68.956	49.5069	95.6607	1	PolyA	MLT1H	LTR/ERVL-MaLR	chr15	87590141	87590579	+	26.7	Ancient	not in v7	not in v7	not in v7	not in v7	not in v7	not in v7	not in v7		not in v7	not in v7	not in v7	not in v7	not in v7	not in v7	not in v7	not in v7	not in v7	not in v7
ENSG00000260945.1	RP11-916L7.1	ENST00000568026.1	RP11-916L7.1-001	ENST00000568026.1_2	lincRNA	chr16	17634188	17634842	-	654	549	LAST	2	chr16	17634188	17634699	511	264	51.6634	48.0874	95.6284	1	SPL-3	AluJo	SINE/Alu	chr16	17634435	17634720	+	16.42	Primates	not in v7	not in v7	not in v7	not in v7	not in v7	not in v7	not in v7		not in v7	not in v7	not in v7	not in v7	not in v7	not in v7	not in v7	not in v7	not in v7	not in v7
ENSG00000260945.1	RP11-916L7.1	ENST00000568026.1	RP11-916L7.1-001	ENST00000568026.1_2	lincRNA	chr16	17634188	17634842	-	654	549	LAST	2	chr16	17634188	17634699	511	216	42.2701	39.3443	95.6284	1	exonized	MLT1K	LTR/ERVL-MaLR	chr16	17634218	17634434	+	29.25	Ancient	not in v7	not in v7	not in v7	not in v7	not in v7	not in v7	not in v7		not in v7	not in v7	not in v7	not in v7	not in v7	not in v7	not in v7	not in v7	not in v7	not in v7
ENSG00000260945.1	RP11-916L7.1	ENST00000568026.1	RP11-916L7.1-001	ENST00000568026.1_2	lincRNA	chr16	17634188	17634842	-	654	549	LAST	2	chr16	17634188	17634699	511	13	2.54403	2.36794	95.6284	1	PolyA	MamTip2	DNA/hAT-Tip100	chr16	17634066	17634201	+	31.67	Ancient	not in v7	not in v7	not in v7	not in v7	not in v7	not in v7	not in v7		not in v7	not in v7	not in v7	not in v7	not in v7	not in v7	not in v7	not in v7	not in v7	not in v7
ENSG00000260945.1	RP11-916L7.1	ENST00000568026.1	RP11-916L7.1-001	ENST00000568026.1_1	lincRNA	chr16	17634188	17634842	-	654	549	FIRST	1	chr16	17634804	17634842	38	21	55.2632	3.82514	95.6284	1	TSS	L2b	LINE/L2	chr16	17634821	17635257	+	32.38	Ancient	not in v7	not in v7	not in v7	not in v7	not in v7	not in v7	not in v7		not in v7	not in v7	not in v7	not in v7	not in v7	not in v7	not in v7	not in v7	not in v7	not in v7
ENSG00000260945.1	RP11-916L7.1	ENST00000568026.1	RP11-916L7.1-001	ENST00000568026.1_1	lincRNA	chr16	17634188	17634842	-	654	549	FIRST	1	chr16	17634804	17634842	38	11	28.9474	2.00364	95.6284	1	SPL-5	MLT1K	LTR/ERVL-MaLR	chr16	17634721	17634815	+	29.25	Ancient	not in v7	not in v7	not in v7	not in v7	not in v7	not in v7	not in v7		not in v7	not in v7	not in v7	not in v7	not in v7	not in v7	not in v7	not in v7	not in v7	not in v7
ENSG00000227637.1	RP11-242O24.5	ENST00000450108.1	RP11-242O24.5-001	ENST00000450108.1_1	antisense	chr1	29479001	29479503	+	502	318	FIRST	1	chr1	29479001	29479199	198	47	23.7374	14.7799	95.5975	1	SPL-3	AluSx	SINE/Alu	chr1	29479152	29479459	+	11.66	Primates	A549@0,AG04450@0,BJ@0,GM12878@0.01465,H1HESC@0,HELAS3@0.014122,HEPG2@0,HMEC@0,HSMM@0,HUVEC@0,K562@0,MCF7@0,NHEK@0,NHLF@0,SKNSHRA@0,	0	0	0,0,0	0	0	0		0	0	0	0	0	0	NA	0	0	0
ENSG00000227637.1	RP11-242O24.5	ENST00000450108.1	RP11-242O24.5-001	ENST00000450108.1_1	antisense	chr1	29479001	29479503	+	502	318	FIRST	1	chr1	29479001	29479199	198	138	69.697	43.3962	95.5975	1	exonized	L2b	LINE/L2	chr1	29479013	29479151	+	32.38	Ancient	A549@0,AG04450@0,BJ@0,GM12878@0.01465,H1HESC@0,HELAS3@0.014122,HEPG2@0,HMEC@0,HSMM@0,HUVEC@0,K562@0,MCF7@0,NHEK@0,NHLF@0,SKNSHRA@0,	0	0	0,0,0	0	0	0		0	0	0	0	0	0	NA	0	0	0
ENSG00000227637.1	RP11-242O24.5	ENST00000450108.1	RP11-242O24.5-001	ENST00000450108.1_2	antisense	chr1	29479001	29479503	+	502	318	LAST	2	chr1	29479383	29479503	120	76	63.3333	23.8994	95.5975	1	SPL-5	AluSx	SINE/Alu	chr1	29479152	29479459	+	11.66	Primates	A549@0,AG04450@0,BJ@0,GM12878@0.01465,H1HESC@0,HELAS3@0.014122,HEPG2@0,HMEC@0,HSMM@0,HUVEC@0,K562@0,MCF7@0,NHEK@0,NHLF@0,SKNSHRA@0,	0	0	0,0,0	0	0	0		0	0	0	0	0	0	NA	0	0	0
ENSG00000227637.1	RP11-242O24.5	ENST00000450108.1	RP11-242O24.5-001	ENST00000450108.1_2	antisense	chr1	29479001	29479503	+	502	318	LAST	2	chr1	29479383	29479503	120	43	35.8333	13.522	95.5975	1	PolyA	L2b	LINE/L2	chr1	29479460	29479647	+	32.38	Ancient	A549@0,AG04450@0,BJ@0,GM12878@0.01465,H1HESC@0,HELAS3@0.014122,HEPG2@0,HMEC@0,HSMM@0,HUVEC@0,K562@0,MCF7@0,NHEK@0,NHLF@0,SKNSHRA@0,	0	0	0,0,0	0	0	0		0	0	0	0	0	0	NA	0	0	0
ENSG00000259395.1	RP11-475A13.2	ENST00000561236.1	RP11-475A13.2-001	ENST00000561236.1_1	lincRNA	chr15	36633940	36636367	+	2427	2427	SINGLE	1	chr15	36633940	36636367	2427	656	27.0293	27.0293	95.5913	1	TSS	L1MDa	LINE/L1	chr15	36633808	36634596	+	22.16	Ancient	not in v7	not in v7	not in v7	not in v7	not in v7	not in v7	not in v7		not in v7	not in v7	not in v7	not in v7	not in v7	not in v7	not in v7	not in v7	not in v7	not in v7
ENSG00000259395.1	RP11-475A13.2	ENST00000561236.1	RP11-475A13.2-001	ENST00000561236.1_1	lincRNA	chr15	36633940	36636367	+	2427	2427	SINGLE	1	chr15	36633940	36636367	2427	353	14.5447	14.5447	95.5913	1	exonized	THE1D	LTR/ERVL-MaLR	chr15	36634611	36634964	-	13.27	Primates	not in v7	not in v7	not in v7	not in v7	not in v7	not in v7	not in v7		not in v7	not in v7	not in v7	not in v7	not in v7	not in v7	not in v7	not in v7	not in v7	not in v7
ENSG00000259395.1	RP11-475A13.2	ENST00000561236.1	RP11-475A13.2-001	ENST00000561236.1_1	lincRNA	chr15	36633940	36636367	+	2427	2427	SINGLE	1	chr15	36633940	36636367	2427	91	3.74948	3.74948	95.5913	1	exonized	L1MEf	LINE/L1	chr15	36634967	36635058	+	26.28	Ancient	not in v7	not in v7	not in v7	not in v7	not in v7	not in v7	not in v7		not in v7	not in v7	not in v7	not in v7	not in v7	not in v7	not in v7	not in v7	not in v7	not in v7
ENSG00000259395.1	RP11-475A13.2	ENST00000561236.1	RP11-475A13.2-001	ENST00000561236.1_1	lincRNA	chr15	36633940	36636367	+	2427	2427	SINGLE	1	chr15	36633940	36636367	2427	1220	50.2678	50.2678	95.5913	1	PolyA	L1MEf	LINE/L1	chr15	36635147	36636512	+	26.28	Ancient	not in v7	not in v7	not in v7	not in v7	not in v7	not in v7	not in v7		not in v7	not in v7	not in v7	not in v7	not in v7	not in v7	not in v7	not in v7	not in v7	not in v7
ENSG00000261533.1	RP11-15N24.4	ENST00000569034.1	RP11-15N24.4-001	ENST00000569034.1_1	sense_overlapping	chr3	99898411	99900574	+	2163	2163	SINGLE	1	chr3	99898411	99900574	2163	1259	58.2062	58.2062	95.5617	1	TSS	MSTA-int	LTR/ERVL-MaLR	chr3	99898069	99899670	-	17.65	Primates	not in v7	not in v7	not in v7	not in v7	not in v7	not in v7	not in v7		not in v7	not in v7	not in v7	not in v7	not in v7	not in v7	not in v7	not in v7	not in v7	not in v7
ENSG00000261533.1	RP11-15N24.4	ENST00000569034.1	RP11-15N24.4-001	ENST00000569034.1_1	sense_overlapping	chr3	99898411	99900574	+	2163	2163	SINGLE	1	chr3	99898411	99900574	2163	373	17.2446	17.2446	95.5617	1	exonized	MSTA	LTR/ERVL-MaLR	chr3	99899673	99900046	-	14.8	Primates	not in v7	not in v7	not in v7	not in v7	not in v7	not in v7	not in v7		not in v7	not in v7	not in v7	not in v7	not in v7	not in v7	not in v7	not in v7	not in v7	not in v7
ENSG00000261533.1	RP11-15N24.4	ENST00000569034.1	RP11-15N24.4-001	ENST00000569034.1_1	sense_overlapping	chr3	99898411	99900574	+	2163	2163	SINGLE	1	chr3	99898411	99900574	2163	435	20.111	20.111	95.5617	1	PolyA	L1MC4a	LINE/L1	chr3	99900139	99901043	-	23.99	Ancient	not in v7	not in v7	not in v7	not in v7	not in v7	not in v7	not in v7		not in v7	not in v7	not in v7	not in v7	not in v7	not in v7	not in v7	not in v7	not in v7	not in v7
ENSG00000261392.1	RP11-473I1.6	ENST00000562893.1	RP11-473I1.6-001	ENST00000562893.1_1	lincRNA	chr16	9162411	9166269	+	3858	750	FIRST	1	chr16	9162411	9162510	99	66	66.6667	8.8	95.3333	1	TSS	MLT1J1	LTR/ERVL-MaLR	chr16	9162393	9162477	+	27.76	Ancient	not in v7	not in v7	not in v7	not in v7	not in v7	not in v7	not in v7		not in v7	not in v7	not in v7	not in v7	not in v7	not in v7	not in v7	not in v7	not in v7	not in v7
ENSG00000261392.1	RP11-473I1.6	ENST00000562893.1	RP11-473I1.6-001	ENST00000562893.1_2	lincRNA	chr16	9162411	9166269	+	3858	750	MIDDLE	2	chr16	9164710	9164840	130	130	100	17.3333	95.3333	1	Both_SPL	AluSx	SINE/Alu	chr16	9164682	9164997	-	11.66	Primates	not in v7	not in v7	not in v7	not in v7	not in v7	not in v7	not in v7		not in v7	not in v7	not in v7	not in v7	not in v7	not in v7	not in v7	not in v7	not in v7	not in v7
ENSG00000261392.1	RP11-473I1.6	ENST00000562893.1	RP11-473I1.6-001	ENST00000562893.1_3	lincRNA	chr16	9162411	9166269	+	3858	750	LAST	3	chr16	9165748	9166269	521	121	23.2246	16.1333	95.3333	1	SPL-3	AluSx	SINE/Alu	chr16	9165712	9165869	-	11.66	Primates	not in v7	not in v7	not in v7	not in v7	not in v7	not in v7	not in v7		not in v7	not in v7	not in v7	not in v7	not in v7	not in v7	not in v7	not in v7	not in v7	not in v7
ENSG00000261392.1	RP11-473I1.6	ENST00000562893.1	RP11-473I1.6-001	ENST00000562893.1_3	lincRNA	chr16	9162411	9166269	+	3858	750	LAST	3	chr16	9165748	9166269	521	304	58.3493	40.5333	95.3333	1	exonized	AluSz6	SINE/Alu	chr16	9165870	9166174	-	13.16	Primates	not in v7	not in v7	not in v7	not in v7	not in v7	not in v7	not in v7		not in v7	not in v7	not in v7	not in v7	not in v7	not in v7	not in v7	not in v7	not in v7	not in v7
ENSG00000261392.1	RP11-473I1.6	ENST00000562893.1	RP11-473I1.6-001	ENST00000562893.1_3	lincRNA	chr16	9162411	9166269	+	3858	750	LAST	3	chr16	9165748	9166269	521	94	18.0422	12.5333	95.3333	1	PolyA	AluSx	SINE/Alu	chr16	9166175	9166308	-	11.66	Primates	not in v7	not in v7	not in v7	not in v7	not in v7	not in v7	not in v7		not in v7	not in v7	not in v7	not in v7	not in v7	not in v7	not in v7	not in v7	not in v7	not in v7
ENSG00000224099.1	AC064834.1	ENST00000413290.1	AC064834.1-001	ENST00000413290.1_1	lincRNA	chr2	196313256	196343649	+	30393	985	FIRST	1	chr2	196313256	196313336	80	80	100	8.12183	95.3299	1	TSS_SPL	THE1D	LTR/ERVL-MaLR	chr2	196313110	196313419	+	13.27	Primates	A549@0.002195,AG04450@0.0023815,BJ@0,GM12878@0,H1HESC@0,HELAS3@0,HEPG2@0.0172345,HMEC@0,HSMM@0,HUVEC@0,K562@0.0948035,MCF7@0,NHEK@0.00262567,NHLF@0,SKNSHRA@0.009184,	0.24	0	0,0,0	0	0	19.1027821236651		3.88223350253807	23.6899870757091	7.506	4.20710659898477	23.2803210665941	13.915	chimp,guinea_pig,human,macaque,marmoset,orangutan,pig,rabbit,	1	1	1
ENSG00000224099.1	AC064834.1	ENST00000413290.1	AC064834.1-001	ENST00000413290.1_2	lincRNA	chr2	196313256	196343649	+	30393	985	MIDDLE	2	chr2	196320234	196320365	131	52	39.6947	5.27919	95.3299	1	SPL-5	L2	LINE/L2	chr2	196320203	196320286	+	32.38	Ancient	A549@0.002195,AG04450@0.0023815,BJ@0,GM12878@0,H1HESC@0,HELAS3@0,HEPG2@0.0172345,HMEC@0,HSMM@0,HUVEC@0,K562@0.0948035,MCF7@0,NHEK@0.00262567,NHLF@0,SKNSHRA@0.009184,	0.24	0	0,0,0	0	0	19.1027821236651		3.88223350253807	23.6899870757091	7.506	4.20710659898477	23.2803210665941	13.915	chimp,guinea_pig,human,macaque,marmoset,orangutan,pig,rabbit,	1	1	1
ENSG00000224099.1	AC064834.1	ENST00000413290.1	AC064834.1-001	ENST00000413290.1_2	lincRNA	chr2	196313256	196343649	+	30393	985	MIDDLE	2	chr2	196320234	196320365	131	51	38.9313	5.17766	95.3299	1	SPL-3	L3	LINE/CR1	chr2	196320314	196320498	+	32.5	Ancient	A549@0.002195,AG04450@0.0023815,BJ@0,GM12878@0,H1HESC@0,HELAS3@0,HEPG2@0.0172345,HMEC@0,HSMM@0,HUVEC@0,K562@0.0948035,MCF7@0,NHEK@0.00262567,NHLF@0,SKNSHRA@0.009184,	0.24	0	0,0,0	0	0	19.1027821236651		3.88223350253807	23.6899870757091	7.506	4.20710659898477	23.2803210665941	13.915	chimp,guinea_pig,human,macaque,marmoset,orangutan,pig,rabbit,	1	1	1
ENSG00000224099.1	AC064834.1	ENST00000413290.1	AC064834.1-001	ENST00000413290.1_3	lincRNA	chr2	196313256	196343649	+	30393	985	MIDDLE	3	chr2	196322800	196322987	187	187	100	18.9848	95.3299	1	Both_SPL	MLT1H	LTR/ERVL-MaLR	chr2	196322636	196323050	-	26.7	Ancient	A549@0.002195,AG04450@0.0023815,BJ@0,GM12878@0,H1HESC@0,HELAS3@0,HEPG2@0.0172345,HMEC@0,HSMM@0,HUVEC@0,K562@0.0948035,MCF7@0,NHEK@0.00262567,NHLF@0,SKNSHRA@0.009184,	0.24	0	0,0,0	0	0	19.1027821236651		3.88223350253807	23.6899870757091	7.506	4.20710659898477	23.2803210665941	13.915	chimp,guinea_pig,human,macaque,marmoset,orangutan,pig,rabbit,	1	1	1
ENSG00000224099.1	AC064834.1	ENST00000413290.1	AC064834.1-001	ENST00000413290.1_4	lincRNA	chr2	196313256	196343649	+	30393	985	LAST	4	chr2	196343062	196343649	587	300	51.1073	30.4569	95.3299	1	SPL-3	L2a	LINE/L2	chr2	196342953	196343362	-	29.37	Ancient	A549@0.002195,AG04450@0.0023815,BJ@0,GM12878@0,H1HESC@0,HELAS3@0,HEPG2@0.0172345,HMEC@0,HSMM@0,HUVEC@0,K562@0.0948035,MCF7@0,NHEK@0.00262567,NHLF@0,SKNSHRA@0.009184,	0.24	0	0,0,0	0	0	19.1027821236651		3.88223350253807	23.6899870757091	7.506	4.20710659898477	23.2803210665941	13.915	chimp,guinea_pig,human,macaque,marmoset,orangutan,pig,rabbit,	1	1	1
ENSG00000224099.1	AC064834.1	ENST00000413290.1	AC064834.1-001	ENST00000413290.1_4	lincRNA	chr2	196313256	196343649	+	30393	985	LAST	4	chr2	196343062	196343649	587	76	12.9472	7.71574	95.3299	1	exonized	MIR3	SINE/MIR	chr2	196343379	196343455	-	29.77	Ancient	A549@0.002195,AG04450@0.0023815,BJ@0,GM12878@0,H1HESC@0,HELAS3@0,HEPG2@0.0172345,HMEC@0,HSMM@0,HUVEC@0,K562@0.0948035,MCF7@0,NHEK@0.00262567,NHLF@0,SKNSHRA@0.009184,	0.24	0	0,0,0	0	0	19.1027821236651		3.88223350253807	23.6899870757091	7.506	4.20710659898477	23.2803210665941	13.915	chimp,guinea_pig,human,macaque,marmoset,orangutan,pig,rabbit,	1	1	1
ENSG00000224099.1	AC064834.1	ENST00000413290.1	AC064834.1-001	ENST00000413290.1_4	lincRNA	chr2	196313256	196343649	+	30393	985	LAST	4	chr2	196343062	196343649	587	193	32.879	19.5939	95.3299	1	PolyA	AluY	SINE/Alu	chr2	196343456	196343747	+	6.92	Primates	A549@0.002195,AG04450@0.0023815,BJ@0,GM12878@0,H1HESC@0,HELAS3@0,HEPG2@0.0172345,HMEC@0,HSMM@0,HUVEC@0,K562@0.0948035,MCF7@0,NHEK@0.00262567,NHLF@0,SKNSHRA@0.009184,	0.24	0	0,0,0	0	0	19.1027821236651		3.88223350253807	23.6899870757091	7.506	4.20710659898477	23.2803210665941	13.915	chimp,guinea_pig,human,macaque,marmoset,orangutan,pig,rabbit,	1	1	1
ENSG00000246139.2	RP11-592O2.1	ENST00000501570.2	RP11-592O2.1-001	ENST00000501570.2_2	lincRNA	chr12	125343129	125362549	-	19420	1790	LAST	2	chr12	125343129	125343966	837	174	20.7885	9.72067	95.2514	1	SPL-3	AluY	SINE/Alu	chr12	125343792	125344094	+	6.92	Primates	A549@0.0108705,AG04450@0.0149085,BJ@0.0123035,GM12878@0.041137,H1HESC@0.0031355,HELAS3@0.0802255,HEPG2@0.211652,HMEC@0.197044,HSMM@0.002078,HUVEC@0.03333,K562@0.0398905,MCF7@0.0432885,NHEK@0.0265317,NHLF@0.00525,SKNSHRA@0.0245945,	-3.38	0	0,1,1	0	0	0.600181529385069		0	3.64488314045836	2.367	0	5.95024960290447	2.385	chimp,human,orangutan,	1	1	1
ENSG00000246139.2	RP11-592O2.1	ENST00000501570.2	RP11-592O2.1-001	ENST00000501570.2_2	lincRNA	chr12	125343129	125362549	-	19420	1790	LAST	2	chr12	125343129	125343966	837	298	35.6033	16.648	95.2514	1	exonized	AluY	SINE/Alu	chr12	125343144	125343442	+	6.92	Primates	A549@0.0108705,AG04450@0.0149085,BJ@0.0123035,GM12878@0.041137,H1HESC@0.0031355,HELAS3@0.0802255,HEPG2@0.211652,HMEC@0.197044,HSMM@0.002078,HUVEC@0.03333,K562@0.0398905,MCF7@0.0432885,NHEK@0.0265317,NHLF@0.00525,SKNSHRA@0.0245945,	-3.38	0	0,1,1	0	0	0.600181529385069		0	3.64488314045836	2.367	0	5.95024960290447	2.385	chimp,human,orangutan,	1	1	1
ENSG00000246139.2	RP11-592O2.1	ENST00000501570.2	RP11-592O2.1-001	ENST00000501570.2_2	lincRNA	chr12	125343129	125362549	-	19420	1790	LAST	2	chr12	125343129	125343966	837	286	34.1697	15.9777	95.2514	1	exonized	AluJb	SINE/Alu	chr12	125343443	125343729	-	16.49	Primates	A549@0.0108705,AG04450@0.0149085,BJ@0.0123035,GM12878@0.041137,H1HESC@0.0031355,HELAS3@0.0802255,HEPG2@0.211652,HMEC@0.197044,HSMM@0.002078,HUVEC@0.03333,K562@0.0398905,MCF7@0.0432885,NHEK@0.0265317,NHLF@0.00525,SKNSHRA@0.0245945,	-3.38	0	0,1,1	0	0	0.600181529385069		0	3.64488314045836	2.367	0	5.95024960290447	2.385	chimp,human,orangutan,	1	1	1
ENSG00000246139.2	RP11-592O2.1	ENST00000501570.2	RP11-592O2.1-001	ENST00000501570.2_2	lincRNA	chr12	125343129	125362549	-	19420	1790	LAST	2	chr12	125343129	125343966	837	58	6.92951	3.24022	95.2514	1	exonized	L1ME3G	LINE/L1	chr12	125343733	125343791	-	27.94	Ancient	A549@0.0108705,AG04450@0.0149085,BJ@0.0123035,GM12878@0.041137,H1HESC@0.0031355,HELAS3@0.0802255,HEPG2@0.211652,HMEC@0.197044,HSMM@0.002078,HUVEC@0.03333,K562@0.0398905,MCF7@0.0432885,NHEK@0.0265317,NHLF@0.00525,SKNSHRA@0.0245945,	-3.38	0	0,1,1	0	0	0.600181529385069		0	3.64488314045836	2.367	0	5.95024960290447	2.385	chimp,human,orangutan,	1	1	1
ENSG00000246139.2	RP11-592O2.1	ENST00000501570.2	RP11-592O2.1-001	ENST00000501570.2_2	lincRNA	chr12	125343129	125362549	-	19420	1790	LAST	2	chr12	125343129	125343966	837	14	1.67264	0.782123	95.2514	1	PolyA	AluJb	SINE/Alu	chr12	125343119	125343143	-	16.49	Primates	A549@0.0108705,AG04450@0.0149085,BJ@0.0123035,GM12878@0.041137,H1HESC@0.0031355,HELAS3@0.0802255,HEPG2@0.211652,HMEC@0.197044,HSMM@0.002078,HUVEC@0.03333,K562@0.0398905,MCF7@0.0432885,NHEK@0.0265317,NHLF@0.00525,SKNSHRA@0.0245945,	-3.38	0	0,1,1	0	0	0.600181529385069		0	3.64488314045836	2.367	0	5.95024960290447	2.385	chimp,human,orangutan,	1	1	1
ENSG00000246139.2	RP11-592O2.1	ENST00000501570.2	RP11-592O2.1-001	ENST00000501570.2_1	lincRNA	chr12	125343129	125362549	-	19420	1790	FIRST	1	chr12	125361596	125362549	953	144	15.1102	8.04469	95.2514	1	TSS	AluJr	SINE/Alu	chr12	125362405	125362703	+	16.75	Primates	A549@0.0108705,AG04450@0.0149085,BJ@0.0123035,GM12878@0.041137,H1HESC@0.0031355,HELAS3@0.0802255,HEPG2@0.211652,HMEC@0.197044,HSMM@0.002078,HUVEC@0.03333,K562@0.0398905,MCF7@0.0432885,NHEK@0.0265317,NHLF@0.00525,SKNSHRA@0.0245945,	-3.38	0	0,1,1	0	0	0.600181529385069		0	3.64488314045836	2.367	0	5.95024960290447	2.385	chimp,human,orangutan,	1	1	1
ENSG00000246139.2	RP11-592O2.1	ENST00000501570.2	RP11-592O2.1-001	ENST00000501570.2_1	lincRNA	chr12	125343129	125362549	-	19420	1790	FIRST	1	chr12	125361596	125362549	953	123	12.9066	6.87151	95.2514	1	SPL-5	AluSq4	SINE/Alu	chr12	125361425	125361719	+	9.62	Primates	A549@0.0108705,AG04450@0.0149085,BJ@0.0123035,GM12878@0.041137,H1HESC@0.0031355,HELAS3@0.0802255,HEPG2@0.211652,HMEC@0.197044,HSMM@0.002078,HUVEC@0.03333,K562@0.0398905,MCF7@0.0432885,NHEK@0.0265317,NHLF@0.00525,SKNSHRA@0.0245945,	-3.38	0	0,1,1	0	0	0.600181529385069		0	3.64488314045836	2.367	0	5.95024960290447	2.385	chimp,human,orangutan,	1	1	1
ENSG00000246139.2	RP11-592O2.1	ENST00000501570.2	RP11-592O2.1-001	ENST00000501570.2_1	lincRNA	chr12	125343129	125362549	-	19420	1790	FIRST	1	chr12	125361596	125362549	953	152	15.9496	8.49162	95.2514	1	exonized	L1MA2	LINE/L1	chr12	125361720	125361872	+	13.02	Primates	A549@0.0108705,AG04450@0.0149085,BJ@0.0123035,GM12878@0.041137,H1HESC@0.0031355,HELAS3@0.0802255,HEPG2@0.211652,HMEC@0.197044,HSMM@0.002078,HUVEC@0.03333,K562@0.0398905,MCF7@0.0432885,NHEK@0.0265317,NHLF@0.00525,SKNSHRA@0.0245945,	-3.38	0	0,1,1	0	0	0.600181529385069		0	3.64488314045836	2.367	0	5.95024960290447	2.385	chimp,human,orangutan,	1	1	1
ENSG00000246139.2	RP11-592O2.1	ENST00000501570.2	RP11-592O2.1-001	ENST00000501570.2_1	lincRNA	chr12	125343129	125362549	-	19420	1790	FIRST	1	chr12	125361596	125362549	953	50	5.24659	2.7933	95.2514	1	exonized	MIRb	SINE/MIR	chr12	125361919	125361969	+	29.76	Ancient	A549@0.0108705,AG04450@0.0149085,BJ@0.0123035,GM12878@0.041137,H1HESC@0.0031355,HELAS3@0.0802255,HEPG2@0.211652,HMEC@0.197044,HSMM@0.002078,HUVEC@0.03333,K562@0.0398905,MCF7@0.0432885,NHEK@0.0265317,NHLF@0.00525,SKNSHRA@0.0245945,	-3.38	0	0,1,1	0	0	0.600181529385069		0	3.64488314045836	2.367	0	5.95024960290447	2.385	chimp,human,orangutan,	1	1	1
ENSG00000246139.2	RP11-592O2.1	ENST00000501570.2	RP11-592O2.1-001	ENST00000501570.2_1	lincRNA	chr12	125343129	125362549	-	19420	1790	FIRST	1	chr12	125361596	125362549	953	331	34.7324	18.4916	95.2514	1	exonized	MLT1L	LTR/ERVL-MaLR	chr12	125361976	125362307	+	28.7	Ancient	A549@0.0108705,AG04450@0.0149085,BJ@0.0123035,GM12878@0.041137,H1HESC@0.0031355,HELAS3@0.0802255,HEPG2@0.211652,HMEC@0.197044,HSMM@0.002078,HUVEC@0.03333,K562@0.0398905,MCF7@0.0432885,NHEK@0.0265317,NHLF@0.00525,SKNSHRA@0.0245945,	-3.38	0	0,1,1	0	0	0.600181529385069		0	3.64488314045836	2.367	0	5.95024960290447	2.385	chimp,human,orangutan,	1	1	1
ENSG00000246139.2	RP11-592O2.1	ENST00000501570.2	RP11-592O2.1-001	ENST00000501570.2_1	lincRNA	chr12	125343129	125362549	-	19420	1790	FIRST	1	chr12	125361596	125362549	953	75	7.86988	4.18994	95.2514	1	exonized	MLT1L	LTR/ERVL-MaLR	chr12	125362329	125362404	+	28.7	Ancient	A549@0.0108705,AG04450@0.0149085,BJ@0.0123035,GM12878@0.041137,H1HESC@0.0031355,HELAS3@0.0802255,HEPG2@0.211652,HMEC@0.197044,HSMM@0.002078,HUVEC@0.03333,K562@0.0398905,MCF7@0.0432885,NHEK@0.0265317,NHLF@0.00525,SKNSHRA@0.0245945,	-3.38	0	0,1,1	0	0	0.600181529385069		0	3.64488314045836	2.367	0	5.95024960290447	2.385	chimp,human,orangutan,	1	1	1
ENSG00000233349.1	LINC00333	ENST00000446314.1	LINC00333-001	ENST00000446314.1_1	lincRNA	chr13	85136499	85137371	+	872	610	FIRST	1	chr13	85136499	85136598	99	99	100	16.2295	95.2459	1	TSS_SPL	AluSx	SINE/Alu	chr13	85136444	85136618	-	11.66	Primates	A549@0,AG04450@0,BJ@0,GM12878@0,H1HESC@0,HELAS3@0,HEPG2@0,HMEC@0,HSMM@0,HUVEC@0,K562@0,MCF7@0,NHEK@0,NHLF@0,SKNSHRA@0,	-4.19	0	0,0,0	0	0	0		0	0	0	0	0	0	NA	0	0	0
ENSG00000233349.1	LINC00333	ENST00000446314.1	LINC00333-001	ENST00000446314.1_2	lincRNA	chr13	85136499	85137371	+	872	610	MIDDLE	2	chr13	85136744	85136811	67	67	100	10.9836	95.2459	1	Both_SPL	L1M5	LINE/L1	chr13	85136619	85136863	-	28.23	Ancient	A549@0,AG04450@0,BJ@0,GM12878@0,H1HESC@0,HELAS3@0,HEPG2@0,HMEC@0,HSMM@0,HUVEC@0,K562@0,MCF7@0,NHEK@0,NHLF@0,SKNSHRA@0,	-4.19	0	0,0,0	0	0	0		0	0	0	0	0	0	NA	0	0	0
ENSG00000233349.1	LINC00333	ENST00000446314.1	LINC00333-001	ENST00000446314.1_3	lincRNA	chr13	85136499	85137371	+	872	610	LAST	3	chr13	85136927	85137371	444	126	28.3784	20.6557	95.2459	1	exonized	MLT1B	LTR/ERVL-MaLR	chr13	85136955	85137081	+	18.85	Ancient	A549@0,AG04450@0,BJ@0,GM12878@0,H1HESC@0,HELAS3@0,HEPG2@0,HMEC@0,HSMM@0,HUVEC@0,K562@0,MCF7@0,NHEK@0,NHLF@0,SKNSHRA@0,	-4.19	0	0,0,0	0	0	0		0	0	0	0	0	0	NA	0	0	0
ENSG00000233349.1	LINC00333	ENST00000446314.1	LINC00333-001	ENST00000446314.1_3	lincRNA	chr13	85136499	85137371	+	872	610	LAST	3	chr13	85136927	85137371	444	289	65.0901	47.377	95.2459	1	PolyA	L1M5	LINE/L1	chr13	85137082	85137535	-	28.23	Ancient	A549@0,AG04450@0,BJ@0,GM12878@0,H1HESC@0,HELAS3@0,HEPG2@0,HMEC@0,HSMM@0,HUVEC@0,K562@0,MCF7@0,NHEK@0,NHLF@0,SKNSHRA@0,	-4.19	0	0,0,0	0	0	0		0	0	0	0	0	0	NA	0	0	0
ENSG00000237331.1	XIAP-AS1	ENST00000458331.1	XIAP-AS1-001	ENST00000458331.1_2	antisense	chrX	123006476	123007782	-	1306	480	LAST	2	chrX	123006476	123006833	357	111	31.0924	23.125	95.2083	1	SPL-5	AluJb	SINE/Alu	chrX	123006722	123006877	-	16.49	Primates	A549@0,AG04450@0,BJ@0,GM12878@0.0060675,H1HESC@0,HELAS3@0.0110125,HEPG2@0,HMEC@0,HSMM@0,HUVEC@0,K562@0,MCF7@0,NHEK@0,NHLF@0,SKNSHRA@0,	-2.06	0	0,0,0	0	0	0		0	0	0	0	0	0	NA	0	0	0
ENSG00000237331.1	XIAP-AS1	ENST00000458331.1	XIAP-AS1-001	ENST00000458331.1_2	antisense	chrX	123006476	123007782	-	1306	480	LAST	2	chrX	123006476	123006833	357	61	17.0868	12.7083	95.2083	1	exonized	LTR83	LTR/ERVL	chrX	123006549	123006610	-	28.07	Ancient	A549@0,AG04450@0,BJ@0,GM12878@0.0060675,H1HESC@0,HELAS3@0.0110125,HEPG2@0,HMEC@0,HSMM@0,HUVEC@0,K562@0,MCF7@0,NHEK@0,NHLF@0,SKNSHRA@0,	-2.06	0	0,0,0	0	0	0		0	0	0	0	0	0	NA	0	0	0
ENSG00000237331.1	XIAP-AS1	ENST00000458331.1	XIAP-AS1-001	ENST00000458331.1_2	antisense	chrX	123006476	123007782	-	1306	480	LAST	2	chrX	123006476	123006833	357	90	25.2101	18.75	95.2083	1	exonized	LTR83	LTR/ERVL	chrX	123006626	123006716	-	28.07	Ancient	A549@0,AG04450@0,BJ@0,GM12878@0.0060675,H1HESC@0,HELAS3@0.0110125,HEPG2@0,HMEC@0,HSMM@0,HUVEC@0,K562@0,MCF7@0,NHEK@0,NHLF@0,SKNSHRA@0,	-2.06	0	0,0,0	0	0	0		0	0	0	0	0	0	NA	0	0	0
ENSG00000237331.1	XIAP-AS1	ENST00000458331.1	XIAP-AS1-001	ENST00000458331.1_2	antisense	chrX	123006476	123007782	-	1306	480	LAST	2	chrX	123006476	123006833	357	72	20.1681	15	95.2083	1	PolyA	AluSx	SINE/Alu	chrX	123006256	123006548	+	11.66	Primates	A549@0,AG04450@0,BJ@0,GM12878@0.0060675,H1HESC@0,HELAS3@0.0110125,HEPG2@0,HMEC@0,HSMM@0,HUVEC@0,K562@0,MCF7@0,NHEK@0,NHLF@0,SKNSHRA@0,	-2.06	0	0,0,0	0	0	0		0	0	0	0	0	0	NA	0	0	0
ENSG00000237331.1	XIAP-AS1	ENST00000458331.1	XIAP-AS1-001	ENST00000458331.1_1	antisense	chrX	123006476	123007782	-	1306	480	FIRST	1	chrX	123007659	123007782	123	123	100	25.625	95.2083	1	TSS_SPL	AluSz	SINE/Alu	chrX	123007501	123007800	+	12.11	Primates	A549@0,AG04450@0,BJ@0,GM12878@0.0060675,H1HESC@0,HELAS3@0.0110125,HEPG2@0,HMEC@0,HSMM@0,HUVEC@0,K562@0,MCF7@0,NHEK@0,NHLF@0,SKNSHRA@0,	-2.06	0	0,0,0	0	0	0		0	0	0	0	0	0	NA	0	0	0
ENSG00000254277.1	RP11-1144P22.1	ENST00000519840.1	RP11-1144P22.1-002	ENST00000519840.1_1	lincRNA	chr8	72587535	72615021	+	27486	806	FIRST	1	chr8	72587535	72587770	235	87	37.0213	10.794	95.0372	2	TSS	LTR7	LTR/ERV1	chr8	72587172	72587622	+	8.17	Primates	A549@0,AG04450@0,BJ@0,GM12878@0,H1HESC@44.9383,HELAS3@0,HEPG2@0,HMEC@0,HSMM@0,HUVEC@0.0139715,K562@0,MCF7@0,NHEK@0,NHLF@0.004803,SKNSHRA@0,	1.89	0	0,0,0	0	0	12.940700202414		2.61042183622829	18.236636929305	0	2.6302729528536	19.3149786340805	0	NA	0	0	0
ENSG00000254277.1	RP11-1144P22.1	ENST00000519840.1	RP11-1144P22.1-002	ENST00000519840.1_1	lincRNA	chr8	72587535	72615021	+	27486	806	FIRST	1	chr8	72587535	72587770	235	145	61.7021	17.9901	95.0372	2	SPL-3	HERVH-int	LTR/ERV1	chr8	72587625	72592448	+	12.07	Primates	A549@0,AG04450@0,BJ@0,GM12878@0,H1HESC@44.9383,HELAS3@0,HEPG2@0,HMEC@0,HSMM@0,HUVEC@0.0139715,K562@0,MCF7@0,NHEK@0,NHLF@0.004803,SKNSHRA@0,	1.89	0	0,0,0	0	0	12.940700202414		2.61042183622829	18.236636929305	0	2.6302729528536	19.3149786340805	0	NA	0	0	0
ENSG00000254277.1	RP11-1144P22.1	ENST00000519840.1	RP11-1144P22.1-002	ENST00000519840.1_2	lincRNA	chr8	72587535	72615021	+	27486	806	LAST	2	chr8	72614450	72615021	571	380	66.5499	47.1464	95.0372	2	exonized	L1ME3A	LINE/L1	chr8	72614486	72614866	+	25.23	Ancient	A549@0,AG04450@0,BJ@0,GM12878@0,H1HESC@44.9383,HELAS3@0,HEPG2@0,HMEC@0,HSMM@0,HUVEC@0.0139715,K562@0,MCF7@0,NHEK@0,NHLF@0.004803,SKNSHRA@0,	1.89	0	0,0,0	0	0	12.940700202414		2.61042183622829	18.236636929305	0	2.6302729528536	19.3149786340805	0	NA	0	0	0
ENSG00000254277.1	RP11-1144P22.1	ENST00000519840.1	RP11-1144P22.1-002	ENST00000519840.1_2	lincRNA	chr8	72587535	72615021	+	27486	806	LAST	2	chr8	72614450	72615021	571	154	26.9702	19.1067	95.0372	2	PolyA	AluSx1	SINE/Alu	chr8	72614867	72615159	-	11.14	Primates	A549@0,AG04450@0,BJ@0,GM12878@0,H1HESC@44.9383,HELAS3@0,HEPG2@0,HMEC@0,HSMM@0,HUVEC@0.0139715,K562@0,MCF7@0,NHEK@0,NHLF@0.004803,SKNSHRA@0,	1.89	0	0,0,0	0	0	12.940700202414		2.61042183622829	18.236636929305	0	2.6302729528536	19.3149786340805	0	NA	0	0	0
ENSG00000230333.1	AC004538.3	ENST00000421121.1	AC004538.3-005	ENST00000421121.1_1	antisense	chr7	11292740	11425305	+	132565	2075	FIRST	1	chr7	11292740	11292852	112	94	83.9286	4.53012	95.0361	6	TSS	LTR40b	LTR/ERVL	chr7	11292392	11292834	-	24.01	Ancient	A549@0.0294805,AG04450@0.023822,BJ@0.0239645,GM12878@0.053454,H1HESC@0.046694,HELAS3@0,HEPG2@0.001047,HMEC@0,HSMM@0,HUVEC@0.0193505,K562@0.002364,MCF7@0.0146275,NHEK@0,NHLF@0.0240285,SKNSHRA@0.020243,	2.14	1	0,0,0	0	3.09012048192771	21.09685330227		1.02072289156627	25.2876323896817	0	1.23180722891566	26.535314133317	0	cat,chimp,cow,dog,horse,human,macaque,marmoset,orangutan,panda,	1	1	1
ENSG00000230333.1	AC004538.3	ENST00000421121.1	AC004538.3-005	ENST00000421121.1_3	antisense	chr7	11292740	11425305	+	132565	2075	LAST	3	chr7	11423424	11425305	1881	16	0.850611	0.771084	95.0361	6	SPL-3	L1ME3Cz	LINE/L1	chr7	11422569	11423440	-	26.99	Ancient	A549@0.0294805,AG04450@0.023822,BJ@0.0239645,GM12878@0.053454,H1HESC@0.046694,HELAS3@0,HEPG2@0.001047,HMEC@0,HSMM@0,HUVEC@0.0193505,K562@0.002364,MCF7@0.0146275,NHEK@0,NHLF@0.0240285,SKNSHRA@0.020243,	2.14	1	0,0,0	0	3.09012048192771	21.09685330227		1.02072289156627	25.2876323896817	0	1.23180722891566	26.535314133317	0	cat,chimp,cow,dog,horse,human,macaque,marmoset,orangutan,panda,	1	1	1
ENSG00000230333.1	AC004538.3	ENST00000421121.1	AC004538.3-005	ENST00000421121.1_3	antisense	chr7	11292740	11425305	+	132565	2075	LAST	3	chr7	11423424	11425305	1881	453	24.0829	21.8313	95.0361	6	exonized	Charlie1a	DNA/hAT-Charlie	chr7	11423442	11423895	+	20.36	Ancient	A549@0.0294805,AG04450@0.023822,BJ@0.0239645,GM12878@0.053454,H1HESC@0.046694,HELAS3@0,HEPG2@0.001047,HMEC@0,HSMM@0,HUVEC@0.0193505,K562@0.002364,MCF7@0.0146275,NHEK@0,NHLF@0.0240285,SKNSHRA@0.020243,	2.14	1	0,0,0	0	3.09012048192771	21.09685330227		1.02072289156627	25.2876323896817	0	1.23180722891566	26.535314133317	0	cat,chimp,cow,dog,horse,human,macaque,marmoset,orangutan,panda,	1	1	1
ENSG00000230333.1	AC004538.3	ENST00000421121.1	AC004538.3-005	ENST00000421121.1_3	antisense	chr7	11292740	11425305	+	132565	2075	LAST	3	chr7	11423424	11425305	1881	1409	74.907	67.9036	95.0361	6	PolyA	L1M5	LINE/L1	chr7	11423896	11425346	-	28.23	Ancient	A549@0.0294805,AG04450@0.023822,BJ@0.0239645,GM12878@0.053454,H1HESC@0.046694,HELAS3@0,HEPG2@0.001047,HMEC@0,HSMM@0,HUVEC@0.0193505,K562@0.002364,MCF7@0.0146275,NHEK@0,NHLF@0.0240285,SKNSHRA@0.020243,	2.14	1	0,0,0	0	3.09012048192771	21.09685330227		1.02072289156627	25.2876323896817	0	1.23180722891566	26.535314133317	0	cat,chimp,cow,dog,horse,human,macaque,marmoset,orangutan,panda,	1	1	1
ENSG00000238284.1	AC027269.2	ENST00000455947.1	AC027269.2-001	ENST00000455947.1_3	processed_transcript	chr7	42701325	42746046	-	44721	1168	LAST	3	chr7	42701325	42702091	766	766	100	65.5822	95.0342	1	PolyA_SPL	L1ME1	LINE/L1	chr7	42701289	42702098	+	24.03	Ancient	A549@0,AG04450@0,BJ@0,GM12878@0,H1HESC@0,HELAS3@0,HEPG2@0,HMEC@0,HSMM@0,HUVEC@0,K562@0.054032,MCF7@0,NHEK@0,NHLF@0,SKNSHRA@0,	-1.75	1	0,0,0	0	0	20.1459275758341		0	20.4342235183357	0	0	20.5920227789387	0	NA	0	0	0
ENSG00000238284.1	AC027269.2	ENST00000455947.1	AC027269.2-001	ENST00000455947.1_2	processed_transcript	chr7	42701325	42746046	-	44721	1168	MIDDLE	2	chr7	42712384	42712570	186	132	70.9677	11.3014	95.0342	1	SPL-3	MIRb	SINE/MIR	chr7	42712325	42712516	-	29.76	Ancient	A549@0,AG04450@0,BJ@0,GM12878@0,H1HESC@0,HELAS3@0,HEPG2@0,HMEC@0,HSMM@0,HUVEC@0,K562@0.054032,MCF7@0,NHEK@0,NHLF@0,SKNSHRA@0,	-1.75	1	0,0,0	0	0	20.1459275758341		0	20.4342235183357	0	0	20.5920227789387	0	NA	0	0	0
ENSG00000238284.1	AC027269.2	ENST00000455947.1	AC027269.2-001	ENST00000455947.1_2	processed_transcript	chr7	42701325	42746046	-	44721	1168	MIDDLE	2	chr7	42712384	42712570	186	25	13.4409	2.14041	95.0342	1	SPL-3	MIR3	SINE/MIR	chr7	42712545	42712578	+	29.77	Ancient	A549@0,AG04450@0,BJ@0,GM12878@0,H1HESC@0,HELAS3@0,HEPG2@0,HMEC@0,HSMM@0,HUVEC@0,K562@0.054032,MCF7@0,NHEK@0,NHLF@0,SKNSHRA@0,	-1.75	1	0,0,0	0	0	20.1459275758341		0	20.4342235183357	0	0	20.5920227789387	0	NA	0	0	0
ENSG00000238284.1	AC027269.2	ENST00000455947.1	AC027269.2-001	ENST00000455947.1_1	processed_transcript	chr7	42701325	42746046	-	44721	1168	FIRST	1	chr7	42745830	42746046	216	111	51.3889	9.50342	95.0342	1	TSS	AluYb8	SINE/Alu	chr7	42745935	42746252	+	1.66	Primates	A549@0,AG04450@0,BJ@0,GM12878@0,H1HESC@0,HELAS3@0,HEPG2@0,HMEC@0,HSMM@0,HUVEC@0,K562@0.054032,MCF7@0,NHEK@0,NHLF@0,SKNSHRA@0,	-1.75	1	0,0,0	0	0	20.1459275758341		0	20.4342235183357	0	0	20.5920227789387	0	NA	0	0	0
ENSG00000238284.1	AC027269.2	ENST00000455947.1	AC027269.2-001	ENST00000455947.1_1	processed_transcript	chr7	42701325	42746046	-	44721	1168	FIRST	1	chr7	42745830	42746046	216	76	35.1852	6.50685	95.0342	1	exonized	MER61A	LTR/ERV1	chr7	42745858	42745934	-	15.61	Primates	A549@0,AG04450@0,BJ@0,GM12878@0,H1HESC@0,HELAS3@0,HEPG2@0,HMEC@0,HSMM@0,HUVEC@0,K562@0.054032,MCF7@0,NHEK@0,NHLF@0,SKNSHRA@0,	-1.75	1	0,0,0	0	0	20.1459275758341		0	20.4342235183357	0	0	20.5920227789387	0	NA	0	0	0
ENSG00000256077.1	RP11-335O4.1	ENST00000537732.1	RP11-335O4.1-002	ENST00000537732.1_2	lincRNA	chr12	67980370	67981086	-	716	341	LAST	2	chr12	67980370	67980561	191	184	96.3351	53.9589	95.0147	2	PolyA	MER46C	DNA/TcMar-Tigger	chr12	67980226	67980554	+	25.12	Ancient	A549@0,AG04450@0,BJ@0,GM12878@0,H1HESC@0,HELAS3@0,HEPG2@0,HMEC@0,HSMM@0,HUVEC@0,K562@0,MCF7@0,NHEK@0,NHLF@0,SKNSHRA@0,	0	0	0,0,0	0	0	0		0	0	0	0	0	0	NA	0	0	0
ENSG00000256077.1	RP11-335O4.1	ENST00000537732.1	RP11-335O4.1-002	ENST00000537732.1_1	lincRNA	chr12	67980370	67981086	-	716	341	FIRST	1	chr12	67980936	67981086	150	140	93.3333	41.0557	95.0147	2	TSS	MamGypLTR1a	LTR/Gypsy	chr12	67980946	67981319	-	30.37	Ancient	A549@0,AG04450@0,BJ@0,GM12878@0,H1HESC@0,HELAS3@0,HEPG2@0,HMEC@0,HSMM@0,HUVEC@0,K562@0,MCF7@0,NHEK@0,NHLF@0,SKNSHRA@0,	0	0	0,0,0	0	0	0		0	0	0	0	0	0	NA	0	0	0
ENSG00000254879.1	AC103828.1	ENST00000533964.1	AC103828.1-001	ENST00000533964.1_2	antisense	chr11	48035958	48037407	-	1449	299	LAST	2	chr11	48035958	48036229	271	70	25.8303	23.4114	94.9833	1	SPL-5	MIRb	SINE/MIR	chr11	48036159	48036247	-	29.76	Ancient	A549@0,AG04450@0,BJ@0,GM12878@0,H1HESC@0,HELAS3@0,HEPG2@0,HMEC@0,HSMM@0,HUVEC@0,K562@0,MCF7@0,NHEK@0,NHLF@0,SKNSHRA@0,	1.62	0	0,0,0	0	0	9.21602787456446		0	12.3074912891986	7.312	0	12.6872822299652	8.4	NA	0	0	0
ENSG00000254879.1	AC103828.1	ENST00000533964.1	AC103828.1-001	ENST00000533964.1_2	antisense	chr11	48035958	48037407	-	1449	299	LAST	2	chr11	48035958	48036229	271	126	46.4945	42.1405	94.9833	1	exonized	L2a	LINE/L2	chr11	48036019	48036145	-	29.37	Ancient	A549@0,AG04450@0,BJ@0,GM12878@0,H1HESC@0,HELAS3@0,HEPG2@0,HMEC@0,HSMM@0,HUVEC@0,K562@0,MCF7@0,NHEK@0,NHLF@0,SKNSHRA@0,	1.62	0	0,0,0	0	0	9.21602787456446		0	12.3074912891986	7.312	0	12.6872822299652	8.4	NA	0	0	0
ENSG00000254879.1	AC103828.1	ENST00000533964.1	AC103828.1-001	ENST00000533964.1_2	antisense	chr11	48035958	48037407	-	1449	299	LAST	2	chr11	48035958	48036229	271	60	22.1402	20.0669	94.9833	1	PolyA	MER103C	DNA/hAT-Charlie	chr11	48035785	48036018	+	28.01	Ancient	A549@0,AG04450@0,BJ@0,GM12878@0,H1HESC@0,HELAS3@0,HEPG2@0,HMEC@0,HSMM@0,HUVEC@0,K562@0,MCF7@0,NHEK@0,NHLF@0,SKNSHRA@0,	1.62	0	0,0,0	0	0	9.21602787456446		0	12.3074912891986	7.312	0	12.6872822299652	8.4	NA	0	0	0
ENSG00000254879.1	AC103828.1	ENST00000533964.1	AC103828.1-001	ENST00000533964.1_1	antisense	chr11	48035958	48037407	-	1449	299	FIRST	1	chr11	48037379	48037407	28	28	100	9.36455	94.9833	1	TSS_SPL	AluSz	SINE/Alu	chr11	48037147	48037434	+	12.11	Primates	A549@0,AG04450@0,BJ@0,GM12878@0,H1HESC@0,HELAS3@0,HEPG2@0,HMEC@0,HSMM@0,HUVEC@0,K562@0,MCF7@0,NHEK@0,NHLF@0,SKNSHRA@0,	1.62	0	0,0,0	0	0	9.21602787456446		0	12.3074912891986	7.312	0	12.6872822299652	8.4	NA	0	0	0
ENSG00000249731.1	RP11-259O2.3	ENST00000514519.1	RP11-259O2.3-001	ENST00000514519.1_1	lincRNA	chr5	1968208	1969127	+	919	558	FIRST	1	chr5	1968208	1968343	135	105	77.7778	18.8172	94.9821	1	exonized	L3b	LINE/CR1	chr5	1968238	1968343	-	32.67	Ancient	A549@0,AG04450@0,BJ@0,GM12878@0,H1HESC@0,HELAS3@0,HEPG2@0,HMEC@0,HSMM@0,HUVEC@0,K562@0,MCF7@0,NHEK@0.0115537,NHLF@0,SKNSHRA@0,	0.67	0	0,1,0	0	0	0		0	0	0	0	0	0	NA	0	0	0
ENSG00000249731.1	RP11-259O2.3	ENST00000514519.1	RP11-259O2.3-001	ENST00000514519.1_2	lincRNA	chr5	1968208	1969127	+	919	558	LAST	2	chr5	1968704	1969127	423	31	7.32861	5.55556	94.9821	1	SPL-3	L1HS	LINE/L1	chr5	1968410	1968735	-	1.31	Primates	A549@0,AG04450@0,BJ@0,GM12878@0,H1HESC@0,HELAS3@0,HEPG2@0,HMEC@0,HSMM@0,HUVEC@0,K562@0,MCF7@0,NHEK@0.0115537,NHLF@0,SKNSHRA@0,	0.67	0	0,1,0	0	0	0		0	0	0	0	0	0	NA	0	0	0
ENSG00000249731.1	RP11-259O2.3	ENST00000514519.1	RP11-259O2.3-001	ENST00000514519.1_2	lincRNA	chr5	1968208	1969127	+	919	558	LAST	2	chr5	1968704	1969127	423	394	93.1442	70.6093	94.9821	1	PolyA	L1HS	LINE/L1	chr5	1968733	1971595	+	1.31	Primates	A549@0,AG04450@0,BJ@0,GM12878@0,H1HESC@0,HELAS3@0,HEPG2@0,HMEC@0,HSMM@0,HUVEC@0,K562@0,MCF7@0,NHEK@0.0115537,NHLF@0,SKNSHRA@0,	0.67	0	0,1,0	0	0	0		0	0	0	0	0	0	NA	0	0	0
ENSG00000265443.1	CTD-2349P21.6	ENST00000582841.1	CTD-2349P21.6-001	ENST00000582841.1_2	lincRNA	chr17	29053323	29054582	-	1259	458	LAST	2	chr17	29053323	29053681	358	114	31.8436	24.8908	94.9782	1	SPL-3	AluJb	SINE/Alu	chr17	29053567	29053851	+	16.49	Primates	not in v7	not in v7	not in v7	not in v7	not in v7	not in v7	not in v7		not in v7	not in v7	not in v7	not in v7	not in v7	not in v7	not in v7	not in v7	not in v7	not in v7
ENSG00000265443.1	CTD-2349P21.6	ENST00000582841.1	CTD-2349P21.6-001	ENST00000582841.1_2	lincRNA	chr17	29053323	29054582	-	1259	458	LAST	2	chr17	29053323	29053681	358	162	45.2514	35.3712	94.9782	1	exonized	L1MB7	LINE/L1	chr17	29053404	29053566	+	19.22	Ancient	not in v7	not in v7	not in v7	not in v7	not in v7	not in v7	not in v7		not in v7	not in v7	not in v7	not in v7	not in v7	not in v7	not in v7	not in v7	not in v7	not in v7
ENSG00000265443.1	CTD-2349P21.6	ENST00000582841.1	CTD-2349P21.6-001	ENST00000582841.1_2	lincRNA	chr17	29053323	29054582	-	1259	458	LAST	2	chr17	29053323	29053681	358	59	16.4804	12.8821	94.9782	1	PolyA	L1MA9	LINE/L1	chr17	29053156	29053382	+	18.85	Ancient	not in v7	not in v7	not in v7	not in v7	not in v7	not in v7	not in v7		not in v7	not in v7	not in v7	not in v7	not in v7	not in v7	not in v7	not in v7	not in v7	not in v7
ENSG00000265443.1	CTD-2349P21.6	ENST00000582841.1	CTD-2349P21.6-001	ENST00000582841.1_1	lincRNA	chr17	29053323	29054582	-	1259	458	FIRST	1	chr17	29054482	29054582	100	100	100	21.8341	94.9782	1	TSS_SPL	L2a	LINE/L2	chr17	29054432	29054588	-	29.37	Ancient	not in v7	not in v7	not in v7	not in v7	not in v7	not in v7	not in v7		not in v7	not in v7	not in v7	not in v7	not in v7	not in v7	not in v7	not in v7	not in v7	not in v7
ENSG00000260905.1	RP11-105C19.1	ENST00000566098.1	RP11-105C19.1-001	ENST00000566098.1_2	lincRNA	chr16	22623864	22624804	-	940	373	LAST	2	chr16	22623864	22624208	344	236	68.6047	63.2708	94.9062	1	SPL-3	AluSq	SINE/Alu	chr16	22623972	22624256	+	10.52	Primates	not in v7	not in v7	not in v7	not in v7	not in v7	not in v7	not in v7		not in v7	not in v7	not in v7	not in v7	not in v7	not in v7	not in v7	not in v7	not in v7	not in v7
ENSG00000260905.1	RP11-105C19.1	ENST00000566098.1	RP11-105C19.1-001	ENST00000566098.1_2	lincRNA	chr16	22623864	22624804	-	940	373	LAST	2	chr16	22623864	22624208	344	89	25.8721	23.8606	94.9062	1	PolyA	LTR89	LTR/ERVL?	chr16	22623721	22623953	-	30.68	Ancient	not in v7	not in v7	not in v7	not in v7	not in v7	not in v7	not in v7		not in v7	not in v7	not in v7	not in v7	not in v7	not in v7	not in v7	not in v7	not in v7	not in v7
ENSG00000260905.1	RP11-105C19.1	ENST00000566098.1	RP11-105C19.1-001	ENST00000566098.1_1	lincRNA	chr16	22623864	22624804	-	940	373	FIRST	1	chr16	22624775	22624804	29	29	100	7.7748	94.9062	1	TSS_SPL	L1MB3	LINE/L1	chr16	22624736	22625093	-	17.82	Ancient	not in v7	not in v7	not in v7	not in v7	not in v7	not in v7	not in v7		not in v7	not in v7	not in v7	not in v7	not in v7	not in v7	not in v7	not in v7	not in v7	not in v7
ENSG00000226883.1	RP4-782L23.2	ENST00000443012.1	RP4-782L23.2-001	ENST00000443012.1_2	antisense	chr1	60220419	60254854	-	34435	765	LAST	2	chr1	60220419	60221079	660	120	18.1818	15.6863	94.902	1	SPL-5	L2c	LINE/L2	chr1	60220959	60221233	-	32.46	Ancient	A549@0,AG04450@0,BJ@0,GM12878@0.012224,H1HESC@0,HELAS3@0,HEPG2@0,HMEC@0,HSMM@0,HUVEC@0,K562@0,MCF7@0,NHEK@0.006885,NHLF@0,SKNSHRA@0.002963,	0.40	0	0,0,0	0	107.694117647059	7.88190566710229		97.0287581699346	11.5516217179518	0	97.3437908496732	12.5608292740882	0	NA	0	0	0
ENSG00000226883.1	RP4-782L23.2	ENST00000443012.1	RP4-782L23.2-001	ENST00000443012.1_2	antisense	chr1	60220419	60254854	-	34435	765	LAST	2	chr1	60220419	60221079	660	156	23.6364	20.3922	94.902	1	exonized	LTR78	LTR/ERV1	chr1	60220786	60220942	-	31.03	Ancient	A549@0,AG04450@0,BJ@0,GM12878@0.012224,H1HESC@0,HELAS3@0,HEPG2@0,HMEC@0,HSMM@0,HUVEC@0,K562@0,MCF7@0,NHEK@0.006885,NHLF@0,SKNSHRA@0.002963,	0.40	0	0,0,0	0	107.694117647059	7.88190566710229		97.0287581699346	11.5516217179518	0	97.3437908496732	12.5608292740882	0	NA	0	0	0
ENSG00000226883.1	RP4-782L23.2	ENST00000443012.1	RP4-782L23.2-001	ENST00000443012.1_2	antisense	chr1	60220419	60254854	-	34435	765	LAST	2	chr1	60220419	60221079	660	355	53.7879	46.4052	94.902	1	PolyA	LTR78	LTR/ERV1	chr1	60220390	60220774	-	31.03	Ancient	A549@0,AG04450@0,BJ@0,GM12878@0.012224,H1HESC@0,HELAS3@0,HEPG2@0,HMEC@0,HSMM@0,HUVEC@0,K562@0,MCF7@0,NHEK@0.006885,NHLF@0,SKNSHRA@0.002963,	0.40	0	0,0,0	0	107.694117647059	7.88190566710229		97.0287581699346	11.5516217179518	0	97.3437908496732	12.5608292740882	0	NA	0	0	0
ENSG00000226883.1	RP4-782L23.2	ENST00000443012.1	RP4-782L23.2-001	ENST00000443012.1_1	antisense	chr1	60220419	60254854	-	34435	765	FIRST	1	chr1	60254749	60254854	105	95	90.4762	12.4183	94.902	1	TSS	L2c	LINE/L2	chr1	60254759	60255043	-	32.46	Ancient	A549@0,AG04450@0,BJ@0,GM12878@0.012224,H1HESC@0,HELAS3@0,HEPG2@0,HMEC@0,HSMM@0,HUVEC@0,K562@0,MCF7@0,NHEK@0.006885,NHLF@0,SKNSHRA@0.002963,	0.40	0	0,0,0	0	107.694117647059	7.88190566710229		97.0287581699346	11.5516217179518	0	97.3437908496732	12.5608292740882	0	NA	0	0	0
ENSG00000254718.2	CTD-2184C24.2	ENST00000553269.1	CTD-2184C24.2-003	ENST00000553269.1_3	antisense	chr14	60706850	60712054	-	5204	597	LAST	3	chr14	60706850	60707172	322	15	4.65839	2.51256	94.8074	4	SPL-3	L1P3	LINE/L1	chr14	60707157	60707226	+	10.05	Primates	not in v7	not in v7	not in v7	not in v7	not in v7	not in v7	not in v7		not in v7	not in v7	not in v7	not in v7	not in v7	not in v7	not in v7	not in v7	not in v7	not in v7
ENSG00000254718.2	CTD-2184C24.2	ENST00000553269.1	CTD-2184C24.2-003	ENST00000553269.1_3	antisense	chr14	60706850	60712054	-	5204	597	LAST	3	chr14	60706850	60707172	322	306	95.0311	51.2563	94.8074	4	PolyA	L1PA11	LINE/L1	chr14	60706844	60707156	-	11.48	Primates	not in v7	not in v7	not in v7	not in v7	not in v7	not in v7	not in v7		not in v7	not in v7	not in v7	not in v7	not in v7	not in v7	not in v7	not in v7	not in v7	not in v7
ENSG00000254718.2	CTD-2184C24.2	ENST00000553269.1	CTD-2184C24.2-003	ENST00000553269.1_2	antisense	chr14	60706850	60712054	-	5204	597	MIDDLE	2	chr14	60709481	60709588	107	58	54.2056	9.71524	94.8074	4	SPL-3	MIRb	SINE/MIR	chr14	60709391	60709539	-	29.76	Ancient	not in v7	not in v7	not in v7	not in v7	not in v7	not in v7	not in v7		not in v7	not in v7	not in v7	not in v7	not in v7	not in v7	not in v7	not in v7	not in v7	not in v7
ENSG00000254718.2	CTD-2184C24.2	ENST00000553269.1	CTD-2184C24.2-003	ENST00000553269.1_2	antisense	chr14	60706850	60712054	-	5204	597	MIDDLE	2	chr14	60709481	60709588	107	19	17.757	3.18258	94.8074	4	SPL-5	MER63C	DNA/hAT-Blackjack	chr14	60709569	60709780	-	21.55	Ancient	not in v7	not in v7	not in v7	not in v7	not in v7	not in v7	not in v7		not in v7	not in v7	not in v7	not in v7	not in v7	not in v7	not in v7	not in v7	not in v7	not in v7
ENSG00000254718.2	CTD-2184C24.2	ENST00000553269.1	CTD-2184C24.2-003	ENST00000553269.1_1	antisense	chr14	60706850	60712054	-	5204	597	FIRST	1	chr14	60711886	60712054	168	168	100	28.1407	94.8074	4	TSS_SPL	L2a	LINE/L2	chr14	60711837	60712170	+	29.37	Ancient	not in v7	not in v7	not in v7	not in v7	not in v7	not in v7	not in v7		not in v7	not in v7	not in v7	not in v7	not in v7	not in v7	not in v7	not in v7	not in v7	not in v7
ENSG00000251613.3	CTC-347C20.1	ENST00000508217.2	CTC-347C20.1-003	ENST00000508217.2_3	lincRNA	chr5	71986376	72058554	-	72178	327	LAST	3	chr5	71986376	71986531	155	23	14.8387	7.03364	94.8012	2	SPL-5	L1MC4	LINE/L1	chr5	71986508	71986627	-	25.02	Ancient	A549@0.002883,AG04450@0,BJ@0,GM12878@0,H1HESC@0,HELAS3@0,HEPG2@0,HMEC@0,HSMM@0,HUVEC@0,K562@0,MCF7@0,NHEK@0,NHLF@0,SKNSHRA@0.0023685,	0	0	0,1,0	0	0	6.05905604966108		0	10.1980876028227	0	0	17.2161120158114	0	NA	0	0	0
ENSG00000251613.3	CTC-347C20.1	ENST00000508217.2	CTC-347C20.1-003	ENST00000508217.2_3	lincRNA	chr5	71986376	72058554	-	72178	327	LAST	3	chr5	71986376	71986531	155	115	74.1935	35.1682	94.8012	2	PolyA	MLT1J	LTR/ERVL-MaLR	chr5	71986373	71986491	-	28.52	Ancient	A549@0.002883,AG04450@0,BJ@0,GM12878@0,H1HESC@0,HELAS3@0,HEPG2@0,HMEC@0,HSMM@0,HUVEC@0,K562@0,MCF7@0,NHEK@0,NHLF@0,SKNSHRA@0.0023685,	0	0	0,1,0	0	0	6.05905604966108		0	10.1980876028227	0	0	17.2161120158114	0	NA	0	0	0
ENSG00000251613.3	CTC-347C20.1	ENST00000508217.2	CTC-347C20.1-003	ENST00000508217.2_2	lincRNA	chr5	71986376	72058554	-	72178	327	MIDDLE	2	chr5	72057442	72057497	55	55	100	16.8196	94.8012	2	Both_SPL	MIRb	SINE/MIR	chr5	72057375	72057597	+	29.76	Ancient	A549@0.002883,AG04450@0,BJ@0,GM12878@0,H1HESC@0,HELAS3@0,HEPG2@0,HMEC@0,HSMM@0,HUVEC@0,K562@0,MCF7@0,NHEK@0,NHLF@0,SKNSHRA@0.0023685,	0	0	0,1,0	0	0	6.05905604966108		0	10.1980876028227	0	0	17.2161120158114	0	NA	0	0	0
ENSG00000251613.3	CTC-347C20.1	ENST00000508217.2	CTC-347C20.1-003	ENST00000508217.2_1	lincRNA	chr5	71986376	72058554	-	72178	327	FIRST	1	chr5	72058437	72058554	117	117	100	35.7798	94.8012	2	TSS_SPL	MLT2B1	LTR/ERVL	chr5	72058349	72058828	-	20.04	Ancient	A549@0.002883,AG04450@0,BJ@0,GM12878@0,H1HESC@0,HELAS3@0,HEPG2@0,HMEC@0,HSMM@0,HUVEC@0,K562@0,MCF7@0,NHEK@0,NHLF@0,SKNSHRA@0.0023685,	0	0	0,1,0	0	0	6.05905604966108		0	10.1980876028227	0	0	17.2161120158114	0	NA	0	0	0
ENSG00000229588.1	RP11-479J7.2	ENST00000425271.1	RP11-479J7.2-001	ENST00000425271.1_1	lincRNA	chr1	166304121	166304999	+	878	420	FIRST	1	chr1	166304121	166304200	79	79	100	18.8095	94.7619	1	TSS_SPL	MER92-int	LTR/ERV1	chr1	166303945	166304680	+	20.74	Ancient	A549@0,AG04450@0,BJ@0,GM12878@0,H1HESC@0.123199,HELAS3@0,HEPG2@0,HMEC@0,HSMM@0,HUVEC@0,K562@0,MCF7@0,NHEK@0,NHLF@0,SKNSHRA@0,	-3.88	0	0,0,0	0	0	0		0	0	0	0	0	0	cat,chimp,dog,elephant,horse,human,macaque,marmoset,orangutan,panda,pig,	1	1	1
ENSG00000229588.1	RP11-479J7.2	ENST00000425271.1	RP11-479J7.2-001	ENST00000425271.1_2	lincRNA	chr1	166304121	166304999	+	878	420	MIDDLE	2	chr1	166304565	166304702	137	115	83.9416	27.381	94.7619	1	SPL-5	MER92-int	LTR/ERV1	chr1	166303945	166304680	+	20.74	Ancient	A549@0,AG04450@0,BJ@0,GM12878@0,H1HESC@0.123199,HELAS3@0,HEPG2@0,HMEC@0,HSMM@0,HUVEC@0,K562@0,MCF7@0,NHEK@0,NHLF@0,SKNSHRA@0,	-3.88	0	0,0,0	0	0	0		0	0	0	0	0	0	cat,chimp,dog,elephant,horse,human,macaque,marmoset,orangutan,panda,pig,	1	1	1
ENSG00000229588.1	RP11-479J7.2	ENST00000425271.1	RP11-479J7.2-001	ENST00000425271.1_3	lincRNA	chr1	166304121	166304999	+	878	420	LAST	3	chr1	166304795	166304999	204	204	100	48.5714	94.7619	1	PolyA_SPL	MER92D	LTR/ERV1	chr1	166304708	166305022	+	21.58	Ancient	A549@0,AG04450@0,BJ@0,GM12878@0,H1HESC@0.123199,HELAS3@0,HEPG2@0,HMEC@0,HSMM@0,HUVEC@0,K562@0,MCF7@0,NHEK@0,NHLF@0,SKNSHRA@0,	-3.88	0	0,0,0	0	0	0		0	0	0	0	0	0	cat,chimp,dog,elephant,horse,human,macaque,marmoset,orangutan,panda,pig,	1	1	1
ENSG00000262765.1	RP11-462G12.5	ENST00000572648.1	RP11-462G12.5-001	ENST00000572648.1_2	sense_intronic	chr16	4064931	4065942	-	1011	190	LAST	2	chr16	4064931	4065071	140	130	92.8571	68.4211	94.7368	1	SPL-5	AluY	SINE/Alu	chr16	4064941	4065240	-	6.92	Primates	not in v7	not in v7	not in v7	not in v7	not in v7	not in v7	not in v7		not in v7	not in v7	not in v7	not in v7	not in v7	not in v7	not in v7	not in v7	not in v7	not in v7
ENSG00000262765.1	RP11-462G12.5	ENST00000572648.1	RP11-462G12.5-001	ENST00000572648.1_1	sense_intronic	chr16	4064931	4065942	-	1011	190	FIRST	1	chr16	4065892	4065942	50	50	100	26.3158	94.7368	1	TSS_SPL	AluSx1	SINE/Alu	chr16	4065687	4065997	+	11.14	Primates	not in v7	not in v7	not in v7	not in v7	not in v7	not in v7	not in v7		not in v7	not in v7	not in v7	not in v7	not in v7	not in v7	not in v7	not in v7	not in v7	not in v7
ENSG00000254790.1	RP11-680F20.4	ENST00000524467.1	RP11-680F20.4-001	ENST00000524467.1_1	lincRNA	chr11	125810391	125811088	-	697	697	SINGLE	1	chr11	125810391	125811088	697	107	15.3515	15.3515	94.6915	1	TSS	MIRb	SINE/MIR	chr11	125810981	125811105	-	29.76	Ancient	not in v7	not in v7	not in v7	not in v7	not in v7	not in v7	not in v7		not in v7	not in v7	not in v7	not in v7	not in v7	not in v7	not in v7	not in v7	not in v7	not in v7
ENSG00000254790.1	RP11-680F20.4	ENST00000524467.1	RP11-680F20.4-001	ENST00000524467.1_1	lincRNA	chr11	125810391	125811088	-	697	697	SINGLE	1	chr11	125810391	125811088	697	130	18.6514	18.6514	94.6915	1	exonized	L1MC5a	LINE/L1	chr11	125810533	125810663	-	25.71	Ancient	not in v7	not in v7	not in v7	not in v7	not in v7	not in v7	not in v7		not in v7	not in v7	not in v7	not in v7	not in v7	not in v7	not in v7	not in v7	not in v7	not in v7
ENSG00000254790.1	RP11-680F20.4	ENST00000524467.1	RP11-680F20.4-001	ENST00000524467.1_1	lincRNA	chr11	125810391	125811088	-	697	697	SINGLE	1	chr11	125810391	125811088	697	294	42.1808	42.1808	94.6915	1	exonized	AluSz	SINE/Alu	chr11	125810664	125810958	-	12.11	Primates	not in v7	not in v7	not in v7	not in v7	not in v7	not in v7	not in v7		not in v7	not in v7	not in v7	not in v7	not in v7	not in v7	not in v7	not in v7	not in v7	not in v7
ENSG00000254790.1	RP11-680F20.4	ENST00000524467.1	RP11-680F20.4-001	ENST00000524467.1_1	lincRNA	chr11	125810391	125811088	-	697	697	SINGLE	1	chr11	125810391	125811088	697	17	2.43902	2.43902	94.6915	1	exonized	L1MC5a	LINE/L1	chr11	125810959	125810976	-	25.71	Ancient	not in v7	not in v7	not in v7	not in v7	not in v7	not in v7	not in v7		not in v7	not in v7	not in v7	not in v7	not in v7	not in v7	not in v7	not in v7	not in v7	not in v7
ENSG00000254790.1	RP11-680F20.4	ENST00000524467.1	RP11-680F20.4-001	ENST00000524467.1_1	lincRNA	chr11	125810391	125811088	-	697	697	SINGLE	1	chr11	125810391	125811088	697	112	16.0689	16.0689	94.6915	1	PolyA	MamGypLTR1a	LTR/Gypsy	chr11	125810288	125810503	-	30.37	Ancient	not in v7	not in v7	not in v7	not in v7	not in v7	not in v7	not in v7		not in v7	not in v7	not in v7	not in v7	not in v7	not in v7	not in v7	not in v7	not in v7	not in v7
ENSG00000260425.1	LA16c-316G12.2	ENST00000569831.1	LA16c-316G12.2-001	ENST00000569831.1_2	antisense	chr16	1408901	1411406	-	2505	433	LAST	2	chr16	1408901	1408976	75	75	100	17.321	94.6882	1	PolyA_SPL	AluSg	SINE/Alu	chr16	1408862	1409136	-	10.37	Primates	not in v7	not in v7	not in v7	not in v7	not in v7	not in v7	not in v7		not in v7	not in v7	not in v7	not in v7	not in v7	not in v7	not in v7	not in v7	not in v7	not in v7
ENSG00000260425.1	LA16c-316G12.2	ENST00000569831.1	LA16c-316G12.2-001	ENST00000569831.1_1	antisense	chr16	1408901	1411406	-	2505	433	FIRST	1	chr16	1411048	1411406	358	42	11.7318	9.69977	94.6882	1	TSS	AluY	SINE/Alu	chr16	1411364	1411658	+	6.92	Primates	not in v7	not in v7	not in v7	not in v7	not in v7	not in v7	not in v7		not in v7	not in v7	not in v7	not in v7	not in v7	not in v7	not in v7	not in v7	not in v7	not in v7
ENSG00000260425.1	LA16c-316G12.2	ENST00000569831.1	LA16c-316G12.2-001	ENST00000569831.1_1	antisense	chr16	1408901	1411406	-	2505	433	FIRST	1	chr16	1411048	1411406	358	182	50.838	42.0323	94.6882	1	SPL-3	AluJb	SINE/Alu	chr16	1410953	1411230	-	16.49	Primates	not in v7	not in v7	not in v7	not in v7	not in v7	not in v7	not in v7		not in v7	not in v7	not in v7	not in v7	not in v7	not in v7	not in v7	not in v7	not in v7	not in v7
ENSG00000260425.1	LA16c-316G12.2	ENST00000569831.1	LA16c-316G12.2-001	ENST00000569831.1_1	antisense	chr16	1408901	1411406	-	2505	433	FIRST	1	chr16	1411048	1411406	358	111	31.0056	25.6351	94.6882	1	exonized	L1M4c	LINE/L1	chr16	1411252	1411363	-	20.89	Ancient	not in v7	not in v7	not in v7	not in v7	not in v7	not in v7	not in v7		not in v7	not in v7	not in v7	not in v7	not in v7	not in v7	not in v7	not in v7	not in v7	not in v7
ENSG00000261078.1	RP11-481J2.1	ENST00000566019.1	RP11-481J2.1-001	ENST00000566019.1_2	antisense	chr16	58416893	58417702	-	809	372	LAST	2	chr16	58416893	58417073	180	180	100	48.3871	94.6237	1	PolyA_SPL	MLT1H1	LTR/ERVL-MaLR	chr16	58416872	58417292	-	27.43	Ancient	not in v7	not in v7	not in v7	not in v7	not in v7	not in v7	not in v7		not in v7	not in v7	not in v7	not in v7	not in v7	not in v7	not in v7	not in v7	not in v7	not in v7
ENSG00000261078.1	RP11-481J2.1	ENST00000566019.1	RP11-481J2.1-001	ENST00000566019.1_1	antisense	chr16	58416893	58417702	-	809	372	FIRST	1	chr16	58417510	58417702	192	31	16.1458	8.33333	94.6237	1	TSS	MLT1H1-int	LTR/ERVL-MaLR	chr16	58417671	58417771	-	28.67	Ancient	not in v7	not in v7	not in v7	not in v7	not in v7	not in v7	not in v7		not in v7	not in v7	not in v7	not in v7	not in v7	not in v7	not in v7	not in v7	not in v7	not in v7
ENSG00000261078.1	RP11-481J2.1	ENST00000566019.1	RP11-481J2.1-001	ENST00000566019.1_1	antisense	chr16	58416893	58417702	-	809	372	FIRST	1	chr16	58417510	58417702	192	141	73.4375	37.9032	94.6237	1	SPL-3	AluJb	SINE/Alu	chr16	58417382	58417651	-	16.49	Primates	not in v7	not in v7	not in v7	not in v7	not in v7	not in v7	not in v7		not in v7	not in v7	not in v7	not in v7	not in v7	not in v7	not in v7	not in v7	not in v7	not in v7
ENSG00000245768.2	RP11-410D17.2	ENST00000565722.1	RP11-410D17.2-003	ENST00000565722.1_1	lincRNA	chr16	58783581	58895985	+	112404	482	FIRST	1	chr16	58783581	58784017	436	366	83.945	75.9336	94.6058	3	TSS	LTR12C	LTR/ERV1	chr16	58782580	58783947	+	8.77	Primates	not in v7	not in v7	not in v7	not in v7	not in v7	not in v7	not in v7		not in v7	not in v7	not in v7	not in v7	not in v7	not in v7	not in v7	not in v7	not in v7	not in v7
ENSG00000245768.2	RP11-410D17.2	ENST00000565722.1	RP11-410D17.2-003	ENST00000565722.1_1	lincRNA	chr16	58783581	58895985	+	112404	482	FIRST	1	chr16	58783581	58784017	436	69	15.8257	14.3154	94.6058	3	SPL-5	AluSx	SINE/Alu	chr16	58783948	58784130	-	11.66	Primates	not in v7	not in v7	not in v7	not in v7	not in v7	not in v7	not in v7		not in v7	not in v7	not in v7	not in v7	not in v7	not in v7	not in v7	not in v7	not in v7	not in v7
ENSG00000245768.2	RP11-410D17.2	ENST00000565722.1	RP11-410D17.2-003	ENST00000565722.1_2	lincRNA	chr16	58783581	58895985	+	112404	482	LAST	2	chr16	58895939	58895985	46	21	45.6522	4.35685	94.6058	3	PolyA	THE1B	LTR/ERVL-MaLR	chr16	58895964	58896325	-	12.8	Primates	not in v7	not in v7	not in v7	not in v7	not in v7	not in v7	not in v7		not in v7	not in v7	not in v7	not in v7	not in v7	not in v7	not in v7	not in v7	not in v7	not in v7
ENSG00000241769.2	AF011889.4	ENST00000451969.1	AF011889.4-003	ENST00000451969.1_2	processed_transcript	chrX	148614831	148615879	-	1048	834	LAST	2	chrX	148614831	148615522	691	512	74.0955	61.3909	94.6043	5	SPL-3	HERV16-int	LTR/ERVL	chrX	148615010	148615754	+	31.04	Ancient	not in v7	not in v7	not in v7	not in v7	not in v7	not in v7	not in v7		not in v7	not in v7	not in v7	not in v7	not in v7	not in v7	not in v7	not in v7	not in v7	not in v7
ENSG00000241769.2	AF011889.4	ENST00000451969.1	AF011889.4-003	ENST00000451969.1_2	processed_transcript	chrX	148614831	148615879	-	1048	834	LAST	2	chrX	148614831	148615522	691	178	25.7598	21.3429	94.6043	5	PolyA	ERV3-16A3_LTR	LTR/ERVL	chrX	148614807	148615009	+	28.14	Ancient	not in v7	not in v7	not in v7	not in v7	not in v7	not in v7	not in v7		not in v7	not in v7	not in v7	not in v7	not in v7	not in v7	not in v7	not in v7	not in v7	not in v7
ENSG00000241769.2	AF011889.4	ENST00000451969.1	AF011889.4-003	ENST00000451969.1_1	processed_transcript	chrX	148614831	148615879	-	1048	834	FIRST	1	chrX	148615736	148615879	143	18	12.5874	2.15827	94.6043	5	SPL-5	HERV16-int	LTR/ERVL	chrX	148615010	148615754	+	31.04	Ancient	not in v7	not in v7	not in v7	not in v7	not in v7	not in v7	not in v7		not in v7	not in v7	not in v7	not in v7	not in v7	not in v7	not in v7	not in v7	not in v7	not in v7
ENSG00000241769.2	AF011889.4	ENST00000451969.1	AF011889.4-003	ENST00000451969.1_1	processed_transcript	chrX	148614831	148615879	-	1048	834	FIRST	1	chrX	148615736	148615879	143	81	56.6434	9.71223	94.6043	5	exonized	MER81	DNA/hAT-Blackjack	chrX	148615755	148615836	-	24.1	Ancient	not in v7	not in v7	not in v7	not in v7	not in v7	not in v7	not in v7		not in v7	not in v7	not in v7	not in v7	not in v7	not in v7	not in v7	not in v7	not in v7	not in v7
ENSG00000224568.1	AC096669.3	ENST00000439893.1	AC096669.3-002	ENST00000439893.1_1	lincRNA	chr2	108159205	108172095	+	12890	578	FIRST	1	chr2	108159205	108159277	72	60	83.3333	10.3806	94.4637	2	TSS	MER70A	LTR/ERVL	chr2	108158799	108159265	-	21.1	Ancient	A549@0.0014105,AG04450@0,BJ@0,GM12878@0,H1HESC@0,HELAS3@0,HEPG2@0.005317,HMEC@0,HSMM@0.0607255,HUVEC@0,K562@0,MCF7@0,NHEK@0,NHLF@0,SKNSHRA@0.008848,	-1.01	0	0,0,0	0	0	0		0	1.94882209585703	0	0	6.81535337124289	0	NA	0	0	0
ENSG00000224568.1	AC096669.3	ENST00000439893.1	AC096669.3-002	ENST00000439893.1_2	lincRNA	chr2	108159205	108172095	+	12890	578	LAST	2	chr2	108171589	108172095	506	27	5.33597	4.67128	94.4637	2	SPL-3	L1MC3	LINE/L1	chr2	108171382	108171616	-	20.74	Ancient	A549@0.0014105,AG04450@0,BJ@0,GM12878@0,H1HESC@0,HELAS3@0,HEPG2@0.005317,HMEC@0,HSMM@0.0607255,HUVEC@0,K562@0,MCF7@0,NHEK@0,NHLF@0,SKNSHRA@0.008848,	-1.01	0	0,0,0	0	0	0		0	1.94882209585703	0	0	6.81535337124289	0	NA	0	0	0
ENSG00000224568.1	AC096669.3	ENST00000439893.1	AC096669.3-002	ENST00000439893.1_2	lincRNA	chr2	108159205	108172095	+	12890	578	LAST	2	chr2	108171589	108172095	506	407	80.4348	70.4152	94.4637	2	exonized	L1MC3	LINE/L1	chr2	108171617	108172024	+	20.74	Ancient	A549@0.0014105,AG04450@0,BJ@0,GM12878@0,H1HESC@0,HELAS3@0,HEPG2@0.005317,HMEC@0,HSMM@0.0607255,HUVEC@0,K562@0,MCF7@0,NHEK@0,NHLF@0,SKNSHRA@0.008848,	-1.01	0	0,0,0	0	0	0		0	1.94882209585703	0	0	6.81535337124289	0	NA	0	0	0
ENSG00000224568.1	AC096669.3	ENST00000439893.1	AC096669.3-002	ENST00000439893.1_2	lincRNA	chr2	108159205	108172095	+	12890	578	LAST	2	chr2	108171589	108172095	506	52	10.2767	8.99654	94.4637	2	PolyA	MIRb	SINE/MIR	chr2	108172043	108172125	-	29.76	Ancient	A549@0.0014105,AG04450@0,BJ@0,GM12878@0,H1HESC@0,HELAS3@0,HEPG2@0.005317,HMEC@0,HSMM@0.0607255,HUVEC@0,K562@0,MCF7@0,NHEK@0,NHLF@0,SKNSHRA@0.008848,	-1.01	0	0,0,0	0	0	0		0	1.94882209585703	0	0	6.81535337124289	0	NA	0	0	0
ENSG00000215403.1	LL22NC01-81G9.3	ENST00000400221.1	LL22NC01-81G9.3-001	ENST00000400221.1_1	antisense	chr22	37361289	37364213	+	2924	988	FIRST	1	chr22	37361289	37361554	265	265	100	26.8219	94.4332	1	TSS_SPL	L2	LINE/L2	chr22	37360928	37361682	+	32.38	Ancient	A549@0,AG04450@0,BJ@0,GM12878@0,H1HESC@0,HELAS3@0,HEPG2@0,HMEC@0,HSMM@0,HUVEC@0,K562@0,MCF7@0,NHEK@0,NHLF@0,SKNSHRA@0.002803,	3.22	0	0,0,0	0	0	0		0	1.92746113989637	0	0	2.73108808290155	0	NA	0	0	0
ENSG00000215403.1	LL22NC01-81G9.3	ENST00000400221.1	LL22NC01-81G9.3-001	ENST00000400221.1_2	antisense	chr22	37361289	37364213	+	2924	988	MIDDLE	2	chr22	37362431	37362548	117	117	100	11.8421	94.4332	1	Both_SPL	AluSz6	SINE/Alu	chr22	37362370	37362622	-	13.16	Primates	A549@0,AG04450@0,BJ@0,GM12878@0,H1HESC@0,HELAS3@0,HEPG2@0,HMEC@0,HSMM@0,HUVEC@0,K562@0,MCF7@0,NHEK@0,NHLF@0,SKNSHRA@0.002803,	3.22	0	0,0,0	0	0	0		0	1.92746113989637	0	0	2.73108808290155	0	NA	0	0	0
ENSG00000215403.1	LL22NC01-81G9.3	ENST00000400221.1	LL22NC01-81G9.3-001	ENST00000400221.1_3	antisense	chr22	37361289	37364213	+	2924	988	MIDDLE	3	chr22	37363209	37363629	420	250	59.5238	25.3036	94.4332	1	SPL-3	LTR84b	LTR/ERVL	chr22	37363059	37363459	-	29.76	Ancient	A549@0,AG04450@0,BJ@0,GM12878@0,H1HESC@0,HELAS3@0,HEPG2@0,HMEC@0,HSMM@0,HUVEC@0,K562@0,MCF7@0,NHEK@0,NHLF@0,SKNSHRA@0.002803,	3.22	0	0,0,0	0	0	0		0	1.92746113989637	0	0	2.73108808290155	0	NA	0	0	0
ENSG00000215403.1	LL22NC01-81G9.3	ENST00000400221.1	LL22NC01-81G9.3-001	ENST00000400221.1_3	antisense	chr22	37361289	37364213	+	2924	988	MIDDLE	3	chr22	37363209	37363629	420	169	40.2381	17.1053	94.4332	1	SPL-5	AluSz	SINE/Alu	chr22	37363460	37363786	-	12.11	Primates	A549@0,AG04450@0,BJ@0,GM12878@0,H1HESC@0,HELAS3@0,HEPG2@0,HMEC@0,HSMM@0,HUVEC@0,K562@0,MCF7@0,NHEK@0,NHLF@0,SKNSHRA@0.002803,	3.22	0	0,0,0	0	0	0		0	1.92746113989637	0	0	2.73108808290155	0	NA	0	0	0
ENSG00000215403.1	LL22NC01-81G9.3	ENST00000400221.1	LL22NC01-81G9.3-001	ENST00000400221.1_4	antisense	chr22	37361289	37364213	+	2924	988	LAST	4	chr22	37364027	37364213	186	132	70.9677	13.3603	94.4332	1	SPL-3	AluSx	SINE/Alu	chr22	37363994	37364159	-	11.66	Primates	A549@0,AG04450@0,BJ@0,GM12878@0,H1HESC@0,HELAS3@0,HEPG2@0,HMEC@0,HSMM@0,HUVEC@0,K562@0,MCF7@0,NHEK@0,NHLF@0,SKNSHRA@0.002803,	3.22	0	0,0,0	0	0	0		0	1.92746113989637	0	0	2.73108808290155	0	NA	0	0	0
ENSG00000253417.1	RP11-109J4.1	ENST00000518580.1	RP11-109J4.1-001	ENST00000518580.1_3	lincRNA	chr5	160358785	160365633	-	6848	2320	LAST	3	chr5	160358785	160360814	2029	1330	65.5495	57.3276	94.3966	2	SPL-5	HERVL18-int	LTR/ERVL	chr5	160359484	160365469	-	16.79	Primates	A549@0.0010115,AG04450@0,BJ@0,GM12878@0,H1HESC@0,HELAS3@0.00389,HEPG2@0.0019855,HMEC@0.080137,HSMM@0.0074355,HUVEC@0,K562@0,MCF7@0.0028745,NHEK@0.293184,NHLF@0,SKNSHRA@0.0058745,	5.82	1	1,1,1	0	0	0		0	0	0	0	0	0	chimp,human,macaque,marmoset,orangutan,	1	1	1
ENSG00000253417.1	RP11-109J4.1	ENST00000518580.1	RP11-109J4.1-001	ENST00000518580.1_3	lincRNA	chr5	160358785	160365633	-	6848	2320	LAST	3	chr5	160358785	160360814	2029	364	17.9399	15.6897	94.3966	2	exonized	LTR18A	LTR/ERVL	chr5	160359117	160359481	-	16.33	Primates	A549@0.0010115,AG04450@0,BJ@0,GM12878@0,H1HESC@0,HELAS3@0.00389,HEPG2@0.0019855,HMEC@0.080137,HSMM@0.0074355,HUVEC@0,K562@0,MCF7@0.0028745,NHEK@0.293184,NHLF@0,SKNSHRA@0.0058745,	5.82	1	1,1,1	0	0	0		0	0	0	0	0	0	chimp,human,macaque,marmoset,orangutan,	1	1	1
ENSG00000253417.1	RP11-109J4.1	ENST00000518580.1	RP11-109J4.1-001	ENST00000518580.1_3	lincRNA	chr5	160358785	160365633	-	6848	2320	LAST	3	chr5	160358785	160360814	2029	230	11.3356	9.91379	94.3966	2	PolyA	MLT1I	LTR/ERVL-MaLR	chr5	160358750	160359015	-	29.11	Ancient	A549@0.0010115,AG04450@0,BJ@0,GM12878@0,H1HESC@0,HELAS3@0.00389,HEPG2@0.0019855,HMEC@0.080137,HSMM@0.0074355,HUVEC@0,K562@0,MCF7@0.0028745,NHEK@0.293184,NHLF@0,SKNSHRA@0.0058745,	5.82	1	1,1,1	0	0	0		0	0	0	0	0	0	chimp,human,macaque,marmoset,orangutan,	1	1	1
ENSG00000253417.1	RP11-109J4.1	ENST00000518580.1	RP11-109J4.1-001	ENST00000518580.1_2	lincRNA	chr5	160358785	160365633	-	6848	2320	MIDDLE	2	chr5	160362997	160363116	119	119	100	5.12931	94.3966	2	Both_SPL	HERVL18-int	LTR/ERVL	chr5	160359484	160365469	-	16.79	Primates	A549@0.0010115,AG04450@0,BJ@0,GM12878@0,H1HESC@0,HELAS3@0.00389,HEPG2@0.0019855,HMEC@0.080137,HSMM@0.0074355,HUVEC@0,K562@0,MCF7@0.0028745,NHEK@0.293184,NHLF@0,SKNSHRA@0.0058745,	5.82	1	1,1,1	0	0	0		0	0	0	0	0	0	chimp,human,macaque,marmoset,orangutan,	1	1	1
ENSG00000253417.1	RP11-109J4.1	ENST00000518580.1	RP11-109J4.1-001	ENST00000518580.1_1	lincRNA	chr5	160358785	160365633	-	6848	2320	FIRST	1	chr5	160365461	160365633	172	147	85.4651	6.33621	94.3966	2	TSS	LTR18A	LTR/ERVL	chr5	160365486	160365835	-	16.33	Primates	A549@0.0010115,AG04450@0,BJ@0,GM12878@0,H1HESC@0,HELAS3@0.00389,HEPG2@0.0019855,HMEC@0.080137,HSMM@0.0074355,HUVEC@0,K562@0,MCF7@0.0028745,NHEK@0.293184,NHLF@0,SKNSHRA@0.0058745,	5.82	1	1,1,1	0	0	0		0	0	0	0	0	0	chimp,human,macaque,marmoset,orangutan,	1	1	1
ENSG00000240708.1	RP11-64C1.1	ENST00000492683.1	RP11-64C1.1-001	ENST00000492683.1_1	lincRNA	chr3	55330228	55334766	+	4538	1600	FIRST	1	chr3	55330228	55330344	116	116	100	7.25	94.375	1	TSS_SPL	L1MB7	LINE/L1	chr3	55329723	55330399	-	19.22	Ancient	A549@0,AG04450@0.005738,BJ@0.0305265,GM12878@0,H1HESC@0,HELAS3@0.002918,HEPG2@0,HMEC@0,HSMM@0.0228045,HUVEC@0,K562@0,MCF7@0,NHEK@0,NHLF@0.0313425,SKNSHRA@0.0028375,	2.18	0	0,0,0	0	0	6.12738419618529		2.635	12.1495231607629	1.912	2.706875	14.5705040871935	2.008	chimp,human,macaque,orangutan,	1	1	1
ENSG00000240708.1	RP11-64C1.1	ENST00000492683.1	RP11-64C1.1-001	ENST00000492683.1_2	lincRNA	chr3	55330228	55334766	+	4538	1600	LAST	2	chr3	55333282	55334766	1484	284	19.1375	17.75	94.375	1	SPL-5	MLT1F2	LTR/ERVL-MaLR	chr3	55333066	55333566	+	24.38	Ancient	A549@0,AG04450@0.005738,BJ@0.0305265,GM12878@0,H1HESC@0,HELAS3@0.002918,HEPG2@0,HMEC@0,HSMM@0.0228045,HUVEC@0,K562@0,MCF7@0,NHEK@0,NHLF@0.0313425,SKNSHRA@0.0028375,	2.18	0	0,0,0	0	0	6.12738419618529		2.635	12.1495231607629	1.912	2.706875	14.5705040871935	2.008	chimp,human,macaque,orangutan,	1	1	1
ENSG00000240708.1	RP11-64C1.1	ENST00000492683.1	RP11-64C1.1-001	ENST00000492683.1_2	lincRNA	chr3	55330228	55334766	+	4538	1600	LAST	2	chr3	55333282	55334766	1484	392	26.4151	24.5	94.375	1	exonized	L1ME3G	LINE/L1	chr3	55333574	55333966	-	27.94	Ancient	A549@0,AG04450@0.005738,BJ@0.0305265,GM12878@0,H1HESC@0,HELAS3@0.002918,HEPG2@0,HMEC@0,HSMM@0.0228045,HUVEC@0,K562@0,MCF7@0,NHEK@0,NHLF@0.0313425,SKNSHRA@0.0028375,	2.18	0	0,0,0	0	0	6.12738419618529		2.635	12.1495231607629	1.912	2.706875	14.5705040871935	2.008	chimp,human,macaque,orangutan,	1	1	1
ENSG00000240708.1	RP11-64C1.1	ENST00000492683.1	RP11-64C1.1-001	ENST00000492683.1_2	lincRNA	chr3	55330228	55334766	+	4538	1600	LAST	2	chr3	55333282	55334766	1484	600	40.4313	37.5	94.375	1	exonized	L1MC4	LINE/L1	chr3	55334035	55334635	-	25.02	Ancient	A549@0,AG04450@0.005738,BJ@0.0305265,GM12878@0,H1HESC@0,HELAS3@0.002918,HEPG2@0,HMEC@0,HSMM@0.0228045,HUVEC@0,K562@0,MCF7@0,NHEK@0,NHLF@0.0313425,SKNSHRA@0.0028375,	2.18	0	0,0,0	0	0	6.12738419618529		2.635	12.1495231607629	1.912	2.706875	14.5705040871935	2.008	chimp,human,macaque,orangutan,	1	1	1
ENSG00000240708.1	RP11-64C1.1	ENST00000492683.1	RP11-64C1.1-001	ENST00000492683.1_2	lincRNA	chr3	55330228	55334766	+	4538	1600	LAST	2	chr3	55333282	55334766	1484	118	7.95148	7.375	94.375	1	PolyA	L1ME1	LINE/L1	chr3	55334648	55334787	-	24.03	Ancient	A549@0,AG04450@0.005738,BJ@0.0305265,GM12878@0,H1HESC@0,HELAS3@0.002918,HEPG2@0,HMEC@0,HSMM@0.0228045,HUVEC@0,K562@0,MCF7@0,NHEK@0,NHLF@0.0313425,SKNSHRA@0.0028375,	2.18	0	0,0,0	0	0	6.12738419618529		2.635	12.1495231607629	1.912	2.706875	14.5705040871935	2.008	chimp,human,macaque,orangutan,	1	1	1
ENSG00000224843.1	LINC00240	ENST00000420081.1	LINC00240-002	ENST00000420081.1_2	processed_transcript	chr6	26988415	26991703	+	3288	336	MIDDLE	2	chr6	26991033	26991176	143	143	100	42.5595	94.3452	2	Both_SPL	MLT1G1	LTR/ERVL-MaLR	chr6	26990807	26991380	+	26.57	Ancient	A549@0.065772,AG04450@0.046617,BJ@0.0590975,GM12878@0.220068,H1HESC@0.184155,HELAS3@0.543227,HEPG2@0.0107605,HMEC@0.040381,HSMM@0,HUVEC@0.0095915,K562@0.20255,MCF7@0.040284,NHEK@0.164345,NHLF@0.017173,SKNSHRA@0.107706,	0	1	0,0,1	0	0	0		0	0	25.078	0	0	29.437	NA	0	0	0
ENSG00000224843.1	LINC00240	ENST00000420081.1	LINC00240-002	ENST00000420081.1_3	processed_transcript	chr6	26988415	26991703	+	3288	336	LAST	3	chr6	26991529	26991703	174	174	100	51.7857	94.3452	2	PolyA_SPL	MLT1H	LTR/ERVL-MaLR	chr6	26991389	26991739	+	26.7	Ancient	A549@0.065772,AG04450@0.046617,BJ@0.0590975,GM12878@0.220068,H1HESC@0.184155,HELAS3@0.543227,HEPG2@0.0107605,HMEC@0.040381,HSMM@0,HUVEC@0.0095915,K562@0.20255,MCF7@0.040284,NHEK@0.164345,NHLF@0.017173,SKNSHRA@0.107706,	0	1	0,0,1	0	0	0		0	0	25.078	0	0	29.437	NA	0	0	0
ENSG00000264456.1	RP11-848P1.2	ENST00000580979.1	RP11-848P1.2-001	ENST00000580979.1_1	sense_intronic	chr17	29298670	29300330	+	1660	1660	SINGLE	1	chr17	29298670	29300330	1660	43	2.59036	2.59036	94.2771	1	exonized	L1MB4	LINE/L1	chr17	29298759	29298802	-	19.15	Ancient	not in v7	not in v7	not in v7	not in v7	not in v7	not in v7	not in v7		not in v7	not in v7	not in v7	not in v7	not in v7	not in v7	not in v7	not in v7	not in v7	not in v7
ENSG00000264456.1	RP11-848P1.2	ENST00000580979.1	RP11-848P1.2-001	ENST00000580979.1_1	sense_intronic	chr17	29298670	29300330	+	1660	1660	SINGLE	1	chr17	29298670	29300330	1660	306	18.4337	18.4337	94.2771	1	exonized	AluSx	SINE/Alu	chr17	29298803	29299109	-	11.66	Primates	not in v7	not in v7	not in v7	not in v7	not in v7	not in v7	not in v7		not in v7	not in v7	not in v7	not in v7	not in v7	not in v7	not in v7	not in v7	not in v7	not in v7
ENSG00000264456.1	RP11-848P1.2	ENST00000580979.1	RP11-848P1.2-001	ENST00000580979.1_1	sense_intronic	chr17	29298670	29300330	+	1660	1660	SINGLE	1	chr17	29298670	29300330	1660	10	0.60241	0.60241	94.2771	1	exonized	L1MB4	LINE/L1	chr17	29299110	29299120	-	19.15	Ancient	not in v7	not in v7	not in v7	not in v7	not in v7	not in v7	not in v7		not in v7	not in v7	not in v7	not in v7	not in v7	not in v7	not in v7	not in v7	not in v7	not in v7
ENSG00000264456.1	RP11-848P1.2	ENST00000580979.1	RP11-848P1.2-001	ENST00000580979.1_1	sense_intronic	chr17	29298670	29300330	+	1660	1660	SINGLE	1	chr17	29298670	29300330	1660	309	18.6145	18.6145	94.2771	1	exonized	AluY	SINE/Alu	chr17	29299121	29299430	-	6.92	Primates	not in v7	not in v7	not in v7	not in v7	not in v7	not in v7	not in v7		not in v7	not in v7	not in v7	not in v7	not in v7	not in v7	not in v7	not in v7	not in v7	not in v7
ENSG00000264456.1	RP11-848P1.2	ENST00000580979.1	RP11-848P1.2-001	ENST00000580979.1_1	sense_intronic	chr17	29298670	29300330	+	1660	1660	SINGLE	1	chr17	29298670	29300330	1660	359	21.6265	21.6265	94.2771	1	exonized	L1MB4	LINE/L1	chr17	29299431	29299790	-	19.15	Ancient	not in v7	not in v7	not in v7	not in v7	not in v7	not in v7	not in v7		not in v7	not in v7	not in v7	not in v7	not in v7	not in v7	not in v7	not in v7	not in v7	not in v7
ENSG00000264456.1	RP11-848P1.2	ENST00000580979.1	RP11-848P1.2-001	ENST00000580979.1_1	sense_intronic	chr17	29298670	29300330	+	1660	1660	SINGLE	1	chr17	29298670	29300330	1660	300	18.0723	18.0723	94.2771	1	exonized	AluSc	SINE/Alu	chr17	29299791	29300091	-	9.72	Primates	not in v7	not in v7	not in v7	not in v7	not in v7	not in v7	not in v7		not in v7	not in v7	not in v7	not in v7	not in v7	not in v7	not in v7	not in v7	not in v7	not in v7
ENSG00000264456.1	RP11-848P1.2	ENST00000580979.1	RP11-848P1.2-001	ENST00000580979.1_1	sense_intronic	chr17	29298670	29300330	+	1660	1660	SINGLE	1	chr17	29298670	29300330	1660	238	14.3373	14.3373	94.2771	1	PolyA	L1MB4	LINE/L1	chr17	29300092	29300490	-	19.15	Ancient	not in v7	not in v7	not in v7	not in v7	not in v7	not in v7	not in v7		not in v7	not in v7	not in v7	not in v7	not in v7	not in v7	not in v7	not in v7	not in v7	not in v7
ENSG00000254222.1	RP11-787D18.2	ENST00000521378.1	RP11-787D18.2-001	ENST00000521378.1_3	antisense	chr8	62177183	62204598	-	27415	384	LAST	3	chr8	62177183	62177418	235	235	100	61.1979	94.2708	1	PolyA_SPL	LTR39	LTR/ERV1	chr8	62176855	62177647	-	16.82	Ancient	A549@0,AG04450@0,BJ@0,GM12878@0,H1HESC@0.014073,HELAS3@0,HEPG2@0,HMEC@0,HSMM@0,HUVEC@0,K562@0,MCF7@0,NHEK@0,NHLF@0,SKNSHRA@0,	0	1	0,0,0	0	0	23.999851999852		0	25.033337033337	8.178	0	23.5874125874126	11.07	NA	0	0	0
ENSG00000254222.1	RP11-787D18.2	ENST00000521378.1	RP11-787D18.2-001	ENST00000521378.1_2	antisense	chr8	62177183	62204598	-	27415	384	MIDDLE	2	chr8	62186480	62186595	115	93	80.8696	24.2188	94.2708	1	SPL-3	L1PA2	LINE/L1	chr8	62180575	62186573	-	2.29	Primates	A549@0,AG04450@0,BJ@0,GM12878@0,H1HESC@0.014073,HELAS3@0,HEPG2@0,HMEC@0,HSMM@0,HUVEC@0,K562@0,MCF7@0,NHEK@0,NHLF@0,SKNSHRA@0,	0	1	0,0,0	0	0	23.999851999852		0	25.033337033337	8.178	0	23.5874125874126	11.07	NA	0	0	0
ENSG00000254222.1	RP11-787D18.2	ENST00000521378.1	RP11-787D18.2-001	ENST00000521378.1_1	antisense	chr8	62177183	62204598	-	27415	384	FIRST	1	chr8	62204564	62204598	34	34	100	8.85417	94.2708	1	TSS_SPL	MER5A1	DNA/hAT-Charlie	chr8	62204512	62204665	-	21.58	Ancient	A549@0,AG04450@0,BJ@0,GM12878@0,H1HESC@0.014073,HELAS3@0,HEPG2@0,HMEC@0,HSMM@0,HUVEC@0,K562@0,MCF7@0,NHEK@0,NHLF@0,SKNSHRA@0,	0	1	0,0,0	0	0	23.999851999852		0	25.033337033337	8.178	0	23.5874125874126	11.07	NA	0	0	0
ENSG00000206573.4	RP11-58B17.1	ENST00000522221.1	RP11-58B17.1-009	ENST00000522221.1_2	processed_transcript	chr3	9431599	9433506	-	1907	977	LAST	2	chr3	9431599	9432181	582	526	90.378	53.8383	94.1658	21	PolyA	Charlie1	DNA/hAT-Charlie	chr3	9431502	9432125	-	20.62	Ancient	A549@7.35322,AG04450@6.43793,BJ@4.34063,GM12878@19.3471,H1HESC@6.10803,HELAS3@23.4105,HEPG2@12.8931,HMEC@3.23711,HSMM@3.52149,HUVEC@5.04955,K562@27.2979,MCF7@12.1285,NHEK@5.72479,NHLF@3.67101,SKNSHRA@4.25999,	-1.83	0	0,1,1	0	0	0		0	0	0	0	0	0	chimp,human,macaque,marmoset,orangutan,	1	1	1
ENSG00000206573.4	RP11-58B17.1	ENST00000522221.1	RP11-58B17.1-009	ENST00000522221.1_1	processed_transcript	chr3	9431599	9433506	-	1907	977	FIRST	1	chr3	9433111	9433506	395	264	66.8354	27.0215	94.1658	21	TSS	Tigger1	DNA/TcMar-Tigger	chr3	9433242	9433517	-	13.75	Primates	A549@7.35322,AG04450@6.43793,BJ@4.34063,GM12878@19.3471,H1HESC@6.10803,HELAS3@23.4105,HEPG2@12.8931,HMEC@3.23711,HSMM@3.52149,HUVEC@5.04955,K562@27.2979,MCF7@12.1285,NHEK@5.72479,NHLF@3.67101,SKNSHRA@4.25999,	-1.83	0	0,1,1	0	0	0		0	0	0	0	0	0	chimp,human,macaque,marmoset,orangutan,	1	1	1
ENSG00000206573.4	RP11-58B17.1	ENST00000522221.1	RP11-58B17.1-009	ENST00000522221.1_1	processed_transcript	chr3	9431599	9433506	-	1907	977	FIRST	1	chr3	9433111	9433506	395	130	32.9114	13.306	94.1658	21	SPL-3	AluSz	SINE/Alu	chr3	9432941	9433241	-	12.11	Primates	A549@7.35322,AG04450@6.43793,BJ@4.34063,GM12878@19.3471,H1HESC@6.10803,HELAS3@23.4105,HEPG2@12.8931,HMEC@3.23711,HSMM@3.52149,HUVEC@5.04955,K562@27.2979,MCF7@12.1285,NHEK@5.72479,NHLF@3.67101,SKNSHRA@4.25999,	-1.83	0	0,1,1	0	0	0		0	0	0	0	0	0	chimp,human,macaque,marmoset,orangutan,	1	1	1
ENSG00000230392.1	RP5-1139I1.1	ENST00000428222.1	RP5-1139I1.1-001	ENST00000428222.1_1	lincRNA	chrX	118425492	118469573	+	44081	2903	FIRST	1	chrX	118425492	118425584	92	92	100	3.16914	94.1095	1	TSS_SPL	MSTA	LTR/ERVL-MaLR	chrX	118425291	118425660	+	14.8	Primates	A549@0.010221,AG04450@0,BJ@0,GM12878@0.016084,H1HESC@0.023263,HELAS3@0.125535,HEPG2@0.104322,HMEC@0,HSMM@0,HUVEC@0,K562@0.165722,MCF7@0.0254835,NHEK@0.00359933,NHLF@0,SKNSHRA@0.004975,	5.34	1	0,1,1	0	0	3.49540950160303		0	1.51442728067619	0	0	1.45394928592247	0	chimp,human,	1	1	0
ENSG00000230392.1	RP5-1139I1.1	ENST00000428222.1	RP5-1139I1.1-001	ENST00000428222.1_2	lincRNA	chrX	118425492	118469573	+	44081	2903	MIDDLE	2	chrX	118458870	118458986	116	116	100	3.99587	94.1095	1	Both_SPL	AluSp	SINE/Alu	chrX	118458838	118459043	-	9.53	Primates	A549@0.010221,AG04450@0,BJ@0,GM12878@0.016084,H1HESC@0.023263,HELAS3@0.125535,HEPG2@0.104322,HMEC@0,HSMM@0,HUVEC@0,K562@0.165722,MCF7@0.0254835,NHEK@0.00359933,NHLF@0,SKNSHRA@0.004975,	5.34	1	0,1,1	0	0	3.49540950160303		0	1.51442728067619	0	0	1.45394928592247	0	chimp,human,	1	1	0
ENSG00000230392.1	RP5-1139I1.1	ENST00000428222.1	RP5-1139I1.1-001	ENST00000428222.1_3	lincRNA	chrX	118425492	118469573	+	44081	2903	MIDDLE	3	chrX	118460145	118460280	135	88	65.1852	3.03135	94.1095	1	SPL-5	MER91A	DNA/hAT-Tip100	chrX	118460192	118460351	-	30.69	Ancient	A549@0.010221,AG04450@0,BJ@0,GM12878@0.016084,H1HESC@0.023263,HELAS3@0.125535,HEPG2@0.104322,HMEC@0,HSMM@0,HUVEC@0,K562@0.165722,MCF7@0.0254835,NHEK@0.00359933,NHLF@0,SKNSHRA@0.004975,	5.34	1	0,1,1	0	0	3.49540950160303		0	1.51442728067619	0	0	1.45394928592247	0	chimp,human,	1	1	0
ENSG00000230392.1	RP5-1139I1.1	ENST00000428222.1	RP5-1139I1.1-001	ENST00000428222.1_4	lincRNA	chrX	118425492	118469573	+	44081	2903	LAST	4	chrX	118467013	118469573	2560	309	12.0703	10.6442	94.1095	1	SPL-5	LTR12C	LTR/ERV1	chrX	118465655	118467322	+	8.77	Primates	A549@0.010221,AG04450@0,BJ@0,GM12878@0.016084,H1HESC@0.023263,HELAS3@0.125535,HEPG2@0.104322,HMEC@0,HSMM@0,HUVEC@0,K562@0.165722,MCF7@0.0254835,NHEK@0.00359933,NHLF@0,SKNSHRA@0.004975,	5.34	1	0,1,1	0	0	3.49540950160303		0	1.51442728067619	0	0	1.45394928592247	0	chimp,human,	1	1	0
ENSG00000230392.1	RP5-1139I1.1	ENST00000428222.1	RP5-1139I1.1-001	ENST00000428222.1_4	lincRNA	chrX	118425492	118469573	+	44081	2903	LAST	4	chrX	118467013	118469573	2560	55	2.14844	1.89459	94.1095	1	exonized	AluJb	SINE/Alu	chrX	118467323	118467378	-	16.49	Primates	A549@0.010221,AG04450@0,BJ@0,GM12878@0.016084,H1HESC@0.023263,HELAS3@0.125535,HEPG2@0.104322,HMEC@0,HSMM@0,HUVEC@0,K562@0.165722,MCF7@0.0254835,NHEK@0.00359933,NHLF@0,SKNSHRA@0.004975,	5.34	1	0,1,1	0	0	3.49540950160303		0	1.51442728067619	0	0	1.45394928592247	0	chimp,human,	1	1	0
ENSG00000230392.1	RP5-1139I1.1	ENST00000428222.1	RP5-1139I1.1-001	ENST00000428222.1_4	lincRNA	chrX	118425492	118469573	+	44081	2903	LAST	4	chrX	118467013	118469573	2560	1446	56.4844	49.8105	94.1095	1	exonized	LTR12C	LTR/ERV1	chrX	118467379	118468825	+	8.77	Primates	A549@0.010221,AG04450@0,BJ@0,GM12878@0.016084,H1HESC@0.023263,HELAS3@0.125535,HEPG2@0.104322,HMEC@0,HSMM@0,HUVEC@0,K562@0.165722,MCF7@0.0254835,NHEK@0.00359933,NHLF@0,SKNSHRA@0.004975,	5.34	1	0,1,1	0	0	3.49540950160303		0	1.51442728067619	0	0	1.45394928592247	0	chimp,human,	1	1	0
ENSG00000230392.1	RP5-1139I1.1	ENST00000428222.1	RP5-1139I1.1-001	ENST00000428222.1_4	lincRNA	chrX	118425492	118469573	+	44081	2903	LAST	4	chrX	118467013	118469573	2560	22	0.859375	0.757837	94.1095	1	exonized	AluJb	SINE/Alu	chrX	118468826	118468848	-	16.49	Primates	A549@0.010221,AG04450@0,BJ@0,GM12878@0.016084,H1HESC@0.023263,HELAS3@0.125535,HEPG2@0.104322,HMEC@0,HSMM@0,HUVEC@0,K562@0.165722,MCF7@0.0254835,NHEK@0.00359933,NHLF@0,SKNSHRA@0.004975,	5.34	1	0,1,1	0	0	3.49540950160303		0	1.51442728067619	0	0	1.45394928592247	0	chimp,human,	1	1	0
ENSG00000230392.1	RP5-1139I1.1	ENST00000428222.1	RP5-1139I1.1-001	ENST00000428222.1_4	lincRNA	chrX	118425492	118469573	+	44081	2903	LAST	4	chrX	118467013	118469573	2560	123	4.80469	4.237	94.1095	1	exonized	AluSz6	SINE/Alu	chrX	118468858	118468981	-	13.16	Primates	A549@0.010221,AG04450@0,BJ@0,GM12878@0.016084,H1HESC@0.023263,HELAS3@0.125535,HEPG2@0.104322,HMEC@0,HSMM@0,HUVEC@0,K562@0.165722,MCF7@0.0254835,NHEK@0.00359933,NHLF@0,SKNSHRA@0.004975,	5.34	1	0,1,1	0	0	3.49540950160303		0	1.51442728067619	0	0	1.45394928592247	0	chimp,human,	1	1	0
ENSG00000230392.1	RP5-1139I1.1	ENST00000428222.1	RP5-1139I1.1-001	ENST00000428222.1_4	lincRNA	chrX	118425492	118469573	+	44081	2903	LAST	4	chrX	118467013	118469573	2560	154	6.01562	5.30486	94.1095	1	exonized	L1P4	LINE/L1	chrX	118468982	118469136	-	15.1	Primates	A549@0.010221,AG04450@0,BJ@0,GM12878@0.016084,H1HESC@0.023263,HELAS3@0.125535,HEPG2@0.104322,HMEC@0,HSMM@0,HUVEC@0,K562@0.165722,MCF7@0.0254835,NHEK@0.00359933,NHLF@0,SKNSHRA@0.004975,	5.34	1	0,1,1	0	0	3.49540950160303		0	1.51442728067619	0	0	1.45394928592247	0	chimp,human,	1	1	0
ENSG00000230392.1	RP5-1139I1.1	ENST00000428222.1	RP5-1139I1.1-001	ENST00000428222.1_4	lincRNA	chrX	118425492	118469573	+	44081	2903	LAST	4	chrX	118467013	118469573	2560	327	12.7734	11.2642	94.1095	1	PolyA	MSTC	LTR/ERVL-MaLR	chrX	118469246	118469620	+	16.13	Primates	A549@0.010221,AG04450@0,BJ@0,GM12878@0.016084,H1HESC@0.023263,HELAS3@0.125535,HEPG2@0.104322,HMEC@0,HSMM@0,HUVEC@0,K562@0.165722,MCF7@0.0254835,NHEK@0.00359933,NHLF@0,SKNSHRA@0.004975,	5.34	1	0,1,1	0	0	3.49540950160303		0	1.51442728067619	0	0	1.45394928592247	0	chimp,human,	1	1	0
ENSG00000237523.1	RP11-40F6.2	ENST00000432308.1	RP11-40F6.2-002	ENST00000432308.1_1	processed_transcript	chr10	81967965	81978370	+	10405	627	FIRST	1	chr10	81967965	81967997	32	32	100	5.10367	94.0989	2	TSS_SPL	MIRc	SINE/MIR	chr10	81967784	81968045	+	29.57	Ancient	A549@6.39699,AG04450@2.04413,BJ@2.90674,GM12878@0.013045,H1HESC@0.212568,HELAS3@4.98194,HEPG2@0.975165,HMEC@0.584639,HSMM@1.09417,HUVEC@0.270796,K562@0.090936,MCF7@0.326383,NHEK@0.202452,NHLF@5.35689,SKNSHRA@0.112304,	6.00	1	0,0,1	0	0	0		5.14194577352472	2.08306055646481	0	5.49441786283892	22.7013093289689	0	NA	0	0	0
ENSG00000237523.1	RP11-40F6.2	ENST00000432308.1	RP11-40F6.2-002	ENST00000432308.1_2	processed_transcript	chr10	81967965	81978370	+	10405	627	LAST	2	chr10	81977775	81978370	595	558	93.7815	88.9952	94.0989	2	SPL-3	LTR41B	LTR/ERVL	chr10	81977634	81978333	-	25.54	Ancient	A549@6.39699,AG04450@2.04413,BJ@2.90674,GM12878@0.013045,H1HESC@0.212568,HELAS3@4.98194,HEPG2@0.975165,HMEC@0.584639,HSMM@1.09417,HUVEC@0.270796,K562@0.090936,MCF7@0.326383,NHEK@0.202452,NHLF@5.35689,SKNSHRA@0.112304,	6.00	1	0,0,1	0	0	0		5.14194577352472	2.08306055646481	0	5.49441786283892	22.7013093289689	0	NA	0	0	0
ENSG00000260763.1	RP11-445O3.3	ENST00000562127.1	RP11-445O3.3-001	ENST00000562127.1_2	lincRNA	chr5	4436963	4440372	-	3409	3298	LAST	2	chr5	4436963	4438120	1157	840	72.6016	25.47	94.0873	1	SPL-5	L1MA3	LINE/L1	chr5	4437280	4438352	-	13.53	Primates	not in v7	not in v7	not in v7	not in v7	not in v7	not in v7	not in v7		not in v7	not in v7	not in v7	not in v7	not in v7	not in v7	not in v7	not in v7	not in v7	not in v7
ENSG00000260763.1	RP11-445O3.3	ENST00000562127.1	RP11-445O3.3-001	ENST00000562127.1_2	lincRNA	chr5	4436963	4440372	-	3409	3298	LAST	2	chr5	4436963	4438120	1157	316	27.312	9.58156	94.0873	1	PolyA	THE1B	LTR/ERVL-MaLR	chr5	4436913	4437279	-	12.8	Primates	not in v7	not in v7	not in v7	not in v7	not in v7	not in v7	not in v7		not in v7	not in v7	not in v7	not in v7	not in v7	not in v7	not in v7	not in v7	not in v7	not in v7
ENSG00000260763.1	RP11-445O3.3	ENST00000562127.1	RP11-445O3.3-001	ENST00000562127.1_1	lincRNA	chr5	4436963	4440372	-	3409	3298	FIRST	1	chr5	4438231	4440372	2141	1047	48.9024	31.7465	94.0873	1	TSS	L1MC3	LINE/L1	chr5	4439325	4440954	+	20.74	Ancient	not in v7	not in v7	not in v7	not in v7	not in v7	not in v7	not in v7		not in v7	not in v7	not in v7	not in v7	not in v7	not in v7	not in v7	not in v7	not in v7	not in v7
ENSG00000260763.1	RP11-445O3.3	ENST00000562127.1	RP11-445O3.3-001	ENST00000562127.1_1	lincRNA	chr5	4436963	4440372	-	3409	3298	FIRST	1	chr5	4438231	4440372	2141	121	5.65156	3.66889	94.0873	1	SPL-3	L1MA3	LINE/L1	chr5	4437280	4438352	-	13.53	Primates	not in v7	not in v7	not in v7	not in v7	not in v7	not in v7	not in v7		not in v7	not in v7	not in v7	not in v7	not in v7	not in v7	not in v7	not in v7	not in v7	not in v7
ENSG00000260763.1	RP11-445O3.3	ENST00000562127.1	RP11-445O3.3-001	ENST00000562127.1_1	lincRNA	chr5	4436963	4440372	-	3409	3298	FIRST	1	chr5	4438231	4440372	2141	167	7.80009	5.06367	94.0873	1	exonized	L1MC3	LINE/L1	chr5	4438484	4438651	+	20.74	Ancient	not in v7	not in v7	not in v7	not in v7	not in v7	not in v7	not in v7		not in v7	not in v7	not in v7	not in v7	not in v7	not in v7	not in v7	not in v7	not in v7	not in v7
ENSG00000260763.1	RP11-445O3.3	ENST00000562127.1	RP11-445O3.3-001	ENST00000562127.1_1	lincRNA	chr5	4436963	4440372	-	3409	3298	FIRST	1	chr5	4438231	4440372	2141	292	13.6385	8.85385	94.0873	1	exonized	AluSx1	SINE/Alu	chr5	4438652	4438944	+	11.14	Primates	not in v7	not in v7	not in v7	not in v7	not in v7	not in v7	not in v7		not in v7	not in v7	not in v7	not in v7	not in v7	not in v7	not in v7	not in v7	not in v7	not in v7
ENSG00000260763.1	RP11-445O3.3	ENST00000562127.1	RP11-445O3.3-001	ENST00000562127.1_1	lincRNA	chr5	4436963	4440372	-	3409	3298	FIRST	1	chr5	4438231	4440372	2141	282	13.1714	8.55064	94.0873	1	exonized	L1MC3	LINE/L1	chr5	4438945	4439227	+	20.74	Ancient	not in v7	not in v7	not in v7	not in v7	not in v7	not in v7	not in v7		not in v7	not in v7	not in v7	not in v7	not in v7	not in v7	not in v7	not in v7	not in v7	not in v7
ENSG00000260763.1	RP11-445O3.3	ENST00000562127.1	RP11-445O3.3-001	ENST00000562127.1_1	lincRNA	chr5	4436963	4440372	-	3409	3298	FIRST	1	chr5	4438231	4440372	2141	38	1.77487	1.15221	94.0873	1	exonized	L1MD	LINE/L1	chr5	4439254	4439292	+	23.81	Ancient	not in v7	not in v7	not in v7	not in v7	not in v7	not in v7	not in v7		not in v7	not in v7	not in v7	not in v7	not in v7	not in v7	not in v7	not in v7	not in v7	not in v7
ENSG00000258497.1	CTD-2561F5.1	ENST00000555328.1	CTD-2561F5.1-001	ENST00000555328.1_1	lincRNA	chr14	101723669	101744655	+	20986	2488	FIRST	1	chr14	101723669	101724168	499	356	71.3427	14.3087	94.0514	1	TSS	MLT1E3	LTR/ERVL-MaLR	chr14	101723614	101724025	+	23.5	Ancient	not in v7	not in v7	not in v7	not in v7	not in v7	not in v7	not in v7		not in v7	not in v7	not in v7	not in v7	not in v7	not in v7	not in v7	not in v7	not in v7	not in v7
ENSG00000258497.1	CTD-2561F5.1	ENST00000555328.1	CTD-2561F5.1-001	ENST00000555328.1_1	lincRNA	chr14	101723669	101744655	+	20986	2488	FIRST	1	chr14	101723669	101724168	499	33	6.61323	1.32637	94.0514	1	SPL-5	L1ME3Cz	LINE/L1	chr14	101724135	101725423	-	26.99	Ancient	not in v7	not in v7	not in v7	not in v7	not in v7	not in v7	not in v7		not in v7	not in v7	not in v7	not in v7	not in v7	not in v7	not in v7	not in v7	not in v7	not in v7
ENSG00000258497.1	CTD-2561F5.1	ENST00000555328.1	CTD-2561F5.1-001	ENST00000555328.1_2	lincRNA	chr14	101723669	101744655	+	20986	2488	LAST	2	chr14	101742666	101744655	1989	214	10.7592	8.60129	94.0514	1	SPL-3	L1MC3	LINE/L1	chr14	101742534	101742880	-	20.74	Ancient	not in v7	not in v7	not in v7	not in v7	not in v7	not in v7	not in v7		not in v7	not in v7	not in v7	not in v7	not in v7	not in v7	not in v7	not in v7	not in v7	not in v7
ENSG00000258497.1	CTD-2561F5.1	ENST00000555328.1	CTD-2561F5.1-001	ENST00000555328.1_2	lincRNA	chr14	101723669	101744655	+	20986	2488	LAST	2	chr14	101742666	101744655	1989	476	23.9316	19.1318	94.0514	1	exonized	L1M4a1	LINE/L1	chr14	101742921	101743397	+	25.54	Ancient	not in v7	not in v7	not in v7	not in v7	not in v7	not in v7	not in v7		not in v7	not in v7	not in v7	not in v7	not in v7	not in v7	not in v7	not in v7	not in v7	not in v7
ENSG00000258497.1	CTD-2561F5.1	ENST00000555328.1	CTD-2561F5.1-001	ENST00000555328.1_2	lincRNA	chr14	101723669	101744655	+	20986	2488	LAST	2	chr14	101742666	101744655	1989	176	8.84867	7.07395	94.0514	1	exonized	L1ME1	LINE/L1	chr14	101743384	101743560	+	24.03	Ancient	not in v7	not in v7	not in v7	not in v7	not in v7	not in v7	not in v7		not in v7	not in v7	not in v7	not in v7	not in v7	not in v7	not in v7	not in v7	not in v7	not in v7
ENSG00000258497.1	CTD-2561F5.1	ENST00000555328.1	CTD-2561F5.1-001	ENST00000555328.1_2	lincRNA	chr14	101723669	101744655	+	20986	2488	LAST	2	chr14	101742666	101744655	1989	1085	54.55	43.6093	94.0514	1	PolyA	L1ME1	LINE/L1	chr14	101743570	101744998	+	24.03	Ancient	not in v7	not in v7	not in v7	not in v7	not in v7	not in v7	not in v7		not in v7	not in v7	not in v7	not in v7	not in v7	not in v7	not in v7	not in v7	not in v7	not in v7
ENSG00000251598.1	RP11-789C2.1	ENST00000420721.2	RP11-789C2.1-001	ENST00000420721.2_3	lincRNA	chr4	132925965	133045186	-	119221	579	LAST	3	chr4	132925965	132926229	264	264	100	45.5959	93.9551	1	PolyA_SPL	AluJr4	SINE/Alu	chr4	132925946	132926255	+	17.33	Primates	A549@0,AG04450@0,BJ@0,GM12878@0.0034635,H1HESC@0,HELAS3@0,HEPG2@0,HMEC@0,HSMM@0,HUVEC@0,K562@0,MCF7@0,NHEK@0,NHLF@0,SKNSHRA@0,	2.94	0	0,1,0	0	0	2.37016807431009		0	3.84157689778991	0	0	4.95330332608439	0	NA	0	0	0
ENSG00000251598.1	RP11-789C2.1	ENST00000420721.2	RP11-789C2.1-001	ENST00000420721.2_2	lincRNA	chr4	132925965	133045186	-	119221	579	MIDDLE	2	chr4	132949501	132949636	135	135	100	23.3161	93.9551	1	Both_SPL	FAM	SINE/Alu	chr4	132949482	132949667	+	18.96	Ancient	A549@0,AG04450@0,BJ@0,GM12878@0.0034635,H1HESC@0,HELAS3@0,HEPG2@0,HMEC@0,HSMM@0,HUVEC@0,K562@0,MCF7@0,NHEK@0,NHLF@0,SKNSHRA@0,	2.94	0	0,1,0	0	0	2.37016807431009		0	3.84157689778991	0	0	4.95330332608439	0	NA	0	0	0
ENSG00000251598.1	RP11-789C2.1	ENST00000420721.2	RP11-789C2.1-001	ENST00000420721.2_1	lincRNA	chr4	132925965	133045186	-	119221	579	FIRST	1	chr4	133045006	133045186	180	105	58.3333	18.1347	93.9551	1	TSS	LTR12F	LTR/ERV1	chr4	133045081	133045357	-	10.25	Primates	A549@0,AG04450@0,BJ@0,GM12878@0.0034635,H1HESC@0,HELAS3@0,HEPG2@0,HMEC@0,HSMM@0,HUVEC@0,K562@0,MCF7@0,NHEK@0,NHLF@0,SKNSHRA@0,	2.94	0	0,1,0	0	0	2.37016807431009		0	3.84157689778991	0	0	4.95330332608439	0	NA	0	0	0
ENSG00000251598.1	RP11-789C2.1	ENST00000420721.2	RP11-789C2.1-001	ENST00000420721.2_1	lincRNA	chr4	132925965	133045186	-	119221	579	FIRST	1	chr4	133045006	133045186	180	40	22.2222	6.90846	93.9551	1	SPL-5	LTR7	LTR/ERV1	chr4	133044636	133045046	+	8.17	Primates	A549@0,AG04450@0,BJ@0,GM12878@0.0034635,H1HESC@0,HELAS3@0,HEPG2@0,HMEC@0,HSMM@0,HUVEC@0,K562@0,MCF7@0,NHEK@0,NHLF@0,SKNSHRA@0,	2.94	0	0,1,0	0	0	2.37016807431009		0	3.84157689778991	0	0	4.95330332608439	0	NA	0	0	0
ENSG00000249228.1	RP11-769N22.1	ENST00000514855.1	RP11-769N22.1-001	ENST00000514855.1_2	lincRNA	chr4	29048213	29050387	+	2174	1602	LAST	2	chr4	29048880	29050387	1507	76	5.04313	4.74407	93.9451	1	SPL-5	MSTD	LTR/ERVL-MaLR	chr4	29048688	29048956	+	20.45	Primates	A549@0,AG04450@0.011149,BJ@0.01114,GM12878@0,H1HESC@0,HELAS3@0,HEPG2@0,HMEC@0,HSMM@0,HUVEC@0,K562@0,MCF7@0.0050135,NHEK@0,NHLF@0,SKNSHRA@0,	7.62	0	0,1,0	0	0	0		0	0	0	0	0	0	chimp,human,	1	1	0
ENSG00000249228.1	RP11-769N22.1	ENST00000514855.1	RP11-769N22.1-001	ENST00000514855.1_2	lincRNA	chr4	29048213	29050387	+	2174	1602	LAST	2	chr4	29048880	29050387	1507	1381	91.639	86.2047	93.9451	1	exonized	LTR12C	LTR/ERV1	chr4	29048957	29050338	+	8.77	Primates	A549@0,AG04450@0.011149,BJ@0.01114,GM12878@0,H1HESC@0,HELAS3@0,HEPG2@0,HMEC@0,HSMM@0,HUVEC@0,K562@0,MCF7@0.0050135,NHEK@0,NHLF@0,SKNSHRA@0,	7.62	0	0,1,0	0	0	0		0	0	0	0	0	0	chimp,human,	1	1	0
ENSG00000249228.1	RP11-769N22.1	ENST00000514855.1	RP11-769N22.1-001	ENST00000514855.1_2	lincRNA	chr4	29048213	29050387	+	2174	1602	LAST	2	chr4	29048880	29050387	1507	48	3.18514	2.99625	93.9451	1	PolyA	MSTD	LTR/ERVL-MaLR	chr4	29050339	29050435	+	20.45	Primates	A549@0,AG04450@0.011149,BJ@0.01114,GM12878@0,H1HESC@0,HELAS3@0,HEPG2@0,HMEC@0,HSMM@0,HUVEC@0,K562@0,MCF7@0.0050135,NHEK@0,NHLF@0,SKNSHRA@0,	7.62	0	0,1,0	0	0	0		0	0	0	0	0	0	chimp,human,	1	1	0
ENSG00000253417.1	RP11-109J4.1	ENST00000518301.1	RP11-109J4.1-002	ENST00000518301.1_3	lincRNA	chr5	160358788	160365633	-	6845	2143	LAST	3	chr5	160358788	160360640	1852	1156	62.419	53.9431	93.9337	2	SPL-5	HERVL18-int	LTR/ERVL	chr5	160359484	160365469	-	16.79	Primates	A549@0.0010115,AG04450@0,BJ@0,GM12878@0,H1HESC@0,HELAS3@0.00389,HEPG2@0.0019855,HMEC@0.080137,HSMM@0.0074355,HUVEC@0,K562@0,MCF7@0.0028745,NHEK@0.293184,NHLF@0,SKNSHRA@0.0058745,	5.82	1	1,1,1	0	0	0		0	0	0	0	0	0	chimp,human,macaque,marmoset,orangutan,	1	1	1
ENSG00000253417.1	RP11-109J4.1	ENST00000518301.1	RP11-109J4.1-002	ENST00000518301.1_3	lincRNA	chr5	160358788	160365633	-	6845	2143	LAST	3	chr5	160358788	160360640	1852	364	19.6544	16.9855	93.9337	2	exonized	LTR18A	LTR/ERVL	chr5	160359117	160359481	-	16.33	Primates	A549@0.0010115,AG04450@0,BJ@0,GM12878@0,H1HESC@0,HELAS3@0.00389,HEPG2@0.0019855,HMEC@0.080137,HSMM@0.0074355,HUVEC@0,K562@0,MCF7@0.0028745,NHEK@0.293184,NHLF@0,SKNSHRA@0.0058745,	5.82	1	1,1,1	0	0	0		0	0	0	0	0	0	chimp,human,macaque,marmoset,orangutan,	1	1	1
ENSG00000253417.1	RP11-109J4.1	ENST00000518301.1	RP11-109J4.1-002	ENST00000518301.1_3	lincRNA	chr5	160358788	160365633	-	6845	2143	LAST	3	chr5	160358788	160360640	1852	227	12.257	10.5926	93.9337	2	PolyA	MLT1I	LTR/ERVL-MaLR	chr5	160358750	160359015	-	29.11	Ancient	A549@0.0010115,AG04450@0,BJ@0,GM12878@0,H1HESC@0,HELAS3@0.00389,HEPG2@0.0019855,HMEC@0.080137,HSMM@0.0074355,HUVEC@0,K562@0,MCF7@0.0028745,NHEK@0.293184,NHLF@0,SKNSHRA@0.0058745,	5.82	1	1,1,1	0	0	0		0	0	0	0	0	0	chimp,human,macaque,marmoset,orangutan,	1	1	1
ENSG00000253417.1	RP11-109J4.1	ENST00000518301.1	RP11-109J4.1-002	ENST00000518301.1_2	lincRNA	chr5	160358788	160365633	-	6845	2143	MIDDLE	2	chr5	160362997	160363116	119	119	100	5.55296	93.9337	2	Both_SPL	HERVL18-int	LTR/ERVL	chr5	160359484	160365469	-	16.79	Primates	A549@0.0010115,AG04450@0,BJ@0,GM12878@0,H1HESC@0,HELAS3@0.00389,HEPG2@0.0019855,HMEC@0.080137,HSMM@0.0074355,HUVEC@0,K562@0,MCF7@0.0028745,NHEK@0.293184,NHLF@0,SKNSHRA@0.0058745,	5.82	1	1,1,1	0	0	0		0	0	0	0	0	0	chimp,human,macaque,marmoset,orangutan,	1	1	1
ENSG00000253417.1	RP11-109J4.1	ENST00000518301.1	RP11-109J4.1-002	ENST00000518301.1_1	lincRNA	chr5	160358788	160365633	-	6845	2143	FIRST	1	chr5	160365461	160365633	172	147	85.4651	6.85954	93.9337	2	TSS	LTR18A	LTR/ERVL	chr5	160365486	160365835	-	16.33	Primates	A549@0.0010115,AG04450@0,BJ@0,GM12878@0,H1HESC@0,HELAS3@0.00389,HEPG2@0.0019855,HMEC@0.080137,HSMM@0.0074355,HUVEC@0,K562@0,MCF7@0.0028745,NHEK@0.293184,NHLF@0,SKNSHRA@0.0058745,	5.82	1	1,1,1	0	0	0		0	0	0	0	0	0	chimp,human,macaque,marmoset,orangutan,	1	1	1
ENSG00000233651.1	RP11-111F5.8	ENST00000428709.1	RP11-111F5.8-001	ENST00000428709.1_3	lincRNA	chr9	46698574	46705305	-	6731	3220	LAST	3	chr9	46698574	46698811	237	103	43.4599	3.19876	93.8199	1	SPL-3	HAL1ME	LINE/L1	chr9	46698708	46699041	+	29.17	Ancient	A549@0,AG04450@0.005088,BJ@0,GM12878@0.00208,H1HESC@0,HELAS3@0,HEPG2@0,HMEC@0,HSMM@0.004469,HUVEC@0,K562@0.008368,MCF7@0,NHEK@0,NHLF@0,SKNSHRA@0.021844,	0.68	1	0,0,0	0	0	0		0	0	0	0	2.56372968349016	0	chimp,human,macaque,marmoset,orangutan,	1	1	1
ENSG00000233651.1	RP11-111F5.8	ENST00000428709.1	RP11-111F5.8-001	ENST00000428709.1_2	lincRNA	chr9	46698574	46705305	-	6731	3220	MIDDLE	2	chr9	46702037	46702122	85	85	100	2.63975	93.8199	1	Both_SPL	LTR12F	LTR/ERV1	chr9	46701940	46702480	+	10.25	Primates	A549@0,AG04450@0.005088,BJ@0,GM12878@0.00208,H1HESC@0,HELAS3@0,HEPG2@0,HMEC@0,HSMM@0.004469,HUVEC@0,K562@0.008368,MCF7@0,NHEK@0,NHLF@0,SKNSHRA@0.021844,	0.68	1	0,0,0	0	0	0		0	0	0	0	2.56372968349016	0	chimp,human,macaque,marmoset,orangutan,	1	1	1
ENSG00000233651.1	RP11-111F5.8	ENST00000428709.1	RP11-111F5.8-001	ENST00000428709.1_1	lincRNA	chr9	46698574	46705305	-	6731	3220	FIRST	1	chr9	46702407	46705305	2898	651	22.4638	20.2174	93.8199	1	TSS	L1M5	LINE/L1	chr9	46704654	46705357	+	28.23	Ancient	A549@0,AG04450@0.005088,BJ@0,GM12878@0.00208,H1HESC@0,HELAS3@0,HEPG2@0,HMEC@0,HSMM@0.004469,HUVEC@0,K562@0.008368,MCF7@0,NHEK@0,NHLF@0,SKNSHRA@0.021844,	0.68	1	0,0,0	0	0	0		0	0	0	0	2.56372968349016	0	chimp,human,macaque,marmoset,orangutan,	1	1	1
ENSG00000233651.1	RP11-111F5.8	ENST00000428709.1	RP11-111F5.8-001	ENST00000428709.1_1	lincRNA	chr9	46698574	46705305	-	6731	3220	FIRST	1	chr9	46702407	46705305	2898	73	2.51898	2.26708	93.8199	1	SPL-5	LTR12F	LTR/ERV1	chr9	46701940	46702480	+	10.25	Primates	A549@0,AG04450@0.005088,BJ@0,GM12878@0.00208,H1HESC@0,HELAS3@0,HEPG2@0,HMEC@0,HSMM@0.004469,HUVEC@0,K562@0.008368,MCF7@0,NHEK@0,NHLF@0,SKNSHRA@0.021844,	0.68	1	0,0,0	0	0	0		0	0	0	0	2.56372968349016	0	chimp,human,macaque,marmoset,orangutan,	1	1	1
ENSG00000233651.1	RP11-111F5.8	ENST00000428709.1	RP11-111F5.8-001	ENST00000428709.1_1	lincRNA	chr9	46698574	46705305	-	6731	3220	FIRST	1	chr9	46702407	46705305	2898	922	31.815	28.6335	93.8199	1	exonized	L1ME3D	LINE/L1	chr9	46702535	46703457	+	27.05	Ancient	A549@0,AG04450@0.005088,BJ@0,GM12878@0.00208,H1HESC@0,HELAS3@0,HEPG2@0,HMEC@0,HSMM@0.004469,HUVEC@0,K562@0.008368,MCF7@0,NHEK@0,NHLF@0,SKNSHRA@0.021844,	0.68	1	0,0,0	0	0	0		0	0	0	0	2.56372968349016	0	chimp,human,macaque,marmoset,orangutan,	1	1	1
ENSG00000233651.1	RP11-111F5.8	ENST00000428709.1	RP11-111F5.8-001	ENST00000428709.1_1	lincRNA	chr9	46698574	46705305	-	6731	3220	FIRST	1	chr9	46702407	46705305	2898	835	28.813	25.9317	93.8199	1	exonized	L1MC1	LINE/L1	chr9	46703458	46704293	+	16.34	Ancient	A549@0,AG04450@0.005088,BJ@0,GM12878@0.00208,H1HESC@0,HELAS3@0,HEPG2@0,HMEC@0,HSMM@0.004469,HUVEC@0,K562@0.008368,MCF7@0,NHEK@0,NHLF@0,SKNSHRA@0.021844,	0.68	1	0,0,0	0	0	0		0	0	0	0	2.56372968349016	0	chimp,human,macaque,marmoset,orangutan,	1	1	1
ENSG00000233651.1	RP11-111F5.8	ENST00000428709.1	RP11-111F5.8-001	ENST00000428709.1_1	lincRNA	chr9	46698574	46705305	-	6731	3220	FIRST	1	chr9	46702407	46705305	2898	352	12.1463	10.9317	93.8199	1	exonized	L1ME3D	LINE/L1	chr9	46704294	46704646	+	27.05	Ancient	A549@0,AG04450@0.005088,BJ@0,GM12878@0.00208,H1HESC@0,HELAS3@0,HEPG2@0,HMEC@0,HSMM@0.004469,HUVEC@0,K562@0.008368,MCF7@0,NHEK@0,NHLF@0,SKNSHRA@0.021844,	0.68	1	0,0,0	0	0	0		0	0	0	0	2.56372968349016	0	chimp,human,macaque,marmoset,orangutan,	1	1	1
ENSG00000258551.1	RP11-661P17.1	ENST00000554333.1	RP11-661P17.1-001	ENST00000554333.1_1	lincRNA	chr15	92006567	92038080	+	31513	2136	FIRST	1	chr15	92006567	92006861	294	294	100	13.764	93.7734	2	TSS_SPL	MSTA	LTR/ERVL-MaLR	chr15	92006511	92006943	+	14.8	Primates	not in v7	not in v7	not in v7	not in v7	not in v7	not in v7	not in v7		not in v7	not in v7	not in v7	not in v7	not in v7	not in v7	not in v7	not in v7	not in v7	not in v7
ENSG00000258551.1	RP11-661P17.1	ENST00000554333.1	RP11-661P17.1-001	ENST00000554333.1_2	lincRNA	chr15	92006567	92038080	+	31513	2136	MIDDLE	2	chr15	92016451	92016546	95	95	100	4.44757	93.7734	2	Both_SPL	THE1D	LTR/ERVL-MaLR	chr15	92016252	92016624	+	13.27	Primates	not in v7	not in v7	not in v7	not in v7	not in v7	not in v7	not in v7		not in v7	not in v7	not in v7	not in v7	not in v7	not in v7	not in v7	not in v7	not in v7	not in v7
ENSG00000258551.1	RP11-661P17.1	ENST00000554333.1	RP11-661P17.1-001	ENST00000554333.1_3	lincRNA	chr15	92006567	92038080	+	31513	2136	MIDDLE	3	chr15	92032617	92032707	90	90	100	4.21348	93.7734	2	Both_SPL	L1ME1	LINE/L1	chr15	92032533	92033198	-	24.03	Ancient	not in v7	not in v7	not in v7	not in v7	not in v7	not in v7	not in v7		not in v7	not in v7	not in v7	not in v7	not in v7	not in v7	not in v7	not in v7	not in v7	not in v7
ENSG00000258551.1	RP11-661P17.1	ENST00000554333.1	RP11-661P17.1-001	ENST00000554333.1_4	lincRNA	chr15	92006567	92038080	+	31513	2136	LAST	4	chr15	92036423	92038080	1657	61	3.68135	2.85581	93.7734	2	exonized	MER44A	DNA/TcMar-Tigger	chr15	92036530	92036591	-	15.91	Ancient	not in v7	not in v7	not in v7	not in v7	not in v7	not in v7	not in v7		not in v7	not in v7	not in v7	not in v7	not in v7	not in v7	not in v7	not in v7	not in v7	not in v7
ENSG00000258551.1	RP11-661P17.1	ENST00000554333.1	RP11-661P17.1-001	ENST00000554333.1_4	lincRNA	chr15	92006567	92038080	+	31513	2136	LAST	4	chr15	92036423	92038080	1657	574	34.6409	26.8727	93.7734	2	exonized	L1MCa	LINE/L1	chr15	92036592	92037166	+	20.63	Ancient	not in v7	not in v7	not in v7	not in v7	not in v7	not in v7	not in v7		not in v7	not in v7	not in v7	not in v7	not in v7	not in v7	not in v7	not in v7	not in v7	not in v7
ENSG00000258551.1	RP11-661P17.1	ENST00000554333.1	RP11-661P17.1-001	ENST00000554333.1_4	lincRNA	chr15	92006567	92038080	+	31513	2136	LAST	4	chr15	92036423	92038080	1657	109	6.57815	5.103	93.7734	2	exonized	L1MC	LINE/L1	chr15	92037189	92037298	-	22.45	Ancient	not in v7	not in v7	not in v7	not in v7	not in v7	not in v7	not in v7		not in v7	not in v7	not in v7	not in v7	not in v7	not in v7	not in v7	not in v7	not in v7	not in v7
ENSG00000258551.1	RP11-661P17.1	ENST00000554333.1	RP11-661P17.1-001	ENST00000554333.1_4	lincRNA	chr15	92006567	92038080	+	31513	2136	LAST	4	chr15	92036423	92038080	1657	283	17.0791	13.2491	93.7734	2	exonized	AluSc	SINE/Alu	chr15	92037299	92037582	+	9.72	Primates	not in v7	not in v7	not in v7	not in v7	not in v7	not in v7	not in v7		not in v7	not in v7	not in v7	not in v7	not in v7	not in v7	not in v7	not in v7	not in v7	not in v7
ENSG00000258551.1	RP11-661P17.1	ENST00000554333.1	RP11-661P17.1-001	ENST00000554333.1_4	lincRNA	chr15	92006567	92038080	+	31513	2136	LAST	4	chr15	92036423	92038080	1657	497	29.994	23.2678	93.7734	2	PolyA	L1MC	LINE/L1	chr15	92037583	92038225	-	22.45	Ancient	not in v7	not in v7	not in v7	not in v7	not in v7	not in v7	not in v7		not in v7	not in v7	not in v7	not in v7	not in v7	not in v7	not in v7	not in v7	not in v7	not in v7
ENSG00000224238.1	WARS2-IT1	ENST00000423984.1	WARS2-IT1-001	ENST00000423984.1_1	sense_intronic	chr1	119590028	119607408	-	17380	2058	FIRST	1	chr1	119605477	119607408	1931	298	15.4324	14.4801	93.7318	1	TSS	THE1A	LTR/ERVL-MaLR	chr1	119607110	119607454	+	10.32	Primates	A549@0.079227,AG04450@0.0596755,BJ@0.121983,GM12878@0.206852,H1HESC@0.134134,HELAS3@0.343583,HEPG2@0.398837,HMEC@0,HSMM@0.0430075,HUVEC@0.194509,K562@0.156513,MCF7@0.112263,NHEK@0.130619,NHLF@0.03899,SKNSHRA@0.0874655,	3.42	0	1,1,1	0	15.3950437317784	1.57565274151436		9.66812439261419	5.30287206266319	23.46	8.88629737609329	5.91305483028721	26.128	human,marmoset,	1	0	0
ENSG00000224238.1	WARS2-IT1	ENST00000423984.1	WARS2-IT1-001	ENST00000423984.1_1	sense_intronic	chr1	119590028	119607408	-	17380	2058	FIRST	1	chr1	119605477	119607408	1931	43	2.22683	2.08941	93.7318	1	SPL-5	THE1A	LTR/ERVL-MaLR	chr1	119605169	119605520	+	10.32	Primates	A549@0.079227,AG04450@0.0596755,BJ@0.121983,GM12878@0.206852,H1HESC@0.134134,HELAS3@0.343583,HEPG2@0.398837,HMEC@0,HSMM@0.0430075,HUVEC@0.194509,K562@0.156513,MCF7@0.112263,NHEK@0.130619,NHLF@0.03899,SKNSHRA@0.0874655,	3.42	0	1,1,1	0	15.3950437317784	1.57565274151436		9.66812439261419	5.30287206266319	23.46	8.88629737609329	5.91305483028721	26.128	human,marmoset,	1	0	0
ENSG00000224238.1	WARS2-IT1	ENST00000423984.1	WARS2-IT1-001	ENST00000423984.1_1	sense_intronic	chr1	119590028	119607408	-	17380	2058	FIRST	1	chr1	119605477	119607408	1931	1588	82.2372	77.1623	93.7318	1	exonized	THE1A-int	LTR/ERVL-MaLR	chr1	119605521	119607109	+	9.93	Primates	A549@0.079227,AG04450@0.0596755,BJ@0.121983,GM12878@0.206852,H1HESC@0.134134,HELAS3@0.343583,HEPG2@0.398837,HMEC@0,HSMM@0.0430075,HUVEC@0.194509,K562@0.156513,MCF7@0.112263,NHEK@0.130619,NHLF@0.03899,SKNSHRA@0.0874655,	3.42	0	1,1,1	0	15.3950437317784	1.57565274151436		9.66812439261419	5.30287206266319	23.46	8.88629737609329	5.91305483028721	26.128	human,marmoset,	1	0	0
ENSG00000231574.1	RP11-91K9.1	ENST00000436078.1	RP11-91K9.1-001	ENST00000436078.1_1	lincRNA	chr3	177534653	177617012	+	82359	2954	FIRST	1	chr3	177534653	177534784	131	37	28.2443	1.25254	93.7035	2	TSS	LTR78B	LTR/ERV1	chr3	177534559	177534690	+	30.84	Ancient	A549@0.042848,AG04450@0.152251,BJ@0.303851,GM12878@0,H1HESC@0,HELAS3@0.002823,HEPG2@0.065135,HMEC@0.257862,HSMM@0.104131,HUVEC@0.0010065,K562@0,MCF7@1.15674,NHEK@0.0781313,NHLF@0.174574,SKNSHRA@0.113412,	0.63	0	0,1,1	0	0	12.4412286998904		0	18.1381342804247	5.704	0	18.4317829750255	8.702	chimp,human,macaque,orangutan,	1	1	1
ENSG00000231574.1	RP11-91K9.1	ENST00000436078.1	RP11-91K9.1-001	ENST00000436078.1_2	lincRNA	chr3	177534653	177617012	+	82359	2954	MIDDLE	2	chr3	177613401	177613564	163	128	78.5276	4.33311	93.7035	2	SPL-3	FRAM	SINE/Alu	chr3	177613375	177613529	-	18.8	Primates	A549@0.042848,AG04450@0.152251,BJ@0.303851,GM12878@0,H1HESC@0,HELAS3@0.002823,HEPG2@0.065135,HMEC@0.257862,HSMM@0.104131,HUVEC@0.0010065,K562@0,MCF7@1.15674,NHEK@0.0781313,NHLF@0.174574,SKNSHRA@0.113412,	0.63	0	0,1,1	0	0	12.4412286998904		0	18.1381342804247	5.704	0	18.4317829750255	8.702	chimp,human,macaque,orangutan,	1	1	1
ENSG00000231574.1	RP11-91K9.1	ENST00000436078.1	RP11-91K9.1-001	ENST00000436078.1_3	lincRNA	chr3	177534653	177617012	+	82359	2954	LAST	3	chr3	177614352	177617012	2660	1468	55.188	49.6953	93.7035	2	exonized	L1M3c	LINE/L1	chr3	177614398	177615866	+	24.53	Ancient	A549@0.042848,AG04450@0.152251,BJ@0.303851,GM12878@0,H1HESC@0,HELAS3@0.002823,HEPG2@0.065135,HMEC@0.257862,HSMM@0.104131,HUVEC@0.0010065,K562@0,MCF7@1.15674,NHEK@0.0781313,NHLF@0.174574,SKNSHRA@0.113412,	0.63	0	0,1,1	0	0	12.4412286998904		0	18.1381342804247	5.704	0	18.4317829750255	8.702	chimp,human,macaque,orangutan,	1	1	1
ENSG00000231574.1	RP11-91K9.1	ENST00000436078.1	RP11-91K9.1-001	ENST00000436078.1_3	lincRNA	chr3	177534653	177617012	+	82359	2954	LAST	3	chr3	177614352	177617012	2660	197	7.40602	6.66892	93.7035	2	exonized	MER44A	DNA/TcMar-Tigger	chr3	177615871	177616068	+	15.91	Ancient	A549@0.042848,AG04450@0.152251,BJ@0.303851,GM12878@0,H1HESC@0,HELAS3@0.002823,HEPG2@0.065135,HMEC@0.257862,HSMM@0.104131,HUVEC@0.0010065,K562@0,MCF7@1.15674,NHEK@0.0781313,NHLF@0.174574,SKNSHRA@0.113412,	0.63	0	0,1,1	0	0	12.4412286998904		0	18.1381342804247	5.704	0	18.4317829750255	8.702	chimp,human,macaque,orangutan,	1	1	1
ENSG00000231574.1	RP11-91K9.1	ENST00000436078.1	RP11-91K9.1-001	ENST00000436078.1_3	lincRNA	chr3	177534653	177617012	+	82359	2954	LAST	3	chr3	177614352	177617012	2660	566	21.2782	19.1605	93.7035	2	exonized	MER52A	LTR/ERV1	chr3	177616070	177616636	+	19.34	Primates	A549@0.042848,AG04450@0.152251,BJ@0.303851,GM12878@0,H1HESC@0,HELAS3@0.002823,HEPG2@0.065135,HMEC@0.257862,HSMM@0.104131,HUVEC@0.0010065,K562@0,MCF7@1.15674,NHEK@0.0781313,NHLF@0.174574,SKNSHRA@0.113412,	0.63	0	0,1,1	0	0	12.4412286998904		0	18.1381342804247	5.704	0	18.4317829750255	8.702	chimp,human,macaque,orangutan,	1	1	1
ENSG00000231574.1	RP11-91K9.1	ENST00000436078.1	RP11-91K9.1-001	ENST00000436078.1_3	lincRNA	chr3	177534653	177617012	+	82359	2954	LAST	3	chr3	177614352	177617012	2660	372	13.985	12.5931	93.7035	2	PolyA	LTR2752	LTR/ERV1	chr3	177616640	177617913	+	19.31	Primates	A549@0.042848,AG04450@0.152251,BJ@0.303851,GM12878@0,H1HESC@0,HELAS3@0.002823,HEPG2@0.065135,HMEC@0.257862,HSMM@0.104131,HUVEC@0.0010065,K562@0,MCF7@1.15674,NHEK@0.0781313,NHLF@0.174574,SKNSHRA@0.113412,	0.63	0	0,1,1	0	0	12.4412286998904		0	18.1381342804247	5.704	0	18.4317829750255	8.702	chimp,human,macaque,orangutan,	1	1	1
ENSG00000206573.4	RP11-58B17.1	ENST00000480904.2	RP11-58B17.1-018	ENST00000480904.2_2	processed_transcript	chr3	9433049	9438716	-	5667	491	LAST	2	chr3	9433049	9433510	461	268	58.1345	54.5825	93.6864	21	SPL-5	Tigger1	DNA/TcMar-Tigger	chr3	9433242	9433517	-	13.75	Primates	A549@7.35322,AG04450@6.43793,BJ@4.34063,GM12878@19.3471,H1HESC@6.10803,HELAS3@23.4105,HEPG2@12.8931,HMEC@3.23711,HSMM@3.52149,HUVEC@5.04955,K562@27.2979,MCF7@12.1285,NHEK@5.72479,NHLF@3.67101,SKNSHRA@4.25999,	-4.41	0	0,1,0	0	0	5.28430614611519		11.4602851323829	24.5715114031697	474.971	13.2158859470468	24.9586393505992	419.947	NA	0	0	0
ENSG00000206573.4	RP11-58B17.1	ENST00000480904.2	RP11-58B17.1-018	ENST00000480904.2_2	processed_transcript	chr3	9433049	9438716	-	5667	491	LAST	2	chr3	9433049	9433510	461	192	41.6486	39.1039	93.6864	21	PolyA	AluSz	SINE/Alu	chr3	9432941	9433241	-	12.11	Primates	A549@7.35322,AG04450@6.43793,BJ@4.34063,GM12878@19.3471,H1HESC@6.10803,HELAS3@23.4105,HEPG2@12.8931,HMEC@3.23711,HSMM@3.52149,HUVEC@5.04955,K562@27.2979,MCF7@12.1285,NHEK@5.72479,NHLF@3.67101,SKNSHRA@4.25999,	-4.41	0	0,1,0	0	0	5.28430614611519		11.4602851323829	24.5715114031697	474.971	13.2158859470468	24.9586393505992	419.947	NA	0	0	0
ENSG00000248183.1	RP11-655M19.1	ENST00000511520.1	RP11-655M19.1-001	ENST00000511520.1_1	lincRNA	chr4	28754425	28754905	+	480	427	FIRST	1	chr4	28754425	28754728	303	288	95.0495	67.4473	93.6768	1	SPL-3	L1ME4a	LINE/L1	chr4	28754440	28754750	+	27.76	Ancient	A549@0,AG04450@0.0138015,BJ@0,GM12878@0,H1HESC@0,HELAS3@0.010896,HEPG2@0,HMEC@0,HSMM@0,HUVEC@0,K562@0,MCF7@0,NHEK@0.0379957,NHLF@0,SKNSHRA@0,	-4.25	0	0,0,0	0	0	0		0	0	0	0	0	0	NA	0	0	0
ENSG00000248183.1	RP11-655M19.1	ENST00000511520.1	RP11-655M19.1-001	ENST00000511520.1_2	lincRNA	chr4	28754425	28754905	+	480	427	LAST	2	chr4	28754781	28754905	124	112	90.3226	26.2295	93.6768	1	PolyA	L1M5	LINE/L1	chr4	28754793	28754921	+	28.23	Ancient	A549@0,AG04450@0.0138015,BJ@0,GM12878@0,H1HESC@0,HELAS3@0.010896,HEPG2@0,HMEC@0,HSMM@0,HUVEC@0,K562@0,MCF7@0,NHEK@0.0379957,NHLF@0,SKNSHRA@0,	-4.25	0	0,0,0	0	0	0		0	0	0	0	0	0	NA	0	0	0
ENSG00000228389.1	AC068039.4	ENST00000416361.1	AC068039.4-001	ENST00000416361.1_1	antisense	chr2	172629992	172632354	+	2362	2100	FIRST	1	chr2	172629992	172630635	643	560	87.0918	26.6667	93.6667	1	TSS	L1MEg	LINE/L1	chr2	172629624	172630552	+	27.07	Ancient	A549@0.127474,AG04450@0.118921,BJ@0.137352,GM12878@0.14716,H1HESC@0.0144095,HELAS3@0.089203,HEPG2@0.269077,HMEC@0.118723,HSMM@0.059801,HUVEC@0.453147,K562@0.0291375,MCF7@0.072288,NHEK@0.170483,NHLF@0.073201,SKNSHRA@0.131537,	3.26	0	0,0,0	0	0	0		0	0	0	5.49809523809524	0	0	chimp,human,	1	1	0
ENSG00000228389.1	AC068039.4	ENST00000416361.1	AC068039.4-001	ENST00000416361.1_1	antisense	chr2	172629992	172632354	+	2362	2100	FIRST	1	chr2	172629992	172630635	643	76	11.8196	3.61905	93.6667	1	SPL-3	SVA_C	Other	chr2	172630559	172632044	+	4.13	Primates	A549@0.127474,AG04450@0.118921,BJ@0.137352,GM12878@0.14716,H1HESC@0.0144095,HELAS3@0.089203,HEPG2@0.269077,HMEC@0.118723,HSMM@0.059801,HUVEC@0.453147,K562@0.0291375,MCF7@0.072288,NHEK@0.170483,NHLF@0.073201,SKNSHRA@0.131537,	3.26	0	0,0,0	0	0	0		0	0	0	5.49809523809524	0	0	chimp,human,	1	1	0
ENSG00000228389.1	AC068039.4	ENST00000416361.1	AC068039.4-001	ENST00000416361.1_2	antisense	chr2	172629992	172632354	+	2362	2100	LAST	2	chr2	172630897	172632354	1457	1147	78.7234	54.619	93.6667	1	SPL-5	SVA_C	Other	chr2	172630559	172632044	+	4.13	Primates	A549@0.127474,AG04450@0.118921,BJ@0.137352,GM12878@0.14716,H1HESC@0.0144095,HELAS3@0.089203,HEPG2@0.269077,HMEC@0.118723,HSMM@0.059801,HUVEC@0.453147,K562@0.0291375,MCF7@0.072288,NHEK@0.170483,NHLF@0.073201,SKNSHRA@0.131537,	3.26	0	0,0,0	0	0	0		0	0	0	5.49809523809524	0	0	chimp,human,	1	1	0
ENSG00000228389.1	AC068039.4	ENST00000416361.1	AC068039.4-001	ENST00000416361.1_2	antisense	chr2	172629992	172632354	+	2362	2100	LAST	2	chr2	172630897	172632354	1457	65	4.46122	3.09524	93.6667	1	exonized	L1MEg	LINE/L1	chr2	172632066	172632131	+	27.07	Ancient	A549@0.127474,AG04450@0.118921,BJ@0.137352,GM12878@0.14716,H1HESC@0.0144095,HELAS3@0.089203,HEPG2@0.269077,HMEC@0.118723,HSMM@0.059801,HUVEC@0.453147,K562@0.0291375,MCF7@0.072288,NHEK@0.170483,NHLF@0.073201,SKNSHRA@0.131537,	3.26	0	0,0,0	0	0	0		0	0	0	5.49809523809524	0	0	chimp,human,	1	1	0
ENSG00000228389.1	AC068039.4	ENST00000416361.1	AC068039.4-001	ENST00000416361.1_2	antisense	chr2	172629992	172632354	+	2362	2100	LAST	2	chr2	172630897	172632354	1457	119	8.16747	5.66667	93.6667	1	PolyA	AluJb	SINE/Alu	chr2	172632235	172632529	+	16.49	Primates	A549@0.127474,AG04450@0.118921,BJ@0.137352,GM12878@0.14716,H1HESC@0.0144095,HELAS3@0.089203,HEPG2@0.269077,HMEC@0.118723,HSMM@0.059801,HUVEC@0.453147,K562@0.0291375,MCF7@0.072288,NHEK@0.170483,NHLF@0.073201,SKNSHRA@0.131537,	3.26	0	0,0,0	0	0	0		0	0	0	5.49809523809524	0	0	chimp,human,	1	1	0
ENSG00000225519.1	RP11-236B18.2	ENST00000412362.1	RP11-236B18.2-001	ENST00000412362.1_1	lincRNA	chr10	92754377	92766147	+	11770	378	FIRST	1	chr10	92754377	92754510	133	133	100	35.1852	93.6508	1	TSS_SPL	L1MEd	LINE/L1	chr10	92754206	92754697	-	28.83	Ancient	A549@0,AG04450@0,BJ@0.025473,GM12878@1.40541,H1HESC@0,HELAS3@0,HEPG2@0,HMEC@0,HSMM@0.251256,HUVEC@0,K562@0,MCF7@0,NHEK@0,NHLF@0.030466,SKNSHRA@0,	-7.94	0	1,1,1	0	100.981481481481	9.66417910447761		6.42857142857143	11.2949956101844	13.413	7.1957671957672	14.1755048287972	13.872	NA	0	0	0
ENSG00000225519.1	RP11-236B18.2	ENST00000412362.1	RP11-236B18.2-001	ENST00000412362.1_2	lincRNA	chr10	92754377	92766147	+	11770	378	LAST	2	chr10	92765902	92766147	245	211	86.1224	55.8201	93.6508	1	SPL-5	MLT1J	LTR/ERVL-MaLR	chr10	92765652	92766113	+	28.52	Ancient	A549@0,AG04450@0,BJ@0.025473,GM12878@1.40541,H1HESC@0,HELAS3@0,HEPG2@0,HMEC@0,HSMM@0.251256,HUVEC@0,K562@0,MCF7@0,NHEK@0,NHLF@0.030466,SKNSHRA@0,	-7.94	0	1,1,1	0	100.981481481481	9.66417910447761		6.42857142857143	11.2949956101844	13.413	7.1957671957672	14.1755048287972	13.872	NA	0	0	0
ENSG00000225519.1	RP11-236B18.2	ENST00000412362.1	RP11-236B18.2-001	ENST00000412362.1_2	lincRNA	chr10	92754377	92766147	+	11770	378	LAST	2	chr10	92765902	92766147	245	10	4.08163	2.6455	93.6508	1	PolyA	LTR104_Mam	LTR/Gypsy	chr10	92766137	92766364	-	31.35	Ancient	A549@0,AG04450@0,BJ@0.025473,GM12878@1.40541,H1HESC@0,HELAS3@0,HEPG2@0,HMEC@0,HSMM@0.251256,HUVEC@0,K562@0,MCF7@0,NHEK@0,NHLF@0.030466,SKNSHRA@0,	-7.94	0	1,1,1	0	100.981481481481	9.66417910447761		6.42857142857143	11.2949956101844	13.413	7.1957671957672	14.1755048287972	13.872	NA	0	0	0
ENSG00000196295.5	AC005154.6	ENST00000580440.1	AC005154.6-004	ENST00000580440.1_4	antisense	chr7	30617201	30634376	-	17175	787	LAST	4	chr7	30617201	30617707	506	506	100	64.2948	93.6468	24	PolyA_SPL	LOR1-int	LTR/ERV1	chr7	30616448	30617992	-	15.07	Primates	not in v7	not in v7	not in v7	not in v7	not in v7	not in v7	not in v7		not in v7	not in v7	not in v7	not in v7	not in v7	not in v7	not in v7	not in v7	not in v7	not in v7
ENSG00000196295.5	AC005154.6	ENST00000580440.1	AC005154.6-004	ENST00000580440.1_3	antisense	chr7	30617201	30634376	-	17175	787	MIDDLE	3	chr7	30618847	30618930	83	22	26.506	2.79543	93.6468	24	SPL-3	LOR1-int	LTR/ERV1	chr7	30618332	30618869	-	15.07	Primates	not in v7	not in v7	not in v7	not in v7	not in v7	not in v7	not in v7		not in v7	not in v7	not in v7	not in v7	not in v7	not in v7	not in v7	not in v7	not in v7	not in v7
ENSG00000196295.5	AC005154.6	ENST00000580440.1	AC005154.6-004	ENST00000580440.1_3	antisense	chr7	30617201	30634376	-	17175	787	MIDDLE	3	chr7	30618847	30618930	83	60	72.2892	7.62389	93.6468	24	SPL-5	MER51A	LTR/ERV1	chr7	30618870	30619338	-	13.08	Ancient	not in v7	not in v7	not in v7	not in v7	not in v7	not in v7	not in v7		not in v7	not in v7	not in v7	not in v7	not in v7	not in v7	not in v7	not in v7	not in v7	not in v7
ENSG00000196295.5	AC005154.6	ENST00000580440.1	AC005154.6-004	ENST00000580440.1_2	antisense	chr7	30617201	30634376	-	17175	787	MIDDLE	2	chr7	30624946	30625095	149	149	100	18.9327	93.6468	24	Both_SPL	AluSx	SINE/Alu	chr7	30624815	30625118	+	11.66	Primates	not in v7	not in v7	not in v7	not in v7	not in v7	not in v7	not in v7		not in v7	not in v7	not in v7	not in v7	not in v7	not in v7	not in v7	not in v7	not in v7	not in v7
ENSG00000260565.1	ERVK13-1	ENST00000564340.1	ERVK13-1-003	ENST00000564340.1_3	lincRNA	chr16	2710350	2723375	-	13025	1446	LAST	3	chr16	2710350	2711382	1032	93	9.01163	6.43154	93.6376	8	SPL-5	HERVK13-int	LTR/ERVK	chr16	2711289	2718374	-	20.7	Primates	not in v7	not in v7	not in v7	not in v7	not in v7	not in v7	not in v7		not in v7	not in v7	not in v7	not in v7	not in v7	not in v7	not in v7	not in v7	not in v7	not in v7
ENSG00000260565.1	ERVK13-1	ENST00000564340.1	ERVK13-1-003	ENST00000564340.1_3	lincRNA	chr16	2710350	2723375	-	13025	1446	LAST	3	chr16	2710350	2711382	1032	938	90.8915	64.8686	93.6376	8	PolyA	LTR13	LTR/ERVK	chr16	2710263	2711288	-	7.15	Primates	not in v7	not in v7	not in v7	not in v7	not in v7	not in v7	not in v7		not in v7	not in v7	not in v7	not in v7	not in v7	not in v7	not in v7	not in v7	not in v7	not in v7
ENSG00000260565.1	ERVK13-1	ENST00000564340.1	ERVK13-1-003	ENST00000564340.1_2	lincRNA	chr16	2710350	2723375	-	13025	1446	MIDDLE	2	chr16	2713085	2713408	323	323	100	22.3375	93.6376	8	Both_SPL	HERVK13-int	LTR/ERVK	chr16	2711289	2718374	-	20.7	Primates	not in v7	not in v7	not in v7	not in v7	not in v7	not in v7	not in v7		not in v7	not in v7	not in v7	not in v7	not in v7	not in v7	not in v7	not in v7	not in v7	not in v7
ENSG00000231742.1	RP11-112L6.4	ENST00000427333.1	RP11-112L6.4-002	ENST00000427333.1_1	lincRNA	chr20	48789087	48789907	+	820	500	FIRST	1	chr20	48789087	48789325	238	206	86.5546	41.2	93.6	2	TSS	LTR33A_	LTR/ERVL	chr20	48788910	48789293	+	27.98	Ancient	A549@1.67823,AG04450@0.040533,BJ@0.0595475,GM12878@0,H1HESC@0.111739,HELAS3@2.29732,HEPG2@3.12107,HMEC@0.022923,HSMM@0.0291615,HUVEC@0.0816775,K562@0.009232,MCF7@0,NHEK@0.00999533,NHLF@0.0341955,SKNSHRA@0.009866,	4.04	0	0,1,0	1	0	0		0	0	0	0	0	0	NA	0	0	0
ENSG00000231742.1	RP11-112L6.4	ENST00000427333.1	RP11-112L6.4-002	ENST00000427333.1_2	lincRNA	chr20	48789087	48789907	+	820	500	MIDDLE	2	chr20	48789460	48789554	94	94	100	18.8	93.6	2	Both_SPL	L1MB4	LINE/L1	chr20	48789458	48789706	+	19.15	Ancient	A549@1.67823,AG04450@0.040533,BJ@0.0595475,GM12878@0,H1HESC@0.111739,HELAS3@2.29732,HEPG2@3.12107,HMEC@0.022923,HSMM@0.0291615,HUVEC@0.0816775,K562@0.009232,MCF7@0,NHEK@0.00999533,NHLF@0.0341955,SKNSHRA@0.009866,	4.04	0	0,1,0	1	0	0		0	0	0	0	0	0	NA	0	0	0
ENSG00000231742.1	RP11-112L6.4	ENST00000427333.1	RP11-112L6.4-002	ENST00000427333.1_3	lincRNA	chr20	48789087	48789907	+	820	500	LAST	3	chr20	48789739	48789907	168	168	100	33.6	93.6	2	PolyA_SPL	AluJo	SINE/Alu	chr20	48789707	48790012	-	16.42	Primates	A549@1.67823,AG04450@0.040533,BJ@0.0595475,GM12878@0,H1HESC@0.111739,HELAS3@2.29732,HEPG2@3.12107,HMEC@0.022923,HSMM@0.0291615,HUVEC@0.0816775,K562@0.009232,MCF7@0,NHEK@0.00999533,NHLF@0.0341955,SKNSHRA@0.009866,	4.04	0	0,1,0	1	0	0		0	0	0	0	0	0	NA	0	0	0
ENSG00000223387.2	RP11-408H1.3	ENST00000418839.2	RP11-408H1.3-001	ENST00000418839.2_2	lincRNA	chr3	172308503	172312460	-	3957	3210	LAST	2	chr3	172308503	172311504	3001	3001	100	93.4891	93.4891	3	PolyA_SPL	L1PREC2	LINE/L1	chr3	172308034	172311511	-	13.18	Primates	A549@0.004832,AG04450@0.000698,BJ@0.0010075,GM12878@0.022468,H1HESC@0,HELAS3@0.023646,HEPG2@0.0499855,HMEC@0,HSMM@0.001281,HUVEC@0.0291135,K562@0.0008335,MCF7@0.002532,NHEK@0.021866,NHLF@0.0030375,SKNSHRA@0.002512,	2.57	0	0,0,0	0	0	0		0	0	0	0	0	0	chimp,human,macaque,marmoset,orangutan,	1	1	1
ENSG00000259094.1	RP11-77A13.1	ENST00000556770.1	RP11-77A13.1-001	ENST00000556770.1_2	antisense	chr2	119706882	119710559	-	3677	1009	LAST	2	chr2	119706882	119707498	616	276	44.8052	27.3538	93.4589	1	SPL-5	HERVIP10FH-int	LTR/ERV1	chr2	119707222	119710413	-	11.99	Primates	not in v7	not in v7	not in v7	not in v7	not in v7	not in v7	not in v7		not in v7	not in v7	not in v7	not in v7	not in v7	not in v7	not in v7	not in v7	not in v7	not in v7
ENSG00000259094.1	RP11-77A13.1	ENST00000556770.1	RP11-77A13.1-001	ENST00000556770.1_2	antisense	chr2	119706882	119710559	-	3677	1009	LAST	2	chr2	119706882	119707498	616	277	44.9675	27.4529	93.4589	1	PolyA	HERVIP10F-int	LTR/ERV1	chr2	119706403	119707159	-	19.46	Primates	not in v7	not in v7	not in v7	not in v7	not in v7	not in v7	not in v7		not in v7	not in v7	not in v7	not in v7	not in v7	not in v7	not in v7	not in v7	not in v7	not in v7
ENSG00000259094.1	RP11-77A13.1	ENST00000556770.1	RP11-77A13.1-001	ENST00000556770.1_1	antisense	chr2	119706882	119710559	-	3677	1009	FIRST	1	chr2	119710166	119710559	393	143	36.3868	14.1724	93.4589	1	TSS	LTR10E	LTR/ERV1	chr2	119710416	119710975	-	13.37	Primates	not in v7	not in v7	not in v7	not in v7	not in v7	not in v7	not in v7		not in v7	not in v7	not in v7	not in v7	not in v7	not in v7	not in v7	not in v7	not in v7	not in v7
ENSG00000259094.1	RP11-77A13.1	ENST00000556770.1	RP11-77A13.1-001	ENST00000556770.1_1	antisense	chr2	119706882	119710559	-	3677	1009	FIRST	1	chr2	119710166	119710559	393	247	62.8499	24.4797	93.4589	1	SPL-3	HERVIP10FH-int	LTR/ERV1	chr2	119707222	119710413	-	11.99	Primates	not in v7	not in v7	not in v7	not in v7	not in v7	not in v7	not in v7		not in v7	not in v7	not in v7	not in v7	not in v7	not in v7	not in v7	not in v7	not in v7	not in v7
ENSG00000236345.1	RP11-59D5__B.2	ENST00000429530.1	RP11-59D5__B.2-001	ENST00000429530.1_2	antisense	chr6	64516729	64532535	+	15806	1452	LAST	2	chr6	64531133	64532535	1402	858	61.1983	59.0909	93.4573	1	exonized	LTR78	LTR/ERV1	chr6	64531147	64532005	+	31.03	Ancient	A549@0.0963495,AG04450@0.045499,BJ@0.018151,GM12878@0.0072465,H1HESC@0,HELAS3@0.152995,HEPG2@0.0564275,HMEC@0.061954,HSMM@2.42709,HUVEC@0.014876,K562@0.0073655,MCF7@0.008359,NHEK@0.136218,NHLF@0.030701,SKNSHRA@2.24543,	0.34	0	0,0,1	0	0	4.95505852842809		0	7.1595596432553	88.718	2.5103305785124	7.84169453734671	125.73	chimp,human,macaque,orangutan,	1	1	1
ENSG00000236345.1	RP11-59D5__B.2	ENST00000429530.1	RP11-59D5__B.2-001	ENST00000429530.1_2	antisense	chr6	64516729	64532535	+	15806	1452	LAST	2	chr6	64531133	64532535	1402	298	21.2553	20.5234	93.4573	1	exonized	AluSx	SINE/Alu	chr6	64532006	64532304	-	11.66	Primates	A549@0.0963495,AG04450@0.045499,BJ@0.018151,GM12878@0.0072465,H1HESC@0,HELAS3@0.152995,HEPG2@0.0564275,HMEC@0.061954,HSMM@2.42709,HUVEC@0.014876,K562@0.0073655,MCF7@0.008359,NHEK@0.136218,NHLF@0.030701,SKNSHRA@2.24543,	0.34	0	0,0,1	0	0	4.95505852842809		0	7.1595596432553	88.718	2.5103305785124	7.84169453734671	125.73	chimp,human,macaque,orangutan,	1	1	1
ENSG00000236345.1	RP11-59D5__B.2	ENST00000429530.1	RP11-59D5__B.2-001	ENST00000429530.1_2	antisense	chr6	64516729	64532535	+	15806	1452	LAST	2	chr6	64531133	64532535	1402	201	14.3367	13.843	93.4573	1	exonized	LTR78	LTR/ERV1	chr6	64532305	64532506	+	31.03	Ancient	A549@0.0963495,AG04450@0.045499,BJ@0.018151,GM12878@0.0072465,H1HESC@0,HELAS3@0.152995,HEPG2@0.0564275,HMEC@0.061954,HSMM@2.42709,HUVEC@0.014876,K562@0.0073655,MCF7@0.008359,NHEK@0.136218,NHLF@0.030701,SKNSHRA@2.24543,	0.34	0	0,0,1	0	0	4.95505852842809		0	7.1595596432553	88.718	2.5103305785124	7.84169453734671	125.73	chimp,human,macaque,orangutan,	1	1	1
ENSG00000234148.2	AL078621.3	ENST00000449954.1	AL078621.3-001	ENST00000449954.1_1	lincRNA	chr2	114270040	114273062	+	3022	742	FIRST	1	chr2	114270040	114270171	131	71	54.1985	9.56873	93.3962	1	TSS	AluSc8	SINE/Alu	chr2	114269811	114270111	-	9.65	Primates	A549@0,AG04450@0,BJ@0.03842,GM12878@0,H1HESC@0,HELAS3@0,HEPG2@0,HMEC@0,HSMM@0,HUVEC@0,K562@0.068649,MCF7@0.0123615,NHEK@0,NHLF@0,SKNSHRA@0,	-4.52	0	0,0,0	0	0	0		0	0	0	0	4.52152899824253	0	chimp,human,	1	1	0
ENSG00000234148.2	AL078621.3	ENST00000449954.1	AL078621.3-001	ENST00000449954.1_1	lincRNA	chr2	114270040	114273062	+	3022	742	FIRST	1	chr2	114270040	114270171	131	59	45.0382	7.95148	93.3962	1	SPL-5	L1MEc	LINE/L1	chr2	114270112	114270561	-	25.01	Ancient	A549@0,AG04450@0,BJ@0.03842,GM12878@0,H1HESC@0,HELAS3@0,HEPG2@0,HMEC@0,HSMM@0,HUVEC@0,K562@0.068649,MCF7@0.0123615,NHEK@0,NHLF@0,SKNSHRA@0,	-4.52	0	0,0,0	0	0	0		0	0	0	0	4.52152899824253	0	chimp,human,	1	1	0
ENSG00000234148.2	AL078621.3	ENST00000449954.1	AL078621.3-001	ENST00000449954.1_2	lincRNA	chr2	114270040	114273062	+	3022	742	MIDDLE	2	chr2	114271015	114271125	110	110	100	14.8248	93.3962	1	Both_SPL	L2c	LINE/L2	chr2	114270973	114271288	-	32.46	Ancient	A549@0,AG04450@0,BJ@0.03842,GM12878@0,H1HESC@0,HELAS3@0,HEPG2@0,HMEC@0,HSMM@0,HUVEC@0,K562@0.068649,MCF7@0.0123615,NHEK@0,NHLF@0,SKNSHRA@0,	-4.52	0	0,0,0	0	0	0		0	0	0	0	4.52152899824253	0	chimp,human,	1	1	0
ENSG00000234148.2	AL078621.3	ENST00000449954.1	AL078621.3-001	ENST00000449954.1_3	lincRNA	chr2	114270040	114273062	+	3022	742	LAST	3	chr2	114272561	114273062	501	359	71.6567	48.3827	93.3962	1	SPL-3	MLT1C	LTR/ERVL-MaLR	chr2	114272487	114272920	-	21.68	Ancient	A549@0,AG04450@0,BJ@0.03842,GM12878@0,H1HESC@0,HELAS3@0,HEPG2@0,HMEC@0,HSMM@0,HUVEC@0,K562@0.068649,MCF7@0.0123615,NHEK@0,NHLF@0,SKNSHRA@0,	-4.52	0	0,0,0	0	0	0		0	0	0	0	4.52152899824253	0	chimp,human,	1	1	0
ENSG00000234148.2	AL078621.3	ENST00000449954.1	AL078621.3-001	ENST00000449954.1_3	lincRNA	chr2	114270040	114273062	+	3022	742	LAST	3	chr2	114272561	114273062	501	94	18.7625	12.6685	93.3962	1	PolyA	L2c	LINE/L2	chr2	114272968	114273159	-	32.46	Ancient	A549@0,AG04450@0,BJ@0.03842,GM12878@0,H1HESC@0,HELAS3@0,HEPG2@0,HMEC@0,HSMM@0,HUVEC@0,K562@0.068649,MCF7@0.0123615,NHEK@0,NHLF@0,SKNSHRA@0,	-4.52	0	0,0,0	0	0	0		0	0	0	0	4.52152899824253	0	chimp,human,	1	1	0
ENSG00000258819.1	RP11-7F17.3	ENST00000556781.1	RP11-7F17.3-003	ENST00000556781.1_2	lincRNA	chr14	77540885	77542485	-	1600	859	LAST	2	chr14	77540885	77541707	822	182	22.1411	21.1874	93.3644	3	SPL-3	LTR78	LTR/ERV1	chr14	77541525	77541762	+	31.03	Ancient	not in v7	not in v7	not in v7	not in v7	not in v7	not in v7	not in v7		not in v7	not in v7	not in v7	not in v7	not in v7	not in v7	not in v7	not in v7	not in v7	not in v7
ENSG00000258819.1	RP11-7F17.3	ENST00000556781.1	RP11-7F17.3-003	ENST00000556781.1_2	lincRNA	chr14	77540885	77542485	-	1600	859	LAST	2	chr14	77540885	77541707	822	148	18.0049	17.2293	93.3644	3	exonized	MLT1F	LTR/ERVL-MaLR	chr14	77541063	77541211	-	23.58	Ancient	not in v7	not in v7	not in v7	not in v7	not in v7	not in v7	not in v7		not in v7	not in v7	not in v7	not in v7	not in v7	not in v7	not in v7	not in v7	not in v7	not in v7
ENSG00000258819.1	RP11-7F17.3	ENST00000556781.1	RP11-7F17.3-003	ENST00000556781.1_2	lincRNA	chr14	77540885	77542485	-	1600	859	LAST	2	chr14	77540885	77541707	822	258	31.3869	30.0349	93.3644	3	exonized	LTR78	LTR/ERV1	chr14	77541212	77541470	+	31.03	Ancient	not in v7	not in v7	not in v7	not in v7	not in v7	not in v7	not in v7		not in v7	not in v7	not in v7	not in v7	not in v7	not in v7	not in v7	not in v7	not in v7	not in v7
ENSG00000258819.1	RP11-7F17.3	ENST00000556781.1	RP11-7F17.3-003	ENST00000556781.1_2	lincRNA	chr14	77540885	77542485	-	1600	859	LAST	2	chr14	77540885	77541707	822	177	21.5328	20.6054	93.3644	3	PolyA	MLT1C	LTR/ERVL-MaLR	chr14	77540601	77541062	-	21.68	Ancient	not in v7	not in v7	not in v7	not in v7	not in v7	not in v7	not in v7		not in v7	not in v7	not in v7	not in v7	not in v7	not in v7	not in v7	not in v7	not in v7	not in v7
ENSG00000258819.1	RP11-7F17.3	ENST00000556781.1	RP11-7F17.3-003	ENST00000556781.1_1	lincRNA	chr14	77540885	77542485	-	1600	859	FIRST	1	chr14	77542448	77542485	37	37	100	4.30733	93.3644	3	TSS_SPL	LTR78	LTR/ERV1	chr14	77542063	77542578	+	31.03	Ancient	not in v7	not in v7	not in v7	not in v7	not in v7	not in v7	not in v7		not in v7	not in v7	not in v7	not in v7	not in v7	not in v7	not in v7	not in v7	not in v7	not in v7
ENSG00000227338.1	RP11-195B3.1	ENST00000436340.1	RP11-195B3.1-001	ENST00000436340.1_1	lincRNA	chr10	3308195	3309207	+	1012	461	FIRST	1	chr10	3308195	3308299	104	104	100	22.5597	93.2755	1	TSS_SPL	AluJo	SINE/Alu	chr10	3308146	3308473	-	16.42	Primates	A549@0,AG04450@0,BJ@0,GM12878@0,H1HESC@0.010689,HELAS3@0,HEPG2@0,HMEC@0,HSMM@0,HUVEC@0.100408,K562@0,MCF7@0.0265205,NHEK@0,NHLF@0,SKNSHRA@0,	3.30	0	0,0,1	0	0	0		0	0	0	0	0	0	chimp,human,macaque,marmoset,	1	1	0
ENSG00000227338.1	RP11-195B3.1	ENST00000436340.1	RP11-195B3.1-001	ENST00000436340.1_2	lincRNA	chr10	3308195	3309207	+	1012	461	LAST	2	chr10	3308850	3309207	357	88	24.6499	19.0889	93.2755	1	SPL-3	AluJo	SINE/Alu	chr10	3308831	3308938	-	16.42	Primates	A549@0,AG04450@0,BJ@0,GM12878@0,H1HESC@0.010689,HELAS3@0,HEPG2@0,HMEC@0,HSMM@0,HUVEC@0.100408,K562@0,MCF7@0.0265205,NHEK@0,NHLF@0,SKNSHRA@0,	3.30	0	0,0,1	0	0	0		0	0	0	0	0	0	chimp,human,macaque,marmoset,	1	1	0
ENSG00000227338.1	RP11-195B3.1	ENST00000436340.1	RP11-195B3.1-001	ENST00000436340.1_2	lincRNA	chr10	3308195	3309207	+	1012	461	LAST	2	chr10	3308850	3309207	357	238	66.6667	51.6269	93.2755	1	PolyA	HAL1ME	LINE/L1	chr10	3308969	3309298	-	29.17	Ancient	A549@0,AG04450@0,BJ@0,GM12878@0,H1HESC@0.010689,HELAS3@0,HEPG2@0,HMEC@0,HSMM@0,HUVEC@0.100408,K562@0,MCF7@0.0265205,NHEK@0,NHLF@0,SKNSHRA@0,	3.30	0	0,0,1	0	0	0		0	0	0	0	0	0	chimp,human,macaque,marmoset,	1	1	0
ENSG00000248510.2	RP11-145G20.1	ENST00000513393.1	RP11-145G20.1-001	ENST00000513393.1_2	lincRNA	chr4	97231852	97285603	+	53751	1685	LAST	2	chr4	97284011	97285603	1592	130	8.16583	7.71513	93.1157	2	exonized	MIRb	SINE/MIR	chr4	97284027	97284157	+	29.76	Ancient	A549@0,AG04450@0,BJ@0,GM12878@0,H1HESC@0.001725,HELAS3@0,HEPG2@0,HMEC@0,HSMM@0,HUVEC@0,K562@0.133592,MCF7@0,NHEK@0,NHLF@0,SKNSHRA@0,	-1.68	0	0,0,0	0	0	7.32761601106331		0	12.6078864474493	0	0	13.6163952059004	0	chimp,cow,horse,human,macaque,marmoset,orangutan,panda,	1	1	1
ENSG00000248510.2	RP11-145G20.1	ENST00000513393.1	RP11-145G20.1-001	ENST00000513393.1_2	lincRNA	chr4	97231852	97285603	+	53751	1685	LAST	2	chr4	97284011	97285603	1592	1206	75.7538	71.5727	93.1157	2	exonized	L1MB7	LINE/L1	chr4	97284163	97285369	+	19.22	Ancient	A549@0,AG04450@0,BJ@0,GM12878@0,H1HESC@0.001725,HELAS3@0,HEPG2@0,HMEC@0,HSMM@0,HUVEC@0,K562@0.133592,MCF7@0,NHEK@0,NHLF@0,SKNSHRA@0,	-1.68	0	0,0,0	0	0	7.32761601106331		0	12.6078864474493	0	0	13.6163952059004	0	chimp,cow,horse,human,macaque,marmoset,orangutan,panda,	1	1	1
ENSG00000248510.2	RP11-145G20.1	ENST00000513393.1	RP11-145G20.1-001	ENST00000513393.1_2	lincRNA	chr4	97231852	97285603	+	53751	1685	LAST	2	chr4	97284011	97285603	1592	233	14.6357	13.8279	93.1157	2	PolyA	AluYb8	SINE/Alu	chr4	97285370	97285665	+	1.66	Primates	A549@0,AG04450@0,BJ@0,GM12878@0,H1HESC@0.001725,HELAS3@0,HEPG2@0,HMEC@0,HSMM@0,HUVEC@0,K562@0.133592,MCF7@0,NHEK@0,NHLF@0,SKNSHRA@0,	-1.68	0	0,0,0	0	0	7.32761601106331		0	12.6078864474493	0	0	13.6163952059004	0	chimp,cow,horse,human,macaque,marmoset,orangutan,panda,	1	1	1
ENSG00000250969.1	RP11-364L4.3	ENST00000512715.1	RP11-364L4.3-001	ENST00000512715.1_2	lincRNA	chr4	144207446	144251011	+	43565	622	LAST	2	chr4	144250432	144251011	579	579	100	93.0868	93.0868	1	PolyA_SPL	HSMAR1	DNA/TcMar-Mariner	chr4	144250263	144251539	+	10.54	Primates	A549@0,AG04450@0.0094885,BJ@0,GM12878@0,H1HESC@0,HELAS3@0,HEPG2@0,HMEC@0,HSMM@0,HUVEC@0,K562@0,MCF7@0.003295,NHEK@0,NHLF@0,SKNSHRA@0,	3.95	0	0,1,0	0	0	12.4719731724925		0	12.3279383339932	66.434	0	13.1510211685801	72.502	human,macaque,	1	0	0
ENSG00000203356.2	RP11-296A18.3	ENST00000366181.2	RP11-296A18.3-001	ENST00000366181.2_2	processed_transcript	chr1	51660767	51700768	-	40001	2364	LAST	2	chr1	51660767	51663000	2233	275	12.3153	11.6328	93.0203	1	exonized	Tigger1	DNA/TcMar-Tigger	chr1	51660913	51661188	-	13.75	Primates	A549@0.003147,AG04450@0.006692,BJ@0.004109,GM12878@0,H1HESC@0.0038865,HELAS3@0.0049065,HEPG2@0.008466,HMEC@0.001731,HSMM@0.0397715,HUVEC@0.0063965,K562@0,MCF7@0.002549,NHEK@0.00918733,NHLF@0.0008155,SKNSHRA@0.002882,	2.09	0	0,0,0	0	0	3.15427129002259		0	8.2809884416102	6.784	0	11.7551481333865	7.034	chimp,human,macaque,marmoset,orangutan,	1	1	1
ENSG00000203356.2	RP11-296A18.3	ENST00000366181.2	RP11-296A18.3-001	ENST00000366181.2_2	processed_transcript	chr1	51660767	51700768	-	40001	2364	LAST	2	chr1	51660767	51663000	2233	295	13.2109	12.4788	93.0203	1	exonized	AluJb	SINE/Alu	chr1	51661189	51661484	+	16.49	Primates	A549@0.003147,AG04450@0.006692,BJ@0.004109,GM12878@0,H1HESC@0.0038865,HELAS3@0.0049065,HEPG2@0.008466,HMEC@0.001731,HSMM@0.0397715,HUVEC@0.0063965,K562@0,MCF7@0.002549,NHEK@0.00918733,NHLF@0.0008155,SKNSHRA@0.002882,	2.09	0	0,0,0	0	0	3.15427129002259		0	8.2809884416102	6.784	0	11.7551481333865	7.034	chimp,human,macaque,marmoset,orangutan,	1	1	1
ENSG00000203356.2	RP11-296A18.3	ENST00000366181.2	RP11-296A18.3-001	ENST00000366181.2_2	processed_transcript	chr1	51660767	51700768	-	40001	2364	LAST	2	chr1	51660767	51663000	2233	309	13.8379	13.0711	93.0203	1	exonized	AluSx1	SINE/Alu	chr1	51661487	51661796	+	11.14	Primates	A549@0.003147,AG04450@0.006692,BJ@0.004109,GM12878@0,H1HESC@0.0038865,HELAS3@0.0049065,HEPG2@0.008466,HMEC@0.001731,HSMM@0.0397715,HUVEC@0.0063965,K562@0,MCF7@0.002549,NHEK@0.00918733,NHLF@0.0008155,SKNSHRA@0.002882,	2.09	0	0,0,0	0	0	3.15427129002259		0	8.2809884416102	6.784	0	11.7551481333865	7.034	chimp,human,macaque,marmoset,orangutan,	1	1	1
ENSG00000203356.2	RP11-296A18.3	ENST00000366181.2	RP11-296A18.3-001	ENST00000366181.2_2	processed_transcript	chr1	51660767	51700768	-	40001	2364	LAST	2	chr1	51660767	51663000	2233	536	24.0036	22.6734	93.0203	1	exonized	Tigger1	DNA/TcMar-Tigger	chr1	51661797	51662333	-	13.75	Primates	A549@0.003147,AG04450@0.006692,BJ@0.004109,GM12878@0,H1HESC@0.0038865,HELAS3@0.0049065,HEPG2@0.008466,HMEC@0.001731,HSMM@0.0397715,HUVEC@0.0063965,K562@0,MCF7@0.002549,NHEK@0.00918733,NHLF@0.0008155,SKNSHRA@0.002882,	2.09	0	0,0,0	0	0	3.15427129002259		0	8.2809884416102	6.784	0	11.7551481333865	7.034	chimp,human,macaque,marmoset,orangutan,	1	1	1
ENSG00000203356.2	RP11-296A18.3	ENST00000366181.2	RP11-296A18.3-001	ENST00000366181.2_2	processed_transcript	chr1	51660767	51700768	-	40001	2364	LAST	2	chr1	51660767	51663000	2233	69	3.09001	2.91878	93.0203	1	exonized	Tigger1	DNA/TcMar-Tigger	chr1	51662366	51662435	-	13.75	Primates	A549@0.003147,AG04450@0.006692,BJ@0.004109,GM12878@0,H1HESC@0.0038865,HELAS3@0.0049065,HEPG2@0.008466,HMEC@0.001731,HSMM@0.0397715,HUVEC@0.0063965,K562@0,MCF7@0.002549,NHEK@0.00918733,NHLF@0.0008155,SKNSHRA@0.002882,	2.09	0	0,0,0	0	0	3.15427129002259		0	8.2809884416102	6.784	0	11.7551481333865	7.034	chimp,human,macaque,marmoset,orangutan,	1	1	1
ENSG00000203356.2	RP11-296A18.3	ENST00000366181.2	RP11-296A18.3-001	ENST00000366181.2_2	processed_transcript	chr1	51660767	51700768	-	40001	2364	LAST	2	chr1	51660767	51663000	2233	132	5.91133	5.58376	93.0203	1	exonized	AluJr	SINE/Alu	chr1	51662438	51662570	+	16.75	Primates	A549@0.003147,AG04450@0.006692,BJ@0.004109,GM12878@0,H1HESC@0.0038865,HELAS3@0.0049065,HEPG2@0.008466,HMEC@0.001731,HSMM@0.0397715,HUVEC@0.0063965,K562@0,MCF7@0.002549,NHEK@0.00918733,NHLF@0.0008155,SKNSHRA@0.002882,	2.09	0	0,0,0	0	0	3.15427129002259		0	8.2809884416102	6.784	0	11.7551481333865	7.034	chimp,human,macaque,marmoset,orangutan,	1	1	1
ENSG00000203356.2	RP11-296A18.3	ENST00000366181.2	RP11-296A18.3-001	ENST00000366181.2_2	processed_transcript	chr1	51660767	51700768	-	40001	2364	LAST	2	chr1	51660767	51663000	2233	308	13.7931	13.0288	93.0203	1	exonized	AluSx1	SINE/Alu	chr1	51662582	51662890	+	11.14	Primates	A549@0.003147,AG04450@0.006692,BJ@0.004109,GM12878@0,H1HESC@0.0038865,HELAS3@0.0049065,HEPG2@0.008466,HMEC@0.001731,HSMM@0.0397715,HUVEC@0.0063965,K562@0,MCF7@0.002549,NHEK@0.00918733,NHLF@0.0008155,SKNSHRA@0.002882,	2.09	0	0,0,0	0	0	3.15427129002259		0	8.2809884416102	6.784	0	11.7551481333865	7.034	chimp,human,macaque,marmoset,orangutan,	1	1	1
ENSG00000203356.2	RP11-296A18.3	ENST00000366181.2	RP11-296A18.3-001	ENST00000366181.2_2	processed_transcript	chr1	51660767	51700768	-	40001	2364	LAST	2	chr1	51660767	51663000	2233	144	6.44872	6.09137	93.0203	1	PolyA	AluSp	SINE/Alu	chr1	51660739	51660911	-	9.53	Primates	A549@0.003147,AG04450@0.006692,BJ@0.004109,GM12878@0,H1HESC@0.0038865,HELAS3@0.0049065,HEPG2@0.008466,HMEC@0.001731,HSMM@0.0397715,HUVEC@0.0063965,K562@0,MCF7@0.002549,NHEK@0.00918733,NHLF@0.0008155,SKNSHRA@0.002882,	2.09	0	0,0,0	0	0	3.15427129002259		0	8.2809884416102	6.784	0	11.7551481333865	7.034	chimp,human,macaque,marmoset,orangutan,	1	1	1
ENSG00000203356.2	RP11-296A18.3	ENST00000366181.2	RP11-296A18.3-001	ENST00000366181.2_1	processed_transcript	chr1	51660767	51700768	-	40001	2364	FIRST	1	chr1	51700637	51700768	131	131	100	5.54146	93.0203	1	TSS	L2b	LINE/L2	chr1	51700637	51700769	+	32.38	Ancient	A549@0.003147,AG04450@0.006692,BJ@0.004109,GM12878@0,H1HESC@0.0038865,HELAS3@0.0049065,HEPG2@0.008466,HMEC@0.001731,HSMM@0.0397715,HUVEC@0.0063965,K562@0,MCF7@0.002549,NHEK@0.00918733,NHLF@0.0008155,SKNSHRA@0.002882,	2.09	0	0,0,0	0	0	3.15427129002259		0	8.2809884416102	6.784	0	11.7551481333865	7.034	chimp,human,macaque,marmoset,orangutan,	1	1	1
ENSG00000249736.1	RP11-83M16.5	ENST00000507298.1	RP11-83M16.5-001	ENST00000507298.1_3	lincRNA	chr5	66928094	66942617	-	14523	638	LAST	3	chr5	66928094	66928461	367	230	62.6703	36.0502	92.9467	1	SPL-5	AluYa5	SINE/Alu	chr5	66928231	66928528	-	1.34	Primates	A549@0,AG04450@0,BJ@0.0055815,GM12878@0,H1HESC@0.018353,HELAS3@0,HEPG2@0,HMEC@0,HSMM@0,HUVEC@0,K562@0,MCF7@0,NHEK@0,NHLF@0,SKNSHRA@0,	-4.99	0	0,0,1	0	0	3.17549167927383		0	3.85029896981486	0	0	21.7535480152727	0	NA	0	0	0
ENSG00000249736.1	RP11-83M16.5	ENST00000507298.1	RP11-83M16.5-001	ENST00000507298.1_3	lincRNA	chr5	66928094	66942617	-	14523	638	LAST	3	chr5	66928094	66928461	367	120	32.6975	18.8088	92.9467	1	PolyA	MER5C	DNA/hAT-Charlie	chr5	66928000	66928214	-	22.7	Ancient	A549@0,AG04450@0,BJ@0.0055815,GM12878@0,H1HESC@0.018353,HELAS3@0,HEPG2@0,HMEC@0,HSMM@0,HUVEC@0,K562@0,MCF7@0,NHEK@0,NHLF@0,SKNSHRA@0,	-4.99	0	0,0,1	0	0	3.17549167927383		0	3.85029896981486	0	0	21.7535480152727	0	NA	0	0	0
ENSG00000249736.1	RP11-83M16.5	ENST00000507298.1	RP11-83M16.5-001	ENST00000507298.1_2	lincRNA	chr5	66928094	66942617	-	14523	638	MIDDLE	2	chr5	66930135	66930223	88	88	100	13.7931	92.9467	1	Both_SPL	AluJb	SINE/Alu	chr5	66930113	66930282	+	16.49	Primates	A549@0,AG04450@0,BJ@0.0055815,GM12878@0,H1HESC@0.018353,HELAS3@0,HEPG2@0,HMEC@0,HSMM@0,HUVEC@0,K562@0,MCF7@0,NHEK@0,NHLF@0,SKNSHRA@0,	-4.99	0	0,0,1	0	0	3.17549167927383		0	3.85029896981486	0	0	21.7535480152727	0	NA	0	0	0
ENSG00000249736.1	RP11-83M16.5	ENST00000507298.1	RP11-83M16.5-001	ENST00000507298.1_1	lincRNA	chr5	66928094	66942617	-	14523	638	FIRST	1	chr5	66942434	66942617	183	155	84.6995	24.2947	92.9467	1	SPL-3	MIRc	SINE/MIR	chr5	66942387	66942589	-	29.57	Ancient	A549@0,AG04450@0,BJ@0.0055815,GM12878@0,H1HESC@0.018353,HELAS3@0,HEPG2@0,HMEC@0,HSMM@0,HUVEC@0,K562@0,MCF7@0,NHEK@0,NHLF@0,SKNSHRA@0,	-4.99	0	0,0,1	0	0	3.17549167927383		0	3.85029896981486	0	0	21.7535480152727	0	NA	0	0	0
ENSG00000265728.1	RP11-883A18.3	ENST00000579385.1	RP11-883A18.3-001	ENST00000579385.1_1	lincRNA	chr18	10594587	10604795	+	10208	850	FIRST	1	chr18	10594587	10594713	126	42	33.3333	4.94118	92.9412	1	TSS	HAL1M8	LINE/L1	chr18	10594502	10594629	+	23.18	Ancient	not in v7	not in v7	not in v7	not in v7	not in v7	not in v7	not in v7		not in v7	not in v7	not in v7	not in v7	not in v7	not in v7	not in v7	not in v7	not in v7	not in v7
ENSG00000265728.1	RP11-883A18.3	ENST00000579385.1	RP11-883A18.3-001	ENST00000579385.1_1	lincRNA	chr18	10594587	10604795	+	10208	850	FIRST	1	chr18	10594587	10594713	126	76	60.3175	8.94118	92.9412	1	SPL-3	AluJb	SINE/Alu	chr18	10594637	10594848	+	16.49	Primates	not in v7	not in v7	not in v7	not in v7	not in v7	not in v7	not in v7		not in v7	not in v7	not in v7	not in v7	not in v7	not in v7	not in v7	not in v7	not in v7	not in v7
ENSG00000265728.1	RP11-883A18.3	ENST00000579385.1	RP11-883A18.3-001	ENST00000579385.1_2	lincRNA	chr18	10594587	10604795	+	10208	850	MIDDLE	2	chr18	10595791	10595883	92	92	100	10.8235	92.9412	1	Both_SPL	FLAM_C	SINE/Alu	chr18	10595773	10595905	-	15.79	Primates	not in v7	not in v7	not in v7	not in v7	not in v7	not in v7	not in v7		not in v7	not in v7	not in v7	not in v7	not in v7	not in v7	not in v7	not in v7	not in v7	not in v7
ENSG00000265728.1	RP11-883A18.3	ENST00000579385.1	RP11-883A18.3-001	ENST00000579385.1_3	lincRNA	chr18	10594587	10604795	+	10208	850	MIDDLE	3	chr18	10598855	10599118	263	263	100	30.9412	92.9412	1	Both_SPL	Tigger17a	DNA/TcMar-Tigger	chr18	10598724	10599205	-	19.81	Ancient	not in v7	not in v7	not in v7	not in v7	not in v7	not in v7	not in v7		not in v7	not in v7	not in v7	not in v7	not in v7	not in v7	not in v7	not in v7	not in v7	not in v7
ENSG00000265728.1	RP11-883A18.3	ENST00000579385.1	RP11-883A18.3-001	ENST00000579385.1_4	lincRNA	chr18	10594587	10604795	+	10208	850	MIDDLE	4	chr18	10600993	10601310	317	317	100	37.2941	92.9412	1	Both_SPL	Harlequin-int	LTR/ERV1	chr18	10600572	10602695	-	8.27	Primates	not in v7	not in v7	not in v7	not in v7	not in v7	not in v7	not in v7		not in v7	not in v7	not in v7	not in v7	not in v7	not in v7	not in v7	not in v7	not in v7	not in v7
ENSG00000249196.2	RP11-669N7.2	ENST00000542535.1	RP11-669N7.2-003	ENST00000542535.1_1	lincRNA	chr12	129594238	129597839	+	3601	439	FIRST	1	chr12	129594238	129594302	64	64	100	14.5786	92.9385	7	TSS_SPL	THE1A	LTR/ERVL-MaLR	chr12	129594025	129594378	+	10.32	Primates	A549@0.135334,AG04450@0,BJ@0.029286,GM12878@0.16296,H1HESC@0.0048395,HELAS3@0.021967,HEPG2@0.004945,HMEC@0,HSMM@0,HUVEC@0.0898245,K562@1.88699,MCF7@0.0079345,NHEK@0,NHLF@0,SKNSHRA@0,	2.72	0	1,1,1	1	0	0		0	1.80620645978467	0	0	1.8863204559848	0	NA	0	0	0
ENSG00000249196.2	RP11-669N7.2	ENST00000542535.1	RP11-669N7.2-003	ENST00000542535.1_2	lincRNA	chr12	129594238	129597839	+	3601	439	MIDDLE	2	chr12	129595538	129595684	146	118	80.8219	26.8793	92.9385	7	SPL-3	MamRep38	DNA/hAT	chr12	129595516	129595656	-	29.08	Ancient	A549@0.135334,AG04450@0,BJ@0.029286,GM12878@0.16296,H1HESC@0.0048395,HELAS3@0.021967,HEPG2@0.004945,HMEC@0,HSMM@0,HUVEC@0.0898245,K562@1.88699,MCF7@0.0079345,NHEK@0,NHLF@0,SKNSHRA@0,	2.72	0	1,1,1	1	0	0		0	1.80620645978467	0	0	1.8863204559848	0	NA	0	0	0
ENSG00000249196.2	RP11-669N7.2	ENST00000542535.1	RP11-669N7.2-003	ENST00000542535.1_3	lincRNA	chr12	129594238	129597839	+	3601	439	LAST	3	chr12	129597610	129597839	229	226	98.69	51.4806	92.9385	7	PolyA	LOR1b	LTR/ERV1	chr12	129597613	129597917	+	17.81	Primates	A549@0.135334,AG04450@0,BJ@0.029286,GM12878@0.16296,H1HESC@0.0048395,HELAS3@0.021967,HEPG2@0.004945,HMEC@0,HSMM@0,HUVEC@0.0898245,K562@1.88699,MCF7@0.0079345,NHEK@0,NHLF@0,SKNSHRA@0,	2.72	0	1,1,1	1	0	0		0	1.80620645978467	0	0	1.8863204559848	0	NA	0	0	0
ENSG00000249196.2	RP11-669N7.2	ENST00000541320.1	RP11-669N7.2-004	ENST00000541320.1_1	lincRNA	chr12	129594240	129597839	+	3599	437	FIRST	1	chr12	129594240	129594302	62	62	100	14.1876	92.9062	7	TSS_SPL	THE1A	LTR/ERVL-MaLR	chr12	129594025	129594378	+	10.32	Primates	A549@0.135334,AG04450@0,BJ@0.029286,GM12878@0.16296,H1HESC@0.0048395,HELAS3@0.021967,HEPG2@0.004945,HMEC@0,HSMM@0,HUVEC@0.0898245,K562@1.88699,MCF7@0.0079345,NHEK@0,NHLF@0,SKNSHRA@0,	2.72	0	1,1,1	1	0	0		0	1.80620645978467	0	0	1.8863204559848	0	NA	0	0	0
ENSG00000249196.2	RP11-669N7.2	ENST00000541320.1	RP11-669N7.2-004	ENST00000541320.1_2	lincRNA	chr12	129594240	129597839	+	3599	437	MIDDLE	2	chr12	129595538	129595684	146	118	80.8219	27.0023	92.9062	7	SPL-3	MamRep38	DNA/hAT	chr12	129595516	129595656	-	29.08	Ancient	A549@0.135334,AG04450@0,BJ@0.029286,GM12878@0.16296,H1HESC@0.0048395,HELAS3@0.021967,HEPG2@0.004945,HMEC@0,HSMM@0,HUVEC@0.0898245,K562@1.88699,MCF7@0.0079345,NHEK@0,NHLF@0,SKNSHRA@0,	2.72	0	1,1,1	1	0	0		0	1.80620645978467	0	0	1.8863204559848	0	NA	0	0	0
ENSG00000249196.2	RP11-669N7.2	ENST00000541320.1	RP11-669N7.2-004	ENST00000541320.1_3	lincRNA	chr12	129594240	129597839	+	3599	437	LAST	3	chr12	129597610	129597839	229	226	98.69	51.7162	92.9062	7	PolyA	LOR1b	LTR/ERV1	chr12	129597613	129597917	+	17.81	Primates	A549@0.135334,AG04450@0,BJ@0.029286,GM12878@0.16296,H1HESC@0.0048395,HELAS3@0.021967,HEPG2@0.004945,HMEC@0,HSMM@0,HUVEC@0.0898245,K562@1.88699,MCF7@0.0079345,NHEK@0,NHLF@0,SKNSHRA@0,	2.72	0	1,1,1	1	0	0		0	1.80620645978467	0	0	1.8863204559848	0	NA	0	0	0
ENSG00000257894.1	RP1-78O14.1	ENST00000550268.1	RP1-78O14.1-003	ENST00000550268.1_2	lincRNA	chr12	79786697	79849240	-	62543	1153	LAST	2	chr12	79786697	79787705	1008	926	91.8651	80.3122	92.8881	3	PolyA	L1PA6	LINE/L1	chr12	79786584	79787623	-	7.33	Primates	not in v7	not in v7	not in v7	not in v7	not in v7	not in v7	not in v7		not in v7	not in v7	not in v7	not in v7	not in v7	not in v7	not in v7	not in v7	not in v7	not in v7
ENSG00000257894.1	RP1-78O14.1	ENST00000550268.1	RP1-78O14.1-003	ENST00000550268.1_1	lincRNA	chr12	79786697	79849240	-	62543	1153	FIRST	1	chr12	79849095	79849240	145	145	100	12.5759	92.8881	3	TSS_SPL	MLT1K	LTR/ERVL-MaLR	chr12	79849063	79849463	-	29.25	Ancient	not in v7	not in v7	not in v7	not in v7	not in v7	not in v7	not in v7		not in v7	not in v7	not in v7	not in v7	not in v7	not in v7	not in v7	not in v7	not in v7	not in v7
ENSG00000261783.1	RP11-252K23.2	ENST00000561956.1	RP11-252K23.2-001	ENST00000561956.1_2	processed_transcript	chr16	75413716	75415158	-	1442	372	LAST	2	chr16	75413716	75414032	316	277	87.6582	74.4624	92.7419	1	SPL-3	AluSz	SINE/Alu	chr16	75413755	75414056	+	12.11	Primates	not in v7	not in v7	not in v7	not in v7	not in v7	not in v7	not in v7		not in v7	not in v7	not in v7	not in v7	not in v7	not in v7	not in v7	not in v7	not in v7	not in v7
ENSG00000261783.1	RP11-252K23.2	ENST00000561956.1	RP11-252K23.2-001	ENST00000561956.1_2	processed_transcript	chr16	75413716	75415158	-	1442	372	LAST	2	chr16	75413716	75414032	316	12	3.79747	3.22581	92.7419	1	PolyA	L1MD1	LINE/L1	chr16	75413473	75413728	+	19.43	Ancient	not in v7	not in v7	not in v7	not in v7	not in v7	not in v7	not in v7		not in v7	not in v7	not in v7	not in v7	not in v7	not in v7	not in v7	not in v7	not in v7	not in v7
ENSG00000261783.1	RP11-252K23.2	ENST00000561956.1	RP11-252K23.2-001	ENST00000561956.1_1	processed_transcript	chr16	75413716	75415158	-	1442	372	FIRST	1	chr16	75415102	75415158	56	56	100	15.0538	92.7419	1	TSS_SPL	AluJr	SINE/Alu	chr16	75415080	75415210	+	16.75	Primates	not in v7	not in v7	not in v7	not in v7	not in v7	not in v7	not in v7		not in v7	not in v7	not in v7	not in v7	not in v7	not in v7	not in v7	not in v7	not in v7	not in v7
ENSG00000227045.1	RP11-98D18.1	ENST00000457548.1	RP11-98D18.1-001	ENST00000457548.1_1	antisense	chr1	151673502	151680862	+	7360	384	FIRST	1	chr1	151673502	151673614	112	112	100	29.1667	92.7083	1	TSS_SPL	L2a	LINE/L2	chr1	151673480	151673781	-	29.37	Ancient	A549@0.0329535,AG04450@0.01416,BJ@0,GM12878@0.0190245,H1HESC@0.0064105,HELAS3@0.01211,HEPG2@0,HMEC@0.010608,HSMM@0,HUVEC@0,K562@0.0060155,MCF7@0.041904,NHEK@0.0167083,NHLF@0,SKNSHRA@0.023552,	6.12	0	0,1,1	0	0	170.663320906223		0	182.830800114712	0	0	181.350587897907	0	chimp,dog,elephant,horse,human,macaque,marmoset,orangutan,panda,	1	1	1
ENSG00000227045.1	RP11-98D18.1	ENST00000457548.1	RP11-98D18.1-001	ENST00000457548.1_2	antisense	chr1	151673502	151680862	+	7360	384	LAST	2	chr1	151680590	151680862	272	88	32.3529	22.9167	92.7083	1	SPL-5	MIRc	SINE/MIR	chr1	151680510	151680678	+	29.57	Ancient	A549@0.0329535,AG04450@0.01416,BJ@0,GM12878@0.0190245,H1HESC@0.0064105,HELAS3@0.01211,HEPG2@0,HMEC@0.010608,HSMM@0,HUVEC@0,K562@0.0060155,MCF7@0.041904,NHEK@0.0167083,NHLF@0,SKNSHRA@0.023552,	6.12	0	0,1,1	0	0	170.663320906223		0	182.830800114712	0	0	181.350587897907	0	chimp,dog,elephant,horse,human,macaque,marmoset,orangutan,panda,	1	1	1
ENSG00000227045.1	RP11-98D18.1	ENST00000457548.1	RP11-98D18.1-001	ENST00000457548.1_2	antisense	chr1	151673502	151680862	+	7360	384	LAST	2	chr1	151680590	151680862	272	156	57.3529	40.625	92.7083	1	exonized	Tigger19a	DNA/TcMar-Tigger	chr1	151680703	151680859	+	31.56	Ancient	A549@0.0329535,AG04450@0.01416,BJ@0,GM12878@0.0190245,H1HESC@0.0064105,HELAS3@0.01211,HEPG2@0,HMEC@0.010608,HSMM@0,HUVEC@0,K562@0.0060155,MCF7@0.041904,NHEK@0.0167083,NHLF@0,SKNSHRA@0.023552,	6.12	0	0,1,1	0	0	170.663320906223		0	182.830800114712	0	0	181.350587897907	0	chimp,dog,elephant,horse,human,macaque,marmoset,orangutan,panda,	1	1	1
ENSG00000260581.1	CTB-113P19.4	ENST00000564471.1	CTB-113P19.4-001	ENST00000564471.1_1	antisense	chr5	151031836	151035010	+	3174	1565	FIRST	1	chr5	151031836	151031986	150	90	60	5.7508	92.6518	1	TSS	MER20B	DNA/hAT-Charlie	chr5	151031822	151031926	+	26.54	Ancient	not in v7	not in v7	not in v7	not in v7	not in v7	not in v7	not in v7		not in v7	not in v7	not in v7	not in v7	not in v7	not in v7	not in v7	not in v7	not in v7	not in v7
ENSG00000260581.1	CTB-113P19.4	ENST00000564471.1	CTB-113P19.4-001	ENST00000564471.1_2	antisense	chr5	151031836	151035010	+	3174	1565	LAST	2	chr5	151033595	151035010	1415	407	28.7633	26.0064	92.6518	1	exonized	L1ME3F	LINE/L1	chr5	151033622	151034029	+	26.98	Ancient	not in v7	not in v7	not in v7	not in v7	not in v7	not in v7	not in v7		not in v7	not in v7	not in v7	not in v7	not in v7	not in v7	not in v7	not in v7	not in v7	not in v7
ENSG00000260581.1	CTB-113P19.4	ENST00000564471.1	CTB-113P19.4-001	ENST00000564471.1_2	antisense	chr5	151031836	151035010	+	3174	1565	LAST	2	chr5	151033595	151035010	1415	409	28.9046	26.1342	92.6518	1	exonized	LTR33A_	LTR/ERVL	chr5	151034036	151034445	+	27.98	Ancient	not in v7	not in v7	not in v7	not in v7	not in v7	not in v7	not in v7		not in v7	not in v7	not in v7	not in v7	not in v7	not in v7	not in v7	not in v7	not in v7	not in v7
ENSG00000260581.1	CTB-113P19.4	ENST00000564471.1	CTB-113P19.4-001	ENST00000564471.1_2	antisense	chr5	151031836	151035010	+	3174	1565	LAST	2	chr5	151033595	151035010	1415	544	38.4452	34.7604	92.6518	1	exonized	L1MD2	LINE/L1	chr5	151034453	151034997	+	21.81	Ancient	not in v7	not in v7	not in v7	not in v7	not in v7	not in v7	not in v7		not in v7	not in v7	not in v7	not in v7	not in v7	not in v7	not in v7	not in v7	not in v7	not in v7
ENSG00000261184.1	RP11-196O2.1	ENST00000570271.1	RP11-196O2.1-001	ENST00000570271.1_2	sense_overlapping	chr7	36134898	36140263	+	5365	1753	LAST	2	chr7	36138598	36140263	1665	1420	85.2853	81.004	92.6412	2	SPL-5	L1MEf	LINE/L1	chr7	36138216	36140018	+	26.28	Ancient	not in v7	not in v7	not in v7	not in v7	not in v7	not in v7	not in v7		not in v7	not in v7	not in v7	not in v7	not in v7	not in v7	not in v7	not in v7	not in v7	not in v7
ENSG00000261184.1	RP11-196O2.1	ENST00000570271.1	RP11-196O2.1-001	ENST00000570271.1_2	sense_overlapping	chr7	36134898	36140263	+	5365	1753	LAST	2	chr7	36138598	36140263	1665	204	12.2523	11.6372	92.6412	2	exonized	L1ME1	LINE/L1	chr7	36140052	36140256	+	24.03	Ancient	not in v7	not in v7	not in v7	not in v7	not in v7	not in v7	not in v7		not in v7	not in v7	not in v7	not in v7	not in v7	not in v7	not in v7	not in v7	not in v7	not in v7
ENSG00000247317.3	RP11-273G15.2	ENST00000518024.1	RP11-273G15.2-005	ENST00000518024.1_2	processed_transcript	chr8	144076293	144093994	-	17701	873	LAST	2	chr8	144076293	144077074	781	461	59.0269	52.8064	92.5544	5	SPL-5	MER41-int	LTR/ERV1	chr8	144076613	144077245	-	13.47	Primates	A549@0.183196,AG04450@0.221606,BJ@0.857475,GM12878@0.25178,H1HESC@0.152035,HELAS3@0.3034,HEPG2@0.282355,HMEC@0.065975,HSMM@0.007293,HUVEC@0.0208435,K562@0.319373,MCF7@0.373607,NHEK@0.182685,NHLF@0.599948,SKNSHRA@0.579793,	0.68	0	0,0,1	0	0	27.3001901818614		0	48.512421252823	0	19.8121420389462	63.1547604897183	0	chimp,human,orangutan,	1	1	1
ENSG00000247317.3	RP11-273G15.2	ENST00000518024.1	RP11-273G15.2-005	ENST00000518024.1_2	processed_transcript	chr8	144076293	144093994	-	17701	873	LAST	2	chr8	144076293	144077074	781	226	28.9373	25.8877	92.5544	5	exonized	AluSz	SINE/Alu	chr8	144076377	144076603	-	12.11	Primates	A549@0.183196,AG04450@0.221606,BJ@0.857475,GM12878@0.25178,H1HESC@0.152035,HELAS3@0.3034,HEPG2@0.282355,HMEC@0.065975,HSMM@0.007293,HUVEC@0.0208435,K562@0.319373,MCF7@0.373607,NHEK@0.182685,NHLF@0.599948,SKNSHRA@0.579793,	0.68	0	0,0,1	0	0	27.3001901818614		0	48.512421252823	0	19.8121420389462	63.1547604897183	0	chimp,human,orangutan,	1	1	1
ENSG00000247317.3	RP11-273G15.2	ENST00000518024.1	RP11-273G15.2-005	ENST00000518024.1_2	processed_transcript	chr8	144076293	144093994	-	17701	873	LAST	2	chr8	144076293	144077074	781	83	10.6274	9.50745	92.5544	5	PolyA	LTR8A	LTR/ERV1	chr8	144075894	144076376	-	16.51	Primates	A549@0.183196,AG04450@0.221606,BJ@0.857475,GM12878@0.25178,H1HESC@0.152035,HELAS3@0.3034,HEPG2@0.282355,HMEC@0.065975,HSMM@0.007293,HUVEC@0.0208435,K562@0.319373,MCF7@0.373607,NHEK@0.182685,NHLF@0.599948,SKNSHRA@0.579793,	0.68	0	0,0,1	0	0	27.3001901818614		0	48.512421252823	0	19.8121420389462	63.1547604897183	0	chimp,human,orangutan,	1	1	1
ENSG00000247317.3	RP11-273G15.2	ENST00000518024.1	RP11-273G15.2-005	ENST00000518024.1_1	processed_transcript	chr8	144076293	144093994	-	17701	873	FIRST	1	chr8	144093902	144093994	92	38	41.3043	4.35281	92.5544	5	TSS	MER4CL34	LTR/ERV1	chr8	144093956	144094133	+	17.12	Primates	A549@0.183196,AG04450@0.221606,BJ@0.857475,GM12878@0.25178,H1HESC@0.152035,HELAS3@0.3034,HEPG2@0.282355,HMEC@0.065975,HSMM@0.007293,HUVEC@0.0208435,K562@0.319373,MCF7@0.373607,NHEK@0.182685,NHLF@0.599948,SKNSHRA@0.579793,	0.68	0	0,0,1	0	0	27.3001901818614		0	48.512421252823	0	19.8121420389462	63.1547604897183	0	chimp,human,orangutan,	1	1	1
ENSG00000229404.1	RP11-124L5.7	ENST00000437892.1	RP11-124L5.7-002	ENST00000437892.1_1	processed_transcript	chr10	86039747	86048751	+	9004	671	FIRST	1	chr10	86039747	86039821	74	74	100	11.0283	92.5484	2	TSS_SPL	L1PA2	LINE/L1	chr10	86039724	86045762	+	2.29	Primates	A549@0.66063,AG04450@0,BJ@0.006134,GM12878@0.004339,H1HESC@0.353507,HELAS3@0.02021,HEPG2@0.0639635,HMEC@0,HSMM@0,HUVEC@0,K562@0.276769,MCF7@0.814894,NHEK@0,NHLF@0,SKNSHRA@0,	-1.37	0	0,0,0	0	0	0		0	0	0	0	0	0	chimp,human,macaque,marmoset,orangutan,	1	1	1
ENSG00000229404.1	RP11-124L5.7	ENST00000437892.1	RP11-124L5.7-002	ENST00000437892.1_2	processed_transcript	chr10	86039747	86048751	+	9004	671	MIDDLE	2	chr10	86047980	86048176	196	196	100	29.2101	92.5484	2	Both_SPL	MLT2F	LTR/ERVL	chr10	86047904	86048535	+	27.09	Ancient	A549@0.66063,AG04450@0,BJ@0.006134,GM12878@0.004339,H1HESC@0.353507,HELAS3@0.02021,HEPG2@0.0639635,HMEC@0,HSMM@0,HUVEC@0,K562@0.276769,MCF7@0.814894,NHEK@0,NHLF@0,SKNSHRA@0,	-1.37	0	0,0,0	0	0	0		0	0	0	0	0	0	chimp,human,macaque,marmoset,orangutan,	1	1	1
ENSG00000229404.1	RP11-124L5.7	ENST00000437892.1	RP11-124L5.7-002	ENST00000437892.1_3	processed_transcript	chr10	86039747	86048751	+	9004	671	LAST	3	chr10	86048350	86048751	401	185	46.1347	27.5708	92.5484	2	SPL-5	MLT2F	LTR/ERVL	chr10	86047904	86048535	+	27.09	Ancient	A549@0.66063,AG04450@0,BJ@0.006134,GM12878@0.004339,H1HESC@0.353507,HELAS3@0.02021,HEPG2@0.0639635,HMEC@0,HSMM@0,HUVEC@0,K562@0.276769,MCF7@0.814894,NHEK@0,NHLF@0,SKNSHRA@0,	-1.37	0	0,0,0	0	0	0		0	0	0	0	0	0	chimp,human,macaque,marmoset,orangutan,	1	1	1
ENSG00000229404.1	RP11-124L5.7	ENST00000437892.1	RP11-124L5.7-002	ENST00000437892.1_3	processed_transcript	chr10	86039747	86048751	+	9004	671	LAST	3	chr10	86048350	86048751	401	166	41.3965	24.7392	92.5484	2	PolyA	L3b	LINE/CR1	chr10	86048585	86048828	-	32.67	Ancient	A549@0.66063,AG04450@0,BJ@0.006134,GM12878@0.004339,H1HESC@0.353507,HELAS3@0.02021,HEPG2@0.0639635,HMEC@0,HSMM@0,HUVEC@0,K562@0.276769,MCF7@0.814894,NHEK@0,NHLF@0,SKNSHRA@0,	-1.37	0	0,0,0	0	0	0		0	0	0	0	0	0	chimp,human,macaque,marmoset,orangutan,	1	1	1
ENSG00000234394.1	RP11-561O23.5	ENST00000429953.1	RP11-561O23.5-001	ENST00000429953.1_1	lincRNA	chr9	70943400	70945344	+	1944	576	FIRST	1	chr9	70943400	70943606	206	11	5.33981	1.90972	92.5347	2	TSS	MER94	DNA/hAT-Blackjack	chr9	70943290	70943411	-	25.4	Ancient	A549@0,AG04450@0,BJ@0,GM12878@0,H1HESC@0,HELAS3@0,HEPG2@0,HMEC@0,HSMM@0.0035535,HUVEC@0,K562@0.021035,MCF7@0.0066645,NHEK@0,NHLF@0,SKNSHRA@0,	-2.65	0	0,0,0	0	0	28.658357771261		0	13.6774193548387	0	0	14.5205278592375	0	chimp,human,orangutan,	1	1	1
ENSG00000234394.1	RP11-561O23.5	ENST00000429953.1	RP11-561O23.5-001	ENST00000429953.1_1	lincRNA	chr9	70943400	70945344	+	1944	576	FIRST	1	chr9	70943400	70943606	206	152	73.7864	26.3889	92.5347	2	SPL-5	L2c	LINE/L2	chr9	70943454	70943877	-	32.46	Ancient	A549@0,AG04450@0,BJ@0,GM12878@0,H1HESC@0,HELAS3@0,HEPG2@0,HMEC@0,HSMM@0.0035535,HUVEC@0,K562@0.021035,MCF7@0.0066645,NHEK@0,NHLF@0,SKNSHRA@0,	-2.65	0	0,0,0	0	0	28.658357771261		0	13.6774193548387	0	0	14.5205278592375	0	chimp,human,orangutan,	1	1	1
ENSG00000234394.1	RP11-561O23.5	ENST00000429953.1	RP11-561O23.5-001	ENST00000429953.1_2	lincRNA	chr9	70943400	70945344	+	1944	576	MIDDLE	2	chr9	70943805	70943873	68	68	100	11.8056	92.5347	2	Both_SPL	L2c	LINE/L2	chr9	70943454	70943877	-	32.46	Ancient	A549@0,AG04450@0,BJ@0,GM12878@0,H1HESC@0,HELAS3@0,HEPG2@0,HMEC@0,HSMM@0.0035535,HUVEC@0,K562@0.021035,MCF7@0.0066645,NHEK@0,NHLF@0,SKNSHRA@0,	-2.65	0	0,0,0	0	0	28.658357771261		0	13.6774193548387	0	0	14.5205278592375	0	chimp,human,orangutan,	1	1	1
ENSG00000234394.1	RP11-561O23.5	ENST00000429953.1	RP11-561O23.5-001	ENST00000429953.1_3	lincRNA	chr9	70943400	70945344	+	1944	576	LAST	3	chr9	70945042	70945344	302	302	100	52.4306	92.5347	2	PolyA_SPL	MLT1C	LTR/ERVL-MaLR	chr9	70944959	70945381	-	21.68	Ancient	A549@0,AG04450@0,BJ@0,GM12878@0,H1HESC@0,HELAS3@0,HEPG2@0,HMEC@0,HSMM@0.0035535,HUVEC@0,K562@0.021035,MCF7@0.0066645,NHEK@0,NHLF@0,SKNSHRA@0,	-2.65	0	0,0,0	0	0	28.658357771261		0	13.6774193548387	0	0	14.5205278592375	0	chimp,human,orangutan,	1	1	1
ENSG00000232188.1	RP11-312J18.6	ENST00000427339.1	RP11-312J18.6-001	ENST00000427339.1_2	lincRNA	chr1	160901529	160904170	-	2641	573	LAST	2	chr1	160901529	160901967	438	206	47.032	35.9511	92.4956	1	SPL-5	MLT1H1	LTR/ERVL-MaLR	chr1	160901761	160902094	-	27.43	Ancient	A549@0.131711,AG04450@0,BJ@0,GM12878@0,H1HESC@0.0072155,HELAS3@0,HEPG2@0,HMEC@0,HSMM@0.007929,HUVEC@0,K562@0,MCF7@0,NHEK@0.006888,NHLF@0,SKNSHRA@0,	2.37	0	0,0,0	0	0	0		0	0	0	0	0	0	NA	0	0	0
ENSG00000232188.1	RP11-312J18.6	ENST00000427339.1	RP11-312J18.6-001	ENST00000427339.1_2	lincRNA	chr1	160901529	160904170	-	2641	573	LAST	2	chr1	160901529	160901967	438	189	43.1507	32.9843	92.4956	1	PolyA	MER77B	LTR/ERVL	chr1	160901279	160901718	-	23.11	Ancient	A549@0.131711,AG04450@0,BJ@0,GM12878@0,H1HESC@0.0072155,HELAS3@0,HEPG2@0,HMEC@0,HSMM@0.007929,HUVEC@0,K562@0,MCF7@0,NHEK@0.006888,NHLF@0,SKNSHRA@0,	2.37	0	0,0,0	0	0	0		0	0	0	0	0	0	NA	0	0	0
ENSG00000232188.1	RP11-312J18.6	ENST00000427339.1	RP11-312J18.6-001	ENST00000427339.1_1	lincRNA	chr1	160901529	160904170	-	2641	573	FIRST	1	chr1	160904035	160904170	135	135	100	23.5602	92.4956	1	TSS_SPL	ERVL-E-int	LTR/ERVL	chr1	160903980	160904193	+	30.69	Ancient	A549@0.131711,AG04450@0,BJ@0,GM12878@0,H1HESC@0.0072155,HELAS3@0,HEPG2@0,HMEC@0,HSMM@0.007929,HUVEC@0,K562@0,MCF7@0,NHEK@0.006888,NHLF@0,SKNSHRA@0,	2.37	0	0,0,0	0	0	0		0	0	0	0	0	0	NA	0	0	0
ENSG00000237870.2	AC073130.1	ENST00000457033.1	AC073130.1-001	ENST00000457033.1_3	lincRNA	chr7	115915660	115926718	-	11058	1955	LAST	3	chr7	115915660	115917486	1826	41	2.24535	2.09719	92.4808	4	SPL-3	L1PA15	LINE/L1	chr7	115917445	115917670	+	15.22	Primates	A549@0.409489,AG04450@0.181644,BJ@0.097038,GM12878@0.0218665,H1HESC@0,HELAS3@0.0023875,HEPG2@0,HMEC@0.021753,HSMM@0.07875,HUVEC@5.14126,K562@0.0470455,MCF7@0.075284,NHEK@0.0720723,NHLF@0.156191,SKNSHRA@0.0426115,	-3.08	1	0,0,1	0	0	0		0	6.04505989669194	0	0	7.2277173315749	0	chimp,human,macaque,marmoset,orangutan,	1	1	1
ENSG00000237870.2	AC073130.1	ENST00000457033.1	AC073130.1-001	ENST00000457033.1_3	lincRNA	chr7	115915660	115926718	-	11058	1955	LAST	3	chr7	115915660	115917486	1826	217	11.8839	11.0997	92.4808	4	exonized	L2	LINE/L2	chr7	115915717	115915934	-	32.38	Ancient	A549@0.409489,AG04450@0.181644,BJ@0.097038,GM12878@0.0218665,H1HESC@0,HELAS3@0.0023875,HEPG2@0,HMEC@0.021753,HSMM@0.07875,HUVEC@5.14126,K562@0.0470455,MCF7@0.075284,NHEK@0.0720723,NHLF@0.156191,SKNSHRA@0.0426115,	-3.08	1	0,0,1	0	0	0		0	6.04505989669194	0	0	7.2277173315749	0	chimp,human,macaque,marmoset,orangutan,	1	1	1
ENSG00000237870.2	AC073130.1	ENST00000457033.1	AC073130.1-001	ENST00000457033.1_3	lincRNA	chr7	115915660	115926718	-	11058	1955	LAST	3	chr7	115915660	115917486	1826	1456	79.7371	74.4757	92.4808	4	exonized	L1PA14	LINE/L1	chr7	115915951	115917407	-	12.43	Primates	A549@0.409489,AG04450@0.181644,BJ@0.097038,GM12878@0.0218665,H1HESC@0,HELAS3@0.0023875,HEPG2@0,HMEC@0.021753,HSMM@0.07875,HUVEC@5.14126,K562@0.0470455,MCF7@0.075284,NHEK@0.0720723,NHLF@0.156191,SKNSHRA@0.0426115,	-3.08	1	0,0,1	0	0	0		0	6.04505989669194	0	0	7.2277173315749	0	chimp,human,macaque,marmoset,orangutan,	1	1	1
ENSG00000237870.2	AC073130.1	ENST00000457033.1	AC073130.1-001	ENST00000457033.1_3	lincRNA	chr7	115915660	115926718	-	11058	1955	LAST	3	chr7	115915660	115917486	1826	48	2.6287	2.45524	92.4808	4	exonized	L1PA14	LINE/L1	chr7	115917409	115917457	-	12.43	Primates	A549@0.409489,AG04450@0.181644,BJ@0.097038,GM12878@0.0218665,H1HESC@0,HELAS3@0.0023875,HEPG2@0,HMEC@0.021753,HSMM@0.07875,HUVEC@5.14126,K562@0.0470455,MCF7@0.075284,NHEK@0.0720723,NHLF@0.156191,SKNSHRA@0.0426115,	-3.08	1	0,0,1	0	0	0		0	6.04505989669194	0	0	7.2277173315749	0	chimp,human,macaque,marmoset,orangutan,	1	1	1
ENSG00000237870.2	AC073130.1	ENST00000457033.1	AC073130.1-001	ENST00000457033.1_1	lincRNA	chr7	115915660	115926718	-	11058	1955	FIRST	1	chr7	115926672	115926718	46	46	100	2.35294	92.4808	4	TSS_SPL	HAL1b	LINE/L1	chr7	115926401	115926882	-	28.23	Ancient	A549@0.409489,AG04450@0.181644,BJ@0.097038,GM12878@0.0218665,H1HESC@0,HELAS3@0.0023875,HEPG2@0,HMEC@0.021753,HSMM@0.07875,HUVEC@5.14126,K562@0.0470455,MCF7@0.075284,NHEK@0.0720723,NHLF@0.156191,SKNSHRA@0.0426115,	-3.08	1	0,0,1	0	0	0		0	6.04505989669194	0	0	7.2277173315749	0	chimp,human,macaque,marmoset,orangutan,	1	1	1
ENSG00000261729.1	GS1-204I12.4	ENST00000569292.1	GS1-204I12.4-001	ENST00000569292.1_1	lincRNA	chr1	185624134	185626300	+	2166	899	FIRST	1	chr1	185624134	185624342	208	142	68.2692	15.7953	92.436	1	SPL-5	MER5B	DNA/hAT-Charlie	chr1	185624200	185624366	-	26.08	Ancient	not in v7	not in v7	not in v7	not in v7	not in v7	not in v7	not in v7		not in v7	not in v7	not in v7	not in v7	not in v7	not in v7	not in v7	not in v7	not in v7	not in v7
ENSG00000261729.1	GS1-204I12.4	ENST00000569292.1	GS1-204I12.4-001	ENST00000569292.1_2	lincRNA	chr1	185624134	185626300	+	2166	899	LAST	2	chr1	185625609	185626300	691	20	2.89436	2.22469	92.436	1	SPL-5	LTR37A	LTR/ERV1	chr1	185625412	185625629	+	21.4	Ancient	not in v7	not in v7	not in v7	not in v7	not in v7	not in v7	not in v7		not in v7	not in v7	not in v7	not in v7	not in v7	not in v7	not in v7	not in v7	not in v7	not in v7
ENSG00000261729.1	GS1-204I12.4	ENST00000569292.1	GS1-204I12.4-001	ENST00000569292.1_2	lincRNA	chr1	185624134	185626300	+	2166	899	LAST	2	chr1	185625609	185626300	691	555	80.3184	61.7353	92.436	1	exonized	MER77	LTR/ERVL	chr1	185625630	185626185	-	22.95	Ancient	not in v7	not in v7	not in v7	not in v7	not in v7	not in v7	not in v7		not in v7	not in v7	not in v7	not in v7	not in v7	not in v7	not in v7	not in v7	not in v7	not in v7
ENSG00000261729.1	GS1-204I12.4	ENST00000569292.1	GS1-204I12.4-001	ENST00000569292.1_2	lincRNA	chr1	185624134	185626300	+	2166	899	LAST	2	chr1	185625609	185626300	691	114	16.4978	12.6808	92.436	1	PolyA	LTR37A	LTR/ERV1	chr1	185626186	185626335	+	21.4	Ancient	not in v7	not in v7	not in v7	not in v7	not in v7	not in v7	not in v7		not in v7	not in v7	not in v7	not in v7	not in v7	not in v7	not in v7	not in v7	not in v7	not in v7
ENSG00000237184.1	AC091199.1	ENST00000420946.1	AC091199.1-001	ENST00000420946.1_3	lincRNA	chr17	36158869	36162759	-	3890	475	LAST	3	chr17	36158869	36158936	67	49	73.1343	10.3158	92.4211	1	SPL-3	L1PA17	LINE/L1	chr17	36158887	36159213	+	16.76	Primates	A549@0,AG04450@0,BJ@0,GM12878@0.0253035,H1HESC@0,HELAS3@0,HEPG2@0,HMEC@0,HSMM@0,HUVEC@0,K562@0,MCF7@0,NHEK@0,NHLF@0,SKNSHRA@0,	0.93	0	0,0,0	0	0	28.0401641747288		0	22.5537965406039	0	0	29.2870126062738	0	NA	0	0	0
ENSG00000237184.1	AC091199.1	ENST00000420946.1	AC091199.1-001	ENST00000420946.1_3	lincRNA	chr17	36158869	36162759	-	3890	475	LAST	3	chr17	36158869	36158936	67	17	25.3731	3.57895	92.4211	1	PolyA	Arthur1	DNA/hAT-Tip100	chr17	36158669	36158886	-	23.75	Ancient	A549@0,AG04450@0,BJ@0,GM12878@0.0253035,H1HESC@0,HELAS3@0,HEPG2@0,HMEC@0,HSMM@0,HUVEC@0,K562@0,MCF7@0,NHEK@0,NHLF@0,SKNSHRA@0,	0.93	0	0,0,0	0	0	28.0401641747288		0	22.5537965406039	0	0	29.2870126062738	0	NA	0	0	0
ENSG00000237184.1	AC091199.1	ENST00000420946.1	AC091199.1-001	ENST00000420946.1_2	lincRNA	chr17	36158869	36162759	-	3890	475	MIDDLE	2	chr17	36162072	36162298	226	217	96.0177	45.6842	92.4211	1	SPL-3	MLT1L	LTR/ERVL-MaLR	chr17	36162042	36162289	-	28.7	Ancient	A549@0,AG04450@0,BJ@0,GM12878@0.0253035,H1HESC@0,HELAS3@0,HEPG2@0,HMEC@0,HSMM@0,HUVEC@0,K562@0,MCF7@0,NHEK@0,NHLF@0,SKNSHRA@0,	0.93	0	0,0,0	0	0	28.0401641747288		0	22.5537965406039	0	0	29.2870126062738	0	NA	0	0	0
ENSG00000237184.1	AC091199.1	ENST00000420946.1	AC091199.1-001	ENST00000420946.1_1	lincRNA	chr17	36158869	36162759	-	3890	475	FIRST	1	chr17	36162577	36162759	182	156	85.7143	32.8421	92.4211	1	TSS	MLT1K-int	LTR/ERVL-MaLR	chr17	36162603	36163417	-	31.51	Ancient	A549@0,AG04450@0,BJ@0,GM12878@0.0253035,H1HESC@0,HELAS3@0,HEPG2@0,HMEC@0,HSMM@0,HUVEC@0,K562@0,MCF7@0,NHEK@0,NHLF@0,SKNSHRA@0,	0.93	0	0,0,0	0	0	28.0401641747288		0	22.5537965406039	0	0	29.2870126062738	0	NA	0	0	0
ENSG00000254983.1	RP11-573E11.2	ENST00000526616.1	RP11-573E11.2-001	ENST00000526616.1_1	sense_intronic	chr11	12325080	12329763	+	4683	382	FIRST	1	chr11	12325080	12325347	267	73	27.3408	19.1099	92.4084	1	TSS	Charlie5	DNA/hAT-Charlie	chr11	12324866	12325153	+	19.06	Ancient	A549@0,AG04450@0,BJ@0,GM12878@0,H1HESC@0,HELAS3@0,HEPG2@0,HMEC@2.19513,HSMM@0,HUVEC@0,K562@0,MCF7@0,NHEK@0.155897,NHLF@0,SKNSHRA@0,	-15.01	0	0,0,0	0	0	0		29.8638743455497	0	0	45.3507853403141	3.38636892300535	42.6	NA	0	0	0
ENSG00000254983.1	RP11-573E11.2	ENST00000526616.1	RP11-573E11.2-001	ENST00000526616.1_1	sense_intronic	chr11	12325080	12329763	+	4683	382	FIRST	1	chr11	12325080	12325347	267	12	4.49438	3.14136	92.4084	1	SPL-3	AluJo	SINE/Alu	chr11	12325335	12325600	+	16.42	Primates	A549@0,AG04450@0,BJ@0,GM12878@0,H1HESC@0,HELAS3@0,HEPG2@0,HMEC@2.19513,HSMM@0,HUVEC@0,K562@0,MCF7@0,NHEK@0.155897,NHLF@0,SKNSHRA@0,	-15.01	0	0,0,0	0	0	0		29.8638743455497	0	0	45.3507853403141	3.38636892300535	42.6	NA	0	0	0
ENSG00000254983.1	RP11-573E11.2	ENST00000526616.1	RP11-573E11.2-001	ENST00000526616.1_1	sense_intronic	chr11	12325080	12329763	+	4683	382	FIRST	1	chr11	12325080	12325347	267	154	57.6779	40.3141	92.4084	1	exonized	L1M5	LINE/L1	chr11	12325180	12325334	-	28.23	Ancient	A549@0,AG04450@0,BJ@0,GM12878@0,H1HESC@0,HELAS3@0,HEPG2@0,HMEC@2.19513,HSMM@0,HUVEC@0,K562@0,MCF7@0,NHEK@0.155897,NHLF@0,SKNSHRA@0,	-15.01	0	0,0,0	0	0	0		29.8638743455497	0	0	45.3507853403141	3.38636892300535	42.6	NA	0	0	0
ENSG00000254983.1	RP11-573E11.2	ENST00000526616.1	RP11-573E11.2-001	ENST00000526616.1_2	sense_intronic	chr11	12325080	12329763	+	4683	382	LAST	2	chr11	12329648	12329763	115	87	75.6522	22.7749	92.4084	1	SPL-3	AluJo	SINE/Alu	chr11	12329425	12329735	-	16.42	Primates	A549@0,AG04450@0,BJ@0,GM12878@0,H1HESC@0,HELAS3@0,HEPG2@0,HMEC@2.19513,HSMM@0,HUVEC@0,K562@0,MCF7@0,NHEK@0.155897,NHLF@0,SKNSHRA@0,	-15.01	0	0,0,0	0	0	0		29.8638743455497	0	0	45.3507853403141	3.38636892300535	42.6	NA	0	0	0
ENSG00000254983.1	RP11-573E11.2	ENST00000526616.1	RP11-573E11.2-001	ENST00000526616.1_2	sense_intronic	chr11	12325080	12329763	+	4683	382	LAST	2	chr11	12329648	12329763	115	27	23.4783	7.06806	92.4084	1	PolyA	L1ME1	LINE/L1	chr11	12329736	12330569	-	24.03	Ancient	A549@0,AG04450@0,BJ@0,GM12878@0,H1HESC@0,HELAS3@0,HEPG2@0,HMEC@2.19513,HSMM@0,HUVEC@0,K562@0,MCF7@0,NHEK@0.155897,NHLF@0,SKNSHRA@0,	-15.01	0	0,0,0	0	0	0		29.8638743455497	0	0	45.3507853403141	3.38636892300535	42.6	NA	0	0	0
ENSG00000225107.1	AC092484.1	ENST00000420548.1	AC092484.1-001	ENST00000420548.1_4	lincRNA	chr2	146326862	146345592	-	18730	829	LAST	4	chr2	146326862	146327469	607	607	100	73.2207	92.4005	1	PolyA_SPL	ERV3-16A3_I-int	LTR/ERVL	chr2	146326550	146327509	-	28.49	Ancient	A549@0,AG04450@0,BJ@0,GM12878@0,H1HESC@0,HELAS3@0,HEPG2@0,HMEC@0,HSMM@0,HUVEC@0,K562@0.115145,MCF7@0,NHEK@0,NHLF@0,SKNSHRA@0.0218085,	1.51	0	0,0,0	0	0	62.6697401508801		2.39324487334138	52.6048058116792	0	2.42219541616405	63.6143056719754	0	chimp,human,marmoset,orangutan,	1	1	1
ENSG00000225107.1	AC092484.1	ENST00000420548.1	AC092484.1-001	ENST00000420548.1_2	lincRNA	chr2	146326862	146345592	-	18730	829	MIDDLE	2	chr2	146335347	146335470	123	123	100	14.8372	92.4005	1	Both_SPL	AluJb	SINE/Alu	chr2	146335318	146335485	+	16.49	Primates	A549@0,AG04450@0,BJ@0,GM12878@0,H1HESC@0,HELAS3@0,HEPG2@0,HMEC@0,HSMM@0,HUVEC@0,K562@0.115145,MCF7@0,NHEK@0,NHLF@0,SKNSHRA@0.0218085,	1.51	0	0,0,0	0	0	62.6697401508801		2.39324487334138	52.6048058116792	0	2.42219541616405	63.6143056719754	0	chimp,human,marmoset,orangutan,	1	1	1
ENSG00000225107.1	AC092484.1	ENST00000420548.1	AC092484.1-001	ENST00000420548.1_1	lincRNA	chr2	146326862	146345592	-	18730	829	FIRST	1	chr2	146345556	146345592	36	36	100	4.34258	92.4005	1	TSS_SPL	THE1B	LTR/ERVL-MaLR	chr2	146345473	146345823	-	12.8	Primates	A549@0,AG04450@0,BJ@0,GM12878@0,H1HESC@0,HELAS3@0,HEPG2@0,HMEC@0,HSMM@0,HUVEC@0,K562@0.115145,MCF7@0,NHEK@0,NHLF@0,SKNSHRA@0.0218085,	1.51	0	0,0,0	0	0	62.6697401508801		2.39324487334138	52.6048058116792	0	2.42219541616405	63.6143056719754	0	chimp,human,marmoset,orangutan,	1	1	1
ENSG00000226276.1	AC093382.1	ENST00000413311.1	AC093382.1-001	ENST00000413311.1_2	lincRNA	chr2	216804031	216806442	-	2411	377	LAST	2	chr2	216804031	216804373	342	313	91.5205	83.0239	92.3077	1	PolyA	LTR82B	LTR/ERVL	chr2	216803956	216804344	-	28.2	Ancient	A549@0.083017,AG04450@0,BJ@0.0188805,GM12878@0.530114,H1HESC@0.23072,HELAS3@0.129361,HEPG2@0.083159,HMEC@0.010804,HSMM@0,HUVEC@0,K562@0.0627925,MCF7@0.736187,NHEK@0.32662,NHLF@0,SKNSHRA@0.106518,	-10.26	1	0,0,1	0	0	0		0	1.39271653543307	4.677	0	5.85875984251969	7.878	NA	0	0	0
ENSG00000226276.1	AC093382.1	ENST00000413311.1	AC093382.1-001	ENST00000413311.1_1	lincRNA	chr2	216804031	216806442	-	2411	377	FIRST	1	chr2	216806407	216806442	35	35	100	9.28382	92.3077	1	TSS_SPL	ERV3-16A3_I-int	LTR/ERVL	chr2	216805626	216806758	-	28.49	Ancient	A549@0.083017,AG04450@0,BJ@0.0188805,GM12878@0.530114,H1HESC@0.23072,HELAS3@0.129361,HEPG2@0.083159,HMEC@0.010804,HSMM@0,HUVEC@0,K562@0.0627925,MCF7@0.736187,NHEK@0.32662,NHLF@0,SKNSHRA@0.106518,	-10.26	1	0,0,1	0	0	0		0	1.39271653543307	4.677	0	5.85875984251969	7.878	NA	0	0	0
ENSG00000258985.1	RP11-368P15.3	ENST00000556988.1	RP11-368P15.3-001	ENST00000556988.1_1	antisense	chr14	53503473	53504969	+	1496	364	FIRST	1	chr14	53503473	53503791	318	290	91.195	79.6703	92.3077	1	SPL-5	L1PA16	LINE/L1	chr14	53503501	53504703	-	14.52	Primates	not in v7	not in v7	not in v7	not in v7	not in v7	not in v7	not in v7		not in v7	not in v7	not in v7	not in v7	not in v7	not in v7	not in v7	not in v7	not in v7	not in v7
ENSG00000258985.1	RP11-368P15.3	ENST00000556988.1	RP11-368P15.3-001	ENST00000556988.1_2	antisense	chr14	53503473	53504969	+	1496	364	LAST	2	chr14	53504923	53504969	46	46	100	12.6374	92.3077	1	PolyA_SPL	L1PA16	LINE/L1	chr14	53504702	53505659	+	14.52	Primates	not in v7	not in v7	not in v7	not in v7	not in v7	not in v7	not in v7		not in v7	not in v7	not in v7	not in v7	not in v7	not in v7	not in v7	not in v7	not in v7	not in v7
ENSG00000227066.1	RP3-340N1.2	ENST00000431027.1	RP3-340N1.2-002	ENST00000431027.1_1	antisense	chr1	20484185	20487059	+	2874	2491	FIRST	1	chr1	20484185	20485740	1555	1555	100	62.4247	92.2923	2	TSS_SPL	HERVE-int	LTR/ERV1	chr1	20480815	20486474	+	10.95	Primates	A549@0.0126935,AG04450@0,BJ@0,GM12878@0.004251,H1HESC@0.0019155,HELAS3@0.019271,HEPG2@0.022669,HMEC@0,HSMM@0.0008255,HUVEC@0,K562@0,MCF7@0.0114105,NHEK@0.002395,NHLF@0,SKNSHRA@0,	5.66	1	0,0,0	0	0	0		0	0	0	0	0	0	chimp,human,macaque,orangutan,	1	1	1
ENSG00000227066.1	RP3-340N1.2	ENST00000431027.1	RP3-340N1.2-002	ENST00000431027.1_2	antisense	chr1	20484185	20487059	+	2874	2491	LAST	2	chr1	20486123	20487059	936	351	37.5	14.0907	92.2923	2	SPL-5	HERVE-int	LTR/ERV1	chr1	20480815	20486474	+	10.95	Primates	A549@0.0126935,AG04450@0,BJ@0,GM12878@0.004251,H1HESC@0.0019155,HELAS3@0.019271,HEPG2@0.022669,HMEC@0,HSMM@0.0008255,HUVEC@0,K562@0,MCF7@0.0114105,NHEK@0.002395,NHLF@0,SKNSHRA@0,	5.66	1	0,0,0	0	0	0		0	0	0	0	0	0	chimp,human,macaque,orangutan,	1	1	1
ENSG00000227066.1	RP3-340N1.2	ENST00000431027.1	RP3-340N1.2-002	ENST00000431027.1_2	antisense	chr1	20484185	20487059	+	2874	2491	LAST	2	chr1	20486123	20487059	936	90	9.61538	3.61301	92.2923	2	exonized	HERVE-int	LTR/ERV1	chr1	20486505	20486595	+	10.95	Primates	A549@0.0126935,AG04450@0,BJ@0,GM12878@0.004251,H1HESC@0.0019155,HELAS3@0.019271,HEPG2@0.022669,HMEC@0,HSMM@0.0008255,HUVEC@0,K562@0,MCF7@0.0114105,NHEK@0.002395,NHLF@0,SKNSHRA@0,	5.66	1	0,0,0	0	0	0		0	0	0	0	0	0	chimp,human,macaque,orangutan,	1	1	1
ENSG00000227066.1	RP3-340N1.2	ENST00000431027.1	RP3-340N1.2-002	ENST00000431027.1_2	antisense	chr1	20484185	20487059	+	2874	2491	LAST	2	chr1	20486123	20487059	936	122	13.0342	4.89763	92.2923	2	exonized	Harlequin-int	LTR/ERV1	chr1	20486599	20486721	+	8.27	Primates	A549@0.0126935,AG04450@0,BJ@0,GM12878@0.004251,H1HESC@0.0019155,HELAS3@0.019271,HEPG2@0.022669,HMEC@0,HSMM@0.0008255,HUVEC@0,K562@0,MCF7@0.0114105,NHEK@0.002395,NHLF@0,SKNSHRA@0,	5.66	1	0,0,0	0	0	0		0	0	0	0	0	0	chimp,human,macaque,orangutan,	1	1	1
ENSG00000227066.1	RP3-340N1.2	ENST00000431027.1	RP3-340N1.2-002	ENST00000431027.1_2	antisense	chr1	20484185	20487059	+	2874	2491	LAST	2	chr1	20486123	20487059	936	121	12.9274	4.85749	92.2923	2	exonized	LTR2C	LTR/ERV1	chr1	20486885	20487006	+	11.18	Primates	A549@0.0126935,AG04450@0,BJ@0,GM12878@0.004251,H1HESC@0.0019155,HELAS3@0.019271,HEPG2@0.022669,HMEC@0,HSMM@0.0008255,HUVEC@0,K562@0,MCF7@0.0114105,NHEK@0.002395,NHLF@0,SKNSHRA@0,	5.66	1	0,0,0	0	0	0		0	0	0	0	0	0	chimp,human,macaque,orangutan,	1	1	1
ENSG00000227066.1	RP3-340N1.2	ENST00000431027.1	RP3-340N1.2-002	ENST00000431027.1_2	antisense	chr1	20484185	20487059	+	2874	2491	LAST	2	chr1	20486123	20487059	936	60	6.41026	2.40867	92.2923	2	PolyA	LTR2C	LTR/ERV1	chr1	20486999	20487103	+	11.18	Primates	A549@0.0126935,AG04450@0,BJ@0,GM12878@0.004251,H1HESC@0.0019155,HELAS3@0.019271,HEPG2@0.022669,HMEC@0,HSMM@0.0008255,HUVEC@0,K562@0,MCF7@0.0114105,NHEK@0.002395,NHLF@0,SKNSHRA@0,	5.66	1	0,0,0	0	0	0		0	0	0	0	0	0	chimp,human,macaque,orangutan,	1	1	1
ENSG00000228262.1	AC073218.2	ENST00000453774.1	AC073218.2-002	ENST00000453774.1_1	lincRNA	chr2	34938657	34963298	+	24641	1202	FIRST	1	chr2	34938657	34938840	183	183	100	15.2246	92.2629	2	TSS_SPL	MamRep1527	LTR	chr2	34938438	34938996	-	30.17	Ancient	A549@0,AG04450@0,BJ@0,GM12878@1.81561,H1HESC@0.006368,HELAS3@0,HEPG2@0,HMEC@0,HSMM@0,HUVEC@0,K562@0,MCF7@0.055361,NHEK@0.00105933,NHLF@0,SKNSHRA@0,	2.33	1	0,0,0	0	0	15.2814166844463		0	17.6709195647536	0	0	17.8310219756774	0	chimp,human,macaque,marmoset,orangutan,	1	1	1
ENSG00000228262.1	AC073218.2	ENST00000453774.1	AC073218.2-002	ENST00000453774.1_2	lincRNA	chr2	34938657	34963298	+	24641	1202	MIDDLE	2	chr2	34957515	34957624	109	109	100	9.06822	92.2629	2	Both_SPL	LTR17	LTR/ERV1	chr2	34957490	34958255	-	8.35	Primates	A549@0,AG04450@0,BJ@0,GM12878@1.81561,H1HESC@0.006368,HELAS3@0,HEPG2@0,HMEC@0,HSMM@0,HUVEC@0,K562@0,MCF7@0.055361,NHEK@0.00105933,NHLF@0,SKNSHRA@0,	2.33	1	0,0,0	0	0	15.2814166844463		0	17.6709195647536	0	0	17.8310219756774	0	chimp,human,macaque,marmoset,orangutan,	1	1	1
ENSG00000228262.1	AC073218.2	ENST00000453774.1	AC073218.2-002	ENST00000453774.1_3	lincRNA	chr2	34938657	34963298	+	24641	1202	LAST	3	chr2	34962388	34963298	910	400	43.956	33.2779	92.2629	2	SPL-3	ERV3-16A3_I-int	LTR/ERVL	chr2	34962229	34962788	-	28.49	Ancient	A549@0,AG04450@0,BJ@0,GM12878@1.81561,H1HESC@0.006368,HELAS3@0,HEPG2@0,HMEC@0,HSMM@0,HUVEC@0,K562@0,MCF7@0.055361,NHEK@0.00105933,NHLF@0,SKNSHRA@0,	2.33	1	0,0,0	0	0	15.2814166844463		0	17.6709195647536	0	0	17.8310219756774	0	chimp,human,macaque,marmoset,orangutan,	1	1	1
ENSG00000228262.1	AC073218.2	ENST00000453774.1	AC073218.2-002	ENST00000453774.1_3	lincRNA	chr2	34938657	34963298	+	24641	1202	LAST	3	chr2	34962388	34963298	910	417	45.8242	34.6922	92.2629	2	PolyA	MER67D	LTR/ERV1	chr2	34962881	34963324	+	20.8	Ancient	A549@0,AG04450@0,BJ@0,GM12878@1.81561,H1HESC@0.006368,HELAS3@0,HEPG2@0,HMEC@0,HSMM@0,HUVEC@0,K562@0,MCF7@0.055361,NHEK@0.00105933,NHLF@0,SKNSHRA@0,	2.33	1	0,0,0	0	0	15.2814166844463		0	17.6709195647536	0	0	17.8310219756774	0	chimp,human,macaque,marmoset,orangutan,	1	1	1
ENSG00000259564.1	RP11-16B9.1	ENST00000559251.1	RP11-16B9.1-001	ENST00000559251.1_2	antisense	chr15	62126951	62144351	+	17400	396	MIDDLE	2	chr15	62141596	62141671	75	70	93.3333	17.6768	92.1717	1	SPL-3	MIR3	SINE/MIR	chr15	62141601	62141709	+	29.77	Ancient	not in v7	not in v7	not in v7	not in v7	not in v7	not in v7	not in v7		not in v7	not in v7	not in v7	not in v7	not in v7	not in v7	not in v7	not in v7	not in v7	not in v7
ENSG00000259564.1	RP11-16B9.1	ENST00000559251.1	RP11-16B9.1-001	ENST00000559251.1_3	antisense	chr15	62126951	62144351	+	17400	396	LAST	3	chr15	62144055	62144351	296	13	4.39189	3.28283	92.1717	1	SPL-3	MamTip1	DNA/hAT-Tip100	chr15	62143818	62144068	-	25.17	Ancient	not in v7	not in v7	not in v7	not in v7	not in v7	not in v7	not in v7		not in v7	not in v7	not in v7	not in v7	not in v7	not in v7	not in v7	not in v7	not in v7	not in v7
ENSG00000259564.1	RP11-16B9.1	ENST00000559251.1	RP11-16B9.1-001	ENST00000559251.1_3	antisense	chr15	62126951	62144351	+	17400	396	LAST	3	chr15	62144055	62144351	296	282	95.2703	71.2121	92.1717	1	PolyA	LTR16B2	LTR/ERVL	chr15	62144069	62144383	-	27.23	Ancient	not in v7	not in v7	not in v7	not in v7	not in v7	not in v7	not in v7		not in v7	not in v7	not in v7	not in v7	not in v7	not in v7	not in v7	not in v7	not in v7	not in v7
ENSG00000261922.1	AC002519.8	ENST00000574845.1	AC002519.8-001	ENST00000574845.1_1	sense_intronic	chr16	31799523	31800928	+	1405	1405	SINGLE	1	chr16	31799523	31800928	1405	889	63.274	63.274	92.1708	1	TSS	L1MA3	LINE/L1	chr16	31795802	31800412	-	13.53	Primates	not in v7	not in v7	not in v7	not in v7	not in v7	not in v7	not in v7		not in v7	not in v7	not in v7	not in v7	not in v7	not in v7	not in v7	not in v7	not in v7	not in v7
ENSG00000261922.1	AC002519.8	ENST00000574845.1	AC002519.8-001	ENST00000574845.1_1	sense_intronic	chr16	31799523	31800928	+	1405	1405	SINGLE	1	chr16	31799523	31800928	1405	119	8.46975	8.46975	92.1708	1	exonized	L1MC5	LINE/L1	chr16	31800389	31800508	-	23.77	Ancient	not in v7	not in v7	not in v7	not in v7	not in v7	not in v7	not in v7		not in v7	not in v7	not in v7	not in v7	not in v7	not in v7	not in v7	not in v7	not in v7	not in v7
ENSG00000261922.1	AC002519.8	ENST00000574845.1	AC002519.8-001	ENST00000574845.1_1	sense_intronic	chr16	31799523	31800928	+	1405	1405	SINGLE	1	chr16	31799523	31800928	1405	287	20.427	20.427	92.1708	1	PolyA	AluSx	SINE/Alu	chr16	31800641	31800947	+	11.66	Primates	not in v7	not in v7	not in v7	not in v7	not in v7	not in v7	not in v7		not in v7	not in v7	not in v7	not in v7	not in v7	not in v7	not in v7	not in v7	not in v7	not in v7
ENSG00000260515.1	CTD-2199O4.3	ENST00000566945.1	CTD-2199O4.3-001	ENST00000566945.1_1	lincRNA	chr5	10195233	10197740	-	2507	2507	SINGLE	1	chr5	10195233	10197740	2507	31	1.23654	1.23654	92.142	1	TSS	AluSx	SINE/Alu	chr5	10197709	10198010	+	11.66	Primates	not in v7	not in v7	not in v7	not in v7	not in v7	not in v7	not in v7		not in v7	not in v7	not in v7	not in v7	not in v7	not in v7	not in v7	not in v7	not in v7	not in v7
ENSG00000260515.1	CTD-2199O4.3	ENST00000566945.1	CTD-2199O4.3-001	ENST00000566945.1_1	lincRNA	chr5	10195233	10197740	-	2507	2507	SINGLE	1	chr5	10195233	10197740	2507	349	13.921	13.921	92.142	1	exonized	MLT1I	LTR/ERVL-MaLR	chr5	10195424	10195773	-	29.11	Ancient	not in v7	not in v7	not in v7	not in v7	not in v7	not in v7	not in v7		not in v7	not in v7	not in v7	not in v7	not in v7	not in v7	not in v7	not in v7	not in v7	not in v7
ENSG00000260515.1	CTD-2199O4.3	ENST00000566945.1	CTD-2199O4.3-001	ENST00000566945.1_1	lincRNA	chr5	10195233	10197740	-	2507	2507	SINGLE	1	chr5	10195233	10197740	2507	147	5.86358	5.86358	92.142	1	exonized	MLT1I-int	LTR/ERVL-MaLR	chr5	10195810	10195957	-	31.29	Ancient	not in v7	not in v7	not in v7	not in v7	not in v7	not in v7	not in v7		not in v7	not in v7	not in v7	not in v7	not in v7	not in v7	not in v7	not in v7	not in v7	not in v7
ENSG00000260515.1	CTD-2199O4.3	ENST00000566945.1	CTD-2199O4.3-001	ENST00000566945.1_1	lincRNA	chr5	10195233	10197740	-	2507	2507	SINGLE	1	chr5	10195233	10197740	2507	360	14.3598	14.3598	92.142	1	exonized	MLT1B	LTR/ERVL-MaLR	chr5	10195962	10196322	-	18.85	Ancient	not in v7	not in v7	not in v7	not in v7	not in v7	not in v7	not in v7		not in v7	not in v7	not in v7	not in v7	not in v7	not in v7	not in v7	not in v7	not in v7	not in v7
ENSG00000260515.1	CTD-2199O4.3	ENST00000566945.1	CTD-2199O4.3-001	ENST00000566945.1_1	lincRNA	chr5	10195233	10197740	-	2507	2507	SINGLE	1	chr5	10195233	10197740	2507	590	23.5341	23.5341	92.142	1	exonized	MLT1B-int	LTR/ERVL-MaLR	chr5	10196329	10196919	-	23.65	Ancient	not in v7	not in v7	not in v7	not in v7	not in v7	not in v7	not in v7		not in v7	not in v7	not in v7	not in v7	not in v7	not in v7	not in v7	not in v7	not in v7	not in v7
ENSG00000260515.1	CTD-2199O4.3	ENST00000566945.1	CTD-2199O4.3-001	ENST00000566945.1_1	lincRNA	chr5	10195233	10197740	-	2507	2507	SINGLE	1	chr5	10195233	10197740	2507	573	22.856	22.856	92.142	1	exonized	MLT2B3	LTR/ERVL	chr5	10196920	10197493	+	20.99	Ancient	not in v7	not in v7	not in v7	not in v7	not in v7	not in v7	not in v7		not in v7	not in v7	not in v7	not in v7	not in v7	not in v7	not in v7	not in v7	not in v7	not in v7
ENSG00000260515.1	CTD-2199O4.3	ENST00000566945.1	CTD-2199O4.3-001	ENST00000566945.1_1	lincRNA	chr5	10195233	10197740	-	2507	2507	SINGLE	1	chr5	10195233	10197740	2507	214	8.5361	8.5361	92.142	1	exonized	MLT1B-int	LTR/ERVL-MaLR	chr5	10197494	10197708	-	23.65	Ancient	not in v7	not in v7	not in v7	not in v7	not in v7	not in v7	not in v7		not in v7	not in v7	not in v7	not in v7	not in v7	not in v7	not in v7	not in v7	not in v7	not in v7
ENSG00000260515.1	CTD-2199O4.3	ENST00000566945.1	CTD-2199O4.3-001	ENST00000566945.1_1	lincRNA	chr5	10195233	10197740	-	2507	2507	SINGLE	1	chr5	10195233	10197740	2507	46	1.83486	1.83486	92.142	1	PolyA	MamSINE1	SINE/tRNA	chr5	10195146	10195279	+	31.43	Ancient	not in v7	not in v7	not in v7	not in v7	not in v7	not in v7	not in v7		not in v7	not in v7	not in v7	not in v7	not in v7	not in v7	not in v7	not in v7	not in v7	not in v7
ENSG00000205682.2	RP11-798L4.1	ENST00000381217.2	RP11-798L4.1-001	ENST00000381217.2_3	lincRNA	chr4	62285964	62293939	-	7975	2076	LAST	3	chr4	62285964	62286418	454	298	65.6388	14.3545	92.0039	1	SPL-5	AluY	SINE/Alu	chr4	62286120	62286422	-	6.92	Primates	A549@0,AG04450@0,BJ@0,GM12878@0,H1HESC@0,HELAS3@0,HEPG2@0.002624,HMEC@0.007878,HSMM@0,HUVEC@0.0154135,K562@0,MCF7@0,NHEK@0.0231527,NHLF@0,SKNSHRA@0,	14.94	0	0,0,0	0	0	0		0	7.61645462256149	0	0	8.54113655640373	0	chimp,human,macaque,marmoset,orangutan,	1	1	1
ENSG00000205682.2	RP11-798L4.1	ENST00000381217.2	RP11-798L4.1-001	ENST00000381217.2_2	lincRNA	chr4	62285964	62293939	-	7975	2076	MIDDLE	2	chr4	62291030	62291155	125	125	100	6.02119	92.0039	1	Both_SPL	HERVL18-int	LTR/ERVL	chr4	62290061	62291867	-	16.79	Primates	A549@0,AG04450@0,BJ@0,GM12878@0,H1HESC@0,HELAS3@0,HEPG2@0.002624,HMEC@0.007878,HSMM@0,HUVEC@0.0154135,K562@0,MCF7@0,NHEK@0.0231527,NHLF@0,SKNSHRA@0,	14.94	0	0,0,0	0	0	0		0	7.61645462256149	0	0	8.54113655640373	0	chimp,human,macaque,marmoset,orangutan,	1	1	1
ENSG00000205682.2	RP11-798L4.1	ENST00000381217.2	RP11-798L4.1-001	ENST00000381217.2_1	lincRNA	chr4	62285964	62293939	-	7975	2076	FIRST	1	chr4	62292442	62293939	1497	110	7.34803	5.29865	92.0039	1	TSS	LTR18C	LTR/ERVL	chr4	62293829	62294147	-	14.65	Primates	A549@0,AG04450@0,BJ@0,GM12878@0,H1HESC@0,HELAS3@0,HEPG2@0.002624,HMEC@0.007878,HSMM@0,HUVEC@0.0154135,K562@0,MCF7@0,NHEK@0.0231527,NHLF@0,SKNSHRA@0,	14.94	0	0,0,0	0	0	0		0	7.61645462256149	0	0	8.54113655640373	0	chimp,human,macaque,marmoset,orangutan,	1	1	1
ENSG00000205682.2	RP11-798L4.1	ENST00000381217.2	RP11-798L4.1-001	ENST00000381217.2_1	lincRNA	chr4	62285964	62293939	-	7975	2076	FIRST	1	chr4	62292442	62293939	1497	1377	91.984	66.3295	92.0039	1	SPL-3	HERVL18-int	LTR/ERVL	chr4	62292209	62293819	-	16.79	Primates	A549@0,AG04450@0,BJ@0,GM12878@0,H1HESC@0,HELAS3@0,HEPG2@0.002624,HMEC@0.007878,HSMM@0,HUVEC@0.0154135,K562@0,MCF7@0,NHEK@0.0231527,NHLF@0,SKNSHRA@0,	14.94	0	0,0,0	0	0	0		0	7.61645462256149	0	0	8.54113655640373	0	chimp,human,macaque,marmoset,orangutan,	1	1	1
ENSG00000260683.1	CTD-2076M15.1	ENST00000561587.1	CTD-2076M15.1-001	ENST00000561587.1_1	lincRNA	chrX	126794612	126796511	-	1899	1899	SINGLE	1	chrX	126794612	126796511	1899	517	27.2249	27.2249	91.9958	1	TSS	LTR12C	LTR/ERV1	chrX	126795994	126797506	-	8.77	Primates	not in v7	not in v7	not in v7	not in v7	not in v7	not in v7	not in v7		not in v7	not in v7	not in v7	not in v7	not in v7	not in v7	not in v7	not in v7	not in v7	not in v7
ENSG00000260683.1	CTD-2076M15.1	ENST00000561587.1	CTD-2076M15.1-001	ENST00000561587.1_1	lincRNA	chrX	126794612	126796511	-	1899	1899	SINGLE	1	chrX	126794612	126796511	1899	153	8.05687	8.05687	91.9958	1	exonized	L1M1	LINE/L1	chrX	126794806	126794959	+	16.76	Ancient	not in v7	not in v7	not in v7	not in v7	not in v7	not in v7	not in v7		not in v7	not in v7	not in v7	not in v7	not in v7	not in v7	not in v7	not in v7	not in v7	not in v7
ENSG00000260683.1	CTD-2076M15.1	ENST00000561587.1	CTD-2076M15.1-001	ENST00000561587.1_1	lincRNA	chrX	126794612	126796511	-	1899	1899	SINGLE	1	chrX	126794612	126796511	1899	69	3.63349	3.63349	91.9958	1	exonized	L1PA3	LINE/L1	chrX	126794963	126795032	+	3.56	Primates	not in v7	not in v7	not in v7	not in v7	not in v7	not in v7	not in v7		not in v7	not in v7	not in v7	not in v7	not in v7	not in v7	not in v7	not in v7	not in v7	not in v7
ENSG00000260683.1	CTD-2076M15.1	ENST00000561587.1	CTD-2076M15.1-001	ENST00000561587.1_1	lincRNA	chrX	126794612	126796511	-	1899	1899	SINGLE	1	chrX	126794612	126796511	1899	195	10.2686	10.2686	91.9958	1	exonized	L1M1	LINE/L1	chrX	126795080	126795275	+	16.76	Ancient	not in v7	not in v7	not in v7	not in v7	not in v7	not in v7	not in v7		not in v7	not in v7	not in v7	not in v7	not in v7	not in v7	not in v7	not in v7	not in v7	not in v7
ENSG00000260683.1	CTD-2076M15.1	ENST00000561587.1	CTD-2076M15.1-001	ENST00000561587.1_1	lincRNA	chrX	126794612	126796511	-	1899	1899	SINGLE	1	chrX	126794612	126796511	1899	655	34.4918	34.4918	91.9958	1	exonized	L1P4a	LINE/L1	chrX	126795338	126795993	+	18.52	Primates	not in v7	not in v7	not in v7	not in v7	not in v7	not in v7	not in v7		not in v7	not in v7	not in v7	not in v7	not in v7	not in v7	not in v7	not in v7	not in v7	not in v7
ENSG00000260683.1	CTD-2076M15.1	ENST00000561587.1	CTD-2076M15.1-001	ENST00000561587.1_1	lincRNA	chrX	126794612	126796511	-	1899	1899	SINGLE	1	chrX	126794612	126796511	1899	158	8.32017	8.32017	91.9958	1	PolyA	L1MEf	LINE/L1	chrX	126793576	126794770	+	26.28	Ancient	not in v7	not in v7	not in v7	not in v7	not in v7	not in v7	not in v7		not in v7	not in v7	not in v7	not in v7	not in v7	not in v7	not in v7	not in v7	not in v7	not in v7
ENSG00000259782.1	CTD-2270L9.2	ENST00000561624.1	CTD-2270L9.2-001	ENST00000561624.1_1	sense_intronic	chr16	23457791	23458603	-	812	812	SINGLE	1	chr16	23457791	23458603	812	66	8.12808	8.12808	91.9951	1	TSS	AluSz6	SINE/Alu	chr16	23458537	23458831	-	13.16	Primates	not in v7	not in v7	not in v7	not in v7	not in v7	not in v7	not in v7		not in v7	not in v7	not in v7	not in v7	not in v7	not in v7	not in v7	not in v7	not in v7	not in v7
ENSG00000259782.1	CTD-2270L9.2	ENST00000561624.1	CTD-2270L9.2-001	ENST00000561624.1_1	sense_intronic	chr16	23457791	23458603	-	812	812	SINGLE	1	chr16	23457791	23458603	812	284	34.9754	34.9754	91.9951	1	exonized	AluJb	SINE/Alu	chr16	23458086	23458370	-	16.49	Primates	not in v7	not in v7	not in v7	not in v7	not in v7	not in v7	not in v7		not in v7	not in v7	not in v7	not in v7	not in v7	not in v7	not in v7	not in v7	not in v7	not in v7
ENSG00000259782.1	CTD-2270L9.2	ENST00000561624.1	CTD-2270L9.2-001	ENST00000561624.1_1	sense_intronic	chr16	23457791	23458603	-	812	812	SINGLE	1	chr16	23457791	23458603	812	116	14.2857	14.2857	91.9951	1	exonized	L2	LINE/L2	chr16	23458372	23458488	+	32.38	Ancient	not in v7	not in v7	not in v7	not in v7	not in v7	not in v7	not in v7		not in v7	not in v7	not in v7	not in v7	not in v7	not in v7	not in v7	not in v7	not in v7	not in v7
ENSG00000259782.1	CTD-2270L9.2	ENST00000561624.1	CTD-2270L9.2-001	ENST00000561624.1_1	sense_intronic	chr16	23457791	23458603	-	812	812	SINGLE	1	chr16	23457791	23458603	812	281	34.6059	34.6059	91.9951	1	PolyA	AluSx1	SINE/Alu	chr16	23457767	23458072	-	11.14	Primates	not in v7	not in v7	not in v7	not in v7	not in v7	not in v7	not in v7		not in v7	not in v7	not in v7	not in v7	not in v7	not in v7	not in v7	not in v7	not in v7	not in v7
ENSG00000240033.1	RP11-12K11.2	ENST00000496403.1	RP11-12K11.2-001	ENST00000496403.1_2	lincRNA	chr3	166552809	166562744	-	9935	787	LAST	2	chr3	166552809	166553519	710	206	29.0141	26.1753	91.9949	1	exonized	L1MA10	LINE/L1	chr3	166553257	166553463	-	19.5	Ancient	A549@0,AG04450@0,BJ@0,GM12878@0.135428,H1HESC@0,HELAS3@0,HEPG2@0,HMEC@0,HSMM@0,HUVEC@0,K562@0,MCF7@0.0154045,NHEK@0.003339,NHLF@0,SKNSHRA@0,	-12.78	0	0,0,0	0	0	0		0	0.33457249070632	0	0	1.41045265689919	0	NA	0	0	0
ENSG00000240033.1	RP11-12K11.2	ENST00000496403.1	RP11-12K11.2-001	ENST00000496403.1_2	lincRNA	chr3	166552809	166562744	-	9935	787	LAST	2	chr3	166552809	166553519	710	441	62.1127	56.0356	91.9949	1	PolyA	L1MA10	LINE/L1	chr3	166552288	166553250	-	19.5	Ancient	A549@0,AG04450@0,BJ@0,GM12878@0.135428,H1HESC@0,HELAS3@0,HEPG2@0,HMEC@0,HSMM@0,HUVEC@0,K562@0,MCF7@0.0154045,NHEK@0.003339,NHLF@0,SKNSHRA@0,	-12.78	0	0,0,0	0	0	0		0	0.33457249070632	0	0	1.41045265689919	0	NA	0	0	0
ENSG00000240033.1	RP11-12K11.2	ENST00000496403.1	RP11-12K11.2-001	ENST00000496403.1_1	lincRNA	chr3	166552809	166562744	-	9935	787	FIRST	1	chr3	166562667	166562744	77	77	100	9.78399	91.9949	1	TSS_SPL	FordPrefect	DNA/hAT-Tip100	chr3	166562135	166563228	+	26.46	Ancient	A549@0,AG04450@0,BJ@0,GM12878@0.135428,H1HESC@0,HELAS3@0,HEPG2@0,HMEC@0,HSMM@0,HUVEC@0,K562@0,MCF7@0.0154045,NHEK@0.003339,NHLF@0,SKNSHRA@0,	-12.78	0	0,0,0	0	0	0		0	0.33457249070632	0	0	1.41045265689919	0	NA	0	0	0
ENSG00000263072.1	RP11-473M20.14	ENST00000573447.1	RP11-473M20.14-002	ENST00000573447.1_2	antisense	chr16	3178834	3182043	-	3209	1115	LAST	2	chr16	3178834	3179654	820	483	58.9024	43.3184	91.9283	10	SPL-5	LTR41	LTR/ERVL	chr16	3179171	3179829	-	23.54	Ancient	not in v7	not in v7	not in v7	not in v7	not in v7	not in v7	not in v7		not in v7	not in v7	not in v7	not in v7	not in v7	not in v7	not in v7	not in v7	not in v7	not in v7
ENSG00000263072.1	RP11-473M20.14	ENST00000573447.1	RP11-473M20.14-002	ENST00000573447.1_2	antisense	chr16	3178834	3182043	-	3209	1115	LAST	2	chr16	3178834	3179654	820	288	35.122	25.8296	91.9283	10	exonized	AluSx	SINE/Alu	chr16	3178882	3179170	+	11.66	Primates	not in v7	not in v7	not in v7	not in v7	not in v7	not in v7	not in v7		not in v7	not in v7	not in v7	not in v7	not in v7	not in v7	not in v7	not in v7	not in v7	not in v7
ENSG00000263072.1	RP11-473M20.14	ENST00000573447.1	RP11-473M20.14-002	ENST00000573447.1_2	antisense	chr16	3178834	3182043	-	3209	1115	LAST	2	chr16	3178834	3179654	820	47	5.73171	4.21525	91.9283	10	PolyA	LTR41	LTR/ERVL	chr16	3178790	3178881	-	23.54	Ancient	not in v7	not in v7	not in v7	not in v7	not in v7	not in v7	not in v7		not in v7	not in v7	not in v7	not in v7	not in v7	not in v7	not in v7	not in v7	not in v7	not in v7
ENSG00000263072.1	RP11-473M20.14	ENST00000573447.1	RP11-473M20.14-002	ENST00000573447.1_1	antisense	chr16	3178834	3182043	-	3209	1115	FIRST	1	chr16	3181748	3182043	295	25	8.47458	2.24215	91.9283	10	TSS	MIRb	SINE/MIR	chr16	3182018	3182122	+	29.76	Ancient	not in v7	not in v7	not in v7	not in v7	not in v7	not in v7	not in v7		not in v7	not in v7	not in v7	not in v7	not in v7	not in v7	not in v7	not in v7	not in v7	not in v7
ENSG00000263072.1	RP11-473M20.14	ENST00000573447.1	RP11-473M20.14-002	ENST00000573447.1_1	antisense	chr16	3178834	3182043	-	3209	1115	FIRST	1	chr16	3181748	3182043	295	63	21.3559	5.65022	91.9283	10	SPL-5	LTR41C	LTR/ERVL	chr16	3181736	3181811	+	24.4	Primates	not in v7	not in v7	not in v7	not in v7	not in v7	not in v7	not in v7		not in v7	not in v7	not in v7	not in v7	not in v7	not in v7	not in v7	not in v7	not in v7	not in v7
ENSG00000263072.1	RP11-473M20.14	ENST00000573447.1	RP11-473M20.14-002	ENST00000573447.1_1	antisense	chr16	3178834	3182043	-	3209	1115	FIRST	1	chr16	3181748	3182043	295	119	40.339	10.6726	91.9283	10	exonized	LTR41C	LTR/ERVL	chr16	3181838	3181957	+	24.4	Primates	not in v7	not in v7	not in v7	not in v7	not in v7	not in v7	not in v7		not in v7	not in v7	not in v7	not in v7	not in v7	not in v7	not in v7	not in v7	not in v7	not in v7
ENSG00000228709.1	AP001065.15	ENST00000449713.1	AP001065.15-001	ENST00000449713.1_1	processed_transcript	chr21	45905460	45910171	+	4711	910	FIRST	1	chr21	45905460	45906113	653	580	88.8208	63.7363	91.8681	1	TSS	LTR1A2	LTR/ERV1	chr21	45905223	45906040	+	12.54	Primates	A549@1.5392,AG04450@0.0100795,BJ@0.0294645,GM12878@0,H1HESC@11.7721,HELAS3@1.01602,HEPG2@7.5726,HMEC@0,HSMM@0,HUVEC@0.70371,K562@0.0337725,MCF7@0.042385,NHEK@0.0467933,NHLF@0.0917405,SKNSHRA@6.54712,	4.42	0	0,1,0	1	0	0		0	0	0	0	0	0	chimp,human,macaque,orangutan,	1	1	1
ENSG00000228709.1	AP001065.15	ENST00000449713.1	AP001065.15-001	ENST00000449713.1_2	processed_transcript	chr21	45905460	45910171	+	4711	910	LAST	2	chr21	45909914	45910171	257	199	77.4319	21.8681	91.8681	1	SPL-5	HUERS-P2-int	LTR/ERV1	chr21	45907819	45910113	+	17.15	Primates	A549@1.5392,AG04450@0.0100795,BJ@0.0294645,GM12878@0,H1HESC@11.7721,HELAS3@1.01602,HEPG2@7.5726,HMEC@0,HSMM@0,HUVEC@0.70371,K562@0.0337725,MCF7@0.042385,NHEK@0.0467933,NHLF@0.0917405,SKNSHRA@6.54712,	4.42	0	0,1,0	1	0	0		0	0	0	0	0	0	chimp,human,macaque,orangutan,	1	1	1
ENSG00000228709.1	AP001065.15	ENST00000449713.1	AP001065.15-001	ENST00000449713.1_2	processed_transcript	chr21	45905460	45910171	+	4711	910	LAST	2	chr21	45909914	45910171	257	57	22.179	6.26374	91.8681	1	PolyA	LTR1A2	LTR/ERV1	chr21	45910114	45910994	+	12.54	Primates	A549@1.5392,AG04450@0.0100795,BJ@0.0294645,GM12878@0,H1HESC@11.7721,HELAS3@1.01602,HEPG2@7.5726,HMEC@0,HSMM@0,HUVEC@0.70371,K562@0.0337725,MCF7@0.042385,NHEK@0.0467933,NHLF@0.0917405,SKNSHRA@6.54712,	4.42	0	0,1,0	1	0	0		0	0	0	0	0	0	chimp,human,macaque,orangutan,	1	1	1
ENSG00000259862.1	RP11-143E21.6	ENST00000563922.1	RP11-143E21.6-001	ENST00000563922.1_1	lincRNA	chr12	130734224	130751270	+	17046	761	FIRST	1	chr12	130734224	130734563	339	284	83.7758	37.3193	91.8528	1	TSS	MER66A	LTR/ERV1	chr12	130733998	130734508	+	19.05	Ancient	not in v7	not in v7	not in v7	not in v7	not in v7	not in v7	not in v7		not in v7	not in v7	not in v7	not in v7	not in v7	not in v7	not in v7	not in v7	not in v7	not in v7
ENSG00000259862.1	RP11-143E21.6	ENST00000563922.1	RP11-143E21.6-001	ENST00000563922.1_1	lincRNA	chr12	130734224	130751270	+	17046	761	FIRST	1	chr12	130734224	130734563	339	54	15.9292	7.09593	91.8528	1	SPL-3	L1MEd	LINE/L1	chr12	130734509	130734625	+	28.83	Ancient	not in v7	not in v7	not in v7	not in v7	not in v7	not in v7	not in v7		not in v7	not in v7	not in v7	not in v7	not in v7	not in v7	not in v7	not in v7	not in v7	not in v7
ENSG00000259862.1	RP11-143E21.6	ENST00000563922.1	RP11-143E21.6-001	ENST00000563922.1_2	lincRNA	chr12	130734224	130751270	+	17046	761	LAST	2	chr12	130750848	130751270	422	361	85.545	47.4376	91.8528	1	exonized	L1PA16	LINE/L1	chr12	130750901	130751262	+	14.52	Primates	not in v7	not in v7	not in v7	not in v7	not in v7	not in v7	not in v7		not in v7	not in v7	not in v7	not in v7	not in v7	not in v7	not in v7	not in v7	not in v7	not in v7
ENSG00000235244.2	RP11-761E20.1	ENST00000430756.1	RP11-761E20.1-001	ENST00000430756.1_4	processed_transcript	chrX	115032519	115085422	-	52903	2441	LAST	4	chrX	115032519	115032884	365	118	32.3288	4.83408	91.8476	1	SPL-5	LTR2	LTR/ERV1	chrX	115032766	115033231	-	8.54	Primates	A549@0.982934,AG04450@0.0132705,BJ@0.0919415,GM12878@0.638303,H1HESC@0.832861,HELAS3@0.4892,HEPG2@0.367046,HMEC@0.188642,HSMM@0.0435205,HUVEC@0.193688,K562@0.0018995,MCF7@0.680106,NHEK@0.375347,NHLF@0.001596,SKNSHRA@1.16863,	9.68	1	0,1,0	1	0	0		0	0.078583320120501	0	0	1.22276835262407	0	chimp,human,macaque,orangutan,	1	1	1
ENSG00000235244.2	RP11-761E20.1	ENST00000430756.1	RP11-761E20.1-001	ENST00000430756.1_4	processed_transcript	chrX	115032519	115085422	-	52903	2441	LAST	4	chrX	115032519	115032884	365	246	67.3973	10.0778	91.8476	1	PolyA	L1MA4A	LINE/L1	chrX	115032480	115032765	+	17.34	Ancient	A549@0.982934,AG04450@0.0132705,BJ@0.0919415,GM12878@0.638303,H1HESC@0.832861,HELAS3@0.4892,HEPG2@0.367046,HMEC@0.188642,HSMM@0.0435205,HUVEC@0.193688,K562@0.0018995,MCF7@0.680106,NHEK@0.375347,NHLF@0.001596,SKNSHRA@1.16863,	9.68	1	0,1,0	1	0	0		0	0.078583320120501	0	0	1.22276835262407	0	chimp,human,macaque,orangutan,	1	1	1
ENSG00000235244.2	RP11-761E20.1	ENST00000430756.1	RP11-761E20.1-001	ENST00000430756.1_3	processed_transcript	chrX	115032519	115085422	-	52903	2441	MIDDLE	3	chrX	115033604	115035482	1878	1878	100	76.9357	91.8476	1	Both_SPL	Harlequin-int	LTR/ERV1	chrX	115033232	115040112	-	8.27	Primates	A549@0.982934,AG04450@0.0132705,BJ@0.0919415,GM12878@0.638303,H1HESC@0.832861,HELAS3@0.4892,HEPG2@0.367046,HMEC@0.188642,HSMM@0.0435205,HUVEC@0.193688,K562@0.0018995,MCF7@0.680106,NHEK@0.375347,NHLF@0.001596,SKNSHRA@1.16863,	9.68	1	0,1,0	1	0	0		0	0.078583320120501	0	0	1.22276835262407	0	chimp,human,macaque,orangutan,	1	1	1
ENSG00000249307.1	RP11-438E5.1	ENST00000507761.1	RP11-438E5.1-008	ENST00000507761.1_1	antisense	chr4	80116990	80149110	+	32120	840	FIRST	1	chr4	80116990	80117086	96	96	100	11.4286	91.7857	11	TSS_SPL	THE1C	LTR/ERVL-MaLR	chr4	80116793	80117169	+	12.21	Primates	A549@0.0359015,AG04450@0.0152235,BJ@0.0140065,GM12878@0.131721,H1HESC@0.044679,HELAS3@0.012281,HEPG2@0.0266575,HMEC@0.016833,HSMM@0.0099265,HUVEC@0.0409045,K562@5.41132,MCF7@0.0051725,NHEK@0.0235053,NHLF@0,SKNSHRA@0.184129,	2.79	0	0,1,1	0	0	31.0723831447023		0	50.1479314534177	0	0	47.1760982159985	0	chimp,human,orangutan,	1	1	1
ENSG00000249307.1	RP11-438E5.1	ENST00000507761.1	RP11-438E5.1-008	ENST00000507761.1_2	antisense	chr4	80116990	80149110	+	32120	840	LAST	2	chr4	80148366	80149110	744	210	28.2258	25	91.7857	11	SPL-5	L1PA5	LINE/L1	chr4	80148357	80148576	+	6.06	Primates	A549@0.0359015,AG04450@0.0152235,BJ@0.0140065,GM12878@0.131721,H1HESC@0.044679,HELAS3@0.012281,HEPG2@0.0266575,HMEC@0.016833,HSMM@0.0099265,HUVEC@0.0409045,K562@5.41132,MCF7@0.0051725,NHEK@0.0235053,NHLF@0,SKNSHRA@0.184129,	2.79	0	0,1,1	0	0	31.0723831447023		0	50.1479314534177	0	0	47.1760982159985	0	chimp,human,orangutan,	1	1	1
ENSG00000249307.1	RP11-438E5.1	ENST00000507761.1	RP11-438E5.1-008	ENST00000507761.1_2	antisense	chr4	80116990	80149110	+	32120	840	LAST	2	chr4	80148366	80149110	744	105	14.1129	12.5	91.7857	11	exonized	L2b	LINE/L2	chr4	80148639	80148744	-	32.38	Ancient	A549@0.0359015,AG04450@0.0152235,BJ@0.0140065,GM12878@0.131721,H1HESC@0.044679,HELAS3@0.012281,HEPG2@0.0266575,HMEC@0.016833,HSMM@0.0099265,HUVEC@0.0409045,K562@5.41132,MCF7@0.0051725,NHEK@0.0235053,NHLF@0,SKNSHRA@0.184129,	2.79	0	0,1,1	0	0	31.0723831447023		0	50.1479314534177	0	0	47.1760982159985	0	chimp,human,orangutan,	1	1	1
ENSG00000249307.1	RP11-438E5.1	ENST00000507761.1	RP11-438E5.1-008	ENST00000507761.1_2	antisense	chr4	80116990	80149110	+	32120	840	LAST	2	chr4	80148366	80149110	744	360	48.3871	42.8571	91.7857	11	PolyA	L3	LINE/CR1	chr4	80148750	80149197	-	32.5	Ancient	A549@0.0359015,AG04450@0.0152235,BJ@0.0140065,GM12878@0.131721,H1HESC@0.044679,HELAS3@0.012281,HEPG2@0.0266575,HMEC@0.016833,HSMM@0.0099265,HUVEC@0.0409045,K562@5.41132,MCF7@0.0051725,NHEK@0.0235053,NHLF@0,SKNSHRA@0.184129,	2.79	0	0,1,1	0	0	31.0723831447023		0	50.1479314534177	0	0	47.1760982159985	0	chimp,human,orangutan,	1	1	1
ENSG00000266049.1	RP11-703M24.5	ENST00000581172.1	RP11-703M24.5-002	ENST00000581172.1_2	processed_transcript	chr18	2822353	2833063	-	10710	665	LAST	2	chr18	2822353	2822569	216	114	52.7778	17.1429	91.7293	2	SPL-3	AluJb	SINE/Alu	chr18	2822455	2822796	+	16.49	Primates	not in v7	not in v7	not in v7	not in v7	not in v7	not in v7	not in v7		not in v7	not in v7	not in v7	not in v7	not in v7	not in v7	not in v7	not in v7	not in v7	not in v7
ENSG00000266049.1	RP11-703M24.5	ENST00000581172.1	RP11-703M24.5-002	ENST00000581172.1_2	processed_transcript	chr18	2822353	2833063	-	10710	665	LAST	2	chr18	2822353	2822569	216	48	22.2222	7.21805	91.7293	2	PolyA	ERVL-B4-int	LTR/ERVL	chr18	2821372	2822401	-	20.73	Ancient	not in v7	not in v7	not in v7	not in v7	not in v7	not in v7	not in v7		not in v7	not in v7	not in v7	not in v7	not in v7	not in v7	not in v7	not in v7	not in v7	not in v7
ENSG00000266049.1	RP11-703M24.5	ENST00000581172.1	RP11-703M24.5-002	ENST00000581172.1_1	processed_transcript	chr18	2822353	2833063	-	10710	665	FIRST	1	chr18	2832614	2833063	449	184	40.98	27.6692	91.7293	2	TSS	AluY	SINE/Alu	chr18	2832879	2833173	+	6.92	Primates	not in v7	not in v7	not in v7	not in v7	not in v7	not in v7	not in v7		not in v7	not in v7	not in v7	not in v7	not in v7	not in v7	not in v7	not in v7	not in v7	not in v7
ENSG00000266049.1	RP11-703M24.5	ENST00000581172.1	RP11-703M24.5-002	ENST00000581172.1_1	processed_transcript	chr18	2822353	2833063	-	10710	665	FIRST	1	chr18	2832614	2833063	449	264	58.7973	39.6992	91.7293	2	SPL-3	MLT2A1	LTR/ERVL	chr18	2832592	2832878	-	8.95	Primates	not in v7	not in v7	not in v7	not in v7	not in v7	not in v7	not in v7		not in v7	not in v7	not in v7	not in v7	not in v7	not in v7	not in v7	not in v7	not in v7	not in v7
ENSG00000251301.2	RP11-81H14.2	ENST00000536094.1	RP11-81H14.2-005	ENST00000536094.1_2	lincRNA	chr12	68774215	68777385	-	3170	435	LAST	2	chr12	68774215	68774511	296	296	100	68.046	91.7241	8	PolyA_SPL	MLT1H1	LTR/ERVL-MaLR	chr12	68774175	68774717	-	27.43	Ancient	A549@0,AG04450@0.048092,BJ@0.014383,GM12878@9.80776,H1HESC@0.0073435,HELAS3@0.0238185,HEPG2@0,HMEC@0,HSMM@0.0114005,HUVEC@0.0047095,K562@0.0520035,MCF7@0,NHEK@0.0123497,NHLF@0.0275575,SKNSHRA@0.134356,	-1.59	1	0,0,1	0	0	0		0	8.00109769484084	0	0	8.74313940724479	0	NA	0	0	0
ENSG00000251301.2	RP11-81H14.2	ENST00000536094.1	RP11-81H14.2-005	ENST00000536094.1_1	lincRNA	chr12	68774215	68777385	-	3170	435	FIRST	1	chr12	68777246	68777385	139	103	74.1007	23.6782	91.7241	8	TSS	MIR	SINE/MIR	chr12	68777282	68777484	+	27.84	Ancient	A549@0,AG04450@0.048092,BJ@0.014383,GM12878@9.80776,H1HESC@0.0073435,HELAS3@0.0238185,HEPG2@0,HMEC@0,HSMM@0.0114005,HUVEC@0.0047095,K562@0.0520035,MCF7@0,NHEK@0.0123497,NHLF@0.0275575,SKNSHRA@0.134356,	-1.59	1	0,0,1	0	0	0		0	8.00109769484084	0	0	8.74313940724479	0	NA	0	0	0
ENSG00000196295.5	AC005154.6	ENST00000579024.1	AC005154.6-022	ENST00000579024.1_3	antisense	chr7	30608104	30612629	-	4525	338	LAST	3	chr7	30608104	30608273	169	169	100	50	91.716	24	PolyA_SPL	MER4-int	LTR/ERV1	chr7	30607938	30608448	+	13.39	Primates	not in v7	not in v7	not in v7	not in v7	not in v7	not in v7	not in v7		not in v7	not in v7	not in v7	not in v7	not in v7	not in v7	not in v7	not in v7	not in v7	not in v7
ENSG00000196295.5	AC005154.6	ENST00000579024.1	AC005154.6-022	ENST00000579024.1_2	antisense	chr7	30608104	30612629	-	4525	338	MIDDLE	2	chr7	30608449	30608605	156	128	82.0513	37.8698	91.716	24	SPL-3	MER4-int	LTR/ERV1	chr7	30608477	30608956	+	13.39	Primates	not in v7	not in v7	not in v7	not in v7	not in v7	not in v7	not in v7		not in v7	not in v7	not in v7	not in v7	not in v7	not in v7	not in v7	not in v7	not in v7	not in v7
ENSG00000196295.5	AC005154.6	ENST00000579024.1	AC005154.6-022	ENST00000579024.1_1	antisense	chr7	30608104	30612629	-	4525	338	FIRST	1	chr7	30612616	30612629	13	13	100	3.84615	91.716	24	TSS_SPL	HERV4_I-int	LTR/ERV1	chr7	30612490	30612752	-	18.31	Primates	not in v7	not in v7	not in v7	not in v7	not in v7	not in v7	not in v7		not in v7	not in v7	not in v7	not in v7	not in v7	not in v7	not in v7	not in v7	not in v7	not in v7
ENSG00000257325.1	RP11-263E1.1	ENST00000552332.1	RP11-263E1.1-001	ENST00000552332.1_2	antisense	chr12	101246109	101253040	-	6931	384	LAST	2	chr12	101246109	101246296	187	171	91.4439	44.5312	91.6667	1	SPL-5	MLT1J	LTR/ERVL-MaLR	chr12	101246125	101246314	-	28.52	Ancient	not in v7	not in v7	not in v7	not in v7	not in v7	not in v7	not in v7		not in v7	not in v7	not in v7	not in v7	not in v7	not in v7	not in v7	not in v7	not in v7	not in v7
ENSG00000257325.1	RP11-263E1.1	ENST00000552332.1	RP11-263E1.1-001	ENST00000552332.1_1	antisense	chr12	101246109	101253040	-	6931	384	FIRST	1	chr12	101252843	101253040	197	181	91.8782	47.1354	91.6667	1	TSS	MLT1I	LTR/ERVL-MaLR	chr12	101252859	101253285	+	29.11	Ancient	not in v7	not in v7	not in v7	not in v7	not in v7	not in v7	not in v7		not in v7	not in v7	not in v7	not in v7	not in v7	not in v7	not in v7	not in v7	not in v7	not in v7
ENSG00000265046.1	CTC-542B22.1	ENST00000585025.1	CTC-542B22.1-001	ENST00000585025.1_1	lincRNA	chr17	30157750	30158769	+	1019	395	FIRST	1	chr17	30157750	30157809	59	53	89.8305	13.4177	91.6456	1	SPL-5	MIRb	SINE/MIR	chr17	30157756	30157937	-	29.76	Ancient	not in v7	not in v7	not in v7	not in v7	not in v7	not in v7	not in v7		not in v7	not in v7	not in v7	not in v7	not in v7	not in v7	not in v7	not in v7	not in v7	not in v7
ENSG00000265046.1	CTC-542B22.1	ENST00000585025.1	CTC-542B22.1-001	ENST00000585025.1_2	lincRNA	chr17	30157750	30158769	+	1019	395	LAST	2	chr17	30158433	30158769	336	293	87.2024	74.1772	91.6456	1	exonized	L2a	LINE/L2	chr17	30158459	30158752	-	29.37	Ancient	not in v7	not in v7	not in v7	not in v7	not in v7	not in v7	not in v7		not in v7	not in v7	not in v7	not in v7	not in v7	not in v7	not in v7	not in v7	not in v7	not in v7
ENSG00000265046.1	CTC-542B22.1	ENST00000585025.1	CTC-542B22.1-001	ENST00000585025.1_2	lincRNA	chr17	30157750	30158769	+	1019	395	LAST	2	chr17	30158433	30158769	336	16	4.7619	4.05063	91.6456	1	PolyA	L1ME3Cz	LINE/L1	chr17	30158753	30158795	+	26.99	Ancient	not in v7	not in v7	not in v7	not in v7	not in v7	not in v7	not in v7		not in v7	not in v7	not in v7	not in v7	not in v7	not in v7	not in v7	not in v7	not in v7	not in v7
ENSG00000248161.1	RP11-499E18.1	ENST00000502883.1	RP11-499E18.1-003	ENST00000502883.1_3	processed_transcript	chr4	103339759	103352406	-	12647	670	LAST	3	chr4	103339759	103340145	386	294	76.1658	43.8806	91.6418	4	SPL-5	MLT1J	LTR/ERVL-MaLR	chr4	103339851	103340171	-	28.52	Ancient	A549@1.43745,AG04450@0.108933,BJ@0.208769,GM12878@0.530137,H1HESC@1.26932,HELAS3@0.483807,HEPG2@0.0784705,HMEC@0.768695,HSMM@0.445787,HUVEC@0.603842,K562@0.415503,MCF7@0.224161,NHEK@1.01895,NHLF@0.215931,SKNSHRA@0.431925,	4.01	0	1,1,1	0	0	3.62465547481834		0	4.16687546980707	4.58	0	5.49402823018458	4.644	chimp,human,macaque,marmoset,orangutan,	1	1	1
ENSG00000248161.1	RP11-499E18.1	ENST00000502883.1	RP11-499E18.1-003	ENST00000502883.1_3	processed_transcript	chr4	103339759	103352406	-	12647	670	LAST	3	chr4	103339759	103340145	386	37	9.58549	5.52239	91.6418	4	PolyA	L2c	LINE/L2	chr4	103339618	103339796	-	32.46	Ancient	A549@1.43745,AG04450@0.108933,BJ@0.208769,GM12878@0.530137,H1HESC@1.26932,HELAS3@0.483807,HEPG2@0.0784705,HMEC@0.768695,HSMM@0.445787,HUVEC@0.603842,K562@0.415503,MCF7@0.224161,NHEK@1.01895,NHLF@0.215931,SKNSHRA@0.431925,	4.01	0	1,1,1	0	0	3.62465547481834		0	4.16687546980707	4.58	0	5.49402823018458	4.644	chimp,human,macaque,marmoset,orangutan,	1	1	1
ENSG00000248161.1	RP11-499E18.1	ENST00000502883.1	RP11-499E18.1-003	ENST00000502883.1_2	processed_transcript	chr4	103339759	103352406	-	12647	670	MIDDLE	2	chr4	103340854	103340951	97	97	100	14.4776	91.6418	4	Both_SPL	AluSc	SINE/Alu	chr4	103340699	103341007	+	9.72	Primates	A549@1.43745,AG04450@0.108933,BJ@0.208769,GM12878@0.530137,H1HESC@1.26932,HELAS3@0.483807,HEPG2@0.0784705,HMEC@0.768695,HSMM@0.445787,HUVEC@0.603842,K562@0.415503,MCF7@0.224161,NHEK@1.01895,NHLF@0.215931,SKNSHRA@0.431925,	4.01	0	1,1,1	0	0	3.62465547481834		0	4.16687546980707	4.58	0	5.49402823018458	4.644	chimp,human,macaque,marmoset,orangutan,	1	1	1
ENSG00000248161.1	RP11-499E18.1	ENST00000502883.1	RP11-499E18.1-003	ENST00000502883.1_1	processed_transcript	chr4	103339759	103352406	-	12647	670	FIRST	1	chr4	103352219	103352406	187	186	99.4652	27.7612	91.6418	4	TSS	AluY	SINE/Alu	chr4	103352220	103352531	+	6.92	Primates	A549@1.43745,AG04450@0.108933,BJ@0.208769,GM12878@0.530137,H1HESC@1.26932,HELAS3@0.483807,HEPG2@0.0784705,HMEC@0.768695,HSMM@0.445787,HUVEC@0.603842,K562@0.415503,MCF7@0.224161,NHEK@1.01895,NHLF@0.215931,SKNSHRA@0.431925,	4.01	0	1,1,1	0	0	3.62465547481834		0	4.16687546980707	4.58	0	5.49402823018458	4.644	chimp,human,macaque,marmoset,orangutan,	1	1	1
ENSG00000261823.1	RP11-48G14.1	ENST00000561934.1	RP11-48G14.1-001	ENST00000561934.1_2	lincRNA	chr15	56700681	56702384	-	1703	837	LAST	2	chr15	56700681	56701128	447	13	2.90828	1.55317	91.6368	1	SPL-3	AluY	SINE/Alu	chr15	56701115	56701408	+	6.92	Primates	not in v7	not in v7	not in v7	not in v7	not in v7	not in v7	not in v7		not in v7	not in v7	not in v7	not in v7	not in v7	not in v7	not in v7	not in v7	not in v7	not in v7
ENSG00000261823.1	RP11-48G14.1	ENST00000561934.1	RP11-48G14.1-001	ENST00000561934.1_2	lincRNA	chr15	56700681	56702384	-	1703	837	LAST	2	chr15	56700681	56701128	447	433	96.868	51.7324	91.6368	1	PolyA	L2a	LINE/L2	chr15	56699874	56701114	+	29.37	Ancient	not in v7	not in v7	not in v7	not in v7	not in v7	not in v7	not in v7		not in v7	not in v7	not in v7	not in v7	not in v7	not in v7	not in v7	not in v7	not in v7	not in v7
ENSG00000261823.1	RP11-48G14.1	ENST00000561934.1	RP11-48G14.1-001	ENST00000561934.1_1	lincRNA	chr15	56700681	56702384	-	1703	837	FIRST	1	chr15	56701994	56702384	390	22	5.64103	2.62843	91.6368	1	TSS	MIR3	SINE/MIR	chr15	56702362	56702405	-	29.77	Ancient	not in v7	not in v7	not in v7	not in v7	not in v7	not in v7	not in v7		not in v7	not in v7	not in v7	not in v7	not in v7	not in v7	not in v7	not in v7	not in v7	not in v7
ENSG00000261823.1	RP11-48G14.1	ENST00000561934.1	RP11-48G14.1-001	ENST00000561934.1_1	lincRNA	chr15	56700681	56702384	-	1703	837	FIRST	1	chr15	56701994	56702384	390	299	76.6667	35.7228	91.6368	1	exonized	L2a	LINE/L2	chr15	56701995	56702294	+	29.37	Ancient	not in v7	not in v7	not in v7	not in v7	not in v7	not in v7	not in v7		not in v7	not in v7	not in v7	not in v7	not in v7	not in v7	not in v7	not in v7	not in v7	not in v7
ENSG00000233006.1	AC034220.3	ENST00000453876.1	AC034220.3-004	ENST00000453876.1_2	retained_intron	chr5	131685126	131688243	-	3117	585	LAST	2	chr5	131685126	131685650	524	475	90.6489	81.1966	91.6239	4	PolyA	L1P2	LINE/L1	chr5	131681919	131685601	-	8.58	Primates	A549@4.55278,AG04450@0.199543,BJ@0.364633,GM12878@0.194962,H1HESC@0.594575,HELAS3@7.84116,HEPG2@2.57261,HMEC@0.401113,HSMM@0.797853,HUVEC@0.127867,K562@2.53423,MCF7@0.78837,NHEK@3.80333,NHLF@0.0428825,SKNSHRA@2.70945,	-0.12	0	0,0,0	0	0	0		0	0	0	0	2.30513833992095	0	NA	0	0	0
ENSG00000233006.1	AC034220.3	ENST00000453876.1	AC034220.3-004	ENST00000453876.1_1	retained_intron	chr5	131685126	131688243	-	3117	585	FIRST	1	chr5	131688182	131688243	61	61	100	10.4274	91.6239	4	TSS_SPL	L2a	LINE/L2	chr5	131688156	131688793	+	29.37	Ancient	A549@4.55278,AG04450@0.199543,BJ@0.364633,GM12878@0.194962,H1HESC@0.594575,HELAS3@7.84116,HEPG2@2.57261,HMEC@0.401113,HSMM@0.797853,HUVEC@0.127867,K562@2.53423,MCF7@0.78837,NHEK@3.80333,NHLF@0.0428825,SKNSHRA@2.70945,	-0.12	0	0,0,0	0	0	0		0	0	0	0	2.30513833992095	0	NA	0	0	0
[truncated: 35,906 more rows]
[truncated: 19 more columns]

## Sheet: Columns
COLUMN EXPLANATIONs
1	GeneID	ID of gene from Gencode v13
2	GeneName	Name of gene from Gencode v13
3	TranscriptID	ID of Transcript from Gencode v13
4	TranscriptName	Name of Transcript from Gencode v13
5	ExonID	Unique ID for all exons = TranscriptID + exon number
6	TranscriptType	Type of Transcript from Gencode v13
7	TrChr	Chromosome from Gencode v13
8	TrStart	Start of Transcript from Gencode v13
9	TrEnd	End of Transcript from Gencode v13
[truncated: 60 more rows]
