# Supplementary material for: Transposable Elements Are Major Contributors to the Origin, Diversification, and Regulation of Vertebrate Long Noncoding RNAs
Source: PLoS Genet. 2013 Apr 25;9(4):e1003470. doi: 10.1371/journal.pgen.1003470 (PMC3636048; doi:10.1371/journal.pgen.1003470)
Supplement: Table S9 — Details of TE content of mouse lincRNAs from ENSEMBL release 70. (XLSX) [file pgen.1003470.s014.xlsx]

## Sheet: TableS9
Transposable elements are major contributors to the content, diversification, and regulation of vertebrate long noncoding RNAs
Aurélie Kapusta, Zev Kronenberg, Vincent J. Lynch, Xiaoyu Zhuo, LeeAnn Ramsay, Guillaume Bourque, Mark Yandell & Cédric Feschotte
Supplementary Table 9: TE content of Mouse Ensembl release70 set of lincRNAs
Repeat Masker ouput = mm10 assembly, RM v.330, repbase libraries 20110920, from UCSC website - corrected for simple fragmentation (see Methods)
1	2	3	4	5	6	7	8	9	10	11	12	13	14	15	16	17	18	19	20	21	22	23	24	25	26	27	28	29
From_Ensembl-set	From_Ensembl-set	From_Ensembl-set	From_Ensembl-set	From_Ensembl-set	From_Ensembl-set	From_Ensembl-set	From_Ensembl-set	From_Ensembl-set	.	.	.	.	From_Ensembl-set	From_Ensembl-set	From_Ensembl-set	.	.	.	.	.	.	.	.	.	.	.	.	.
GeneID	GeneName	TranscriptID	TranscriptName	TranscriptType	TrChr	TrStart	TrEnd	TrStrand	TrLength	TrMatureLen	ExonType	ExonNb	ExChr	ExStart	ExEnd	ExLen	TEoverlapLen	%thisTE-Exon	%thisTE-MatureTr	%ALL-TEs-in-matureTr	TE contribution	TEname	TEclass/fam	TEchr	TEstart	TEend	TEstrand	TElineage
ENSMUSG00000044689	Gm13749	ENSMUST00000133244	Gm13749-001	lincRNA	chr1	63964727	63968999	+	4273	1432	LAST	2	chr1	63967640	63968999	1360	190	13.2682	13.2682	18.7849	PolyA	MIR	SINE/MIR	chr1	63968810	63969018	+	Ancient
ENSMUSG00000044689	Gm13749	ENSMUST00000133244	Gm13749-001	lincRNA	chr1	63964727	63968999	+	4273	1432	LAST	2	chr1	63967640	63968999	1360	79	5.51676	5.51676	18.7849	exonized	MIR3	SINE/MIR	chr1	63968230	63968308	+	Ancient
ENSMUSG00000054135	A430110L20Rik	ENSMUST00000066988	A430110L20Rik-201	lincRNA	chr1	181226076	181228490	+	2415	2415	SINGLE	1	chr1	181226076	181228490	2415	183	7.57764	7.57764	7.57764	exonized	B3A	SINE/B2	chr1	181226087	181226269	-	LineageSpe
ENSMUSG00000054135	A430110L20Rik	ENSMUST00000066988	A430110L20Rik-201	lincRNA	chr1	181226076	181228490	+	2415	2415	SINGLE	1	chr1	181226076	181228490	2415	130	5.38302	5.38302	7.57764	exonized	B3	SINE/B2	chr1	181226316	181226445	-	LineageSpe
ENSMUSG00000054135	A430110L20Rik	ENSMUST00000066988	A430110L20Rik-201	lincRNA	chr1	181226076	181228490	+	2415	2415	SINGLE	1	chr1	181226076	181228490	2415	112	4.63768	4.63768	7.57764	exonized	MIRb	SINE/MIR	chr1	181226459	181226570	-	Ancient
ENSMUSG00000054135	A430110L20Rik	ENSMUST00000066988	A430110L20Rik-201	lincRNA	chr1	181226076	181228490	+	2415	2415	SINGLE	1	chr1	181226076	181228490	2415	111	4.59627	4.59627	7.57764	exonized	L2a	LINE/L2	chr1	181227719	181227829	-	Ancient
ENSMUSG00000054135	A430110L20Rik	ENSMUST00000181680	A430110L20Rik-001	lincRNA	chr1	181225986	181228498	+	2513	2513	SINGLE	1	chr1	181225986	181228498	2513	183	7.28213	7.28213	8.43613	exonized	B3A	SINE/B2	chr1	181226087	181226269	-	LineageSpe
ENSMUSG00000054135	A430110L20Rik	ENSMUST00000181680	A430110L20Rik-001	lincRNA	chr1	181225986	181228498	+	2513	2513	SINGLE	1	chr1	181225986	181228498	2513	130	5.1731	5.1731	8.43613	exonized	B3	SINE/B2	chr1	181226316	181226445	-	LineageSpe
ENSMUSG00000054135	A430110L20Rik	ENSMUST00000181680	A430110L20Rik-001	lincRNA	chr1	181225986	181228498	+	2513	2513	SINGLE	1	chr1	181225986	181228498	2513	112	4.45682	4.45682	8.43613	exonized	MIRb	SINE/MIR	chr1	181226459	181226570	-	Ancient
ENSMUSG00000054135	A430110L20Rik	ENSMUST00000181680	A430110L20Rik-001	lincRNA	chr1	181225986	181228498	+	2513	2513	SINGLE	1	chr1	181225986	181228498	2513	111	4.41703	4.41703	8.43613	exonized	L2a	LINE/L2	chr1	181227719	181227829	-	Ancient
ENSMUSG00000054135	A430110L20Rik	ENSMUST00000181680	A430110L20Rik-001	lincRNA	chr1	181225986	181228498	+	2513	2513	SINGLE	1	chr1	181225986	181228498	2513	29	1.154	1.154	8.43613	TSS	B2_Mm2	SINE/B2	chr1	181225836	181226014	-	LineageSpe
ENSMUSG00000073535	Gm5532	ENSMUST00000097531	Gm5532-001	lincRNA	chr1	155520173	155527111	-	6939	1751	LAST	2	chr1	155520173	155521837	1665	686	39.1776	39.1776	50.8281	exonized	RMER1C	Other	chr1	155520828	155521513	-	LineageSpe
ENSMUSG00000073535	Gm5532	ENSMUST00000097531	Gm5532-001	lincRNA	chr1	155520173	155527111	-	6939	1751	LAST	2	chr1	155520173	155521837	1665	204	11.6505	11.6505	50.8281	exonized	L1ME4a	LINE/L1	chr1	155520408	155520611	-	Ancient
ENSMUSG00000073535	Gm5532	ENSMUST00000097531	Gm5532-001	lincRNA	chr1	155520173	155527111	-	6939	1751	LAST	2	chr1	155520173	155521837	1665	93	5.31125	5.31125	50.8281	exonized	RMER1C	Other	chr1	155521564	155521656	-	LineageSpe
ENSMUSG00000085054	Gm15834	ENSMUST00000129740	Gm15834-002	lincRNA	chr1	58505152	58517530	+	12379	2097	MIDDLE	3	chr1	58512139	58512266	128	128	6.10396	6.10396	36.6714	Both_SPL	RMER16-int	LTR/ERVK	chr1	58512000	58512354	+	LineageSpe
ENSMUSG00000085054	Gm15834	ENSMUST00000129740	Gm15834-002	lincRNA	chr1	58505152	58517530	+	12379	2097	LAST	4	chr1	58515712	58517530	1819	350	16.6905	16.6905	36.6714	exonized	RLTR9A3	LTR/ERVK	chr1	58516123	58516472	+	LineageSpe
ENSMUSG00000085054	Gm15834	ENSMUST00000129740	Gm15834-002	lincRNA	chr1	58505152	58517530	+	12379	2097	LAST	4	chr1	58515712	58517530	1819	234	11.1588	11.1588	36.6714	exonized	RMER16-int	LTR/ERVK	chr1	58517066	58517299	-	LineageSpe
ENSMUSG00000085054	Gm15834	ENSMUST00000129740	Gm15834-002	lincRNA	chr1	58505152	58517530	+	12379	2097	LAST	4	chr1	58515712	58517530	1819	276	13.1617	13.1617	36.6714	SPL	MMERVK9E_I-int	LTR/ERVK	chr1	58515675	58515987	+	LineageSpe
ENSMUSG00000085054	Gm15834	ENSMUST00000129740	Gm15834-002	lincRNA	chr1	58505152	58517530	+	12379	2097	LAST	4	chr1	58515712	58517530	1819	15	0.715308	0.715308	36.6714	SPL	RLTR6-int	LTR/ERV1	chr1	58515337	58515726	+	LineageSpe
ENSMUSG00000085054	Gm15834	ENSMUST00000139825	Gm15834-001	lincRNA	chr1	58505155	58523230	+	18076	2613	MIDDLE	2	chr1	58510571	58512266	1696	391	14.9636	14.9636	14.9636	exonized	LTR10_RN	LTR/ERVK	chr1	58510825	58511215	-	LineageSpe
ENSMUSG00000085054	Gm15834	ENSMUST00000139825	Gm15834-001	lincRNA	chr1	58505155	58523230	+	18076	2613	MIDDLE	2	chr1	58510571	58512266	1696	330	12.6292	12.6292	14.9636	exonized	RLTR9A3	LTR/ERVK	chr1	58511648	58511977	+	LineageSpe
ENSMUSG00000085054	Gm15834	ENSMUST00000139825	Gm15834-001	lincRNA	chr1	58505155	58523230	+	18076	2613	MIDDLE	2	chr1	58510571	58512266	1696	140	5.35783	5.35783	14.9636	exonized	RMER16-int	LTR/ERVK	chr1	58511297	58511436	-	LineageSpe
ENSMUSG00000085054	Gm15834	ENSMUST00000139825	Gm15834-001	lincRNA	chr1	58505155	58523230	+	18076	2613	MIDDLE	2	chr1	58510571	58512266	1696	267	10.2181	10.2181	14.9636	SPL	RMER16-int	LTR/ERVK	chr1	58512000	58512354	+	LineageSpe
ENSMUSG00000085054	Gm15834	ENSMUST00000139825	Gm15834-001	lincRNA	chr1	58505155	58523230	+	18076	2613	MIDDLE	3	chr1	58515712	58515777	66	66	2.52583	2.52583	14.9636	Both_SPL	MMERVK9E_I-int	LTR/ERVK	chr1	58515675	58515987	+	LineageSpe
ENSMUSG00000085054	Gm15834	ENSMUST00000139825	Gm15834-001	lincRNA	chr1	58505155	58523230	+	18076	2613	MIDDLE	3	chr1	58515712	58515777	66	15	0.574053	0.574053	14.9636	SPL	RLTR6-int	LTR/ERV1	chr1	58515337	58515726	+	LineageSpe
ENSMUSG00000085054	Gm15834	ENSMUST00000139825	Gm15834-001	lincRNA	chr1	58505155	58523230	+	18076	2613	MIDDLE	4	chr1	58517063	58517169	107	104	3.9801	3.9801	14.9636	SPL	RMER16-int	LTR/ERVK	chr1	58517066	58517299	-	LineageSpe
ENSMUSG00000085054	Gm15834	ENSMUST00000139825	Gm15834-001	lincRNA	chr1	58505155	58523230	+	18076	2613	MIDDLE	6	chr1	58520435	58520748	314	314	12.0168	12.0168	14.9636	Both_SPL	Lx8	LINE/L1	chr1	58520417	58520955	+	LineageSpe
ENSMUSG00000085054	Gm15834	ENSMUST00000160947	Gm15834-003	lincRNA	chr1	58505148	58512616	+	7469	2126	LAST	2	chr1	58510571	58512616	2046	264	12.4177	12.4177	18.3913	PolyA	RMER16-int	LTR/ERVK	chr1	58512353	58512718	+	LineageSpe
ENSMUSG00000085054	Gm15834	ENSMUST00000160947	Gm15834-003	lincRNA	chr1	58505148	58512616	+	7469	2126	LAST	2	chr1	58510571	58512616	2046	391	18.3913	18.3913	18.3913	exonized	LTR10_RN	LTR/ERVK	chr1	58510825	58511215	-	LineageSpe
ENSMUSG00000085054	Gm15834	ENSMUST00000160947	Gm15834-003	lincRNA	chr1	58505148	58512616	+	7469	2126	LAST	2	chr1	58510571	58512616	2046	355	16.698	16.698	18.3913	exonized	RMER16-int	LTR/ERVK	chr1	58512000	58512354	+	LineageSpe
ENSMUSG00000085054	Gm15834	ENSMUST00000160947	Gm15834-003	lincRNA	chr1	58505148	58512616	+	7469	2126	LAST	2	chr1	58510571	58512616	2046	330	15.5221	15.5221	18.3913	exonized	RLTR9A3	LTR/ERVK	chr1	58511648	58511977	+	LineageSpe
ENSMUSG00000085054	Gm15834	ENSMUST00000160947	Gm15834-003	lincRNA	chr1	58505148	58512616	+	7469	2126	LAST	2	chr1	58510571	58512616	2046	140	6.58514	6.58514	18.3913	exonized	RMER16-int	LTR/ERVK	chr1	58511297	58511436	-	LineageSpe
ENSMUSG00000085075	Gm15669	ENSMUST00000147834	Gm15669-001	lincRNA	chr1	67792481	67805324	+	12844	526	FIRST	1	chr1	67792481	67792689	209	111	21.1027	21.1027	30.7985	exonized	MER117	DNA/hAT-Charlie	chr1	67792523	67792633	+	Ancient
ENSMUSG00000085075	Gm15669	ENSMUST00000147834	Gm15669-001	lincRNA	chr1	67792481	67805324	+	12844	526	FIRST	1	chr1	67792481	67792689	209	51	9.69582	9.69582	30.7985	TSS	MER117	DNA/hAT-Charlie	chr1	67792464	67792531	-	Ancient
ENSMUSG00000085125	Gm16070	ENSMUST00000127328	Gm16070-003	lincRNA	chr1	17692904	17727646	-	34743	5210	LAST	5	chr1	17692904	17697153	4250	733	14.0691	14.0691	16.8522	PolyA	L1_Mus3	LINE/L1	chr1	17690413	17693636	-	LineageSpe
ENSMUSG00000085125	Gm16070	ENSMUST00000127328	Gm16070-003	lincRNA	chr1	17692904	17727646	-	34743	5210	LAST	5	chr1	17692904	17697153	4250	336	6.44914	6.44914	16.8522	exonized	RCHARR1	DNA/hAT-Charlie	chr1	17695739	17696074	+	LineageSpe
ENSMUSG00000085125	Gm16070	ENSMUST00000127328	Gm16070-003	lincRNA	chr1	17692904	17727646	-	34743	5210	LAST	5	chr1	17692904	17697153	4250	219	4.20345	4.20345	16.8522	exonized	L1ME2z	LINE/L1	chr1	17694117	17694335	-	Ancient
ENSMUSG00000085125	Gm16070	ENSMUST00000127328	Gm16070-003	lincRNA	chr1	17692904	17727646	-	34743	5210	LAST	5	chr1	17692904	17697153	4250	202	3.87716	3.87716	16.8522	exonized	B3	SINE/B2	chr1	17695012	17695213	+	LineageSpe
ENSMUSG00000085125	Gm16070	ENSMUST00000127328	Gm16070-003	lincRNA	chr1	17692904	17727646	-	34743	5210	LAST	5	chr1	17692904	17697153	4250	81	1.5547	1.5547	16.8522	exonized	ORR1F	LTR/ERVL-MaLR	chr1	17696890	17696970	-	LineageSpe
ENSMUSG00000085125	Gm16070	ENSMUST00000127328	Gm16070-003	lincRNA	chr1	17692904	17727646	-	34743	5210	MIDDLE	2	chr1	17712450	17712594	145	145	2.78311	2.78311	16.8522	Both_SPL	MTA_Mm-int	LTR/ERVL-MaLR	chr1	17712165	17712599	-	LineageSpe
ENSMUSG00000085125	Gm16070	ENSMUST00000149914	Gm16070-002	lincRNA	chr1	17724984	17727255	-	2272	2146	LAST	2	chr1	17724984	17726972	1989	92	4.28705	4.28705	4.28705	exonized	MLT1L	LTR/ERVL-MaLR	chr1	17725269	17725360	-	Ancient
ENSMUSG00000085125	Gm16070	ENSMUST00000155588	Gm16070-001	lincRNA	chr1	17676027	17727284	-	51258	1902	LAST	7	chr1	17676027	17677104	1078	174	9.14826	9.14826	16.7718	SPL	B4A	SINE/B4	chr1	17676931	17677117	+	LineageSpe
ENSMUSG00000085125	Gm16070	ENSMUST00000155588	Gm16070-001	lincRNA	chr1	17676027	17727284	-	51258	1902	MIDDLE	3	chr1	17712450	17712594	145	145	7.62355	7.62355	16.7718	Both_SPL	MTA_Mm-int	LTR/ERVL-MaLR	chr1	17712165	17712599	-	LineageSpe
ENSMUSG00000085184	4933439K11Rik	ENSMUST00000132370	4933439K11Rik-002	lincRNA	chr1	172538133	172550669	-	12537	599	LAST	3	chr1	172538133	172538481	349	196	32.7212	32.7212	36.227	exonized	B2_Mm2	SINE/B2	chr1	172538133	172538328	-	LineageSpe
ENSMUSG00000085184	4933439K11Rik	ENSMUST00000132370	4933439K11Rik-002	lincRNA	chr1	172538133	172550669	-	12537	599	FIRST	1	chr1	172550517	172550669	153	21	3.50584	3.50584	36.227	SPL	L3	LINE/CR1	chr1	172550387	172550537	-	Ancient
ENSMUSG00000085184	4933439K11Rik	ENSMUST00000140307	4933439K11Rik-001	lincRNA	chr1	172541620	172550806	-	9187	941	LAST	3	chr1	172541620	172542173	554	28	2.97556	2.97556	5.20723	PolyA	L3b	LINE/CR1	chr1	172541587	172541647	+	Ancient
ENSMUSG00000085184	4933439K11Rik	ENSMUST00000140307	4933439K11Rik-001	lincRNA	chr1	172541620	172550806	-	9187	941	FIRST	1	chr1	172550517	172550806	290	21	2.23167	2.23167	5.20723	SPL	L3	LINE/CR1	chr1	172550387	172550537	-	Ancient
ENSMUSG00000085248	Gm11587	ENSMUST00000128274	Gm11587-001	lincRNA	chr1	61306636	61307746	+	1111	502	LAST	3	chr1	61307524	61307746	223	62	12.3506	12.3506	23.3068	PolyA	L1_Mus2	LINE/L1	chr1	61307685	61307747	+	LineageSpe
ENSMUSG00000085248	Gm11587	ENSMUST00000128274	Gm11587-001	lincRNA	chr1	61306636	61307746	+	1111	502	LAST	3	chr1	61307524	61307746	223	55	10.9562	10.9562	23.3068	SPL	URR1A	DNA/hAT-Charlie	chr1	61307376	61307578	-	LineageSpe
ENSMUSG00000085447	9530026F06Rik	ENSMUST00000141000	9530026F06Rik-001	lincRNA	chr1	61378432	61395904	+	17473	892	MIDDLE	2	chr1	61379010	61379168	159	68	7.62332	7.62332	22.7578	exonized	MER5A	DNA/hAT-Charlie	chr1	61379089	61379156	+	Ancient
ENSMUSG00000085447	9530026F06Rik	ENSMUST00000141000	9530026F06Rik-001	lincRNA	chr1	61378432	61395904	+	17473	892	MIDDLE	2	chr1	61379010	61379168	159	41	4.59641	4.59641	22.7578	SPL	MER5A	DNA/hAT-Charlie	chr1	61378868	61379050	+	Ancient
ENSMUSG00000085447	9530026F06Rik	ENSMUST00000141000	9530026F06Rik-001	lincRNA	chr1	61378432	61395904	+	17473	892	MIDDLE	4	chr1	61394108	61394207	100	94	10.5381	10.5381	22.7578	SPL	MTB	LTR/ERVL-MaLR	chr1	61394114	61394498	+	LineageSpe
ENSMUSG00000086161	Gm15389	ENSMUST00000153774	Gm15389-001	lincRNA	chr1	107687008	107693514	+	6507	666	FIRST	1	chr1	107687008	107687328	321	178	26.7267	26.7267	47.7477	exonized	RLTR10-int	LTR/ERVK	chr1	107687148	107687325	+	LineageSpe
ENSMUSG00000086161	Gm15389	ENSMUST00000153774	Gm15389-001	lincRNA	chr1	107687008	107693514	+	6507	666	FIRST	1	chr1	107687008	107687328	321	140	21.021	21.021	47.7477	TSS	RLTR10B2	LTR/ERVK	chr1	107686732	107687147	+	LineageSpe
ENSMUSG00000086204	Gm15668	ENSMUST00000140506	Gm15668-001	lincRNA	chr1	67249200	67323609	+	74410	678	FIRST	1	chr1	67249200	67249242	43	43	6.34218	6.34218	17.5516	TSS_SPL	MTB_Mm	LTR/ERVL-MaLR	chr1	67248977	67249381	+	LineageSpe
ENSMUSG00000086204	Gm15668	ENSMUST00000140506	Gm15668-001	lincRNA	chr1	67249200	67323609	+	74410	678	MIDDLE	2	chr1	67250549	67250670	122	76	11.2094	11.2094	17.5516	SPL	URR1A	DNA/hAT-Charlie	chr1	67250397	67250624	-	LineageSpe
ENSMUSG00000086204	Gm15668	ENSMUST00000140506	Gm15668-001	lincRNA	chr1	67249200	67323609	+	74410	678	MIDDLE	3	chr1	67251063	67251162	100	40	5.89971	5.89971	17.5516	SPL	Lx3B	LINE/L1	chr1	67251053	67251102	-	LineageSpe
ENSMUSG00000086264	Gm15850	ENSMUST00000134998	Gm15850-001	lincRNA	chr1	136126178	136131183	-	5006	2049	LAST	4	chr1	136126178	136127786	1609	54	2.63543	2.63543	30.9419	PolyA	MLT1I	LTR/ERVL-MaLR	chr1	136126127	136126231	-	Ancient
ENSMUSG00000086264	Gm15850	ENSMUST00000134998	Gm15850-001	lincRNA	chr1	136126178	136131183	-	5006	2049	LAST	4	chr1	136126178	136127786	1609	213	10.3953	10.3953	30.9419	exonized	MIRb	SINE/MIR	chr1	136126921	136127133	-	Ancient
ENSMUSG00000086264	Gm15850	ENSMUST00000134998	Gm15850-001	lincRNA	chr1	136126178	136131183	-	5006	2049	LAST	4	chr1	136126178	136127786	1609	148	7.22304	7.22304	30.9419	exonized	B1_Mur4	SINE/Alu	chr1	136127523	136127670	+	LineageSpe
ENSMUSG00000086264	Gm15850	ENSMUST00000134998	Gm15850-001	lincRNA	chr1	136126178	136131183	-	5006	2049	LAST	4	chr1	136126178	136127786	1609	145	7.07662	7.07662	30.9419	exonized	MIR3	SINE/MIR	chr1	136127276	136127420	+	Ancient
ENSMUSG00000086264	Gm15850	ENSMUST00000134998	Gm15850-001	lincRNA	chr1	136126178	136131183	-	5006	2049	LAST	4	chr1	136126178	136127786	1609	126	6.14934	6.14934	30.9419	exonized	MLT1I	LTR/ERVL-MaLR	chr1	136126259	136126384	-	Ancient
ENSMUSG00000086264	Gm15850	ENSMUST00000134998	Gm15850-001	lincRNA	chr1	136126178	136131183	-	5006	2049	LAST	4	chr1	136126178	136127786	1609	103	5.02684	5.02684	30.9419	exonized	MIRb	SINE/MIR	chr1	136126399	136126501	+	Ancient
ENSMUSG00000086264	Gm15850	ENSMUST00000134998	Gm15850-001	lincRNA	chr1	136126178	136131183	-	5006	2049	LAST	4	chr1	136126178	136127786	1609	61	2.97706	2.97706	30.9419	exonized	ID4	SINE/ID	chr1	136126705	136126765	-	LineageSpe
ENSMUSG00000086264	Gm15850	ENSMUST00000134998	Gm15850-001	lincRNA	chr1	136126178	136131183	-	5006	2049	LAST	4	chr1	136126178	136127786	1609	95	4.63641	4.63641	30.9419	SPL	PB1D10	SINE/Alu	chr1	136127692	136127802	+	LineageSpe
ENSMUSG00000086264	Gm15850	ENSMUST00000134998	Gm15850-001	lincRNA	chr1	136126178	136131183	-	5006	2049	FIRST	1	chr1	136131021	136131183	163	77	3.75793	3.75793	30.9419	SPL	MIR3	SINE/MIR	chr1	136130999	136131097	+	Ancient
ENSMUSG00000086264	Gm15850	ENSMUST00000146091	Gm15850-003	lincRNA	chr1	136127719	136131171	-	3453	332	LAST	3	chr1	136127719	136127786	68	68	20.4819	20.4819	23.1928	PolyA_SPL	PB1D10	SINE/Alu	chr1	136127692	136127802	+	LineageSpe
ENSMUSG00000086264	Gm15850	ENSMUST00000146091	Gm15850-003	lincRNA	chr1	136127719	136131171	-	3453	332	FIRST	1	chr1	136131021	136131171	151	77	23.1928	23.1928	23.1928	SPL	MIR3	SINE/MIR	chr1	136130999	136131097	+	Ancient
ENSMUSG00000086264	Gm15850	ENSMUST00000165464	Gm15850-004	lincRNA	chr1	136127719	136131171	-	3453	493	LAST	4	chr1	136127719	136127783	65	65	13.1846	13.1846	15.6187	PolyA_SPL	PB1D10	SINE/Alu	chr1	136127692	136127802	+	LineageSpe
ENSMUSG00000086264	Gm15850	ENSMUST00000165464	Gm15850-004	lincRNA	chr1	136127719	136131171	-	3453	493	FIRST	1	chr1	136131021	136131171	151	77	15.6187	15.6187	15.6187	SPL	MIR3	SINE/MIR	chr1	136130999	136131097	+	Ancient
ENSMUSG00000086264	Gm15850	ENSMUST00000166747	Gm15850-002	lincRNA	chr1	136127719	136131171	-	3453	329	LAST	3	chr1	136127719	136127783	65	65	19.7568	19.7568	23.4043	PolyA_SPL	PB1D10	SINE/Alu	chr1	136127692	136127802	+	LineageSpe
ENSMUSG00000086264	Gm15850	ENSMUST00000166747	Gm15850-002	lincRNA	chr1	136127719	136131171	-	3453	329	FIRST	1	chr1	136131021	136131171	151	77	23.4043	23.4043	23.4043	SPL	MIR3	SINE/MIR	chr1	136130999	136131097	+	Ancient
ENSMUSG00000086408	Gm11588	ENSMUST00000141758	Gm11588-001	lincRNA	chr1	61440101	61469475	+	29375	658	FIRST	1	chr1	61440101	61440478	378	199	30.2432	30.2432	30.2432	SPL	Lx5	LINE/L1	chr1	61440280	61440597	+	LineageSpe
ENSMUSG00000086408	Gm11588	ENSMUST00000141758	Gm11588-001	lincRNA	chr1	61440101	61469475	+	29375	658	LAST	3	chr1	61469361	61469475	115	115	17.4772	17.4772	30.2432	PolyA_SPL	MIR	SINE/MIR	chr1	61469238	61469481	-	Ancient
ENSMUSG00000086633	Gm16081	ENSMUST00000155992	Gm16081-001	lincRNA	chr1	130269950	130281258	-	11309	684	LAST	2	chr1	130269950	130270553	604	383	55.9942	55.9942	58.9181	PolyA	RMER1C	Other	chr1	130269016	130270332	+	LineageSpe
ENSMUSG00000086633	Gm16081	ENSMUST00000155992	Gm16081-001	lincRNA	chr1	130269950	130281258	-	11309	684	LAST	2	chr1	130269950	130270553	604	155	22.6608	22.6608	58.9181	SPL	MLT1D	LTR/ERVL-MaLR	chr1	130270399	130270607	+	Ancient
ENSMUSG00000086633	Gm16081	ENSMUST00000155992	Gm16081-001	lincRNA	chr1	130269950	130281258	-	11309	684	FIRST	1	chr1	130281179	130281258	80	20	2.92398	2.92398	58.9181	SPL	LTR82B	LTR/ERVL	chr1	130281040	130281198	+	Ancient
ENSMUSG00000086795	Gm11579	ENSMUST00000145502	Gm11579-001	lincRNA	chr1	60776665	60781834	-	5170	845	FIRST	1	chr1	60781550	60781834	285	173	20.4734	20.4734	20.4734	TSS	Lx9	LINE/L1	chr1	60781662	60782210	+	LineageSpe
ENSMUSG00000086825	Gm15675	ENSMUST00000130486	Gm15675-001	lincRNA	chr1	130429781	130437191	-	7411	3681	LAST	3	chr1	130429781	130432225	2445	498	13.5289	13.5289	27.0579	PolyA	RLTR13D5	LTR/ERVK	chr1	130429667	130430278	-	LineageSpe
ENSMUSG00000086825	Gm15675	ENSMUST00000130486	Gm15675-001	lincRNA	chr1	130429781	130437191	-	7411	3681	LAST	3	chr1	130429781	130432225	2445	431	11.7088	11.7088	27.0579	exonized	MT2C_Mm	LTR/ERVL	chr1	130431444	130431874	+	LineageSpe
ENSMUSG00000086825	Gm15675	ENSMUST00000130486	Gm15675-001	lincRNA	chr1	130429781	130437191	-	7411	3681	LAST	3	chr1	130429781	130432225	2445	414	11.2469	11.2469	27.0579	exonized	RLTR13D5	LTR/ERVK	chr1	130430670	130431083	-	LineageSpe
ENSMUSG00000086825	Gm15675	ENSMUST00000130486	Gm15675-001	lincRNA	chr1	130429781	130437191	-	7411	3681	LAST	3	chr1	130429781	130432225	2445	391	10.6221	10.6221	27.0579	exonized	MTA_Mm	LTR/ERVL-MaLR	chr1	130430279	130430669	+	LineageSpe
ENSMUSG00000086825	Gm15675	ENSMUST00000130486	Gm15675-001	lincRNA	chr1	130429781	130437191	-	7411	3681	LAST	3	chr1	130429781	130432225	2445	235	6.38413	6.38413	27.0579	exonized	ERVB2_1A-I_MM-int	LTR/ERVK	chr1	130431092	130431326	-	LineageSpe
ENSMUSG00000086825	Gm15675	ENSMUST00000130486	Gm15675-001	lincRNA	chr1	130429781	130437191	-	7411	3681	LAST	3	chr1	130429781	130432225	2445	90	2.44499	2.44499	27.0579	exonized	ETnERV2-int	LTR/ERVK	chr1	130431352	130431441	-	LineageSpe
ENSMUSG00000086825	Gm15675	ENSMUST00000130486	Gm15675-001	lincRNA	chr1	130429781	130437191	-	7411	3681	LAST	3	chr1	130429781	130432225	2445	351	9.53545	9.53545	27.0579	SPL	ETnERV2-int	LTR/ERVK	chr1	130431875	130433079	-	LineageSpe
ENSMUSG00000086825	Gm15675	ENSMUST00000130486	Gm15675-001	lincRNA	chr1	130429781	130437191	-	7411	3681	MIDDLE	2	chr1	130435672	130435820	149	149	4.04781	4.04781	27.0579	Both_SPL	ETnERV2-int	LTR/ERVK	chr1	130433740	130436090	-	LineageSpe
ENSMUSG00000086825	Gm15675	ENSMUST00000130486	Gm15675-001	lincRNA	chr1	130429781	130437191	-	7411	3681	FIRST	1	chr1	130436105	130437191	1087	996	27.0579	27.0579	27.0579	exonized	RLTR13D5	LTR/ERVK	chr1	130436135	130437130	-	LineageSpe
ENSMUSG00000086825	Gm15675	ENSMUST00000130486	Gm15675-001	lincRNA	chr1	130429781	130437191	-	7411	3681	FIRST	1	chr1	130436105	130437191	1087	33	0.896496	0.896496	27.0579	TSS	L1MC4	LINE/L1	chr1	130437159	130437288	-	Ancient
ENSMUSG00000089652	Gm16025	ENSMUST00000161923	Gm16025-001	lincRNA	chr1	85326729	85342615	+	15887	2425	LAST	2	chr1	85340384	85342615	2232	308	12.701	12.701	12.701	PolyA	ORR1B2	LTR/ERVL-MaLR	chr1	85342308	85342668	+	LineageSpe
ENSMUSG00000089714	Gm16092	ENSMUST00000161449	Gm16092-001	lincRNA	chr1	85511133	85527161	-	16029	2405	LAST	2	chr1	85511133	85513346	2214	291	12.0998	12.0998	12.0998	PolyA	ORR1B2	LTR/ERVL-MaLR	chr1	85511064	85511423	-	LineageSpe
ENSMUSG00000096929	mmu-mir-29b-2	ENSMUST00000181226	mmu-mir-29b-2.1-201	lincRNA	chr1	194976375	195021493	+	45119	955	MIDDLE	2	chr1	194982829	194982909	81	81	8.48168	8.48168	8.48168	Both_SPL	B1F2	SINE/Alu	chr1	194982815	194982931	-	LineageSpe
ENSMUSG00000096929	mmu-mir-29b-2	ENSMUST00000181947	mmu-mir-29b-2.1-203	lincRNA	chr1	194976385	195027428	+	51044	4632	LAST	5	chr1	195023550	195027428	3879	100	2.15889	2.15889	4.12349	exonized	PB1D10	SINE/Alu	chr1	195027316	195027415	+	LineageSpe
ENSMUSG00000096929	mmu-mir-29b-2	ENSMUST00000181947	mmu-mir-29b-2.1-203	lincRNA	chr1	194976385	195027428	+	51044	4632	LAST	5	chr1	195023550	195027428	3879	91	1.96459	1.96459	4.12349	exonized	MIRb	SINE/MIR	chr1	195026900	195026990	-	Ancient
ENSMUSG00000096941	AC109197.1	ENSMUST00000181260	AC109197.1-201	lincRNA	chr1	91989051	91992628	+	3578	3538	FIRST	1	chr1	91989051	91990832	1782	128	3.61786	3.61786	9.01639	exonized	B1_Mus2	SINE/Alu	chr1	91989449	91989576	-	LineageSpe
ENSMUSG00000096941	AC109197.1	ENSMUST00000181260	AC109197.1-201	lincRNA	chr1	91989051	91992628	+	3578	3538	FIRST	1	chr1	91989051	91990832	1782	55	1.55455	1.55455	9.01639	exonized	L2c	LINE/L2	chr1	91989951	91990005	+	Ancient
ENSMUSG00000096941	AC109197.1	ENSMUST00000181260	AC109197.1-201	lincRNA	chr1	91989051	91992628	+	3578	3538	LAST	2	chr1	91990873	91992628	1756	136	3.84398	3.84398	9.01639	PolyA	B1_Mus1	SINE/Alu	chr1	91992493	91992638	+	LineageSpe
ENSMUSG00000096950	AC163325.1	ENSMUST00000181160	AC163325.1-201	lincRNA	chr1	155063523	155083266	-	19744	3205	LAST	7	chr1	155063523	155063858	336	108	3.36973	3.36973	10.1092	PolyA	MIRb	SINE/MIR	chr1	155063495	155063630	-	Ancient
ENSMUSG00000096950	AC163325.1	ENSMUST00000181160	AC163325.1-201	lincRNA	chr1	155063523	155083266	-	19744	3205	MIDDLE	6	chr1	155064880	155065020	141	120	3.74415	3.74415	10.1092	SPL	L2b	LINE/L2	chr1	155064901	155065210	+	Ancient
ENSMUSG00000096950	AC163325.1	ENSMUST00000181160	AC163325.1-201	lincRNA	chr1	155063523	155083266	-	19744	3205	MIDDLE	4	chr1	155065722	155065909	188	107	3.33853	3.33853	10.1092	SPL	ID_B1	SINE/B4	chr1	155065623	155065828	+	LineageSpe
ENSMUSG00000096950	AC163325.1	ENSMUST00000181160	AC163325.1-201	lincRNA	chr1	155063523	155083266	-	19744	3205	FIRST	1	chr1	155081192	155083266	2075	184	5.74103	5.74103	10.1092	exonized	B3	SINE/B2	chr1	155081285	155081468	-	LineageSpe
ENSMUSG00000096950	AC163325.1	ENSMUST00000181160	AC163325.1-201	lincRNA	chr1	155063523	155083266	-	19744	3205	FIRST	1	chr1	155081192	155083266	2075	139	4.33697	4.33697	10.1092	exonized	B1_Mur3	SINE/Alu	chr1	155081643	155081781	-	LineageSpe
ENSMUSG00000096950	AC163325.1	ENSMUST00000181160	AC163325.1-201	lincRNA	chr1	155063523	155083266	-	19744	3205	FIRST	1	chr1	155081192	155083266	2075	109	3.40094	3.40094	10.1092	exonized	ID_B1	SINE/B4	chr1	155081788	155081896	-	LineageSpe
ENSMUSG00000096950	AC163325.1	ENSMUST00000181160	AC163325.1-201	lincRNA	chr1	155063523	155083266	-	19744	3205	FIRST	1	chr1	155081192	155083266	2075	79	2.4649	2.4649	10.1092	SPL	B2_Mm2	SINE/B2	chr1	155081100	155081270	+	LineageSpe
ENSMUSG00000096950	AC163325.1	ENSMUST00000181160	AC163325.1-201	lincRNA	chr1	155063523	155083266	-	19744	3205	FIRST	1	chr1	155081192	155083266	2075	61	1.90328	1.90328	10.1092	SPL	RSINE1	SINE/B4	chr1	155081095	155081252	+	LineageSpe
ENSMUSG00000097014	AC124338.1	ENSMUST00000180718	AC124338.1-201	lincRNA	chr1	133610411	133614422	+	4012	746	FIRST	1	chr1	133610411	133610978	568	112	15.0134	15.0134	33.9142	exonized	B1F1	SINE/Alu	chr1	133610836	133610947	+	LineageSpe
ENSMUSG00000097014	AC124338.1	ENSMUST00000180718	AC124338.1-201	lincRNA	chr1	133610411	133614422	+	4012	746	LAST	2	chr1	133614245	133614422	178	141	18.9008	18.9008	33.9142	SPL	B1_Mus2	SINE/Alu	chr1	133614243	133614385	+	LineageSpe
ENSMUSG00000097028	AC114655.1	ENSMUST00000181460	AC114655.1-201	lincRNA	chr1	150088053	150099874	-	11822	1831	LAST	3	chr1	150088053	150089348	1296	119	6.49918	6.49918	11.3053	exonized	RSINE1	SINE/B4	chr1	150088078	150088196	-	LineageSpe
ENSMUSG00000097028	AC114655.1	ENSMUST00000181460	AC114655.1-201	lincRNA	chr1	150088053	150099874	-	11822	1831	MIDDLE	2	chr1	150091604	150091691	88	64	3.49536	3.49536	11.3053	SPL	MT2B1	LTR/ERVL	chr1	150091628	150091945	+	LineageSpe
ENSMUSG00000097028	AC114655.1	ENSMUST00000181460	AC114655.1-201	lincRNA	chr1	150088053	150099874	-	11822	1831	MIDDLE	2	chr1	150091604	150091691	88	24	1.31076	1.31076	11.3053	SPL	B2_Mm1t	SINE/B2	chr1	150091468	150091627	-	LineageSpe
ENSMUSG00000097028	AC114655.1	ENSMUST00000181915	AC114655.1-202	lincRNA	chr1	150074873	150099817	-	24945	2937	LAST	5	chr1	150074873	150077045	2173	210	7.15015	7.15015	32.4481	exonized	B3	SINE/B2	chr1	150075346	150075555	+	LineageSpe
ENSMUSG00000097028	AC114655.1	ENSMUST00000181915	AC114655.1-202	lincRNA	chr1	150074873	150099817	-	24945	2937	LAST	5	chr1	150074873	150077045	2173	133	4.52843	4.52843	32.4481	exonized	B3	SINE/B2	chr1	150075739	150075871	-	LineageSpe
ENSMUSG00000097028	AC114655.1	ENSMUST00000181915	AC114655.1-202	lincRNA	chr1	150074873	150099817	-	24945	2937	LAST	5	chr1	150074873	150077045	2173	97	3.30269	3.30269	32.4481	exonized	PB1D10	SINE/Alu	chr1	150075872	150075968	-	LineageSpe
ENSMUSG00000097028	AC114655.1	ENSMUST00000181915	AC114655.1-202	lincRNA	chr1	150074873	150099817	-	24945	2937	LAST	5	chr1	150074873	150077045	2173	83	2.82601	2.82601	32.4481	exonized	B3A	SINE/B2	chr1	150075693	150075775	+	LineageSpe
ENSMUSG00000097028	AC114655.1	ENSMUST00000181915	AC114655.1-202	lincRNA	chr1	150074873	150099817	-	24945	2937	LAST	5	chr1	150074873	150077045	2173	342	11.6445	11.6445	32.4481	SPL	MTE2b	LTR/ERVL-MaLR	chr1	150076704	150077079	-	LineageSpe
ENSMUSG00000097028	AC114655.1	ENSMUST00000181915	AC114655.1-202	lincRNA	chr1	150074873	150099817	-	24945	2937	MIDDLE	2	chr1	150091604	150091691	88	64	2.17909	2.17909	32.4481	SPL	MT2B1	LTR/ERVL	chr1	150091628	150091945	+	LineageSpe
ENSMUSG00000097028	AC114655.1	ENSMUST00000181915	AC114655.1-202	lincRNA	chr1	150074873	150099817	-	24945	2937	MIDDLE	2	chr1	150091604	150091691	88	24	0.81716	0.81716	32.4481	SPL	B2_Mm1t	SINE/B2	chr1	150091468	150091627	-	LineageSpe
ENSMUSG00000097045	AC087229.1	ENSMUST00000181499	AC087229.1-201	lincRNA	chr1	171423185	171437318	-	14134	954	LAST	2	chr1	171423185	171424061	877	140	14.6751	14.6751	74.0042	PolyA	ID_B1	SINE/B4	chr1	171423152	171423324	-	LineageSpe
ENSMUSG00000097045	AC087229.1	ENSMUST00000181499	AC087229.1-201	lincRNA	chr1	171423185	171437318	-	14134	954	LAST	2	chr1	171423185	171424061	877	225	23.5849	23.5849	74.0042	exonized	ID_B1	SINE/B4	chr1	171423722	171423946	-	LineageSpe
ENSMUSG00000097045	AC087229.1	ENSMUST00000181499	AC087229.1-201	lincRNA	chr1	171423185	171437318	-	14134	954	LAST	2	chr1	171423185	171424061	877	196	20.5451	20.5451	74.0042	exonized	B3	SINE/B2	chr1	171423501	171423696	+	LineageSpe
ENSMUSG00000097045	AC087229.1	ENSMUST00000181499	AC087229.1-201	lincRNA	chr1	171423185	171437318	-	14134	954	LAST	2	chr1	171423185	171424061	877	122	12.7883	12.7883	74.0042	exonized	RSINE1	SINE/B4	chr1	171423346	171423467	+	LineageSpe
ENSMUSG00000097045	AC087229.1	ENSMUST00000181499	AC087229.1-201	lincRNA	chr1	171423185	171437318	-	14134	954	LAST	2	chr1	171423185	171424061	877	23	2.4109	2.4109	74.0042	exonized	B2_Mm2	SINE/B2	chr1	171423468	171423490	+	LineageSpe
ENSMUSG00000097083	AC119809.1	ENSMUST00000181841	AC119809.1-201	lincRNA	chr1	39650176	39657390	+	7215	3663	LAST	2	chr1	39654977	39657390	2414	99	2.7027	2.7027	59.596	PolyA	L1MB2	LINE/L1	chr1	39657292	39657653	-	Ancient
ENSMUSG00000097083	AC119809.1	ENSMUST00000181841	AC119809.1-201	lincRNA	chr1	39650176	39657390	+	7215	3663	LAST	2	chr1	39654977	39657390	2414	681	18.5913	18.5913	59.596	exonized	MTD	LTR/ERVL-MaLR	chr1	39656611	39657291	-	LineageSpe
ENSMUSG00000097083	AC119809.1	ENSMUST00000181841	AC119809.1-201	lincRNA	chr1	39650176	39657390	+	7215	3663	LAST	2	chr1	39654977	39657390	2414	315	8.59951	8.59951	59.596	exonized	Lx9	LINE/L1	chr1	39655949	39656263	-	LineageSpe
ENSMUSG00000097083	AC119809.1	ENSMUST00000181841	AC119809.1-201	lincRNA	chr1	39650176	39657390	+	7215	3663	LAST	2	chr1	39654977	39657390	2414	305	8.32651	8.32651	59.596	exonized	IAPLTR2b	LTR/ERVK	chr1	39654994	39655298	-	LineageSpe
ENSMUSG00000097083	AC119809.1	ENSMUST00000181841	AC119809.1-201	lincRNA	chr1	39650176	39657390	+	7215	3663	LAST	2	chr1	39654977	39657390	2414	284	7.75321	7.75321	59.596	exonized	L1MB2	LINE/L1	chr1	39656267	39656550	-	Ancient
ENSMUSG00000097083	AC119809.1	ENSMUST00000181841	AC119809.1-201	lincRNA	chr1	39650176	39657390	+	7215	3663	LAST	2	chr1	39654977	39657390	2414	215	5.86951	5.86951	59.596	exonized	RMER19A	LTR/ERVK	chr1	39655416	39655630	+	LineageSpe
ENSMUSG00000097083	AC119809.1	ENSMUST00000181841	AC119809.1-201	lincRNA	chr1	39650176	39657390	+	7215	3663	LAST	2	chr1	39654977	39657390	2414	119	3.2487	3.2487	59.596	exonized	L1MB2	LINE/L1	chr1	39655642	39655760	-	Ancient
ENSMUSG00000097083	AC119809.1	ENSMUST00000181841	AC119809.1-201	lincRNA	chr1	39650176	39657390	+	7215	3663	LAST	2	chr1	39654977	39657390	2414	116	3.1668	3.1668	59.596	exonized	RLTR48A	LTR/ERV1	chr1	39655299	39655414	-	LineageSpe
ENSMUSG00000097083	AC119809.1	ENSMUST00000181841	AC119809.1-201	lincRNA	chr1	39650176	39657390	+	7215	3663	LAST	2	chr1	39654977	39657390	2414	81	2.2113	2.2113	59.596	exonized	Lx9	LINE/L1	chr1	39655839	39655919	-	LineageSpe
ENSMUSG00000097083	AC119809.1	ENSMUST00000181841	AC119809.1-201	lincRNA	chr1	39650176	39657390	+	7215	3663	LAST	2	chr1	39654977	39657390	2414	53	1.4469	1.4469	59.596	exonized	ORR1E	LTR/ERVL-MaLR	chr1	39656555	39656607	-	LineageSpe
ENSMUSG00000097083	AC119809.1	ENSMUST00000181841	AC119809.1-201	lincRNA	chr1	39650176	39657390	+	7215	3663	LAST	2	chr1	39654977	39657390	2414	14	0.3822	0.3822	59.596	SPL	RLTR48A	LTR/ERV1	chr1	39654409	39654990	-	LineageSpe
ENSMUSG00000097113	RP23-302C16.2	ENSMUST00000180495	RP23-302C16.2-001	lincRNA	chr1	136670769	136688753	+	17985	496	MIDDLE	2	chr1	136673128	136673210	83	83	16.7339	16.7339	35.6855	Both_SPL	ID_B1	SINE/B4	chr1	136673095	136673275	-	LineageSpe
ENSMUSG00000097113	RP23-302C16.2	ENSMUST00000180495	RP23-302C16.2-001	lincRNA	chr1	136670769	136688753	+	17985	496	MIDDLE	4	chr1	136681469	136681562	94	94	18.9516	18.9516	35.6855	Both_SPL	B3	SINE/B2	chr1	136681445	136681653	-	LineageSpe
ENSMUSG00000097113	RP23-302C16.2	ENSMUST00000180962	RP23-302C16.2-004	lincRNA	chr1	136683629	136690802	+	7174	408	MIDDLE	2	chr1	136688744	136688810	67	19	4.65686	4.65686	51.4706	SPL	MIR	SINE/MIR	chr1	136688720	136688762	-	Ancient
ENSMUSG00000097113	RP23-302C16.2	ENSMUST00000180962	RP23-302C16.2-004	lincRNA	chr1	136683629	136690802	+	7174	408	LAST	3	chr1	136690537	136690802	266	148	36.2745	36.2745	51.4706	exonized	RSINE1	SINE/B4	chr1	136690608	136690755	+	LineageSpe
ENSMUSG00000097113	RP23-302C16.2	ENSMUST00000180962	RP23-302C16.2-004	lincRNA	chr1	136683629	136690802	+	7174	408	LAST	3	chr1	136690537	136690802	266	43	10.5392	10.5392	51.4706	SPL	MTE2a	LTR/ERVL-MaLR	chr1	136690281	136690579	+	LineageSpe
ENSMUSG00000097113	RP23-302C16.2	ENSMUST00000181491	RP23-302C16.2-002	lincRNA	chr1	136676473	136682727	+	6255	678	MIDDLE	3	chr1	136681469	136681562	94	94	13.8643	13.8643	47.1976	Both_SPL	B3	SINE/B2	chr1	136681445	136681653	-	LineageSpe
ENSMUSG00000097113	RP23-302C16.2	ENSMUST00000181491	RP23-302C16.2-002	lincRNA	chr1	136676473	136682727	+	6255	678	LAST	4	chr1	136682502	136682727	226	226	33.3333	33.3333	47.1976	PolyA	RLTRETN_Mm	LTR/ERVK	chr1	136682502	136682842	+	LineageSpe
ENSMUSG00000097113	RP23-302C16.2	ENSMUST00000181524	RP23-302C16.2-003	lincRNA	chr1	136683396	136690804	+	7409	413	MIDDLE	2	chr1	136688744	136688810	67	19	4.60048	4.60048	50.8475	SPL	MIR	SINE/MIR	chr1	136688720	136688762	-	Ancient
ENSMUSG00000097113	RP23-302C16.2	ENSMUST00000181524	RP23-302C16.2-003	lincRNA	chr1	136683396	136690804	+	7409	413	LAST	3	chr1	136690537	136690804	268	148	35.8354	35.8354	50.8475	exonized	RSINE1	SINE/B4	chr1	136690608	136690755	+	LineageSpe
ENSMUSG00000097113	RP23-302C16.2	ENSMUST00000181524	RP23-302C16.2-003	lincRNA	chr1	136683396	136690804	+	7409	413	LAST	3	chr1	136690537	136690804	268	43	10.4116	10.4116	50.8475	SPL	MTE2a	LTR/ERVL-MaLR	chr1	136690281	136690579	+	LineageSpe
ENSMUSG00000097131	AC120136.1	ENSMUST00000180722	AC120136.1-203	lincRNA	chr1	72244021	72274869	+	30849	3096	MIDDLE	2	chr1	72264743	72264892	150	86	2.77778	2.77778	53.0685	SPL	RSINE1	SINE/B4	chr1	72264807	72264954	+	LineageSpe
ENSMUSG00000097131	AC120136.1	ENSMUST00000180722	AC120136.1-203	lincRNA	chr1	72244021	72274869	+	30849	3096	MIDDLE	2	chr1	72264743	72264892	150	51	1.64729	1.64729	53.0685	SPL	Charlie1a	DNA/hAT-Charlie	chr1	72264717	72264793	+	Ancient
ENSMUSG00000097131	AC120136.1	ENSMUST00000180722	AC120136.1-203	lincRNA	chr1	72244021	72274869	+	30849	3096	MIDDLE	3	chr1	72269468	72269548	81	81	2.61628	2.61628	53.0685	Both_SPL	B4A	SINE/B4	chr1	72269414	72269654	-	LineageSpe
ENSMUSG00000097131	AC120136.1	ENSMUST00000180722	AC120136.1-203	lincRNA	chr1	72244021	72274869	+	30849	3096	LAST	4	chr1	72272148	72274869	2722	372	12.0155	12.0155	53.0685	exonized	ORR1B1	LTR/ERVL-MaLR	chr1	72274356	72274727	-	LineageSpe
ENSMUSG00000097131	AC120136.1	ENSMUST00000180722	AC120136.1-203	lincRNA	chr1	72244021	72274869	+	30849	3096	LAST	4	chr1	72272148	72274869	2722	300	9.68992	9.68992	53.0685	exonized	MTEa	LTR/ERVL-MaLR	chr1	72273216	72273515	+	LineageSpe
ENSMUSG00000097131	AC120136.1	ENSMUST00000180722	AC120136.1-203	lincRNA	chr1	72244021	72274869	+	30849	3096	LAST	4	chr1	72272148	72274869	2722	276	8.91473	8.91473	53.0685	exonized	B4A	SINE/B4	chr1	72274012	72274287	+	LineageSpe
ENSMUSG00000097131	AC120136.1	ENSMUST00000180722	AC120136.1-203	lincRNA	chr1	72244021	72274869	+	30849	3096	LAST	4	chr1	72272148	72274869	2722	196	6.33075	6.33075	53.0685	exonized	L1MB7	LINE/L1	chr1	72272165	72272360	+	Ancient
ENSMUSG00000097131	AC120136.1	ENSMUST00000180722	AC120136.1-203	lincRNA	chr1	72244021	72274869	+	30849	3096	LAST	4	chr1	72272148	72274869	2722	154	4.97416	4.97416	53.0685	exonized	ORR1D1	LTR/ERVL-MaLR	chr1	72273818	72273971	-	LineageSpe
ENSMUSG00000097131	AC120136.1	ENSMUST00000180722	AC120136.1-203	lincRNA	chr1	72244021	72274869	+	30849	3096	LAST	4	chr1	72272148	72274869	2722	72	2.32558	2.32558	53.0685	exonized	ID4_	SINE/ID	chr1	72272361	72272432	+	LineageSpe
ENSMUSG00000097131	AC120136.1	ENSMUST00000180722	AC120136.1-203	lincRNA	chr1	72244021	72274869	+	30849	3096	LAST	4	chr1	72272148	72274869	2722	55	1.77649	1.77649	53.0685	exonized	MER53	DNA/hAT	chr1	72273748	72273802	-	Ancient
ENSMUSG00000097131	AC120136.1	ENSMUST00000181382	AC120136.1-201	lincRNA	chr1	72264693	72267178	+	2486	2025	FIRST	1	chr1	72264693	72266027	1335	353	17.4321	17.4321	38.5185	exonized	Charlie1a	DNA/hAT-Charlie	chr1	72265557	72265909	+	Ancient
ENSMUSG00000097131	AC120136.1	ENSMUST00000181382	AC120136.1-201	lincRNA	chr1	72264693	72267178	+	2486	2025	FIRST	1	chr1	72264693	72266027	1335	148	7.30864	7.30864	38.5185	exonized	RSINE1	SINE/B4	chr1	72264807	72264954	+	LineageSpe
ENSMUSG00000097131	AC120136.1	ENSMUST00000181382	AC120136.1-201	lincRNA	chr1	72264693	72267178	+	2486	2025	FIRST	1	chr1	72264693	72266027	1335	119	5.87654	5.87654	38.5185	exonized	PB1D9	SINE/Alu	chr1	72264976	72265094	+	LineageSpe
ENSMUSG00000097131	AC120136.1	ENSMUST00000181382	AC120136.1-201	lincRNA	chr1	72264693	72267178	+	2486	2025	FIRST	1	chr1	72264693	72266027	1335	83	4.09877	4.09877	38.5185	exonized	B3	SINE/B2	chr1	72265374	72265456	-	LineageSpe
ENSMUSG00000097131	AC120136.1	ENSMUST00000181382	AC120136.1-201	lincRNA	chr1	72264693	72267178	+	2486	2025	FIRST	1	chr1	72264693	72266027	1335	77	3.80247	3.80247	38.5185	exonized	Charlie1a	DNA/hAT-Charlie	chr1	72264717	72264793	+	Ancient
ENSMUSG00000097131	AC120136.1	ENSMUST00000181382	AC120136.1-201	lincRNA	chr1	72264693	72267178	+	2486	2025	FIRST	1	chr1	72264693	72266027	1335	115	5.67901	5.67901	38.5185	SPL	ID_B1	SINE/B4	chr1	72265913	72266148	+	LineageSpe
ENSMUSG00000097131	AC120136.1	ENSMUST00000181382	AC120136.1-201	lincRNA	chr1	72264693	72267178	+	2486	2025	LAST	2	chr1	72266489	72267178	690	189	9.33333	9.33333	38.5185	exonized	B3A	SINE/B2	chr1	72266765	72266953	-	LineageSpe
ENSMUSG00000097131	AC120136.1	ENSMUST00000181382	AC120136.1-201	lincRNA	chr1	72264693	72267178	+	2486	2025	LAST	2	chr1	72266489	72267178	690	113	5.58025	5.58025	38.5185	exonized	B1_Mur1	SINE/Alu	chr1	72266578	72266690	-	LineageSpe
ENSMUSG00000097131	AC120136.1	ENSMUST00000181382	AC120136.1-201	lincRNA	chr1	72264693	72267178	+	2486	2025	LAST	2	chr1	72266489	72267178	690	15	0.740741	0.740741	38.5185	exonized	ID_B1	SINE/B4	chr1	72266563	72266577	-	LineageSpe
ENSMUSG00000097131	AC120136.1	ENSMUST00000181973	AC120136.1-202	lincRNA	chr1	72236465	72266136	+	29672	1649	MIDDLE	3	chr1	72241371	72241503	133	95	5.76107	5.76107	53.7902	SPL	MLTR18C_MM	LTR/ERVK	chr1	72241409	72241589	-	LineageSpe
ENSMUSG00000097131	AC120136.1	ENSMUST00000181973	AC120136.1-202	lincRNA	chr1	72236465	72266136	+	29672	1649	MIDDLE	3	chr1	72241371	72241503	133	38	2.30443	2.30443	53.7902	SPL	LTRIS_Mus	LTR/ERV1	chr1	72240807	72241408	-	LineageSpe
ENSMUSG00000097131	AC120136.1	ENSMUST00000181973	AC120136.1-202	lincRNA	chr1	72236465	72266136	+	29672	1649	LAST	4	chr1	72264743	72266136	1394	224	13.584	13.584	53.7902	PolyA	ID_B1	SINE/B4	chr1	72265913	72266148	+	LineageSpe
ENSMUSG00000097131	AC120136.1	ENSMUST00000181973	AC120136.1-202	lincRNA	chr1	72236465	72266136	+	29672	1649	LAST	4	chr1	72264743	72266136	1394	353	21.4069	21.4069	53.7902	exonized	Charlie1a	DNA/hAT-Charlie	chr1	72265557	72265909	+	Ancient
ENSMUSG00000097131	AC120136.1	ENSMUST00000181973	AC120136.1-202	lincRNA	chr1	72236465	72266136	+	29672	1649	LAST	4	chr1	72264743	72266136	1394	148	8.97514	8.97514	53.7902	exonized	RSINE1	SINE/B4	chr1	72264807	72264954	+	LineageSpe
ENSMUSG00000097131	AC120136.1	ENSMUST00000181973	AC120136.1-202	lincRNA	chr1	72236465	72266136	+	29672	1649	LAST	4	chr1	72264743	72266136	1394	119	7.21649	7.21649	53.7902	exonized	PB1D9	SINE/Alu	chr1	72264976	72265094	+	LineageSpe
ENSMUSG00000097131	AC120136.1	ENSMUST00000181973	AC120136.1-202	lincRNA	chr1	72236465	72266136	+	29672	1649	LAST	4	chr1	72264743	72266136	1394	83	5.03335	5.03335	53.7902	exonized	B3	SINE/B2	chr1	72265374	72265456	-	LineageSpe
ENSMUSG00000097131	AC120136.1	ENSMUST00000181973	AC120136.1-202	lincRNA	chr1	72236465	72266136	+	29672	1649	LAST	4	chr1	72264743	72266136	1394	51	3.09278	3.09278	53.7902	SPL	Charlie1a	DNA/hAT-Charlie	chr1	72264717	72264793	+	Ancient
ENSMUSG00000097171	AC136316.1	ENSMUST00000181272	AC136316.1-201	lincRNA	chr1	12667563	12673090	+	5528	3200	FIRST	1	chr1	12667563	12669092	1530	557	17.4062	17.4062	30.4062	SPL	L1_Mur3	LINE/L1	chr1	12668536	12669172	-	LineageSpe
ENSMUSG00000097171	AC136316.1	ENSMUST00000181272	AC136316.1-201	lincRNA	chr1	12667563	12673090	+	5528	3200	FIRST	1	chr1	12667563	12669092	1530	973	30.4062	30.4062	30.4062	TSS	L1Md_T	LINE/L1	chr1	12662853	12668535	-	LineageSpe
ENSMUSG00000097171	AC136316.1	ENSMUST00000181272	AC136316.1-201	lincRNA	chr1	12667563	12673090	+	5528	3200	LAST	3	chr1	12671461	12673090	1630	302	9.4375	9.4375	30.4062	PolyA	L1M2	LINE/L1	chr1	12672789	12673678	+	Ancient
ENSMUSG00000097171	AC136316.1	ENSMUST00000181272	AC136316.1-201	lincRNA	chr1	12667563	12673090	+	5528	3200	LAST	3	chr1	12671461	12673090	1630	52	1.625	1.625	30.4062	exonized	L1M2	LINE/L1	chr1	12672677	12672728	+	Ancient
ENSMUSG00000097196	AC138358.1	ENSMUST00000181378	AC138358.1-201	lincRNA	chr1	166002958	166038258	+	35301	843	LAST	2	chr1	166037441	166038258	818	262	31.0795	31.0795	48.8731	PolyA	MLTR11B	LTR/ERVK	chr1	166037997	166038322	+	LineageSpe
ENSMUSG00000097196	AC138358.1	ENSMUST00000181378	AC138358.1-201	lincRNA	chr1	166002958	166038258	+	35301	843	LAST	2	chr1	166037441	166038258	818	412	48.8731	48.8731	48.8731	exonized	MLT1F	LTR/ERVL-MaLR	chr1	166037516	166037927	+	Ancient
ENSMUSG00000097229	AC126606.1	ENSMUST00000180797	AC126606.1-201	lincRNA	chr1	136622098	136624650	-	2553	2439	LAST	2	chr1	136622098	136624394	2297	198	8.11808	8.11808	8.11808	exonized	B3	SINE/B2	chr1	136622164	136622361	+	LineageSpe
ENSMUSG00000097229	AC126606.1	ENSMUST00000180797	AC126606.1-201	lincRNA	chr1	136622098	136624650	-	2553	2439	LAST	2	chr1	136622098	136624394	2297	150	6.15006	6.15006	8.11808	exonized	B3	SINE/B2	chr1	136622661	136622810	-	LineageSpe
ENSMUSG00000097229	AC126606.1	ENSMUST00000180797	AC126606.1-201	lincRNA	chr1	136622098	136624650	-	2553	2439	LAST	2	chr1	136622098	136624394	2297	110	4.51005	4.51005	8.11808	exonized	B1_Mur4	SINE/Alu	chr1	136622378	136622487	+	LineageSpe
ENSMUSG00000097229	AC126606.1	ENSMUST00000180797	AC126606.1-201	lincRNA	chr1	136622098	136624650	-	2553	2439	LAST	2	chr1	136622098	136624394	2297	99	4.05904	4.05904	8.11808	exonized	PB1D9	SINE/Alu	chr1	136622533	136622631	+	LineageSpe
ENSMUSG00000097251	AC119846.1	ENSMUST00000181575	AC119846.1-201	lincRNA	chr1	92908380	92910764	-	2385	1785	LAST	2	chr1	92908380	92909978	1599	118	6.61064	6.61064	6.61064	exonized	ID_B1	SINE/B4	chr1	92909727	92909844	-	LineageSpe
ENSMUSG00000097268	AC119189.1	ENSMUST00000181885	AC119189.1-201	lincRNA	chr1	37865299	37871388	+	6090	3089	LAST	2	chr1	37868508	37871388	2881	522	16.8987	16.8987	33.1499	exonized	MT2B2	LTR/ERVL	chr1	37870265	37870786	+	LineageSpe
ENSMUSG00000097268	AC119189.1	ENSMUST00000181885	AC119189.1-201	lincRNA	chr1	37865299	37871388	+	6090	3089	LAST	2	chr1	37868508	37871388	2881	266	8.6112	8.6112	33.1499	exonized	MTEa	LTR/ERVL-MaLR	chr1	37868617	37868882	+	LineageSpe
ENSMUSG00000097268	AC119189.1	ENSMUST00000181885	AC119189.1-201	lincRNA	chr1	37865299	37871388	+	6090	3089	LAST	2	chr1	37868508	37871388	2881	136	4.40272	4.40272	33.1499	exonized	B1_Mur3	SINE/Alu	chr1	37871042	37871177	+	LineageSpe
ENSMUSG00000097268	AC119189.1	ENSMUST00000181885	AC119189.1-201	lincRNA	chr1	37865299	37871388	+	6090	3089	LAST	2	chr1	37868508	37871388	2881	123	3.98187	3.98187	33.1499	exonized	RSINE1	SINE/B4	chr1	37869604	37869726	+	LineageSpe
ENSMUSG00000097268	AC119189.1	ENSMUST00000181885	AC119189.1-201	lincRNA	chr1	37865299	37871388	+	6090	3089	LAST	2	chr1	37868508	37871388	2881	114	3.69051	3.69051	33.1499	exonized	B1_Mur1	SINE/Alu	chr1	37870895	37871008	+	LineageSpe
ENSMUSG00000097268	AC119189.1	ENSMUST00000181885	AC119189.1-201	lincRNA	chr1	37865299	37871388	+	6090	3089	LAST	2	chr1	37868508	37871388	2881	113	3.65814	3.65814	33.1499	SPL	B3	SINE/B2	chr1	37868480	37868620	-	LineageSpe
ENSMUSG00000097281	AC158943.1	ENSMUST00000181831	AC158943.1-201	lincRNA	chr1	164503307	164514882	+	11576	2025	MIDDLE	2	chr1	164508205	164508335	131	131	6.46914	6.46914	22.9136	Both_SPL	Lx8	LINE/L1	chr1	164507252	164508384	-	LineageSpe
ENSMUSG00000097281	AC158943.1	ENSMUST00000181831	AC158943.1-201	lincRNA	chr1	164503307	164514882	+	11576	2025	LAST	3	chr1	164513227	164514882	1656	333	16.4444	16.4444	22.9136	exonized	ORR1A2	LTR/ERVL-MaLR	chr1	164513561	164513893	-	LineageSpe
ENSMUSG00000097281	AC158943.1	ENSMUST00000181831	AC158943.1-201	lincRNA	chr1	164503307	164514882	+	11576	2025	LAST	3	chr1	164513227	164514882	1656	117	5.77778	5.77778	22.9136	exonized	B3A	SINE/B2	chr1	164514472	164514588	+	LineageSpe
ENSMUSG00000097283	AC162449.1	ENSMUST00000181951	AC162449.1-201	lincRNA	chr1	128770599	128774421	-	3823	3467	LAST	2	chr1	128770599	128772859	2261	415	11.97	11.97	34.6409	PolyA	Lx7	LINE/L1	chr1	128770510	128771013	-	LineageSpe
ENSMUSG00000097283	AC162449.1	ENSMUST00000181951	AC162449.1-201	lincRNA	chr1	128770599	128774421	-	3823	3467	LAST	2	chr1	128770599	128772859	2261	196	5.6533	5.6533	34.6409	exonized	ID_B1	SINE/B4	chr1	128771502	128771697	-	LineageSpe
ENSMUSG00000097283	AC162449.1	ENSMUST00000181951	AC162449.1-201	lincRNA	chr1	128770599	128774421	-	3823	3467	LAST	2	chr1	128770599	128772859	2261	115	3.31699	3.31699	34.6409	exonized	RSINE1	SINE/B4	chr1	128772628	128772742	+	LineageSpe
ENSMUSG00000097283	AC162449.1	ENSMUST00000181951	AC162449.1-201	lincRNA	chr1	128770599	128774421	-	3823	3467	LAST	2	chr1	128770599	128772859	2261	78	2.24978	2.24978	34.6409	exonized	MLTR14	LTR/ERV1	chr1	128771965	128772042	+	LineageSpe
ENSMUSG00000097283	AC162449.1	ENSMUST00000181951	AC162449.1-201	lincRNA	chr1	128770599	128774421	-	3823	3467	FIRST	1	chr1	128773216	128774421	1206	1201	34.6409	34.6409	34.6409	TSS	L1Md_T	LINE/L1	chr1	128773221	128779684	+	LineageSpe
ENSMUSG00000097285	AC102874.1	ENSMUST00000181737	AC102874.1-201	lincRNA	chr1	91297203	91304405	-	7203	470	FIRST	1	chr1	91304292	91304405	114	114	24.2553	24.2553	24.2553	TSS_SPL	MT2C_Mm	LTR/ERVL	chr1	91304214	91304694	-	LineageSpe
ENSMUSG00000097316	CAAA01201205.1	ENSMUST00000180598	CAAA01201205.1-201	lincRNA	chr1	192136898	192151013	+	14116	2600	MIDDLE	2	chr1	192144437	192144539	103	103	3.96154	3.96154	12.9615	Both_SPL	ORR1F	LTR/ERVL-MaLR	chr1	192144306	192144590	-	LineageSpe
ENSMUSG00000097316	CAAA01201205.1	ENSMUST00000180598	CAAA01201205.1-201	lincRNA	chr1	192136898	192151013	+	14116	2600	MIDDLE	3	chr1	192145217	192145450	234	234	9	9	12.9615	Both_SPL	RMER19A	LTR/ERVK	chr1	192145056	192145791	-	LineageSpe
ENSMUSG00000097316	CAAA01201205.1	ENSMUST00000180598	CAAA01201205.1-201	lincRNA	chr1	192136898	192151013	+	14116	2600	LAST	4	chr1	192148915	192151013	2099	195	7.5	7.5	12.9615	exonized	Lx7	LINE/L1	chr1	192150600	192150794	+	LineageSpe
ENSMUSG00000097316	CAAA01201205.1	ENSMUST00000180598	CAAA01201205.1-201	lincRNA	chr1	192136898	192151013	+	14116	2600	LAST	4	chr1	192148915	192151013	2099	162	6.23077	6.23077	12.9615	exonized	B3A	SINE/B2	chr1	192149183	192149344	-	LineageSpe
ENSMUSG00000097316	CAAA01201205.1	ENSMUST00000180598	CAAA01201205.1-201	lincRNA	chr1	192136898	192151013	+	14116	2600	LAST	4	chr1	192148915	192151013	2099	92	3.53846	3.53846	12.9615	exonized	Lx8b	LINE/L1	chr1	192150912	192151003	+	LineageSpe
ENSMUSG00000097316	CAAA01201205.1	ENSMUST00000180598	CAAA01201205.1-201	lincRNA	chr1	192136898	192151013	+	14116	2600	LAST	4	chr1	192148915	192151013	2099	85	3.26923	3.26923	12.9615	exonized	Lx7	LINE/L1	chr1	192150821	192150905	+	LineageSpe
ENSMUSG00000097325	AC162692.1	ENSMUST00000180780	AC162692.1-201	lincRNA	chr1	194955759	194976959	-	21201	2491	LAST	5	chr1	194955759	194956778	1020	23	0.923324	0.923324	0.923324	SPL	MIR	SINE/MIR	chr1	194956756	194956890	+	Ancient
ENSMUSG00000097347	AC121292.1	ENSMUST00000181811	AC121292.1-201	lincRNA	chr1	180802568	180809483	+	6916	2550	FIRST	1	chr1	180802568	180803908	1341	67	2.62745	2.62745	10.9804	SPL	B1_Mm	SINE/Alu	chr1	180803842	180803981	-	LineageSpe
ENSMUSG00000097347	AC121292.1	ENSMUST00000181811	AC121292.1-201	lincRNA	chr1	180802568	180809483	+	6916	2550	LAST	2	chr1	180808275	180809483	1209	181	7.09804	7.09804	10.9804	exonized	ID_B1	SINE/B4	chr1	180808317	180808497	+	LineageSpe
ENSMUSG00000097347	AC121292.1	ENSMUST00000181811	AC121292.1-201	lincRNA	chr1	180802568	180809483	+	6916	2550	LAST	2	chr1	180808275	180809483	1209	123	4.82353	4.82353	10.9804	exonized	B3	SINE/B2	chr1	180809101	180809223	-	LineageSpe
ENSMUSG00000097347	AC121292.1	ENSMUST00000181811	AC121292.1-201	lincRNA	chr1	180802568	180809483	+	6916	2550	LAST	2	chr1	180808275	180809483	1209	32	1.2549	1.2549	10.9804	SPL	B1_Mus1	SINE/Alu	chr1	180808186	180808306	+	LineageSpe
ENSMUSG00000097398	RP23-299M19.1	ENSMUST00000180596	RP23-299M19.1-002	lincRNA	chr1	88754954	88755709	+	756	358	FIRST	1	chr1	88754954	88755051	98	98	27.3743	27.3743	76.5363	TSS_SPL	ORR1A4	LTR/ERVL-MaLR	chr1	88754789	88755137	+	LineageSpe
ENSMUSG00000097398	RP23-299M19.1	ENSMUST00000180596	RP23-299M19.1-002	lincRNA	chr1	88754954	88755709	+	756	358	LAST	3	chr1	88755534	88755709	176	176	49.162	49.162	76.5363	PolyA_SPL	RLTR9A	LTR/ERVK	chr1	88755466	88755834	+	LineageSpe
ENSMUSG00000097398	RP23-299M19.1	ENSMUST00000181016	RP23-299M19.1-001	lincRNA	chr1	88754890	88755739	+	850	482	FIRST	1	chr1	88754890	88754958	69	69	14.3154	14.3154	68.2573	TSS_SPL	ORR1A4	LTR/ERVL-MaLR	chr1	88754789	88755137	+	LineageSpe
ENSMUSG00000097398	RP23-299M19.1	ENSMUST00000181016	RP23-299M19.1-001	lincRNA	chr1	88754890	88755739	+	850	482	MIDDLE	2	chr1	88755084	88755290	207	54	11.2033	11.2033	68.2573	SPL	ORR1A4	LTR/ERVL-MaLR	chr1	88754789	88755137	+	LineageSpe
ENSMUSG00000097398	RP23-299M19.1	ENSMUST00000181016	RP23-299M19.1-001	lincRNA	chr1	88754890	88755739	+	850	482	LAST	3	chr1	88755534	88755739	206	206	42.7386	42.7386	68.2573	PolyA_SPL	RLTR9A	LTR/ERVK	chr1	88755466	88755834	+	LineageSpe
ENSMUSG00000097403	AC122127.1	ENSMUST00000181746	AC122127.1-201	lincRNA	chr1	136411916	136415519	-	3604	2097	LAST	3	chr1	136411916	136412827	912	391	18.6457	18.6457	38.9604	PolyA	L1M5	LINE/L1	chr1	136411715	136412306	+	Ancient
ENSMUSG00000097403	AC122127.1	ENSMUST00000181746	AC122127.1-201	lincRNA	chr1	136411916	136415519	-	3604	2097	LAST	3	chr1	136411916	136412827	912	116	5.53171	5.53171	38.9604	exonized	L1MC4	LINE/L1	chr1	136412375	136412490	+	Ancient
ENSMUSG00000097403	AC122127.1	ENSMUST00000181746	AC122127.1-201	lincRNA	chr1	136411916	136415519	-	3604	2097	LAST	3	chr1	136411916	136412827	912	188	8.96519	8.96519	38.9604	SPL	B3	SINE/B2	chr1	136412640	136412846	+	LineageSpe
ENSMUSG00000097403	AC122127.1	ENSMUST00000181746	AC122127.1-201	lincRNA	chr1	136411916	136415519	-	3604	2097	MIDDLE	2	chr1	136413164	136413677	514	75	3.57654	3.57654	38.9604	exonized	Lx6	LINE/L1	chr1	136413516	136413590	-	LineageSpe
ENSMUSG00000097403	AC122127.1	ENSMUST00000181746	AC122127.1-201	lincRNA	chr1	136411916	136415519	-	3604	2097	MIDDLE	2	chr1	136413164	136413677	514	351	16.7382	16.7382	38.9604	SPL	Lx7	LINE/L1	chr1	136412860	136413514	-	LineageSpe
ENSMUSG00000097408	RP24-258M24.2	ENSMUST00000181458	RP24-258M24.2-001	lincRNA	chr1	119058469	119059848	+	1380	1380	SINGLE	1	chr1	119058469	119059848	1380	33	2.3913	2.3913	31.7391	PolyA	ORR1F	LTR/ERVL-MaLR	chr1	119059816	119060135	+	LineageSpe
ENSMUSG00000097408	RP24-258M24.2	ENSMUST00000181458	RP24-258M24.2-001	lincRNA	chr1	119058469	119059848	+	1380	1380	SINGLE	1	chr1	119058469	119059848	1380	210	15.2174	15.2174	31.7391	exonized	B3A	SINE/B2	chr1	119058836	119059045	+	LineageSpe
ENSMUSG00000097408	RP24-258M24.2	ENSMUST00000181458	RP24-258M24.2-001	lincRNA	chr1	119058469	119059848	+	1380	1380	SINGLE	1	chr1	119058469	119059848	1380	209	15.1449	15.1449	31.7391	exonized	B3	SINE/B2	chr1	119059241	119059449	-	LineageSpe
ENSMUSG00000097408	RP24-258M24.2	ENSMUST00000181458	RP24-258M24.2-001	lincRNA	chr1	119058469	119059848	+	1380	1380	SINGLE	1	chr1	119058469	119059848	1380	150	10.8696	10.8696	31.7391	exonized	B1_Mur2	SINE/Alu	chr1	119059059	119059208	+	LineageSpe
ENSMUSG00000097408	RP24-258M24.2	ENSMUST00000181458	RP24-258M24.2-001	lincRNA	chr1	119058469	119059848	+	1380	1380	SINGLE	1	chr1	119058469	119059848	1380	147	10.6522	10.6522	31.7391	exonized	B1_Mur4	SINE/Alu	chr1	119059515	119059661	-	LineageSpe
ENSMUSG00000097408	RP24-258M24.2	ENSMUST00000181458	RP24-258M24.2-001	lincRNA	chr1	119058469	119059848	+	1380	1380	SINGLE	1	chr1	119058469	119059848	1380	97	7.02899	7.02899	31.7391	exonized	MLT1G3	LTR/ERVL-MaLR	chr1	119058718	119058814	-	Ancient
ENSMUSG00000097408	RP24-258M24.2	ENSMUST00000181458	RP24-258M24.2-001	lincRNA	chr1	119058469	119059848	+	1380	1380	SINGLE	1	chr1	119058469	119059848	1380	131	9.49275	9.49275	31.7391	TSS	B4A	SINE/B4	chr1	119058391	119058599	-	LineageSpe
ENSMUSG00000097435	AC122771.1	ENSMUST00000181197	AC122771.1-201	lincRNA	chr1	134642254	134646520	-	4267	2377	LAST	2	chr1	134642254	134644558	2305	211	8.87674	8.87674	8.87674	exonized	B3	SINE/B2	chr1	134643087	134643297	-	LineageSpe
ENSMUSG00000097435	AC122771.1	ENSMUST00000181197	AC122771.1-201	lincRNA	chr1	134642254	134646520	-	4267	2377	LAST	2	chr1	134642254	134644558	2305	117	4.92217	4.92217	8.87674	exonized	B1_Mur2	SINE/Alu	chr1	134643400	134643516	-	LineageSpe
ENSMUSG00000097448	RP23-302C16.3	ENSMUST00000181274	RP23-302C16.3-001	lincRNA	chr1	136696211	136726142	+	29932	1617	MIDDLE	2	chr1	136705539	136705642	104	104	6.43166	6.43166	35.2505	Both_SPL	ID_B1	SINE/B4	chr1	136705524	136705663	-	LineageSpe
ENSMUSG00000097448	RP23-302C16.3	ENSMUST00000181274	RP23-302C16.3-001	lincRNA	chr1	136696211	136726142	+	29932	1617	MIDDLE	3	chr1	136724571	136724678	108	83	5.13296	5.13296	35.2505	SPL	MT2B2	LTR/ERVL	chr1	136724505	136724653	-	LineageSpe
ENSMUSG00000097448	RP23-302C16.3	ENSMUST00000181274	RP23-302C16.3-001	lincRNA	chr1	136696211	136726142	+	29932	1617	MIDDLE	3	chr1	136724571	136724678	108	28	1.7316	1.7316	35.2505	SPL	B1_Mur4	SINE/Alu	chr1	136724466	136724598	-	LineageSpe
ENSMUSG00000097448	RP23-302C16.3	ENSMUST00000181274	RP23-302C16.3-001	lincRNA	chr1	136696211	136726142	+	29932	1617	MIDDLE	4	chr1	136724792	136724839	48	48	2.96846	2.96846	35.2505	Both_SPL	B1F1	SINE/Alu	chr1	136724774	136724904	-	LineageSpe
ENSMUSG00000097448	RP23-302C16.3	ENSMUST00000181274	RP23-302C16.3-001	lincRNA	chr1	136696211	136726142	+	29932	1617	LAST	5	chr1	136724971	136726142	1172	30	1.85529	1.85529	35.2505	PolyA	Charlie24	DNA/hAT-Charlie	chr1	136726113	136726224	+	Ancient
ENSMUSG00000097448	RP23-302C16.3	ENSMUST00000181274	RP23-302C16.3-001	lincRNA	chr1	136696211	136726142	+	29932	1617	LAST	5	chr1	136724971	136726142	1172	185	11.4409	11.4409	35.2505	exonized	B3	SINE/B2	chr1	136725933	136726117	+	LineageSpe
ENSMUSG00000097448	RP23-302C16.3	ENSMUST00000181274	RP23-302C16.3-001	lincRNA	chr1	136696211	136726142	+	29932	1617	LAST	5	chr1	136724971	136726142	1172	122	7.54484	7.54484	35.2505	SPL	L1M2	LINE/L1	chr1	136724961	136725092	-	Ancient
ENSMUSG00000097454	AC107837.1	ENSMUST00000181695	AC107837.1-201	lincRNA	chr1	132036805	132067945	+	31141	1636	FIRST	1	chr1	132036805	132038198	1394	207	12.6528	12.6528	12.6528	exonized	MER63D	DNA/hAT-Blackjack	chr1	132037936	132038142	-	Ancient
ENSMUSG00000097454	AC107837.1	ENSMUST00000181695	AC107837.1-201	lincRNA	chr1	132036805	132067945	+	31141	1636	FIRST	1	chr1	132036805	132038198	1394	45	2.75061	2.75061	12.6528	SPL	B1_Mur4	SINE/Alu	chr1	132038154	132038274	+	LineageSpe
ENSMUSG00000097503	AC139673.1	ENSMUST00000180638	AC139673.1-201	lincRNA	chr1	169969409	169972395	+	2987	1134	MIDDLE	2	chr1	169970450	169970802	353	48	4.2328	4.2328	4.2328	SPL	RMER30	DNA/hAT-Charlie	chr1	169970348	169970497	-	LineageSpe
ENSMUSG00000097519	AC161493.1	ENSMUST00000181949	AC161493.1-201	lincRNA	chr1	57359222	57377504	-	18283	2012	LAST	4	chr1	57359222	57360663	1442	127	6.31213	6.31213	48.4095	PolyA	MLT1N2	LTR/ERVL-MaLR	chr1	57359184	57359348	-	Ancient
ENSMUSG00000097519	AC161493.1	ENSMUST00000181949	AC161493.1-201	lincRNA	chr1	57359222	57377504	-	18283	2012	LAST	4	chr1	57359222	57360663	1442	337	16.7495	16.7495	48.4095	exonized	MTE2a	LTR/ERVL-MaLR	chr1	57359901	57360237	-	LineageSpe
ENSMUSG00000097519	AC161493.1	ENSMUST00000181949	AC161493.1-201	lincRNA	chr1	57359222	57377504	-	18283	2012	LAST	4	chr1	57359222	57360663	1442	312	15.507	15.507	48.4095	exonized	ORR1B1	LTR/ERVL-MaLR	chr1	57359355	57359666	+	LineageSpe
ENSMUSG00000097519	AC161493.1	ENSMUST00000181949	AC161493.1-201	lincRNA	chr1	57359222	57377504	-	18283	2012	LAST	4	chr1	57359222	57360663	1442	118	5.86481	5.86481	48.4095	exonized	MIR	SINE/MIR	chr1	57360401	57360518	-	Ancient
ENSMUSG00000097519	AC161493.1	ENSMUST00000181949	AC161493.1-201	lincRNA	chr1	57359222	57377504	-	18283	2012	LAST	4	chr1	57359222	57360663	1442	50	2.48509	2.48509	48.4095	SPL	Zaphod3	DNA/hAT-Tip100	chr1	57360614	57360801	+	Ancient
ENSMUSG00000097519	AC161493.1	ENSMUST00000181949	AC161493.1-201	lincRNA	chr1	57359222	57377504	-	18283	2012	MIDDLE	3	chr1	57362566	57362763	198	198	9.84095	9.84095	48.4095	Both_SPL	MYSERV16_I-int	LTR/ERVK	chr1	57361506	57363343	+	LineageSpe
ENSMUSG00000097564	AC138214.2	ENSMUST00000181720	AC138214.2-201	lincRNA	chr1	82691928	82725117	-	33190	1001	LAST	4	chr1	82691928	82692418	491	168	16.7832	16.7832	29.3706	PolyA	B2_Mm2	SINE/B2	chr1	82691918	82692095	-	LineageSpe
ENSMUSG00000097564	AC138214.2	ENSMUST00000181720	AC138214.2-201	lincRNA	chr1	82691928	82725117	-	33190	1001	LAST	4	chr1	82691928	82692418	491	99	9.89011	9.89011	29.3706	SPL	ID_B1	SINE/B4	chr1	82692320	82692429	+	LineageSpe
ENSMUSG00000097564	AC138214.2	ENSMUST00000181720	AC138214.2-201	lincRNA	chr1	82691928	82725117	-	33190	1001	MIDDLE	3	chr1	82695634	82695759	126	126	12.5874	12.5874	29.3706	Both_SPL	B2_Mm2	SINE/B2	chr1	82695581	82695760	-	LineageSpe
ENSMUSG00000097615	AC131980.1	ENSMUST00000180623	AC131980.1-201	lincRNA	chr1	185447116	185455568	-	8453	2761	LAST	3	chr1	185447116	185449214	2099	175	6.33828	6.33828	7.17131	exonized	B3A	SINE/B2	chr1	185447179	185447353	-	LineageSpe
ENSMUSG00000097615	AC131980.1	ENSMUST00000180623	AC131980.1-201	lincRNA	chr1	185447116	185455568	-	8453	2761	LAST	3	chr1	185447116	185449214	2099	143	5.17928	5.17928	7.17131	exonized	MTEb	LTR/ERVL-MaLR	chr1	185448872	185449014	-	LineageSpe
ENSMUSG00000097615	AC131980.1	ENSMUST00000180623	AC131980.1-201	lincRNA	chr1	185447116	185455568	-	8453	2761	LAST	3	chr1	185447116	185449214	2099	140	5.07063	5.07063	7.17131	exonized	MTEb	LTR/ERVL-MaLR	chr1	185448576	185448715	-	LineageSpe
ENSMUSG00000097615	AC131980.1	ENSMUST00000180623	AC131980.1-201	lincRNA	chr1	185447116	185455568	-	8453	2761	LAST	3	chr1	185447116	185449214	2099	139	5.03441	5.03441	7.17131	exonized	B1F2	SINE/Alu	chr1	185447950	185448088	-	LineageSpe
ENSMUSG00000097615	AC131980.1	ENSMUST00000180623	AC131980.1-201	lincRNA	chr1	185447116	185455568	-	8453	2761	LAST	3	chr1	185447116	185449214	2099	78	2.82506	2.82506	7.17131	exonized	ID4_	SINE/ID	chr1	185447420	185447497	-	LineageSpe
ENSMUSG00000097615	AC131980.1	ENSMUST00000180623	AC131980.1-201	lincRNA	chr1	185447116	185455568	-	8453	2761	MIDDLE	2	chr1	185454005	185454133	129	23	0.833032	0.833032	7.17131	SPL	ORR1A3-int	LTR/ERVL-MaLR	chr1	185453812	185454027	-	LineageSpe
ENSMUSG00000097648	AC122932.1	ENSMUST00000180837	AC122932.1-201	lincRNA	chr1	113891385	113964134	-	72750	1009	LAST	3	chr1	113891385	113892048	664	63	6.24381	6.24381	31.3181	exonized	RSINE1	SINE/B4	chr1	113891647	113891709	-	LineageSpe
ENSMUSG00000097648	AC122932.1	ENSMUST00000180837	AC122932.1-201	lincRNA	chr1	113891385	113964134	-	72750	1009	LAST	3	chr1	113891385	113892048	664	30	2.97324	2.97324	31.3181	exonized	RSINE1	SINE/B4	chr1	113891568	113891597	-	LineageSpe
ENSMUSG00000097648	AC122932.1	ENSMUST00000180837	AC122932.1-201	lincRNA	chr1	113891385	113964134	-	72750	1009	MIDDLE	2	chr1	113909335	113909363	29	29	2.87413	2.87413	31.3181	Both_SPL	L1Md_F2	LINE/L1	chr1	113909255	113910594	+	LineageSpe
ENSMUSG00000097648	AC122932.1	ENSMUST00000180837	AC122932.1-201	lincRNA	chr1	113891385	113964134	-	72750	1009	FIRST	1	chr1	113963819	113964134	316	114	11.2983	11.2983	31.3181	SPL	MMERVK9C_I-int	LTR/ERVK	chr1	113963536	113963932	-	LineageSpe
ENSMUSG00000097648	AC122932.1	ENSMUST00000180837	AC122932.1-201	lincRNA	chr1	113891385	113964134	-	72750	1009	FIRST	1	chr1	113963819	113964134	316	202	20.0198	20.0198	31.3181	TSS	RLTR9E	LTR/ERVK	chr1	113963933	113964300	-	LineageSpe
ENSMUSG00000097649	AC122223.1	ENSMUST00000181563	AC122223.1-201	lincRNA	chr1	55226251	55235622	+	9372	1943	LAST	3	chr1	55234377	55235622	1246	362	18.631	18.631	25.5275	PolyA	RLTR9F	LTR/ERVK	chr1	55235261	55235643	+	LineageSpe
ENSMUSG00000097649	AC122223.1	ENSMUST00000181563	AC122223.1-201	lincRNA	chr1	55226251	55235622	+	9372	1943	LAST	3	chr1	55234377	55235622	1246	496	25.5275	25.5275	25.5275	SPL	Lx7	LINE/L1	chr1	55233968	55234872	-	LineageSpe
ENSMUSG00000097680	AC130277.1	ENSMUST00000180981	AC130277.1-201	lincRNA	chr1	135248561	135266443	+	17883	2782	LAST	3	chr1	135263884	135266443	2560	64	2.3005	2.3005	15.0611	PolyA	B1F1	SINE/Alu	chr1	135266380	135266470	-	LineageSpe
ENSMUSG00000097680	AC130277.1	ENSMUST00000180981	AC130277.1-201	lincRNA	chr1	135248561	135266443	+	17883	2782	LAST	3	chr1	135263884	135266443	2560	36	1.29403	1.29403	15.0611	PolyA	ID_B1	SINE/B4	chr1	135266408	135266596	-	LineageSpe
ENSMUSG00000097680	AC130277.1	ENSMUST00000180981	AC130277.1-201	lincRNA	chr1	135248561	135266443	+	17883	2782	LAST	3	chr1	135263884	135266443	2560	235	8.44716	8.44716	15.0611	exonized	MIR	SINE/MIR	chr1	135265657	135265891	+	Ancient
ENSMUSG00000097680	AC130277.1	ENSMUST00000180981	AC130277.1-201	lincRNA	chr1	135248561	135266443	+	17883	2782	LAST	3	chr1	135263884	135266443	2560	184	6.61395	6.61395	15.0611	exonized	B3A	SINE/B2	chr1	135264612	135264795	+	LineageSpe
ENSMUSG00000097680	AC130277.1	ENSMUST00000180981	AC130277.1-201	lincRNA	chr1	135248561	135266443	+	17883	2782	LAST	3	chr1	135263884	135266443	2560	131	4.70884	4.70884	15.0611	exonized	B1F1	SINE/Alu	chr1	135266248	135266378	-	LineageSpe
ENSMUSG00000097680	AC130277.1	ENSMUST00000180981	AC130277.1-201	lincRNA	chr1	135248561	135266443	+	17883	2782	LAST	3	chr1	135263884	135266443	2560	112	4.02588	4.02588	15.0611	exonized	ID_B1	SINE/B4	chr1	135266268	135266379	-	LineageSpe
ENSMUSG00000097744	AC157362.1	ENSMUST00000181371	AC157362.1-201	lincRNA	chr1	16657552	16662278	+	4727	2788	FIRST	1	chr1	16657552	16659778	2227	199	7.13773	7.13773	15.6026	exonized	B2_Mm2	SINE/B2	chr1	16658555	16658753	-	LineageSpe
ENSMUSG00000097744	AC157362.1	ENSMUST00000181371	AC157362.1-201	lincRNA	chr1	16657552	16662278	+	4727	2788	FIRST	1	chr1	16657552	16659778	2227	149	5.34433	5.34433	15.6026	exonized	MT2B2	LTR/ERVL	chr1	16659565	16659713	-	LineageSpe
ENSMUSG00000097744	AC157362.1	ENSMUST00000181371	AC157362.1-201	lincRNA	chr1	16657552	16662278	+	4727	2788	FIRST	1	chr1	16657552	16659778	2227	146	5.23673	5.23673	15.6026	exonized	B1_Mus2	SINE/Alu	chr1	16658405	16658550	-	LineageSpe
ENSMUSG00000097744	AC157362.1	ENSMUST00000181371	AC157362.1-201	lincRNA	chr1	16657552	16662278	+	4727	2788	FIRST	1	chr1	16657552	16659778	2227	132	4.73458	4.73458	15.6026	exonized	B1_Mus1	SINE/Alu	chr1	16659381	16659512	-	LineageSpe
ENSMUSG00000097744	AC157362.1	ENSMUST00000181371	AC157362.1-201	lincRNA	chr1	16657552	16662278	+	4727	2788	FIRST	1	chr1	16657552	16659778	2227	110	3.94548	3.94548	15.6026	exonized	RMER10B	LTR/ERVL	chr1	16658837	16658946	-	LineageSpe
ENSMUSG00000097744	AC157362.1	ENSMUST00000181371	AC157362.1-201	lincRNA	chr1	16657552	16662278	+	4727	2788	FIRST	1	chr1	16657552	16659778	2227	90	3.22812	3.22812	15.6026	exonized	B1F1	SINE/Alu	chr1	16657857	16657946	-	LineageSpe
ENSMUSG00000097744	AC157362.1	ENSMUST00000181371	AC157362.1-201	lincRNA	chr1	16657552	16662278	+	4727	2788	FIRST	1	chr1	16657552	16659778	2227	65	2.33142	2.33142	15.6026	SPL	MT2B2	LTR/ERVL	chr1	16659714	16659839	-	LineageSpe
ENSMUSG00000097744	AC157362.1	ENSMUST00000181371	AC157362.1-201	lincRNA	chr1	16657552	16662278	+	4727	2788	MIDDLE	2	chr1	16660021	16660228	208	165	5.91822	5.91822	15.6026	SPL	RLTR30D2_MM	LTR/ERV1	chr1	16660064	16660553	-	LineageSpe
ENSMUSG00000097744	AC157362.1	ENSMUST00000181371	AC157362.1-201	lincRNA	chr1	16657552	16662278	+	4727	2788	MIDDLE	2	chr1	16660021	16660228	208	41	1.47059	1.47059	15.6026	SPL	B3	SINE/B2	chr1	16659987	16660061	-	LineageSpe
ENSMUSG00000097744	AC157362.1	ENSMUST00000181371	AC157362.1-201	lincRNA	chr1	16657552	16662278	+	4727	2788	MIDDLE	3	chr1	16660555	16660649	95	95	3.40746	3.40746	15.6026	Both_SPL	B3	SINE/B2	chr1	16660554	16660677	-	LineageSpe
ENSMUSG00000097744	AC157362.1	ENSMUST00000181371	AC157362.1-201	lincRNA	chr1	16657552	16662278	+	4727	2788	LAST	4	chr1	16662021	16662278	258	40	1.43472	1.43472	15.6026	SPL	URR1B	DNA/hAT-Charlie	chr1	16661882	16662060	-	LineageSpe
ENSMUSG00000097754	AC114655.2	ENSMUST00000181308	AC114655.2-201	lincRNA	chr1	150159043	150164948	-	5906	1745	LAST	2	chr1	150159043	150160652	1610	425	24.3553	24.3553	54.3266	PolyA	Lx9	LINE/L1	chr1	150159031	150159467	-	LineageSpe
ENSMUSG00000097754	AC114655.2	ENSMUST00000181308	AC114655.2-201	lincRNA	chr1	150159043	150164948	-	5906	1745	LAST	2	chr1	150159043	150160652	1610	523	29.9713	29.9713	54.3266	exonized	RMER4B	LTR/ERVK	chr1	150159478	150160000	-	LineageSpe
ENSMUSG00000097760	AC107846.1	ENSMUST00000180835	AC107846.1-201	lincRNA	chr1	132466433	132477045	-	10613	1540	LAST	2	chr1	132466433	132467648	1216	566	36.7532	36.7532	36.7532	SPL	ORR1C2-int	LTR/ERVL-MaLR	chr1	132467083	132468038	-	LineageSpe
ENSMUSG00000097784	AC110232.1	ENSMUST00000180869	AC110232.1-201	lincRNA	chr1	186749396	186752921	+	3526	1275	LAST	2	chr1	186752417	186752921	505	243	19.0588	19.0588	26.5098	PolyA	Lx7	LINE/L1	chr1	186752679	186752928	+	LineageSpe
ENSMUSG00000097784	AC110232.1	ENSMUST00000180869	AC110232.1-201	lincRNA	chr1	186749396	186752921	+	3526	1275	LAST	2	chr1	186752417	186752921	505	95	7.45098	7.45098	26.5098	SPL	MIRb	SINE/MIR	chr1	186752362	186752511	-	Ancient
ENSMUSG00000097797	AC103380.1	ENSMUST00000181554	AC103380.1-201	lincRNA	chr1	7349406	7397801	-	48396	1193	LAST	3	chr1	7349406	7350390	985	702	58.8433	58.8433	69.2372	SPL	IAPEY3-int	LTR/ERVK	chr1	7349689	7352531	-	LineageSpe
ENSMUSG00000097797	AC103380.1	ENSMUST00000181554	AC103380.1-201	lincRNA	chr1	7349406	7397801	-	48396	1193	MIDDLE	2	chr1	7351771	7351894	124	124	10.394	10.394	69.2372	Both_SPL	IAPEY3-int	LTR/ERVK	chr1	7349689	7352531	-	LineageSpe
ENSMUSG00000097814	AC102484.1	ENSMUST00000181489	AC102484.1-201	lincRNA	chr1	96872221	96881230	+	9010	3845	LAST	2	chr1	96877834	96881230	3397	104	2.70481	2.70481	20.5202	PolyA	ORR1F	LTR/ERVL-MaLR	chr1	96881127	96881277	+	LineageSpe
ENSMUSG00000097814	AC102484.1	ENSMUST00000181489	AC102484.1-201	lincRNA	chr1	96872221	96881230	+	9010	3845	LAST	2	chr1	96877834	96881230	3397	397	10.3251	10.3251	20.5202	exonized	MTB	LTR/ERVL-MaLR	chr1	96878788	96879184	-	LineageSpe
ENSMUSG00000097814	AC102484.1	ENSMUST00000181489	AC102484.1-201	lincRNA	chr1	96872221	96881230	+	9010	3845	LAST	2	chr1	96877834	96881230	3397	361	9.38882	9.38882	20.5202	exonized	MLT2D	LTR/ERVL	chr1	96880425	96880785	+	Ancient
ENSMUSG00000097814	AC102484.1	ENSMUST00000181489	AC102484.1-201	lincRNA	chr1	96872221	96881230	+	9010	3845	LAST	2	chr1	96877834	96881230	3397	297	7.72432	7.72432	20.5202	exonized	ORR1A2	LTR/ERVL-MaLR	chr1	96880012	96880308	-	LineageSpe
ENSMUSG00000097814	AC102484.1	ENSMUST00000181489	AC102484.1-201	lincRNA	chr1	96872221	96881230	+	9010	3845	LAST	2	chr1	96877834	96881230	3397	138	3.58908	3.58908	20.5202	exonized	L2	LINE/L2	chr1	96880823	96880960	+	Ancient
ENSMUSG00000097814	AC102484.1	ENSMUST00000181489	AC102484.1-201	lincRNA	chr1	96872221	96881230	+	9010	3845	LAST	2	chr1	96877834	96881230	3397	133	3.45904	3.45904	20.5202	exonized	ID_B1	SINE/B4	chr1	96879657	96879789	+	LineageSpe
ENSMUSG00000097814	AC102484.1	ENSMUST00000181489	AC102484.1-201	lincRNA	chr1	96872221	96881230	+	9010	3845	LAST	2	chr1	96877834	96881230	3397	72	1.87256	1.87256	20.5202	exonized	B1_Mur1	SINE/Alu	chr1	96878716	96878787	+	LineageSpe
ENSMUSG00000097814	AC102484.1	ENSMUST00000181489	AC102484.1-201	lincRNA	chr1	96872221	96881230	+	9010	3845	LAST	2	chr1	96877834	96881230	3397	66	1.71651	1.71651	20.5202	exonized	MLT1J	LTR/ERVL-MaLR	chr1	96878087	96878152	-	Ancient
ENSMUSG00000097814	AC102484.1	ENSMUST00000181489	AC102484.1-201	lincRNA	chr1	96872221	96881230	+	9010	3845	LAST	2	chr1	96877834	96881230	3397	57	1.48244	1.48244	20.5202	exonized	B1_Mur1	SINE/Alu	chr1	96879223	96879279	+	LineageSpe
ENSMUSG00000097814	AC102484.1	ENSMUST00000181489	AC102484.1-201	lincRNA	chr1	96872221	96881230	+	9010	3845	LAST	2	chr1	96877834	96881230	3397	38	0.988296	0.988296	20.5202	exonized	ID_B1	SINE/B4	chr1	96879185	96879222	+	LineageSpe
ENSMUSG00000097814	AC102484.1	ENSMUST00000181489	AC102484.1-201	lincRNA	chr1	96872221	96881230	+	9010	3845	LAST	2	chr1	96877834	96881230	3397	14	0.364109	0.364109	20.5202	exonized	ID_B1	SINE/B4	chr1	96878702	96878715	+	LineageSpe
ENSMUSG00000097814	AC102484.1	ENSMUST00000181489	AC102484.1-201	lincRNA	chr1	96872221	96881230	+	9010	3845	LAST	2	chr1	96877834	96881230	3397	240	6.24187	6.24187	20.5202	SPL	RLTR23	LTR/ERV1	chr1	96877605	96878073	-	LineageSpe
ENSMUSG00000097819	AC132574.1	ENSMUST00000180778	AC132574.1-201	lincRNA	chr1	59488480	59492605	-	4126	3587	LAST	2	chr1	59488480	59491706	3227	348	9.7017	9.7017	9.7017	exonized	MTD	LTR/ERVL-MaLR	chr1	59489296	59489643	+	LineageSpe
ENSMUSG00000097819	AC132574.1	ENSMUST00000180778	AC132574.1-201	lincRNA	chr1	59488480	59492605	-	4126	3587	LAST	2	chr1	59488480	59491706	3227	204	5.6872	5.6872	9.7017	exonized	B4A	SINE/B4	chr1	59489890	59490093	-	LineageSpe
ENSMUSG00000097819	AC132574.1	ENSMUST00000180778	AC132574.1-201	lincRNA	chr1	59488480	59492605	-	4126	3587	LAST	2	chr1	59488480	59491706	3227	94	2.62057	2.62057	9.7017	exonized	PB1D7	SINE/Alu	chr1	59491197	59491290	+	LineageSpe
ENSMUSG00000097823	AC119212.1	ENSMUST00000180995	AC119212.1-202	lincRNA	chr1	166974024	166999728	-	25705	933	LAST	3	chr1	166974024	166974733	710	207	22.1865	22.1865	25.9378	exonized	MLT1H	LTR/ERVL-MaLR	chr1	166974328	166974534	-	Ancient
ENSMUSG00000097823	AC119212.1	ENSMUST00000180995	AC119212.1-202	lincRNA	chr1	166974024	166999728	-	25705	933	MIDDLE	2	chr1	166982410	166982456	47	35	3.75134	3.75134	25.9378	SPL	L1MEc	LINE/L1	chr1	166982422	166982573	+	Ancient
ENSMUSG00000097881	AC117547.1	ENSMUST00000181183	AC117547.1-202	lincRNA	chr1	121087527	121088932	+	1406	1196	LAST	2	chr1	121087767	121088932	1166	37	3.09365	3.09365	29.1806	PolyA	MER58A	DNA/hAT-Charlie	chr1	121088896	121088974	+	Ancient
ENSMUSG00000097881	AC117547.1	ENSMUST00000181183	AC117547.1-202	lincRNA	chr1	121087527	121088932	+	1406	1196	LAST	2	chr1	121087767	121088932	1166	349	29.1806	29.1806	29.1806	exonized	MTD	LTR/ERVL-MaLR	chr1	121088481	121088829	+	LineageSpe
ENSMUSG00000097881	AC117547.1	ENSMUST00000181433	AC117547.1-201	lincRNA	chr1	121087405	121120956	+	33552	1561	MIDDLE	3	chr1	121113758	121113861	104	104	6.6624	6.6624	24.0231	Both_SPL	B4	SINE/B4	chr1	121113642	121113923	+	LineageSpe
ENSMUSG00000097881	AC117547.1	ENSMUST00000181433	AC117547.1-201	lincRNA	chr1	121087405	121120956	+	33552	1561	LAST	5	chr1	121119858	121120956	1099	271	17.3607	17.3607	24.0231	exonized	ORR1E	LTR/ERVL-MaLR	chr1	121120139	121120409	+	LineageSpe
ENSMUSG00000097881	AC117547.1	ENSMUST00000181433	AC117547.1-201	lincRNA	chr1	121087405	121120956	+	33552	1561	LAST	5	chr1	121119858	121120956	1099	118	7.55926	7.55926	24.0231	exonized	Tigger5b	DNA/TcMar-Tigger	chr1	121120641	121120758	+	LineageSpe
ENSMUSG00000097881	AC117547.1	ENSMUST00000181433	AC117547.1-201	lincRNA	chr1	121087405	121120956	+	33552	1561	LAST	5	chr1	121119858	121120956	1099	112	7.17489	7.17489	24.0231	exonized	Tigger5b	DNA/TcMar-Tigger	chr1	121120800	121120911	+	LineageSpe
ENSMUSG00000097881	AC117547.1	ENSMUST00000181433	AC117547.1-201	lincRNA	chr1	121087405	121120956	+	33552	1561	LAST	5	chr1	121119858	121120956	1099	49	3.13901	3.13901	24.0231	exonized	RMER30	DNA/hAT-Charlie	chr1	121120510	121120558	+	LineageSpe
ENSMUSG00000097893	AC158928.1	ENSMUST00000181358	AC158928.1-202	lincRNA	chr1	9748008	9791318	+	43311	1291	MIDDLE	3	chr1	9780333	9780431	99	13	1.00697	1.00697	16.5763	SPL	MIRb	SINE/MIR	chr1	9780419	9780517	+	Ancient
ENSMUSG00000097893	AC158928.1	ENSMUST00000181358	AC158928.1-202	lincRNA	chr1	9748008	9791318	+	43311	1291	MIDDLE	5	chr1	9781533	9781608	76	76	5.88691	5.88691	16.5763	Both_SPL	MLT1D	LTR/ERVL-MaLR	chr1	9781509	9781686	-	Ancient
ENSMUSG00000097893	AC158928.1	ENSMUST00000181358	AC158928.1-202	lincRNA	chr1	9748008	9791318	+	43311	1291	MIDDLE	6	chr1	9789656	9789780	125	125	9.68242	9.68242	16.5763	Both_SPL	Charlie7	DNA/hAT-Charlie	chr1	9789475	9789857	-	Ancient
ENSMUSG00000097893	AC158928.1	ENSMUST00000181821	AC158928.1-201	lincRNA	chr1	9747648	9791922	+	44275	1996	MIDDLE	3	chr1	9789656	9789780	125	125	6.26253	6.26253	34.1683	Both_SPL	Charlie7	DNA/hAT-Charlie	chr1	9789475	9789857	-	Ancient
ENSMUSG00000097893	AC158928.1	ENSMUST00000181821	AC158928.1-201	lincRNA	chr1	9747648	9791922	+	44275	1996	LAST	4	chr1	9791125	9791922	798	398	19.9399	19.9399	34.1683	PolyA	LTRIS_Mm	LTR/ERV1	chr1	9791525	9792004	+	LineageSpe
ENSMUSG00000097893	AC158928.1	ENSMUST00000181821	AC158928.1-201	lincRNA	chr1	9747648	9791922	+	44275	1996	LAST	4	chr1	9791125	9791922	798	159	7.96593	7.96593	34.1683	exonized	Lx5c	LINE/L1	chr1	9791366	9791524	-	LineageSpe
ENSMUSG00000097899	AC161534.1	ENSMUST00000181756	AC161534.1-201	lincRNA	chr1	40076228	40085853	-	9626	844	LAST	4	chr1	40076228	40076638	411	64	7.58294	7.58294	28.7915	exonized	MIRb	SINE/MIR	chr1	40076334	40076397	-	Ancient
ENSMUSG00000097899	AC161534.1	ENSMUST00000181756	AC161534.1-201	lincRNA	chr1	40076228	40085853	-	9626	844	LAST	4	chr1	40076228	40076638	411	179	21.2085	21.2085	28.7915	SPL	MTD	LTR/ERVL-MaLR	chr1	40076460	40076663	+	LineageSpe
ENSMUSG00000097925	AC140461.1	ENSMUST00000181876	AC140461.1-201	lincRNA	chr1	189833141	189836620	-	3480	2141	LAST	2	chr1	189833141	189834918	1778	310	14.4792	14.4792	14.4792	exonized	ORR1E	LTR/ERVL-MaLR	chr1	189833501	189833810	-	LineageSpe
ENSMUSG00000097934	AC156980.1	ENSMUST00000181654	AC156980.1-201	lincRNA	chr1	20888650	20890473	-	1824	1120	LAST	4	chr1	20888650	20889139	490	213	19.0179	19.0179	19.0179	PolyA	RCHARR1	DNA/hAT-Charlie	chr1	20888603	20888862	-	LineageSpe
ENSMUSG00000097934	AC156980.1	ENSMUST00000181654	AC156980.1-201	lincRNA	chr1	20888650	20890473	-	1824	1120	LAST	4	chr1	20888650	20889139	490	191	17.0536	17.0536	19.0179	exonized	RCHARR1	DNA/hAT-Charlie	chr1	20888883	20889073	-	LineageSpe
ENSMUSG00000020033	4930463O16Rik	ENSMUST00000020222	4930463O16Rik-001	lincRNA	chr10	84488293	84497435	+	9143	2088	FIRST	1	chr10	84488293	84489181	889	435	20.8333	20.8333	20.8333	TSS	RMER21B	LTR/ERV1	chr10	84487901	84488727	+	LineageSpe
ENSMUSG00000020033	4930463O16Rik	ENSMUST00000020222	4930463O16Rik-001	lincRNA	chr10	84488293	84497435	+	9143	2088	MIDDLE	2	chr10	84492680	84493080	401	171	8.18966	8.18966	20.8333	SPL	MTEa	LTR/ERVL-MaLR	chr10	84492910	84493294	+	LineageSpe
ENSMUSG00000020033	4930463O16Rik	ENSMUST00000020222	4930463O16Rik-001	lincRNA	chr10	84488293	84497435	+	9143	2088	MIDDLE	3	chr10	84493798	84493930	133	85	4.07088	4.07088	20.8333	SPL	LTR88c	LTR/Gypsy?	chr10	84493772	84493882	+	Ancient
ENSMUSG00000020033	4930463O16Rik	ENSMUST00000020222	4930463O16Rik-001	lincRNA	chr10	84488293	84497435	+	9143	2088	MIDDLE	3	chr10	84493798	84493930	133	48	2.29885	2.29885	20.8333	SPL	MLT1H1	LTR/ERVL-MaLR	chr10	84493883	84494033	+	Ancient
ENSMUSG00000056821	1700028I16Rik	ENSMUST00000076984	1700028I16Rik-201	lincRNA	chr10	82812123	82824242	+	12120	1048	LAST	5	chr10	82823517	82824242	726	135	12.8817	12.8817	12.8817	PolyA	B1_Mur1	SINE/Alu	chr10	82824108	82824249	-	LineageSpe
ENSMUSG00000056821	1700028I16Rik	ENSMUST00000178540	1700028I16Rik-001	lincRNA	chr10	82812123	82824242	+	12120	1056	LAST	3	chr10	82823517	82824242	726	135	12.7841	12.7841	12.7841	PolyA	B1_Mur1	SINE/Alu	chr10	82824108	82824249	-	LineageSpe
ENSMUSG00000085282	Gm15663	ENSMUST00000145794	Gm15663-001	lincRNA	chr10	105574559	105583874	+	9316	3200	LAST	3	chr10	105581989	105583874	1886	490	15.3125	15.3125	23.3438	PolyA	RLTR21	LTR/ERVK	chr10	105583385	105583908	+	LineageSpe
ENSMUSG00000085282	Gm15663	ENSMUST00000145794	Gm15663-001	lincRNA	chr10	105574559	105583874	+	9316	3200	LAST	3	chr10	105581989	105583874	1886	747	23.3438	23.3438	23.3438	exonized	RLTR21	LTR/ERVK	chr10	105581991	105582737	+	LineageSpe
ENSMUSG00000085282	Gm15663	ENSMUST00000145794	Gm15663-001	lincRNA	chr10	105574559	105583874	+	9316	3200	LAST	3	chr10	105581989	105583874	1886	647	20.2188	20.2188	23.3438	exonized	Lx4A	LINE/L1	chr10	105582738	105583384	-	LineageSpe
ENSMUSG00000085372	Gm16145	ENSMUST00000128807	Gm16145-001	lincRNA	chr10	63353853	63366887	+	13035	583	FIRST	1	chr10	63353853	63354009	157	157	26.9297	26.9297	54.5455	TSS_SPL	ORR1A4	LTR/ERVL-MaLR	chr10	63353724	63354090	+	LineageSpe
ENSMUSG00000085372	Gm16145	ENSMUST00000128807	Gm16145-001	lincRNA	chr10	63353853	63366887	+	13035	583	MIDDLE	2	chr10	63359116	63359276	161	161	27.6158	27.6158	54.5455	Both_SPL	ORR1A4	LTR/ERVL-MaLR	chr10	63359002	63359366	+	LineageSpe
ENSMUSG00000085451	Gm15137	ENSMUST00000125161	Gm15137-001	lincRNA	chr10	24126069	24132480	+	6412	578	FIRST	1	chr10	24126069	24126445	377	377	65.2249	65.2249	65.2249	TSS_SPL	RMER6D	LTR/ERVK	chr10	24125831	24126471	+	LineageSpe
ENSMUSG00000085456	Gm15398	ENSMUST00000147653	Gm15398-001	lincRNA	chr10	73201399	73327027	-	125629	692	FIRST	1	chr10	73326769	73327027	259	259	37.4277	37.4277	37.4277	TSS_SPL	RLTR17	LTR/ERVK	chr10	73326615	73327178	-	LineageSpe
ENSMUSG00000086148	Gm15271	ENSMUST00000134627	Gm15271-001	lincRNA	chr10	24447490	24452657	+	5168	2110	MIDDLE	2	chr10	24450681	24450753	73	73	3.45972	3.45972	8.5782	Both_SPL	B4A	SINE/B4	chr10	24450595	24450814	-	LineageSpe
ENSMUSG00000086148	Gm15271	ENSMUST00000134627	Gm15271-001	lincRNA	chr10	24447490	24452657	+	5168	2110	LAST	3	chr10	24451155	24452657	1503	108	5.11848	5.11848	8.5782	exonized	MLT1A1	LTR/ERVL-MaLR	chr10	24452331	24452438	+	Ancient
ENSMUSG00000086148	Gm15271	ENSMUST00000134627	Gm15271-001	lincRNA	chr10	24447490	24452657	+	5168	2110	LAST	3	chr10	24451155	24452657	1503	95	4.50237	4.50237	8.5782	exonized	PB1D10	SINE/Alu	chr10	24452462	24452556	-	LineageSpe
ENSMUSG00000093489	Gm20625	ENSMUST00000177065	Gm20625-001	lincRNA	chr10	61038229	61042811	-	4583	698	LAST	3	chr10	61038229	61038666	438	148	21.2034	21.2034	26.5043	SPL	RMER15-int	LTR/ERVL	chr10	61038519	61038694	-	LineageSpe
ENSMUSG00000093489	Gm20625	ENSMUST00000177065	Gm20625-001	lincRNA	chr10	61038229	61042811	-	4583	698	MIDDLE	2	chr10	61040154	61040228	75	75	10.745	10.745	26.5043	Both_SPL	RMER15-int	LTR/ERVL	chr10	61039758	61041256	-	LineageSpe
ENSMUSG00000093489	Gm20625	ENSMUST00000177065	Gm20625-001	lincRNA	chr10	61038229	61042811	-	4583	698	FIRST	1	chr10	61042627	61042811	185	185	26.5043	26.5043	26.5043	TSS_SPL	MT2_Mm	LTR/ERVL	chr10	61042549	61043041	-	LineageSpe
ENSMUSG00000093568	Gm20611	ENSMUST00000177492	Gm20611-001	lincRNA	chr10	61031303	61038080	+	6778	1131	FIRST	1	chr10	61031303	61031451	149	112	9.90274	9.90274	21.1317	exonized	MIR3	SINE/MIR	chr10	61031328	61031439	+	Ancient
ENSMUSG00000093568	Gm20611	ENSMUST00000177492	Gm20611-001	lincRNA	chr10	61031303	61038080	+	6778	1131	MIDDLE	2	chr10	61036403	61037179	777	13	1.14943	1.14943	21.1317	SPL	X8_LINE	LINE/CR1	chr10	61036267	61036415	-	Ancient
ENSMUSG00000093568	Gm20611	ENSMUST00000177492	Gm20611-001	lincRNA	chr10	61031303	61038080	+	6778	1131	LAST	3	chr10	61037876	61038080	205	114	10.0796	10.0796	21.1317	exonized	RMER15-int	LTR/ERVL	chr10	61037955	61038068	-	LineageSpe
ENSMUSG00000093573	Gm20610	ENSMUST00000176406	Gm20610-001	lincRNA	chr10	61046422	61051900	-	5479	587	LAST	3	chr10	61046422	61046625	204	139	23.6797	23.6797	23.6797	exonized	B1_Mus1	SINE/Alu	chr10	61046435	61046573	+	LineageSpe
ENSMUSG00000093732	Gm20609	ENSMUST00000177104	Gm20609-001	lincRNA	chr10	71310745	71313977	+	3233	1527	FIRST	1	chr10	71310745	71310861	117	79	5.17354	5.17354	13.0321	SPL	L1M5	LINE/L1	chr10	71310783	71310868	-	Ancient
ENSMUSG00000093732	Gm20609	ENSMUST00000177104	Gm20609-001	lincRNA	chr10	71310745	71313977	+	3233	1527	MIDDLE	2	chr10	71311967	71312086	120	120	7.85855	7.85855	13.0321	Both_SPL	B4A	SINE/B4	chr10	71311896	71312162	-	LineageSpe
ENSMUSG00000093732	Gm20609	ENSMUST00000177104	Gm20609-001	lincRNA	chr10	71310745	71313977	+	3233	1527	MIDDLE	3	chr10	71312602	71312690	89	89	5.82842	5.82842	13.0321	Both_SPL	ORR1F	LTR/ERVL-MaLR	chr10	71312594	71312873	+	LineageSpe
ENSMUSG00000093732	Gm20609	ENSMUST00000177104	Gm20609-001	lincRNA	chr10	71310745	71313977	+	3233	1527	LAST	4	chr10	71312777	71313977	1201	74	4.8461	4.8461	13.0321	exonized	ID4	SINE/ID	chr10	71313231	71313304	-	LineageSpe
ENSMUSG00000093732	Gm20609	ENSMUST00000177104	Gm20609-001	lincRNA	chr10	71310745	71313977	+	3233	1527	LAST	4	chr10	71312777	71313977	1201	34	2.22659	2.22659	13.0321	exonized	B2_Mm2	SINE/B2	chr10	71313117	71313150	-	LineageSpe
ENSMUSG00000093732	Gm20609	ENSMUST00000177104	Gm20609-001	lincRNA	chr10	71310745	71313977	+	3233	1527	LAST	4	chr10	71312777	71313977	1201	97	6.35232	6.35232	13.0321	SPL	ORR1F	LTR/ERVL-MaLR	chr10	71312594	71312873	+	LineageSpe
ENSMUSG00000095123	RP24-538B17.1	ENSMUST00000178920	RP24-538B17.1-001	lincRNA	chr10	4391587	4396424	+	4838	4838	SINGLE	1	chr10	4391587	4396424	4838	324	6.69698	6.69698	17.2799	exonized	ORR1E	LTR/ERVL-MaLR	chr10	4392874	4393197	-	LineageSpe
ENSMUSG00000095123	RP24-538B17.1	ENSMUST00000178920	RP24-538B17.1-001	lincRNA	chr10	4391587	4396424	+	4838	4838	SINGLE	1	chr10	4391587	4396424	4838	305	6.30426	6.30426	17.2799	exonized	ORR1A2	LTR/ERVL-MaLR	chr10	4395761	4396065	+	LineageSpe
ENSMUSG00000095123	RP24-538B17.1	ENSMUST00000178920	RP24-538B17.1-001	lincRNA	chr10	4391587	4396424	+	4838	4838	SINGLE	1	chr10	4391587	4396424	4838	194	4.00992	4.00992	17.2799	exonized	ID_B1	SINE/B4	chr10	4394389	4394582	-	LineageSpe
ENSMUSG00000095123	RP24-538B17.1	ENSMUST00000178920	RP24-538B17.1-001	lincRNA	chr10	4391587	4396424	+	4838	4838	SINGLE	1	chr10	4391587	4396424	4838	188	3.8859	3.8859	17.2799	exonized	B2_Mm1a	SINE/B2	chr10	4392632	4392819	-	LineageSpe
ENSMUSG00000095123	RP24-538B17.1	ENSMUST00000178920	RP24-538B17.1-001	lincRNA	chr10	4391587	4396424	+	4838	4838	SINGLE	1	chr10	4391587	4396424	4838	186	3.84456	3.84456	17.2799	exonized	B2_Mm1t	SINE/B2	chr10	4393743	4393928	-	LineageSpe
ENSMUSG00000095123	RP24-538B17.1	ENSMUST00000178920	RP24-538B17.1-001	lincRNA	chr10	4391587	4396424	+	4838	4838	SINGLE	1	chr10	4391587	4396424	4838	152	3.14179	3.14179	17.2799	exonized	B1_Mur3	SINE/Alu	chr10	4393983	4394134	-	LineageSpe
ENSMUSG00000095123	RP24-538B17.1	ENSMUST00000178920	RP24-538B17.1-001	lincRNA	chr10	4391587	4396424	+	4838	4838	SINGLE	1	chr10	4391587	4396424	4838	140	2.89376	2.89376	17.2799	exonized	B1_Mm	SINE/Alu	chr10	4394910	4395049	-	LineageSpe
ENSMUSG00000095123	RP24-538B17.1	ENSMUST00000178920	RP24-538B17.1-001	lincRNA	chr10	4391587	4396424	+	4838	4838	SINGLE	1	chr10	4391587	4396424	4838	104	2.14965	2.14965	17.2799	exonized	MLT1F	LTR/ERVL-MaLR	chr10	4391749	4391852	-	Ancient
ENSMUSG00000095123	RP24-538B17.1	ENSMUST00000178920	RP24-538B17.1-001	lincRNA	chr10	4391587	4396424	+	4838	4838	SINGLE	1	chr10	4391587	4396424	4838	81	1.67425	1.67425	17.2799	exonized	RLTR17B_Mm	LTR/ERVK	chr10	4392446	4392526	+	LineageSpe
ENSMUSG00000095123	RP24-538B17.1	ENSMUST00000178920	RP24-538B17.1-001	lincRNA	chr10	4391587	4396424	+	4838	4838	SINGLE	1	chr10	4391587	4396424	4838	81	1.67425	1.67425	17.2799	exonized	B3	SINE/B2	chr10	4392532	4392612	-	LineageSpe
ENSMUSG00000095123	RP24-538B17.1	ENSMUST00000178920	RP24-538B17.1-001	lincRNA	chr10	4391587	4396424	+	4838	4838	SINGLE	1	chr10	4391587	4396424	4838	79	1.63291	1.63291	17.2799	exonized	RSINE1	SINE/B4	chr10	4396073	4396151	+	LineageSpe
ENSMUSG00000095123	RP24-538B17.1	ENSMUST00000178920	RP24-538B17.1-001	lincRNA	chr10	4391587	4396424	+	4838	4838	SINGLE	1	chr10	4391587	4396424	4838	71	1.46755	1.46755	17.2799	exonized	RSINE1	SINE/B4	chr10	4395683	4395753	+	LineageSpe
ENSMUSG00000095123	RP24-538B17.1	ENSMUST00000178920	RP24-538B17.1-001	lincRNA	chr10	4391587	4396424	+	4838	4838	SINGLE	1	chr10	4391587	4396424	4838	66	1.3642	1.3642	17.2799	exonized	B4A	SINE/B4	chr10	4395535	4395600	+	LineageSpe
ENSMUSG00000095123	RP24-538B17.1	ENSMUST00000178920	RP24-538B17.1-001	lincRNA	chr10	4391587	4396424	+	4838	4838	SINGLE	1	chr10	4391587	4396424	4838	64	1.32286	1.32286	17.2799	exonized	ID4	SINE/ID	chr10	4393305	4393368	-	LineageSpe
ENSMUSG00000095123	RP24-538B17.1	ENSMUST00000178920	RP24-538B17.1-001	lincRNA	chr10	4391587	4396424	+	4838	4838	SINGLE	1	chr10	4391587	4396424	4838	51	1.05415	1.05415	17.2799	exonized	MT2B2	LTR/ERVL	chr10	4394135	4394185	-	LineageSpe
ENSMUSG00000095123	RP24-538B17.1	ENSMUST00000178920	RP24-538B17.1-001	lincRNA	chr10	4391587	4396424	+	4838	4838	SINGLE	1	chr10	4391587	4396424	4838	49	1.01282	1.01282	17.2799	exonized	B1_Mus2	SINE/Alu	chr10	4393543	4393591	-	LineageSpe
ENSMUSG00000095123	RP24-538B17.1	ENSMUST00000178920	RP24-538B17.1-001	lincRNA	chr10	4391587	4396424	+	4838	4838	SINGLE	1	chr10	4391587	4396424	4838	58	1.19884	1.19884	17.2799	TSS	ID_B1	SINE/B4	chr10	4391524	4391644	-	LineageSpe
ENSMUSG00000096924	AC118733.1	ENSMUST00000180506	AC118733.1-201	lincRNA	chr10	39864859	39866332	-	1474	1164	LAST	2	chr10	39864859	39865212	354	62	5.32646	5.32646	28.5223	SPL	B3	SINE/B2	chr10	39865151	39865371	-	LineageSpe
ENSMUSG00000096924	AC118733.1	ENSMUST00000180506	AC118733.1-201	lincRNA	chr10	39864859	39866332	-	1474	1164	FIRST	1	chr10	39865523	39866332	810	263	22.5945	22.5945	28.5223	exonized	B4A	SINE/B4	chr10	39865616	39865878	+	LineageSpe
ENSMUSG00000096924	AC118733.1	ENSMUST00000180506	AC118733.1-201	lincRNA	chr10	39864859	39866332	-	1474	1164	FIRST	1	chr10	39865523	39866332	810	115	9.87973	9.87973	28.5223	exonized	PB1D10	SINE/Alu	chr10	39865895	39866009	+	LineageSpe
ENSMUSG00000096924	AC118733.1	ENSMUST00000180506	AC118733.1-201	lincRNA	chr10	39864859	39866332	-	1474	1164	FIRST	1	chr10	39865523	39866332	810	69	5.92784	5.92784	28.5223	SPL	B2_Mm2	SINE/B2	chr10	39865403	39865591	+	LineageSpe
ENSMUSG00000096937	RP23-91L18.2	ENSMUST00000180537	RP23-91L18.2-001	lincRNA	chr10	22402883	22407470	+	4588	4478	LAST	2	chr10	22403259	22407470	4212	1219	27.222	27.222	37.7177	exonized	ORR1C1-int	LTR/ERVL-MaLR	chr10	22405626	22406844	-	LineageSpe
ENSMUSG00000096937	RP23-91L18.2	ENSMUST00000180537	RP23-91L18.2-001	lincRNA	chr10	22402883	22407470	+	4588	4478	LAST	2	chr10	22403259	22407470	4212	384	8.57526	8.57526	37.7177	exonized	ORR1C1	LTR/ERVL-MaLR	chr10	22405231	22405614	-	LineageSpe
ENSMUSG00000096937	RP23-91L18.2	ENSMUST00000180537	RP23-91L18.2-001	lincRNA	chr10	22402883	22407470	+	4588	4478	LAST	2	chr10	22403259	22407470	4212	86	1.9205	1.9205	37.7177	exonized	Lx7	LINE/L1	chr10	22403882	22403967	+	LineageSpe
ENSMUSG00000096937	RP23-91L18.2	ENSMUST00000180537	RP23-91L18.2-001	lincRNA	chr10	22402883	22407470	+	4588	4478	LAST	2	chr10	22403259	22407470	4212	84	1.87584	1.87584	37.7177	exonized	RLTR14	LTR/ERV1	chr10	22406860	22406943	+	LineageSpe
ENSMUSG00000096945	AC125486.1	ENSMUST00000181000	AC125486.1-201	lincRNA	chr10	88379244	88383711	-	4468	4276	FIRST	1	chr10	88379594	88383711	4118	189	4.42002	4.42002	30.9167	exonized	MIR	SINE/MIR	chr10	88381592	88381780	-	Ancient
ENSMUSG00000096945	AC125486.1	ENSMUST00000181000	AC125486.1-201	lincRNA	chr10	88379244	88383711	-	4468	4276	FIRST	1	chr10	88379594	88383711	4118	160	3.74181	3.74181	30.9167	exonized	B3	SINE/B2	chr10	88381819	88381978	-	LineageSpe
ENSMUSG00000096945	AC125486.1	ENSMUST00000181000	AC125486.1-201	lincRNA	chr10	88379244	88383711	-	4468	4276	FIRST	1	chr10	88379594	88383711	4118	136	3.18054	3.18054	30.9167	exonized	B1F2	SINE/Alu	chr10	88381297	88381432	-	LineageSpe
ENSMUSG00000096945	AC125486.1	ENSMUST00000181000	AC125486.1-201	lincRNA	chr10	88379244	88383711	-	4468	4276	FIRST	1	chr10	88379594	88383711	4118	120	2.80636	2.80636	30.9167	exonized	L2b	LINE/L2	chr10	88380796	88380915	+	Ancient
ENSMUSG00000096945	AC125486.1	ENSMUST00000181000	AC125486.1-201	lincRNA	chr10	88379244	88383711	-	4468	4276	FIRST	1	chr10	88379594	88383711	4118	116	2.71282	2.71282	30.9167	exonized	ID_B1	SINE/B4	chr10	88382767	88382882	-	LineageSpe
ENSMUSG00000096945	AC125486.1	ENSMUST00000181000	AC125486.1-201	lincRNA	chr10	88379244	88383711	-	4468	4276	FIRST	1	chr10	88379594	88383711	4118	109	2.54911	2.54911	30.9167	exonized	B3A	SINE/B2	chr10	88382608	88382716	-	LineageSpe
ENSMUSG00000096945	AC125486.1	ENSMUST00000181000	AC125486.1-201	lincRNA	chr10	88379244	88383711	-	4468	4276	FIRST	1	chr10	88379594	88383711	4118	108	2.52572	2.52572	30.9167	exonized	MIRb	SINE/MIR	chr10	88382255	88382362	+	Ancient
ENSMUSG00000096945	AC125486.1	ENSMUST00000181000	AC125486.1-201	lincRNA	chr10	88379244	88383711	-	4468	4276	FIRST	1	chr10	88379594	88383711	4118	101	2.36202	2.36202	30.9167	exonized	PB1D10	SINE/Alu	chr10	88381121	88381221	-	LineageSpe
ENSMUSG00000096945	AC125486.1	ENSMUST00000181000	AC125486.1-201	lincRNA	chr10	88379244	88383711	-	4468	4276	FIRST	1	chr10	88379594	88383711	4118	51	1.1927	1.1927	30.9167	exonized	Lx2B	LINE/L1	chr10	88383294	88383344	-	LineageSpe
ENSMUSG00000096945	AC125486.1	ENSMUST00000181000	AC125486.1-201	lincRNA	chr10	88379244	88383711	-	4468	4276	FIRST	1	chr10	88379594	88383711	4118	232	5.42563	5.42563	30.9167	TSS	RMER10A	LTR/ERVL	chr10	88383480	88383773	-	LineageSpe
ENSMUSG00000096977	AC153562.1	ENSMUST00000181897	AC153562.1-201	lincRNA	chr10	18235053	18238060	+	3008	2586	LAST	2	chr10	18235527	18238060	2534	359	13.8824	13.8824	25.5607	PolyA	MTB_Mm	LTR/ERVL-MaLR	chr10	18237702	18238108	+	LineageSpe
ENSMUSG00000096977	AC153562.1	ENSMUST00000181897	AC153562.1-201	lincRNA	chr10	18235053	18238060	+	3008	2586	LAST	2	chr10	18235527	18238060	2534	142	5.49111	5.49111	25.5607	exonized	B1_Mm	SINE/Alu	chr10	18235679	18235820	+	LineageSpe
ENSMUSG00000096977	AC153562.1	ENSMUST00000181897	AC153562.1-201	lincRNA	chr10	18235053	18238060	+	3008	2586	LAST	2	chr10	18235527	18238060	2534	86	3.3256	3.3256	25.5607	exonized	B1_Mus2	SINE/Alu	chr10	18237174	18237259	+	LineageSpe
ENSMUSG00000096977	AC153562.1	ENSMUST00000181897	AC153562.1-201	lincRNA	chr10	18235053	18238060	+	3008	2586	LAST	2	chr10	18235527	18238060	2534	74	2.86156	2.86156	25.5607	exonized	B1_Mus1	SINE/Alu	chr10	18237276	18237349	-	LineageSpe
ENSMUSG00000096991	AC153516.1	ENSMUST00000181342	AC153516.1-201	lincRNA	chr10	63292286	63295793	-	3508	2502	LAST	2	chr10	63292286	63292681	396	108	4.31655	4.31655	16.4269	exonized	PB1D10	SINE/Alu	chr10	63292336	63292443	-	LineageSpe
ENSMUSG00000096991	AC153516.1	ENSMUST00000181342	AC153516.1-201	lincRNA	chr10	63292286	63295793	-	3508	2502	FIRST	1	chr10	63293688	63295793	2106	152	6.07514	6.07514	16.4269	exonized	RSINE1	SINE/B4	chr10	63294383	63294534	+	LineageSpe
ENSMUSG00000096991	AC153516.1	ENSMUST00000181342	AC153516.1-201	lincRNA	chr10	63292286	63295793	-	3508	2502	FIRST	1	chr10	63293688	63295793	2106	141	5.63549	5.63549	16.4269	exonized	B1_Mus2	SINE/Alu	chr10	63295539	63295679	+	LineageSpe
ENSMUSG00000096991	AC153516.1	ENSMUST00000181342	AC153516.1-201	lincRNA	chr10	63292286	63295793	-	3508	2502	FIRST	1	chr10	63293688	63295793	2106	72	2.8777	2.8777	16.4269	exonized	RSINE1	SINE/B4	chr10	63293864	63293935	-	LineageSpe
ENSMUSG00000096991	AC153516.1	ENSMUST00000181342	AC153516.1-201	lincRNA	chr10	63292286	63295793	-	3508	2502	FIRST	1	chr10	63293688	63295793	2106	69	2.75779	2.75779	16.4269	exonized	ID4	SINE/ID	chr10	63294115	63294183	-	LineageSpe
ENSMUSG00000096991	AC153516.1	ENSMUST00000181342	AC153516.1-201	lincRNA	chr10	63292286	63295793	-	3508	2502	FIRST	1	chr10	63293688	63295793	2106	43	1.71863	1.71863	16.4269	exonized	ID_B1	SINE/B4	chr10	63295496	63295538	+	LineageSpe
ENSMUSG00000096991	AC153516.1	ENSMUST00000181342	AC153516.1-201	lincRNA	chr10	63292286	63295793	-	3508	2502	FIRST	1	chr10	63293688	63295793	2106	118	4.71623	4.71623	16.4269	SPL	B1_Mur4	SINE/Alu	chr10	63293659	63293805	-	LineageSpe
ENSMUSG00000096991	AC153516.1	ENSMUST00000181342	AC153516.1-201	lincRNA	chr10	63292286	63295793	-	3508	2502	FIRST	1	chr10	63293688	63295793	2106	78	3.11751	3.11751	16.4269	TSS	PB1D9	SINE/Alu	chr10	63295716	63295801	+	LineageSpe
ENSMUSG00000097007	AC167234.1	ENSMUST00000181330	AC167234.1-202	lincRNA	chr10	11244790	11280999	-	36210	1613	LAST	2	chr10	11244790	11246044	1255	374	23.1866	23.1866	23.1866	exonized	ORR1B1	LTR/ERVL-MaLR	chr10	11245228	11245601	+	LineageSpe
ENSMUSG00000097007	AC167234.1	ENSMUST00000181688	AC167234.1-201	lincRNA	chr10	11255549	11281221	-	25673	2085	LAST	6	chr10	11255549	11256840	1292	84	4.02878	4.02878	57.2662	PolyA	RMER3D-int	LTR/ERVK	chr10	11255454	11255632	+	LineageSpe
ENSMUSG00000097007	AC167234.1	ENSMUST00000181688	AC167234.1-201	lincRNA	chr10	11255549	11281221	-	25673	2085	LAST	6	chr10	11255549	11256840	1292	613	29.4005	29.4005	57.2662	exonized	RMER3D-int	LTR/ERVK	chr10	11255698	11256310	+	LineageSpe
ENSMUSG00000097007	AC167234.1	ENSMUST00000181688	AC167234.1-201	lincRNA	chr10	11255549	11281221	-	25673	2085	LAST	6	chr10	11255549	11256840	1292	64	3.06954	3.06954	57.2662	exonized	Charlie7	DNA/hAT-Charlie	chr10	11255634	11255697	-	Ancient
ENSMUSG00000097007	AC167234.1	ENSMUST00000181688	AC167234.1-201	lincRNA	chr10	11255549	11281221	-	25673	2085	LAST	6	chr10	11255549	11256840	1292	530	25.4197	25.4197	57.2662	SPL	RLTR17	LTR/ERVK	chr10	11256311	11256923	+	LineageSpe
ENSMUSG00000097007	AC167234.1	ENSMUST00000181688	AC167234.1-201	lincRNA	chr10	11255549	11281221	-	25673	2085	MIDDLE	5	chr10	11270037	11270288	252	252	12.0863	12.0863	57.2662	Both_SPL	Lx3_Mus	LINE/L1	chr10	11269689	11270366	-	LineageSpe
ENSMUSG00000097007	AC167234.1	ENSMUST00000181688	AC167234.1-201	lincRNA	chr10	11255549	11281221	-	25673	2085	MIDDLE	4	chr10	11272033	11272092	60	60	2.8777	2.8777	57.2662	Both_SPL	L1ME1	LINE/L1	chr10	11271858	11272800	+	Ancient
ENSMUSG00000097007	AC167234.1	ENSMUST00000181688	AC167234.1-201	lincRNA	chr10	11255549	11281221	-	25673	2085	MIDDLE	3	chr10	11273382	11273526	145	121	5.80336	5.80336	57.2662	SPL	BGLII_Mus	LTR/ERVK	chr10	11273406	11273809	+	LineageSpe
ENSMUSG00000097008	AC124998.1	ENSMUST00000181674	AC124998.1-201	lincRNA	chr10	42761596	42763635	-	2040	1489	FIRST	1	chr10	42762320	42763635	1316	143	9.60376	9.60376	9.60376	exonized	B1F	SINE/Alu	chr10	42763334	42763476	+	LineageSpe
ENSMUSG00000097008	AC124998.1	ENSMUST00000181674	AC124998.1-201	lincRNA	chr10	42761596	42763635	-	2040	1489	FIRST	1	chr10	42762320	42763635	1316	114	7.65615	7.65615	9.60376	exonized	RSINE1	SINE/B4	chr10	42763479	42763592	+	LineageSpe
ENSMUSG00000097013	AC152058.2	ENSMUST00000181265	AC152058.2-201	lincRNA	chr10	80578647	80580677	+	2031	1793	LAST	2	chr10	80579314	80580677	1364	184	10.2621	10.2621	37.1445	PolyA	B2_Mm2	SINE/B2	chr10	80580494	80580691	+	LineageSpe
ENSMUSG00000097013	AC152058.2	ENSMUST00000181265	AC152058.2-201	lincRNA	chr10	80578647	80580677	+	2031	1793	LAST	2	chr10	80579314	80580677	1364	147	8.19855	8.19855	37.1445	exonized	B1_Mur4	SINE/Alu	chr10	80580343	80580489	+	LineageSpe
ENSMUSG00000097013	AC152058.2	ENSMUST00000181265	AC152058.2-201	lincRNA	chr10	80578647	80580677	+	2031	1793	LAST	2	chr10	80579314	80580677	1364	146	8.14278	8.14278	37.1445	exonized	B1_Mm	SINE/Alu	chr10	80580076	80580221	-	LineageSpe
ENSMUSG00000097013	AC152058.2	ENSMUST00000181265	AC152058.2-201	lincRNA	chr10	80578647	80580677	+	2031	1793	LAST	2	chr10	80579314	80580677	1364	102	5.68879	5.68879	37.1445	exonized	B1_Mm	SINE/Alu	chr10	80579546	80579647	-	LineageSpe
ENSMUSG00000097013	AC152058.2	ENSMUST00000181265	AC152058.2-201	lincRNA	chr10	80578647	80580677	+	2031	1793	LAST	2	chr10	80579314	80580677	1364	87	4.8522	4.8522	37.1445	exonized	ID_B1	SINE/B4	chr10	80580250	80580336	+	LineageSpe
ENSMUSG00000097076	AC140333.1	ENSMUST00000181466	AC140333.1-201	lincRNA	chr10	84547417	84553338	-	5922	1334	LAST	4	chr10	84547417	84548197	781	161	12.069	12.069	22.7136	exonized	L1M5	LINE/L1	chr10	84547468	84547628	+	Ancient
ENSMUSG00000097076	AC140333.1	ENSMUST00000181466	AC140333.1-201	lincRNA	chr10	84547417	84553338	-	5922	1334	LAST	4	chr10	84547417	84548197	781	154	11.5442	11.5442	22.7136	exonized	ORR1F	LTR/ERVL-MaLR	chr10	84547948	84548101	+	LineageSpe
ENSMUSG00000097076	AC140333.1	ENSMUST00000181466	AC140333.1-201	lincRNA	chr10	84547417	84553338	-	5922	1334	MIDDLE	2	chr10	84552648	84552710	63	63	4.72264	4.72264	22.7136	Both_SPL	L1MA5	LINE/L1	chr10	84552571	84552808	+	Ancient
ENSMUSG00000097076	AC140333.1	ENSMUST00000181466	AC140333.1-201	lincRNA	chr10	84547417	84553338	-	5922	1334	FIRST	1	chr10	84553260	84553338	79	79	5.92204	5.92204	22.7136	TSS_SPL	Lx8	LINE/L1	chr10	84553233	84553634	+	LineageSpe
ENSMUSG00000097082	AC158595.1	ENSMUST00000181547	AC158595.1-201	lincRNA	chr10	111586719	111594273	-	7555	1144	LAST	4	chr10	111586719	111587481	763	185	16.1713	16.1713	21.5035	exonized	URR1A	DNA/hAT-Charlie	chr10	111587225	111587409	+	LineageSpe
ENSMUSG00000097082	AC158595.1	ENSMUST00000181547	AC158595.1-201	lincRNA	chr10	111586719	111594273	-	7555	1144	LAST	4	chr10	111586719	111587481	763	33	2.88462	2.88462	21.5035	exonized	URR1A	DNA/hAT-Charlie	chr10	111587172	111587204	+	LineageSpe
ENSMUSG00000097082	AC158595.1	ENSMUST00000181547	AC158595.1-201	lincRNA	chr10	111586719	111594273	-	7555	1144	MIDDLE	3	chr10	111588927	111589080	154	28	2.44755	2.44755	21.5035	SPL	RMER10A	LTR/ERVL	chr10	111588798	111588954	+	LineageSpe
ENSMUSG00000097104	AC132304.1	ENSMUST00000181656	AC132304.1-201	lincRNA	chr10	116674591	116679303	+	4713	918	FIRST	1	chr10	116674591	116674881	291	168	18.3007	18.3007	18.3007	TSS	ORR1B2	LTR/ERVL-MaLR	chr10	116674397	116674758	+	LineageSpe
ENSMUSG00000097104	AC132304.1	ENSMUST00000181656	AC132304.1-201	lincRNA	chr10	116674591	116679303	+	4713	918	MIDDLE	2	chr10	116675898	116676012	115	82	8.93246	8.93246	18.3007	SPL	Lx7	LINE/L1	chr10	116675883	116675979	+	LineageSpe
ENSMUSG00000097104	AC132304.1	ENSMUST00000181656	AC132304.1-201	lincRNA	chr10	116674591	116679303	+	4713	918	LAST	4	chr10	116678953	116679303	351	132	14.3791	14.3791	18.3007	PolyA	MIRb	SINE/MIR	chr10	116679172	116679323	-	Ancient
ENSMUSG00000097107	AC158614.1	ENSMUST00000180731	AC158614.1-201	lincRNA	chr10	21830499	21844851	-	14353	1818	LAST	5	chr10	21830499	21831433	935	83	4.56546	4.56546	5.39054	exonized	B1F1	SINE/Alu	chr10	21831182	21831264	-	LineageSpe
ENSMUSG00000097107	AC158614.1	ENSMUST00000180731	AC158614.1-201	lincRNA	chr10	21830499	21844851	-	14353	1818	MIDDLE	4	chr10	21834598	21835109	512	98	5.39054	5.39054	5.39054	exonized	B1_Mur4	SINE/Alu	chr10	21834825	21834922	+	LineageSpe
ENSMUSG00000097108	RP23-58L22.8	ENSMUST00000181953	RP23-58L22.8-001	lincRNA	chr10	22212653	22217241	+	4589	4479	LAST	2	chr10	22213029	22217241	4213	368	8.21612	8.21612	37.7093	PolyA	L1M4	LINE/L1	chr10	22216874	22217291	-	Ancient
ENSMUSG00000097108	RP23-58L22.8	ENSMUST00000181953	RP23-58L22.8-001	lincRNA	chr10	22212653	22217241	+	4589	4479	LAST	2	chr10	22213029	22217241	4213	1219	27.2159	27.2159	37.7093	exonized	ORR1C1-int	LTR/ERVL-MaLR	chr10	22215397	22216615	-	LineageSpe
ENSMUSG00000097108	RP23-58L22.8	ENSMUST00000181953	RP23-58L22.8-001	lincRNA	chr10	22212653	22217241	+	4589	4479	LAST	2	chr10	22213029	22217241	4213	384	8.57334	8.57334	37.7093	exonized	ORR1C1	LTR/ERVL-MaLR	chr10	22215002	22215385	-	LineageSpe
ENSMUSG00000097108	RP23-58L22.8	ENSMUST00000181953	RP23-58L22.8-001	lincRNA	chr10	22212653	22217241	+	4589	4479	LAST	2	chr10	22213029	22217241	4213	94	2.09868	2.09868	37.7093	exonized	RLTR14	LTR/ERV1	chr10	22216621	22216714	+	LineageSpe
ENSMUSG00000097108	RP23-58L22.8	ENSMUST00000181953	RP23-58L22.8-001	lincRNA	chr10	22212653	22217241	+	4589	4479	LAST	2	chr10	22213029	22217241	4213	86	1.92007	1.92007	37.7093	exonized	Lx7	LINE/L1	chr10	22213652	22213737	+	LineageSpe
ENSMUSG00000097134	AC153382.1	ENSMUST00000181710	AC153382.1-201	lincRNA	chr10	66912489	66920258	-	7770	2236	LAST	4	chr10	66912489	66913672	1184	221	9.88372	9.88372	15.6977	exonized	ID_B1	SINE/B4	chr10	66912559	66912779	+	LineageSpe
ENSMUSG00000097134	AC153382.1	ENSMUST00000181710	AC153382.1-201	lincRNA	chr10	66912489	66920258	-	7770	2236	LAST	4	chr10	66912489	66913672	1184	59	2.63864	2.63864	15.6977	exonized	L3	LINE/CR1	chr10	66912873	66912931	-	Ancient
ENSMUSG00000097134	AC153382.1	ENSMUST00000181710	AC153382.1-201	lincRNA	chr10	66912489	66920258	-	7770	2236	LAST	4	chr10	66912489	66913672	1184	54	2.41503	2.41503	15.6977	exonized	MLT1M	LTR/ERVL-MaLR	chr10	66913420	66913473	+	Ancient
ENSMUSG00000097134	AC153382.1	ENSMUST00000181710	AC153382.1-201	lincRNA	chr10	66912489	66920258	-	7770	2236	LAST	4	chr10	66912489	66913672	1184	179	8.00537	8.00537	15.6977	SPL	ORR1D2	LTR/ERVL-MaLR	chr10	66913494	66913847	-	LineageSpe
ENSMUSG00000097134	AC153382.1	ENSMUST00000181710	AC153382.1-201	lincRNA	chr10	66912489	66920258	-	7770	2236	MIDDLE	2	chr10	66918379	66918995	617	314	14.0429	14.0429	15.6977	SPL	MTC	LTR/ERVL-MaLR	chr10	66918302	66918692	-	LineageSpe
ENSMUSG00000097134	AC153382.1	ENSMUST00000181710	AC153382.1-201	lincRNA	chr10	66912489	66920258	-	7770	2236	FIRST	1	chr10	66919928	66920258	331	18	0.805009	0.805009	15.6977	SPL	RMER17C	LTR/ERVK	chr10	66919528	66919945	+	LineageSpe
ENSMUSG00000097134	AC153382.1	ENSMUST00000181710	AC153382.1-201	lincRNA	chr10	66912489	66920258	-	7770	2236	FIRST	1	chr10	66919928	66920258	331	19	0.849732	0.849732	15.6977	TSS	MIR3	SINE/MIR	chr10	66920240	66920333	-	Ancient
ENSMUSG00000097164	AC153506.1	ENSMUST00000181906	AC153506.1-201	lincRNA	chr10	94673493	94688613	-	15121	4135	LAST	3	chr10	94673493	94677129	3637	79	1.91052	1.91052	44.7158	PolyA	RMER19B	LTR/ERVK	chr10	94672718	94673571	-	LineageSpe
ENSMUSG00000097164	AC153506.1	ENSMUST00000181906	AC153506.1-201	lincRNA	chr10	94673493	94688613	-	15121	4135	LAST	3	chr10	94673493	94677129	3637	624	15.0907	15.0907	44.7158	exonized	ERV3-16A3_I-int	LTR/ERVL	chr10	94675417	94676040	+	Ancient
ENSMUSG00000097164	AC153506.1	ENSMUST00000181906	AC153506.1-201	lincRNA	chr10	94673493	94688613	-	15121	4135	LAST	3	chr10	94673493	94677129	3637	555	13.422	13.422	44.7158	exonized	ERV3-16A3_I-int	LTR/ERVL	chr10	94674168	94674722	+	Ancient
ENSMUSG00000097164	AC153506.1	ENSMUST00000181906	AC153506.1-201	lincRNA	chr10	94673493	94688613	-	15121	4135	LAST	3	chr10	94673493	94677129	3637	430	10.399	10.399	44.7158	exonized	LTR72_RN	LTR/ERV1	chr10	94673738	94674167	-	LineageSpe
ENSMUSG00000097164	AC153506.1	ENSMUST00000181906	AC153506.1-201	lincRNA	chr10	94673493	94688613	-	15121	4135	LAST	3	chr10	94673493	94677129	3637	182	4.40145	4.40145	44.7158	exonized	B4A	SINE/B4	chr10	94676280	94676461	+	LineageSpe
ENSMUSG00000097164	AC153506.1	ENSMUST00000181906	AC153506.1-201	lincRNA	chr10	94673493	94688613	-	15121	4135	LAST	3	chr10	94673493	94677129	3637	92	2.22491	2.22491	44.7158	exonized	ERV3-16A3_I-int	LTR/ERVL	chr10	94673646	94673737	+	Ancient
ENSMUSG00000097164	AC153506.1	ENSMUST00000181906	AC153506.1-201	lincRNA	chr10	94673493	94688613	-	15121	4135	LAST	3	chr10	94673493	94677129	3637	69	1.66868	1.66868	44.7158	exonized	ERV3-16A3_I-int	LTR/ERVL	chr10	94675306	94675374	+	Ancient
ENSMUSG00000097300	AC158608.1	ENSMUST00000181888	AC158608.1-201	lincRNA	chr10	13967024	14007405	-	40382	3274	FIRST	1	chr10	14004198	14007405	3208	305	9.31582	9.31582	9.31582	exonized	L1ME3	LINE/L1	chr10	14005155	14005459	-	Ancient
ENSMUSG00000097300	AC158608.1	ENSMUST00000181888	AC158608.1-201	lincRNA	chr10	13967024	14007405	-	40382	3274	FIRST	1	chr10	14004198	14007405	3208	203	6.20037	6.20037	9.31582	exonized	MIR	SINE/MIR	chr10	14006651	14006853	+	Ancient
ENSMUSG00000097300	AC158608.1	ENSMUST00000181888	AC158608.1-201	lincRNA	chr10	13967024	14007405	-	40382	3274	FIRST	1	chr10	14004198	14007405	3208	48	1.4661	1.4661	9.31582	TSS	MIRc	SINE/MIR	chr10	14007358	14007438	+	Ancient
ENSMUSG00000097309	AC140333.2	ENSMUST00000181277	AC140333.2-201	lincRNA	chr10	84619332	84622578	-	3247	2509	LAST	2	chr10	84619332	84621458	2127	125	4.98206	4.98206	22.1602	PolyA	B1_Mus1	SINE/Alu	chr10	84619320	84619456	-	LineageSpe
ENSMUSG00000097309	AC140333.2	ENSMUST00000181277	AC140333.2-201	lincRNA	chr10	84619332	84622578	-	3247	2509	LAST	2	chr10	84619332	84621458	2127	138	5.5002	5.5002	22.1602	exonized	ID_B1	SINE/B4	chr10	84621251	84621388	-	LineageSpe
ENSMUSG00000097309	AC140333.2	ENSMUST00000181277	AC140333.2-201	lincRNA	chr10	84619332	84622578	-	3247	2509	LAST	2	chr10	84619332	84621458	2127	131	5.2212	5.2212	22.1602	exonized	RSINE1	SINE/B4	chr10	84620595	84620725	-	LineageSpe
ENSMUSG00000097309	AC140333.2	ENSMUST00000181277	AC140333.2-201	lincRNA	chr10	84619332	84622578	-	3247	2509	LAST	2	chr10	84619332	84621458	2127	117	4.66321	4.66321	22.1602	exonized	MT2B	LTR/ERVL	chr10	84619369	84619485	-	LineageSpe
ENSMUSG00000097309	AC140333.2	ENSMUST00000181277	AC140333.2-201	lincRNA	chr10	84619332	84622578	-	3247	2509	LAST	2	chr10	84619332	84621458	2127	45	1.79354	1.79354	22.1602	exonized	L1MB3	LINE/L1	chr10	84620949	84620993	-	Ancient
ENSMUSG00000097331	AC144852.1	ENSMUST00000181578	AC144852.1-201	lincRNA	chr10	127195249	127202643	+	7395	2396	LAST	3	chr10	127200525	127202643	2119	188	7.84641	7.84641	12.6878	exonized	B2_Mm2	SINE/B2	chr10	127201646	127201833	-	LineageSpe
ENSMUSG00000097331	AC144852.1	ENSMUST00000181578	AC144852.1-201	lincRNA	chr10	127195249	127202643	+	7395	2396	LAST	3	chr10	127200525	127202643	2119	183	7.63773	7.63773	12.6878	exonized	B3	SINE/B2	chr10	127202399	127202581	+	LineageSpe
ENSMUSG00000097331	AC144852.1	ENSMUST00000181578	AC144852.1-201	lincRNA	chr10	127195249	127202643	+	7395	2396	LAST	3	chr10	127200525	127202643	2119	160	6.6778	6.6778	12.6878	exonized	B3A	SINE/B2	chr10	127202151	127202310	-	LineageSpe
ENSMUSG00000097331	AC144852.1	ENSMUST00000181578	AC144852.1-201	lincRNA	chr10	127195249	127202643	+	7395	2396	LAST	3	chr10	127200525	127202643	2119	147	6.13523	6.13523	12.6878	exonized	B1_Mur4	SINE/Alu	chr10	127201849	127201995	-	LineageSpe
ENSMUSG00000097331	AC144852.1	ENSMUST00000181578	AC144852.1-201	lincRNA	chr10	127195249	127202643	+	7395	2396	LAST	3	chr10	127200525	127202643	2119	116	4.8414	4.8414	12.6878	exonized	PB1D10	SINE/Alu	chr10	127201372	127201487	-	LineageSpe
ENSMUSG00000097331	AC144852.1	ENSMUST00000181578	AC144852.1-201	lincRNA	chr10	127195249	127202643	+	7395	2396	LAST	3	chr10	127200525	127202643	2119	109	4.54925	4.54925	12.6878	exonized	B1_Mus2	SINE/Alu	chr10	127202036	127202144	-	LineageSpe
ENSMUSG00000097353	AC170752.1	ENSMUST00000180477	AC170752.1-201	lincRNA	chr10	128499364	128504242	+	4879	1997	LAST	2	chr10	128502409	128504242	1834	360	18.027	18.027	30.696	exonized	MTC	LTR/ERVL-MaLR	chr10	128503559	128503918	+	LineageSpe
ENSMUSG00000097353	AC170752.1	ENSMUST00000180477	AC170752.1-201	lincRNA	chr10	128499364	128504242	+	4879	1997	LAST	2	chr10	128502409	128504242	1834	178	8.91337	8.91337	30.696	exonized	B2_Mm2	SINE/B2	chr10	128503022	128503199	-	LineageSpe
ENSMUSG00000097353	AC170752.1	ENSMUST00000180477	AC170752.1-201	lincRNA	chr10	128499364	128504242	+	4879	1997	LAST	2	chr10	128502409	128504242	1834	178	8.91337	8.91337	30.696	exonized	B3	SINE/B2	chr10	128503221	128503398	-	LineageSpe
ENSMUSG00000097353	AC170752.1	ENSMUST00000180477	AC170752.1-201	lincRNA	chr10	128499364	128504242	+	4879	1997	LAST	2	chr10	128502409	128504242	1834	160	8.01202	8.01202	30.696	exonized	MTC-int	LTR/ERVL-MaLR	chr10	128503399	128503558	+	LineageSpe
ENSMUSG00000097353	AC170752.1	ENSMUST00000180477	AC170752.1-201	lincRNA	chr10	128499364	128504242	+	4879	1997	LAST	2	chr10	128502409	128504242	1834	21	1.05158	1.05158	30.696	exonized	MTC-int	LTR/ERVL-MaLR	chr10	128503200	128503220	+	LineageSpe
ENSMUSG00000097353	AC170752.1	ENSMUST00000180477	AC170752.1-201	lincRNA	chr10	128499364	128504242	+	4879	1997	LAST	2	chr10	128502409	128504242	1834	613	30.696	30.696	30.696	SPL	MTC-int	LTR/ERVL-MaLR	chr10	128502064	128503021	+	LineageSpe
ENSMUSG00000097370	AC153823.1	ENSMUST00000180831	AC153823.1-201	lincRNA	chr10	57478381	57486353	-	7973	725	LAST	4	chr10	57478381	57478668	288	126	17.3793	17.3793	33.931	SPL	B1F1	SINE/Alu	chr10	57478543	57478687	+	LineageSpe
ENSMUSG00000097370	AC153823.1	ENSMUST00000180831	AC153823.1-201	lincRNA	chr10	57478381	57486353	-	7973	725	MIDDLE	3	chr10	57484138	57484367	230	230	31.7241	31.7241	33.931	Both_SPL	MT2B1	LTR/ERVL	chr10	57484108	57484507	-	LineageSpe
ENSMUSG00000097370	AC153823.1	ENSMUST00000180831	AC153823.1-201	lincRNA	chr10	57478381	57486353	-	7973	725	MIDDLE	2	chr10	57485039	57485074	36	16	2.2069	2.2069	33.931	SPL	MIRb	SINE/MIR	chr10	57485059	57485140	+	Ancient
ENSMUSG00000097372	AC117232.1	ENSMUST00000180875	AC117232.1-201	lincRNA	chr10	128645884	128649811	+	3928	2387	LAST	2	chr10	128647462	128649811	2350	103	4.31504	4.31504	19.0197	PolyA	B1_Mur1	SINE/Alu	chr10	128649709	128649813	-	LineageSpe
ENSMUSG00000097372	AC117232.1	ENSMUST00000180875	AC117232.1-201	lincRNA	chr10	128645884	128649811	+	3928	2387	LAST	2	chr10	128647462	128649811	2350	181	7.58274	7.58274	19.0197	exonized	B2_Mm1t	SINE/B2	chr10	128648381	128648561	-	LineageSpe
ENSMUSG00000097372	AC117232.1	ENSMUST00000180875	AC117232.1-201	lincRNA	chr10	128645884	128649811	+	3928	2387	LAST	2	chr10	128647462	128649811	2350	142	5.94889	5.94889	19.0197	exonized	ID_B1	SINE/B4	chr10	128648745	128648886	+	LineageSpe
ENSMUSG00000097372	AC117232.1	ENSMUST00000180875	AC117232.1-201	lincRNA	chr10	128645884	128649811	+	3928	2387	LAST	2	chr10	128647462	128649811	2350	137	5.73942	5.73942	19.0197	exonized	B1_Mur2	SINE/Alu	chr10	128649301	128649437	-	LineageSpe
ENSMUSG00000097372	AC117232.1	ENSMUST00000180875	AC117232.1-201	lincRNA	chr10	128645884	128649811	+	3928	2387	LAST	2	chr10	128647462	128649811	2350	117	4.90155	4.90155	19.0197	exonized	PB1D10	SINE/Alu	chr10	128648080	128648196	-	LineageSpe
ENSMUSG00000097372	AC117232.1	ENSMUST00000180875	AC117232.1-201	lincRNA	chr10	128645884	128649811	+	3928	2387	LAST	2	chr10	128647462	128649811	2350	105	4.39883	4.39883	19.0197	exonized	B1F2	SINE/Alu	chr10	128648218	128648322	-	LineageSpe
ENSMUSG00000097372	AC117232.1	ENSMUST00000180875	AC117232.1-201	lincRNA	chr10	128645884	128649811	+	3928	2387	LAST	2	chr10	128647462	128649811	2350	85	3.56096	3.56096	19.0197	exonized	PB1D10	SINE/Alu	chr10	128648578	128648662	-	LineageSpe
ENSMUSG00000097372	AC117232.1	ENSMUST00000180875	AC117232.1-201	lincRNA	chr10	128645884	128649811	+	3928	2387	LAST	2	chr10	128647462	128649811	2350	74	3.10013	3.10013	19.0197	exonized	ID4	SINE/ID	chr10	128648988	128649061	-	LineageSpe
ENSMUSG00000097372	AC117232.1	ENSMUST00000180875	AC117232.1-201	lincRNA	chr10	128645884	128649811	+	3928	2387	LAST	2	chr10	128647462	128649811	2350	51	2.13657	2.13657	19.0197	exonized	PB1D9	SINE/Alu	chr10	128648302	128648352	-	LineageSpe
ENSMUSG00000097372	AC117232.1	ENSMUST00000180875	AC117232.1-201	lincRNA	chr10	128645884	128649811	+	3928	2387	LAST	2	chr10	128647462	128649811	2350	35	1.46628	1.46628	19.0197	exonized	B3	SINE/B2	chr10	128649623	128649657	-	LineageSpe
ENSMUSG00000097378	AL691505.1	ENSMUST00000180529	AL691505.1-201	lincRNA	chr10	12916679	12923090	-	6412	1112	LAST	4	chr10	12916679	12917071	393	184	16.5468	16.5468	16.5468	SPL	B2_Mm1t	SINE/B2	chr10	12916888	12917072	-	LineageSpe
ENSMUSG00000097378	AL691505.1	ENSMUST00000181073	AL691505.1-202	lincRNA	chr10	12916648	12923100	-	6453	1060	LAST	3	chr10	12916648	12917071	424	184	17.3585	17.3585	17.3585	SPL	B2_Mm1t	SINE/B2	chr10	12916888	12917072	-	LineageSpe
ENSMUSG00000097383	AC130216.2	ENSMUST00000181598	AC130216.2-201	lincRNA	chr10	89686371	89700866	+	14496	3027	LAST	3	chr10	89698163	89700866	2704	2490	82.2597	82.2597	82.7552	exonized	MERVL-int	LTR/ERVL	chr10	89698187	89700676	+	LineageSpe
ENSMUSG00000097383	AC130216.2	ENSMUST00000181598	AC130216.2-201	lincRNA	chr10	89686371	89700866	+	14496	3027	LAST	3	chr10	89698163	89700866	2704	15	0.49554	0.49554	82.7552	SPL	ORR1A4	LTR/ERVL-MaLR	chr10	89697992	89698177	+	LineageSpe
ENSMUSG00000097412	AC152453.2	ENSMUST00000181587	AC152453.2-201	lincRNA	chr10	86685601	86694806	+	9206	1661	MIDDLE	3	chr10	86688534	86689138	605	107	6.4419	6.4419	6.4419	exonized	B2_Mm2	SINE/B2	chr10	86688741	86688847	+	LineageSpe
ENSMUSG00000097412	AC152453.2	ENSMUST00000181587	AC152453.2-201	lincRNA	chr10	86685601	86694806	+	9206	1661	MIDDLE	3	chr10	86688534	86689138	605	102	6.14088	6.14088	6.4419	exonized	PB1D7	SINE/Alu	chr10	86688988	86689089	-	LineageSpe
ENSMUSG00000097412	AC152453.2	ENSMUST00000181587	AC152453.2-201	lincRNA	chr10	86685601	86694806	+	9206	1661	MIDDLE	3	chr10	86688534	86689138	605	100	6.02047	6.02047	6.4419	exonized	B1_Mur1	SINE/Alu	chr10	86688885	86688984	-	LineageSpe
ENSMUSG00000097521	AC122283.1	ENSMUST00000180843	AC122283.1-201	lincRNA	chr10	89335560	89344762	-	9203	984	LAST	2	chr10	89335560	89336404	845	275	27.9472	27.9472	85.7724	PolyA	ORR1B1	LTR/ERVL-MaLR	chr10	89335505	89335834	-	LineageSpe
ENSMUSG00000097521	AC122283.1	ENSMUST00000180843	AC122283.1-201	lincRNA	chr10	89335560	89344762	-	9203	984	LAST	2	chr10	89335560	89336404	845	70	7.11382	7.11382	85.7724	exonized	MLT1A0	LTR/ERVL-MaLR	chr10	89335835	89335904	+	Ancient
ENSMUSG00000097521	AC122283.1	ENSMUST00000180843	AC122283.1-201	lincRNA	chr10	89335560	89344762	-	9203	984	LAST	2	chr10	89335560	89336404	845	499	50.7114	50.7114	85.7724	SPL	L1VL2	LINE/L1	chr10	89335906	89337655	+	LineageSpe
ENSMUSG00000097597	AC153569.1	ENSMUST00000180770	AC153569.1-201	lincRNA	chr10	8884594	8886880	+	2287	1491	FIRST	1	chr10	8884594	8884841	248	93	6.23742	6.23742	10.5969	exonized	MIR	SINE/MIR	chr10	8884678	8884770	-	Ancient
ENSMUSG00000097597	AC153569.1	ENSMUST00000180770	AC153569.1-201	lincRNA	chr10	8884594	8886880	+	2287	1491	FIRST	1	chr10	8884594	8884841	248	65	4.35949	4.35949	10.5969	TSS	MIRb	SINE/MIR	chr10	8884430	8884658	-	Ancient
ENSMUSG00000097664	AC140410.1	ENSMUST00000180844	AC140410.1-201	lincRNA	chr10	91149515	91150594	+	1080	692	FIRST	1	chr10	91149515	91149967	453	65	9.39306	9.39306	32.2254	SPL	B1_Mus1	SINE/Alu	chr10	91149903	91150047	-	LineageSpe
ENSMUSG00000097664	AC140410.1	ENSMUST00000180844	AC140410.1-201	lincRNA	chr10	91149515	91150594	+	1080	692	LAST	2	chr10	91150356	91150594	239	111	16.0405	16.0405	32.2254	exonized	ID_B1	SINE/B4	chr10	91150476	91150586	+	LineageSpe
ENSMUSG00000097664	AC140410.1	ENSMUST00000180844	AC140410.1-201	lincRNA	chr10	91149515	91150594	+	1080	692	LAST	2	chr10	91150356	91150594	239	19	2.74566	2.74566	32.2254	exonized	B1_Mur4	SINE/Alu	chr10	91150457	91150475	+	LineageSpe
ENSMUSG00000097664	AC140410.1	ENSMUST00000180844	AC140410.1-201	lincRNA	chr10	91149515	91150594	+	1080	692	LAST	2	chr10	91150356	91150594	239	28	4.04624	4.04624	32.2254	SPL	B1_Mus1	SINE/Alu	chr10	91150256	91150383	+	LineageSpe
ENSMUSG00000097689	RP24-422F20.2	ENSMUST00000180815	RP24-422F20.2-001	lincRNA	chr10	93897158	93901956	+	4799	2075	LAST	2	chr10	93899920	93901956	2037	191	9.20482	9.20482	29.7349	exonized	B4	SINE/B4	chr10	93900975	93901165	-	LineageSpe
ENSMUSG00000097689	RP24-422F20.2	ENSMUST00000180815	RP24-422F20.2-001	lincRNA	chr10	93897158	93901956	+	4799	2075	LAST	2	chr10	93899920	93901956	2037	181	8.72289	8.72289	29.7349	exonized	B3	SINE/B2	chr10	93900794	93900974	-	LineageSpe
ENSMUSG00000097689	RP24-422F20.2	ENSMUST00000180815	RP24-422F20.2-001	lincRNA	chr10	93897158	93901956	+	4799	2075	LAST	2	chr10	93899920	93901956	2037	180	8.6747	8.6747	29.7349	exonized	B3	SINE/B2	chr10	93900444	93900623	-	LineageSpe
ENSMUSG00000097689	RP24-422F20.2	ENSMUST00000180815	RP24-422F20.2-001	lincRNA	chr10	93897158	93901956	+	4799	2075	LAST	2	chr10	93899920	93901956	2037	90	4.33735	4.33735	29.7349	exonized	B1_Mur3	SINE/Alu	chr10	93901599	93901688	-	LineageSpe
ENSMUSG00000097689	RP24-422F20.2	ENSMUST00000180815	RP24-422F20.2-001	lincRNA	chr10	93897158	93901956	+	4799	2075	LAST	2	chr10	93899920	93901956	2037	81	3.90361	3.90361	29.7349	exonized	RLTR20B3	LTR/ERVK	chr10	93901413	93901493	-	LineageSpe
ENSMUSG00000097689	RP24-422F20.2	ENSMUST00000180815	RP24-422F20.2-001	lincRNA	chr10	93897158	93901956	+	4799	2075	LAST	2	chr10	93899920	93901956	2037	39	1.87952	1.87952	29.7349	exonized	B4	SINE/B4	chr10	93900755	93900793	-	LineageSpe
ENSMUSG00000097689	RP24-422F20.2	ENSMUST00000180815	RP24-422F20.2-001	lincRNA	chr10	93897158	93901956	+	4799	2075	LAST	2	chr10	93899920	93901956	2037	26	1.25301	1.25301	29.7349	SPL	B1_Mus1	SINE/Alu	chr10	93899861	93899945	-	LineageSpe
ENSMUSG00000097691	RP23-476C23.4	ENSMUST00000181142	RP23-476C23.4-001	lincRNA	chr10	128971197	128978115	+	6919	644	FIRST	1	chr10	128971197	128971327	131	16	2.48447	2.48447	54.3478	SPL	L1M4	LINE/L1	chr10	128971312	128971498	-	Ancient
ENSMUSG00000097691	RP23-476C23.4	ENSMUST00000181142	RP23-476C23.4-001	lincRNA	chr10	128971197	128978115	+	6919	644	FIRST	1	chr10	128971197	128971327	131	40	6.21118	6.21118	54.3478	TSS	L1M4	LINE/L1	chr10	128970841	128971236	+	Ancient
ENSMUSG00000097691	RP23-476C23.4	ENSMUST00000181142	RP23-476C23.4-001	lincRNA	chr10	128971197	128978115	+	6919	644	LAST	2	chr10	128977603	128978115	513	177	27.4845	27.4845	54.3478	exonized	L4_A_Mam	LINE/RTE-X	chr10	128977936	128978112	+	Ancient
ENSMUSG00000097691	RP23-476C23.4	ENSMUST00000181142	RP23-476C23.4-001	lincRNA	chr10	128971197	128978115	+	6919	644	LAST	2	chr10	128977603	128978115	513	117	18.1677	18.1677	54.3478	exonized	MER20	DNA/hAT-Charlie	chr10	128977627	128977743	+	Ancient
ENSMUSG00000097718	AC153919.1	ENSMUST00000180482	AC153919.1-201	lincRNA	chr10	81606368	81609791	-	3424	2526	LAST	2	chr10	81606368	81607393	1026	528	20.9026	20.9026	21.9715	exonized	ORR1B1-int	LTR/ERVL-MaLR	chr10	81606835	81607362	-	LineageSpe
ENSMUSG00000097718	AC153919.1	ENSMUST00000180482	AC153919.1-201	lincRNA	chr10	81606368	81609791	-	3424	2526	LAST	2	chr10	81606368	81607393	1026	31	1.22724	1.22724	21.9715	SPL	B1_Mus1	SINE/Alu	chr10	81607363	81607501	+	LineageSpe
ENSMUSG00000097718	AC153919.1	ENSMUST00000180482	AC153919.1-201	lincRNA	chr10	81606368	81609791	-	3424	2526	FIRST	1	chr10	81608292	81609791	1500	27	1.06888	1.06888	21.9715	SPL	B1_Mus1	SINE/Alu	chr10	81608265	81608318	-	LineageSpe
ENSMUSG00000097742	AC153356.1	ENSMUST00000181602	AC153356.1-201	lincRNA	chr10	37337486	37379652	+	42167	2600	LAST	3	chr10	37377146	37379652	2507	518	19.9231	19.9231	19.9231	exonized	RMER5	LTR/ERV1	chr10	37377167	37377684	+	LineageSpe
ENSMUSG00000097766	AC167222.1	ENSMUST00000181781	AC167222.1-201	lincRNA	chr10	95417375	95428640	+	11266	1182	MIDDLE	2	chr10	95420151	95420271	121	30	2.53807	2.53807	42.3012	SPL	L2	LINE/L2	chr10	95420242	95420852	+	Ancient
ENSMUSG00000097766	AC167222.1	ENSMUST00000181781	AC167222.1-201	lincRNA	chr10	95417375	95428640	+	11266	1182	LAST	5	chr10	95428138	95428640	503	265	22.4196	22.4196	42.3012	PolyA	ORR1D2	LTR/ERVL-MaLR	chr10	95428376	95428684	-	LineageSpe
ENSMUSG00000097766	AC167222.1	ENSMUST00000181781	AC167222.1-201	lincRNA	chr10	95417375	95428640	+	11266	1182	LAST	5	chr10	95428138	95428640	503	205	17.3435	17.3435	42.3012	exonized	B4A	SINE/B4	chr10	95428170	95428374	+	LineageSpe
ENSMUSG00000097811	AC153830.1	ENSMUST00000180790	AC153830.1-201	lincRNA	chr10	77486664	77516430	+	29767	1850	FIRST	1	chr10	77486664	77487432	769	59	3.18919	3.18919	3.18919	SPL	B1_Mus1	SINE/Alu	chr10	77487374	77487477	-	LineageSpe
ENSMUSG00000097811	AC153830.1	ENSMUST00000180790	AC153830.1-201	lincRNA	chr10	77486664	77516430	+	29767	1850	MIDDLE	2	chr10	77515285	77515586	302	42	2.27027	2.27027	3.18919	SPL	B1_Mur4	SINE/Alu	chr10	77515197	77515326	+	LineageSpe
ENSMUSG00000097869	AC140785.1	ENSMUST00000181196	AC140785.1-201	lincRNA	chr10	106466939	106470768	-	3830	3679	LAST	2	chr10	106466939	106470572	3634	52	1.41343	1.41343	12.5849	PolyA	MERVL_2A-int	LTR/ERVL	chr10	106466841	106466990	+	LineageSpe
ENSMUSG00000097869	AC140785.1	ENSMUST00000181196	AC140785.1-201	lincRNA	chr10	106466939	106470768	-	3830	3679	LAST	2	chr10	106466939	106470572	3634	411	11.1715	11.1715	12.5849	exonized	MT2A	LTR/ERVL	chr10	106466996	106467406	+	LineageSpe
ENSMUSG00000097869	AC140785.1	ENSMUST00000181196	AC140785.1-201	lincRNA	chr10	106466939	106470768	-	3830	3679	LAST	2	chr10	106466939	106470572	3634	150	4.07719	4.07719	12.5849	exonized	MER5A	DNA/hAT-Charlie	chr10	106467820	106467969	+	Ancient
ENSMUSG00000097869	AC140785.1	ENSMUST00000181196	AC140785.1-201	lincRNA	chr10	106466939	106470768	-	3830	3679	LAST	2	chr10	106466939	106470572	3634	133	3.61511	3.61511	12.5849	exonized	RMER5	LTR/ERV1	chr10	106468115	106468247	-	LineageSpe
ENSMUSG00000097884	AC153801.1	ENSMUST00000180729	AC153801.1-201	lincRNA	chr10	49219422	49225653	-	6232	2221	FIRST	1	chr10	49224450	49225653	1204	616	27.7353	27.7353	27.7353	TSS	L1Md_T	LINE/L1	chr10	49225038	49231276	+	LineageSpe
ENSMUSG00000097889	AC152410.1	ENSMUST00000181866	AC152410.1-201	lincRNA	chr10	80681838	80687176	+	5339	3973	FIRST	1	chr10	80681838	80682623	786	346	8.70878	8.70878	10.1686	exonized	RLTR14	LTR/ERV1	chr10	80681927	80682272	+	LineageSpe
ENSMUSG00000097889	AC152410.1	ENSMUST00000181866	AC152410.1-201	lincRNA	chr10	80681838	80687176	+	5339	3973	FIRST	1	chr10	80681838	80682623	786	133	3.3476	3.3476	10.1686	exonized	B3	SINE/B2	chr10	80682273	80682405	+	LineageSpe
ENSMUSG00000097889	AC152410.1	ENSMUST00000181866	AC152410.1-201	lincRNA	chr10	80681838	80687176	+	5339	3973	FIRST	1	chr10	80681838	80682623	786	98	2.46665	2.46665	10.1686	exonized	B3A	SINE/B2	chr10	80682431	80682528	+	LineageSpe
ENSMUSG00000097889	AC152410.1	ENSMUST00000181866	AC152410.1-201	lincRNA	chr10	80681838	80687176	+	5339	3973	FIRST	1	chr10	80681838	80682623	786	58	1.45985	1.45985	10.1686	exonized	B3	SINE/B2	chr10	80681869	80681926	+	LineageSpe
ENSMUSG00000097889	AC152410.1	ENSMUST00000181866	AC152410.1-201	lincRNA	chr10	80681838	80687176	+	5339	3973	FIRST	1	chr10	80681838	80682623	786	40	1.0068	1.0068	10.1686	SPL	B1_Mus1	SINE/Alu	chr10	80682584	80682728	+	LineageSpe
ENSMUSG00000097889	AC152410.1	ENSMUST00000181866	AC152410.1-201	lincRNA	chr10	80681838	80687176	+	5339	3973	LAST	2	chr10	80683990	80687176	3187	137	3.44828	3.44828	10.1686	exonized	B1_Mus1	SINE/Alu	chr10	80684698	80684834	+	LineageSpe
ENSMUSG00000097889	AC152410.1	ENSMUST00000181866	AC152410.1-201	lincRNA	chr10	80681838	80687176	+	5339	3973	LAST	2	chr10	80683990	80687176	3187	126	3.17141	3.17141	10.1686	exonized	B1F	SINE/Alu	chr10	80686499	80686624	-	LineageSpe
ENSMUSG00000097889	AC152410.1	ENSMUST00000181866	AC152410.1-201	lincRNA	chr10	80681838	80687176	+	5339	3973	LAST	2	chr10	80683990	80687176	3187	115	2.89454	2.89454	10.1686	exonized	PB1D9	SINE/Alu	chr10	80686374	80686488	-	LineageSpe
ENSMUSG00000097889	AC152410.1	ENSMUST00000181866	AC152410.1-201	lincRNA	chr10	80681838	80687176	+	5339	3973	LAST	2	chr10	80683990	80687176	3187	114	2.86937	2.86937	10.1686	exonized	B1_Mur2	SINE/Alu	chr10	80685893	80686006	+	LineageSpe
ENSMUSG00000097889	AC152410.1	ENSMUST00000181866	AC152410.1-201	lincRNA	chr10	80681838	80687176	+	5339	3973	LAST	2	chr10	80683990	80687176	3187	109	2.74352	2.74352	10.1686	exonized	B1_Mur3	SINE/Alu	chr10	80686050	80686158	+	LineageSpe
ENSMUSG00000097889	AC152410.1	ENSMUST00000181866	AC152410.1-201	lincRNA	chr10	80681838	80687176	+	5339	3973	LAST	2	chr10	80683990	80687176	3187	91	2.29046	2.29046	10.1686	exonized	ID_B1	SINE/B4	chr10	80686038	80686128	+	LineageSpe
ENSMUSG00000097890	AC118733.2	ENSMUST00000181590	AC118733.2-201	lincRNA	chr10	39899329	39907931	+	8603	2400	LAST	2	chr10	39905733	39907931	2199	170	7.08333	7.08333	17.2917	exonized	RSINE1	SINE/B4	chr10	39906676	39906845	+	LineageSpe
ENSMUSG00000097890	AC118733.2	ENSMUST00000181590	AC118733.2-201	lincRNA	chr10	39899329	39907931	+	8603	2400	LAST	2	chr10	39905733	39907931	2199	159	6.625	6.625	17.2917	exonized	RSINE1	SINE/B4	chr10	39907719	39907877	+	LineageSpe
ENSMUSG00000097890	AC118733.2	ENSMUST00000181590	AC118733.2-201	lincRNA	chr10	39899329	39907931	+	8603	2400	LAST	2	chr10	39905733	39907931	2199	144	6	6	17.2917	exonized	RSINE1	SINE/B4	chr10	39906860	39907003	+	LineageSpe
ENSMUSG00000097890	AC118733.2	ENSMUST00000181590	AC118733.2-201	lincRNA	chr10	39899329	39907931	+	8603	2400	LAST	2	chr10	39905733	39907931	2199	131	5.45833	5.45833	17.2917	exonized	ID_B1	SINE/B4	chr10	39905905	39906035	+	LineageSpe
ENSMUSG00000097890	AC118733.2	ENSMUST00000181590	AC118733.2-201	lincRNA	chr10	39899329	39907931	+	8603	2400	LAST	2	chr10	39905733	39907931	2199	114	4.75	4.75	17.2917	exonized	B1F	SINE/Alu	chr10	39906037	39906150	-	LineageSpe
ENSMUSG00000097890	AC118733.2	ENSMUST00000181590	AC118733.2-201	lincRNA	chr10	39899329	39907931	+	8603	2400	LAST	2	chr10	39905733	39907931	2199	67	2.79167	2.79167	17.2917	exonized	RLTR20A4	LTR/ERVK	chr10	39907848	39907914	-	LineageSpe
ENSMUSG00000097921	AC153382.2	ENSMUST00000181018	AC153382.2-201	lincRNA	chr10	66920902	66923599	+	2698	1766	LAST	2	chr10	66922849	66923599	751	286	16.1948	16.1948	16.1948	exonized	LTR105_Mam	LTR/ERVL	chr10	66923227	66923512	+	Ancient
ENSMUSG00000097923	AC153556.1	ENSMUST00000180680	AC153556.1-201	lincRNA	chr10	21145094	21154374	+	9281	2184	LAST	3	chr10	21152601	21154374	1774	53	2.42674	2.42674	2.42674	exonized	ID	SINE/ID	chr10	21153898	21153950	-	LineageSpe
ENSMUSG00000020624	4933434M16Rik	ENSMUST00000149136	4933434M16Rik-001	lincRNA	chr11	112825154	112826210	+	1057	986	FIRST	1	chr11	112825154	112825285	132	97	9.83773	9.83773	11.1562	SPL	MIRb	SINE/MIR	chr11	112825189	112825293	-	Ancient
ENSMUSG00000020624	4933434M16Rik	ENSMUST00000149136	4933434M16Rik-001	lincRNA	chr11	112825154	112826210	+	1057	986	FIRST	1	chr11	112825154	112825285	132	13	1.31846	1.31846	11.1562	TSS	MTE2b	LTR/ERVL-MaLR	chr11	112824832	112825166	-	LineageSpe
ENSMUSG00000020624	4933434M16Rik	ENSMUST00000153429	4933434M16Rik-002	lincRNA	chr11	112825179	112832469	+	7291	1940	FIRST	1	chr11	112825179	112826134	956	105	5.41237	5.41237	5.41237	exonized	MIRb	SINE/MIR	chr11	112825189	112825293	-	Ancient
ENSMUSG00000033015	4933427E13Rik	ENSMUST00000044347	4933427E13Rik-201	lincRNA	chr11	25329957	25358187	+	28231	381	FIRST	1	chr11	25329957	25329996	40	40	10.4987	10.4987	10.4987	TSS_SPL	B4A	SINE/B4	chr11	25329761	25330032	-	LineageSpe
ENSMUSG00000033015	4933427E13Rik	ENSMUST00000125234	4933427E13Rik-001	lincRNA	chr11	25326107	25367137	+	41031	1493	MIDDLE	2	chr11	25329851	25329996	146	146	9.77897	9.77897	9.77897	Both_SPL	B4A	SINE/B4	chr11	25329761	25330032	-	LineageSpe
ENSMUSG00000033015	4933427E13Rik	ENSMUST00000125309	4933427E13Rik-002	lincRNA	chr11	25326136	25330718	+	4583	724	MIDDLE	2	chr11	25329851	25329978	128	128	17.6796	17.6796	17.6796	Both_SPL	B4A	SINE/B4	chr11	25329761	25330032	-	LineageSpe
ENSMUSG00000055045	Gm11190	ENSMUST00000132487	Gm11190-001	lincRNA	chr11	77912127	77929288	-	17162	3414	LAST	3	chr11	77912127	77915391	3265	205	6.00469	6.00469	10.6327	exonized	MER102a	DNA/hAT-Charlie	chr11	77913662	77913866	-	Ancient
ENSMUSG00000055045	Gm11190	ENSMUST00000132487	Gm11190-001	lincRNA	chr11	77912127	77929288	-	17162	3414	LAST	3	chr11	77912127	77915391	3265	205	6.00469	6.00469	10.6327	exonized	ID_B1	SINE/B4	chr11	77914016	77914220	-	LineageSpe
ENSMUSG00000055045	Gm11190	ENSMUST00000132487	Gm11190-001	lincRNA	chr11	77912127	77929288	-	17162	3414	LAST	3	chr11	77912127	77915391	3265	109	3.19274	3.19274	10.6327	exonized	PB1D10	SINE/Alu	chr11	77913037	77913145	-	LineageSpe
ENSMUSG00000055045	Gm11190	ENSMUST00000132487	Gm11190-001	lincRNA	chr11	77912127	77929288	-	17162	3414	LAST	3	chr11	77912127	77915391	3265	105	3.07557	3.07557	10.6327	exonized	L1ME4b	LINE/L1	chr11	77915155	77915259	+	Ancient
ENSMUSG00000055045	Gm11190	ENSMUST00000132487	Gm11190-001	lincRNA	chr11	77912127	77929288	-	17162	3414	LAST	3	chr11	77912127	77915391	3265	49	1.43527	1.43527	10.6327	exonized	PB1D9	SINE/Alu	chr11	77912916	77912964	-	LineageSpe
ENSMUSG00000062391	4932435O22Rik	ENSMUST00000141088	4932435O22Rik-002	lincRNA	chr11	114413643	114423887	-	10245	3065	LAST	2	chr11	114413643	114416350	2708	348	11.354	11.354	27.8303	exonized	MLT1B	LTR/ERVL-MaLR	chr11	114414091	114414438	+	Ancient
ENSMUSG00000062391	4932435O22Rik	ENSMUST00000141088	4932435O22Rik-002	lincRNA	chr11	114413643	114423887	-	10245	3065	LAST	2	chr11	114413643	114416350	2708	322	10.5057	10.5057	27.8303	exonized	ORR1E	LTR/ERVL-MaLR	chr11	114413679	114414000	+	LineageSpe
ENSMUSG00000062391	4932435O22Rik	ENSMUST00000141088	4932435O22Rik-002	lincRNA	chr11	114413643	114423887	-	10245	3065	LAST	2	chr11	114413643	114416350	2708	210	6.85155	6.85155	27.8303	exonized	L1M4a1	LINE/L1	chr11	114414668	114414877	-	Ancient
ENSMUSG00000062391	4932435O22Rik	ENSMUST00000141088	4932435O22Rik-002	lincRNA	chr11	114413643	114423887	-	10245	3065	LAST	2	chr11	114413643	114416350	2708	210	6.85155	6.85155	27.8303	exonized	L1M4a1	LINE/L1	chr11	114414875	114415084	-	Ancient
ENSMUSG00000062391	4932435O22Rik	ENSMUST00000141088	4932435O22Rik-002	lincRNA	chr11	114413643	114423887	-	10245	3065	LAST	2	chr11	114413643	114416350	2708	177	5.77488	5.77488	27.8303	exonized	B3A	SINE/B2	chr11	114414482	114414658	-	LineageSpe
ENSMUSG00000062391	4932435O22Rik	ENSMUST00000141088	4932435O22Rik-002	lincRNA	chr11	114413643	114423887	-	10245	3065	LAST	2	chr11	114413643	114416350	2708	78	2.54486	2.54486	27.8303	exonized	MER3	DNA/hAT-Charlie	chr11	114415192	114415269	-	Ancient
ENSMUSG00000062391	4932435O22Rik	ENSMUST00000141088	4932435O22Rik-002	lincRNA	chr11	114413643	114423887	-	10245	3065	FIRST	1	chr11	114423531	114423887	357	183	5.97064	5.97064	27.8303	TSS	ORR1E	LTR/ERVL-MaLR	chr11	114423705	114424037	+	LineageSpe
ENSMUSG00000062391	4932435O22Rik	ENSMUST00000148405	4932435O22Rik-001	lincRNA	chr11	114413401	114448860	-	35460	3406	LAST	3	chr11	114413401	114416350	2950	348	10.2173	10.2173	25.5432	exonized	MLT1B	LTR/ERVL-MaLR	chr11	114414091	114414438	+	Ancient
ENSMUSG00000062391	4932435O22Rik	ENSMUST00000148405	4932435O22Rik-001	lincRNA	chr11	114413401	114448860	-	35460	3406	LAST	3	chr11	114413401	114416350	2950	322	9.4539	9.4539	25.5432	exonized	ORR1E	LTR/ERVL-MaLR	chr11	114413679	114414000	+	LineageSpe
ENSMUSG00000062391	4932435O22Rik	ENSMUST00000148405	4932435O22Rik-001	lincRNA	chr11	114413401	114448860	-	35460	3406	LAST	3	chr11	114413401	114416350	2950	210	6.16559	6.16559	25.5432	exonized	L1M4a1	LINE/L1	chr11	114414668	114414877	-	Ancient
ENSMUSG00000062391	4932435O22Rik	ENSMUST00000148405	4932435O22Rik-001	lincRNA	chr11	114413401	114448860	-	35460	3406	LAST	3	chr11	114413401	114416350	2950	210	6.16559	6.16559	25.5432	exonized	L1M4a1	LINE/L1	chr11	114414875	114415084	-	Ancient
ENSMUSG00000062391	4932435O22Rik	ENSMUST00000148405	4932435O22Rik-001	lincRNA	chr11	114413401	114448860	-	35460	3406	LAST	3	chr11	114413401	114416350	2950	177	5.19671	5.19671	25.5432	exonized	B3A	SINE/B2	chr11	114414482	114414658	-	LineageSpe
ENSMUSG00000062391	4932435O22Rik	ENSMUST00000148405	4932435O22Rik-001	lincRNA	chr11	114413401	114448860	-	35460	3406	LAST	3	chr11	114413401	114416350	2950	107	3.14151	3.14151	25.5432	exonized	L1M5	LINE/L1	chr11	114413471	114413577	-	Ancient
ENSMUSG00000062391	4932435O22Rik	ENSMUST00000148405	4932435O22Rik-001	lincRNA	chr11	114413401	114448860	-	35460	3406	LAST	3	chr11	114413401	114416350	2950	78	2.29008	2.29008	25.5432	exonized	MER3	DNA/hAT-Charlie	chr11	114415192	114415269	-	Ancient
ENSMUSG00000062391	4932435O22Rik	ENSMUST00000148405	4932435O22Rik-001	lincRNA	chr11	114413401	114448860	-	35460	3406	MIDDLE	2	chr11	114423531	114423797	267	93	2.73048	2.73048	25.5432	SPL	ORR1E	LTR/ERVL-MaLR	chr11	114423705	114424037	+	LineageSpe
ENSMUSG00000063109	A930013B10Rik	ENSMUST00000123094	A930013B10Rik-001	lincRNA	chr11	89066088	89069098	+	3011	1943	LAST	3	chr11	89067340	89069098	1759	300	15.44	15.44	37.7766	exonized	RCHARR1	DNA/hAT-Charlie	chr11	89068635	89068934	+	LineageSpe
ENSMUSG00000063109	A930013B10Rik	ENSMUST00000123094	A930013B10Rik-001	lincRNA	chr11	89066088	89069098	+	3011	1943	LAST	3	chr11	89067340	89069098	1759	139	7.15389	7.15389	37.7766	exonized	B1_Mus1	SINE/Alu	chr11	89067951	89068089	-	LineageSpe
ENSMUSG00000063109	A930013B10Rik	ENSMUST00000123094	A930013B10Rik-001	lincRNA	chr11	89066088	89069098	+	3011	1943	LAST	3	chr11	89067340	89069098	1759	136	6.99949	6.99949	37.7766	exonized	RSINE1	SINE/B4	chr11	89068935	89069070	+	LineageSpe
ENSMUSG00000063109	A930013B10Rik	ENSMUST00000123094	A930013B10Rik-001	lincRNA	chr11	89066088	89069098	+	3011	1943	LAST	3	chr11	89067340	89069098	1759	109	5.60988	5.60988	37.7766	exonized	ID_B1	SINE/B4	chr11	89067950	89068058	-	LineageSpe
ENSMUSG00000063109	A930013B10Rik	ENSMUST00000123094	A930013B10Rik-001	lincRNA	chr11	89066088	89069098	+	3011	1943	LAST	3	chr11	89067340	89069098	1759	94	4.83788	4.83788	37.7766	exonized	PB1D10	SINE/Alu	chr11	89068259	89068352	-	LineageSpe
ENSMUSG00000063109	A930013B10Rik	ENSMUST00000123094	A930013B10Rik-001	lincRNA	chr11	89066088	89069098	+	3011	1943	LAST	3	chr11	89067340	89069098	1759	92	4.73495	4.73495	37.7766	exonized	B4A	SINE/B4	chr11	89068279	89068370	-	LineageSpe
ENSMUSG00000063109	A930013B10Rik	ENSMUST00000178493	A930013B10Rik-201	lincRNA	chr11	89064729	89069098	+	4370	1902	FIRST	1	chr11	89064729	89064746	18	18	0.946372	0.946372	39.5373	TSS_SPL	B1_Mus1	SINE/Alu	chr11	89064633	89064784	-	LineageSpe
ENSMUSG00000063109	A930013B10Rik	ENSMUST00000178493	A930013B10Rik-201	lincRNA	chr11	89064729	89069098	+	4370	1902	LAST	4	chr11	89067340	89069098	1759	300	15.7729	15.7729	39.5373	exonized	RCHARR1	DNA/hAT-Charlie	chr11	89068635	89068934	+	LineageSpe
ENSMUSG00000063109	A930013B10Rik	ENSMUST00000178493	A930013B10Rik-201	lincRNA	chr11	89064729	89069098	+	4370	1902	LAST	4	chr11	89067340	89069098	1759	139	7.3081	7.3081	39.5373	exonized	B1_Mus1	SINE/Alu	chr11	89067951	89068089	-	LineageSpe
ENSMUSG00000063109	A930013B10Rik	ENSMUST00000178493	A930013B10Rik-201	lincRNA	chr11	89064729	89069098	+	4370	1902	LAST	4	chr11	89067340	89069098	1759	136	7.15037	7.15037	39.5373	exonized	RSINE1	SINE/B4	chr11	89068935	89069070	+	LineageSpe
ENSMUSG00000063109	A930013B10Rik	ENSMUST00000178493	A930013B10Rik-201	lincRNA	chr11	89064729	89069098	+	4370	1902	LAST	4	chr11	89067340	89069098	1759	109	5.73081	5.73081	39.5373	exonized	ID_B1	SINE/B4	chr11	89067950	89068058	-	LineageSpe
ENSMUSG00000063109	A930013B10Rik	ENSMUST00000178493	A930013B10Rik-201	lincRNA	chr11	89064729	89069098	+	4370	1902	LAST	4	chr11	89067340	89069098	1759	94	4.94217	4.94217	39.5373	exonized	PB1D10	SINE/Alu	chr11	89068259	89068352	-	LineageSpe
ENSMUSG00000063109	A930013B10Rik	ENSMUST00000178493	A930013B10Rik-201	lincRNA	chr11	89064729	89069098	+	4370	1902	LAST	4	chr11	89067340	89069098	1759	92	4.83701	4.83701	39.5373	exonized	B4A	SINE/B4	chr11	89068279	89068370	-	LineageSpe
ENSMUSG00000069796	Gm11426	ENSMUST00000125600	Gm11426-001	lincRNA	chr11	82633353	82636309	+	2957	2220	FIRST	1	chr11	82633353	82633485	133	133	5.99099	5.99099	48.8288	TSS_SPL	BGLII_B	LTR/ERVK	chr11	82633228	82633721	+	LineageSpe
ENSMUSG00000069796	Gm11426	ENSMUST00000125600	Gm11426-001	lincRNA	chr11	82633353	82636309	+	2957	2220	MIDDLE	2	chr11	82633576	82633701	126	126	5.67568	5.67568	48.8288	Both_SPL	BGLII_B	LTR/ERVK	chr11	82633228	82633721	+	LineageSpe
ENSMUSG00000069796	Gm11426	ENSMUST00000125600	Gm11426-001	lincRNA	chr11	82633353	82636309	+	2957	2220	LAST	3	chr11	82634349	82636309	1961	21	0.945946	0.945946	48.8288	PolyA	ID4_	SINE/ID	chr11	82636289	82636352	+	LineageSpe
ENSMUSG00000069796	Gm11426	ENSMUST00000125600	Gm11426-001	lincRNA	chr11	82633353	82636309	+	2957	2220	LAST	3	chr11	82634349	82636309	1961	419	18.8739	18.8739	48.8288	exonized	Charlie4a	DNA/hAT-Charlie	chr11	82635251	82635669	-	Ancient
ENSMUSG00000069796	Gm11426	ENSMUST00000125600	Gm11426-001	lincRNA	chr11	82633353	82636309	+	2957	2220	LAST	3	chr11	82634349	82636309	1961	283	12.7477	12.7477	48.8288	exonized	B4A	SINE/B4	chr11	82634679	82634961	+	LineageSpe
ENSMUSG00000069796	Gm11426	ENSMUST00000125600	Gm11426-001	lincRNA	chr11	82633353	82636309	+	2957	2220	LAST	3	chr11	82634349	82636309	1961	185	8.33333	8.33333	48.8288	exonized	ID_B1	SINE/B4	chr11	82635714	82635898	+	LineageSpe
ENSMUSG00000069796	Gm11426	ENSMUST00000125600	Gm11426-001	lincRNA	chr11	82633353	82636309	+	2957	2220	LAST	3	chr11	82634349	82636309	1961	161	7.25225	7.25225	48.8288	exonized	URR1B	DNA/hAT-Charlie	chr11	82636025	82636185	-	LineageSpe
ENSMUSG00000069796	Gm11426	ENSMUST00000125600	Gm11426-001	lincRNA	chr11	82633353	82636309	+	2957	2220	LAST	3	chr11	82634349	82636309	1961	123	5.54054	5.54054	48.8288	exonized	MIR	SINE/MIR	chr11	82634550	82634672	+	Ancient
ENSMUSG00000069796	Gm11426	ENSMUST00000125600	Gm11426-001	lincRNA	chr11	82633353	82636309	+	2957	2220	LAST	3	chr11	82634349	82636309	1961	77	3.46847	3.46847	48.8288	exonized	URR1B	DNA/hAT-Charlie	chr11	82635948	82636024	-	LineageSpe
ENSMUSG00000072753	9230020A06Rik	ENSMUST00000151841	9230020A06Rik-001	lincRNA	chr11	71516536	71573183	+	56648	2051	MIDDLE	2	chr11	71542683	71542843	161	139	6.77718	6.77718	20.039	exonized	RSINE1	SINE/B4	chr11	71542702	71542840	+	LineageSpe
ENSMUSG00000072753	9230020A06Rik	ENSMUST00000151841	9230020A06Rik-001	lincRNA	chr11	71516536	71573183	+	56648	2051	MIDDLE	3	chr11	71543830	71544101	272	272	13.2618	13.2618	20.039	Both_SPL	ORR1E	LTR/ERVL-MaLR	chr11	71543768	71544105	+	LineageSpe
ENSMUSG00000072753	9230020A06Rik	ENSMUST00000151841	9230020A06Rik-001	lincRNA	chr11	71516536	71573183	+	56648	2051	LAST	6	chr11	71572204	71573183	980	78	3.80302	3.80302	20.039	exonized	L3	LINE/CR1	chr11	71572250	71572327	-	Ancient
ENSMUSG00000072753	9230020A06Rik	ENSMUST00000151841	9230020A06Rik-001	lincRNA	chr11	71516536	71573183	+	56648	2051	LAST	6	chr11	71572204	71573183	980	78	3.80302	3.80302	20.039	exonized	MIR3	SINE/MIR	chr11	71572830	71572907	-	Ancient
ENSMUSG00000072753	9230020A06Rik	ENSMUST00000171420	9230020A06Rik-201	lincRNA	chr11	71547765	71572476	+	24712	582	LAST	3	chr11	71572204	71572476	273	78	13.4021	13.4021	13.4021	exonized	L3	LINE/CR1	chr11	71572250	71572327	-	Ancient
ENSMUSG00000072847	A530017D24Rik	ENSMUST00000101077	A530017D24Rik-201	lincRNA	chr11	61864568	61867269	-	2702	2315	LAST	2	chr11	61864568	61866225	1658	501	21.6415	21.6415	43.8013	exonized	Kanga2_a	DNA/TcMar-Tc2	chr11	61865154	61865654	-	Ancient
ENSMUSG00000072847	A530017D24Rik	ENSMUST00000101077	A530017D24Rik-201	lincRNA	chr11	61864568	61867269	-	2702	2315	LAST	2	chr11	61864568	61866225	1658	145	6.2635	6.2635	43.8013	exonized	B1_Mur2	SINE/Alu	chr11	61864887	61865031	-	LineageSpe
ENSMUSG00000072847	A530017D24Rik	ENSMUST00000101077	A530017D24Rik-201	lincRNA	chr11	61864568	61867269	-	2702	2315	LAST	2	chr11	61864568	61866225	1658	42	1.81425	1.81425	43.8013	SPL	B1_Mm	SINE/Alu	chr11	61866184	61866318	+	LineageSpe
ENSMUSG00000072847	A530017D24Rik	ENSMUST00000101077	A530017D24Rik-201	lincRNA	chr11	61864568	61867269	-	2702	2315	FIRST	1	chr11	61866613	61867269	657	204	8.8121	8.8121	43.8013	exonized	ID_B1	SINE/B4	chr11	61867034	61867237	+	LineageSpe
ENSMUSG00000072847	A530017D24Rik	ENSMUST00000101077	A530017D24Rik-201	lincRNA	chr11	61864568	61867269	-	2702	2315	FIRST	1	chr11	61866613	61867269	657	164	7.08423	7.08423	43.8013	exonized	MER5A	DNA/hAT-Charlie	chr11	61866858	61867021	+	Ancient
ENSMUSG00000072847	A530017D24Rik	ENSMUST00000148413	A530017D24Rik-001	lincRNA	chr11	61865203	61868768	-	3566	2023	LAST	2	chr11	61865203	61866216	1014	452	22.3431	22.3431	28.7197	PolyA	Kanga2_a	DNA/TcMar-Tc2	chr11	61865154	61865654	-	Ancient
ENSMUSG00000072847	A530017D24Rik	ENSMUST00000148413	A530017D24Rik-001	lincRNA	chr11	61865203	61868768	-	3566	2023	LAST	2	chr11	61865203	61866216	1014	33	1.63124	1.63124	28.7197	SPL	B1_Mm	SINE/Alu	chr11	61866184	61866318	+	LineageSpe
ENSMUSG00000072847	A530017D24Rik	ENSMUST00000148413	A530017D24Rik-001	lincRNA	chr11	61865203	61868768	-	3566	2023	FIRST	1	chr11	61867760	61868768	1009	77	3.80623	3.80623	28.7197	exonized	ID4_	SINE/ID	chr11	61868570	61868646	-	LineageSpe
ENSMUSG00000072847	A530017D24Rik	ENSMUST00000148413	A530017D24Rik-001	lincRNA	chr11	61865203	61868768	-	3566	2023	FIRST	1	chr11	61867760	61868768	1009	52	2.57044	2.57044	28.7197	exonized	MIR	SINE/MIR	chr11	61868064	61868115	+	Ancient
ENSMUSG00000073103	Gm10466	ENSMUST00000101450	Gm10466-001	lincRNA	chr11	24721006	24730722	-	9717	2466	LAST	3	chr11	24721006	24723311	2306	213	8.63747	8.63747	8.63747	exonized	MLT1A1	LTR/ERVL-MaLR	chr11	24721554	24721766	+	Ancient
ENSMUSG00000075437	Gm11681	ENSMUST00000127337	Gm11681-001	lincRNA	chr11	112792731	112799008	-	6278	870	LAST	3	chr11	112792731	112793267	537	50	5.74713	5.74713	25.977	PolyA	MIRb	SINE/MIR	chr11	112792605	112792780	-	Ancient
ENSMUSG00000075437	Gm11681	ENSMUST00000127337	Gm11681-001	lincRNA	chr11	112792731	112799008	-	6278	870	LAST	3	chr11	112792731	112793267	537	176	20.2299	20.2299	25.977	SPL	ORR1E	LTR/ERVL-MaLR	chr11	112793092	112793475	-	LineageSpe
ENSMUSG00000078962	4932414J04Rik	ENSMUST00000152483	4932414J04Rik-001	lincRNA	chr11	21494730	21511178	-	16449	3059	MIDDLE	7	chr11	21498848	21498955	108	108	3.53057	3.53057	3.53057	Both_SPL	Lx6	LINE/L1	chr11	21498324	21498964	+	LineageSpe
ENSMUSG00000084766	Gm12714	ENSMUST00000143391	Gm12714-001	lincRNA	chr11	59898374	59907319	+	8946	669	MIDDLE	2	chr11	59903560	59903649	90	90	13.4529	13.4529	52.6158	Both_SPL	MTC-int	LTR/ERVL-MaLR	chr11	59903467	59903686	-	LineageSpe
ENSMUSG00000084766	Gm12714	ENSMUST00000143391	Gm12714-001	lincRNA	chr11	59898374	59907319	+	8946	669	MIDDLE	3	chr11	59906066	59906130	65	65	9.71599	9.71599	52.6158	Both_SPL	MTEa	LTR/ERVL-MaLR	chr11	59906008	59906368	-	LineageSpe
ENSMUSG00000084766	Gm12714	ENSMUST00000143391	Gm12714-001	lincRNA	chr11	59898374	59907319	+	8946	669	LAST	4	chr11	59907108	59907319	212	164	24.5142	24.5142	52.6158	PolyA	L1MB3	LINE/L1	chr11	59907156	59907340	+	Ancient
ENSMUSG00000084766	Gm12714	ENSMUST00000143391	Gm12714-001	lincRNA	chr11	59898374	59907319	+	8946	669	LAST	4	chr11	59907108	59907319	212	33	4.93274	4.93274	52.6158	SPL	L1MD	LINE/L1	chr11	59907083	59907140	-	Ancient
ENSMUSG00000084773	Gm12159	ENSMUST00000143869	Gm12159-001	lincRNA	chr11	45102866	45116928	-	14063	1447	MIDDLE	2	chr11	45108302	45108397	96	82	5.6669	5.6669	5.6669	SPL	MIR	SINE/MIR	chr11	45108213	45108383	+	Ancient
ENSMUSG00000084805	Gm12273	ENSMUST00000137418	Gm12273-001	lincRNA	chr11	61950915	61952736	+	1822	1084	LAST	3	chr11	61952051	61952736	686	206	19.0037	19.0037	21.5867	PolyA	MLTR18B_MM	LTR/ERVK	chr11	61952531	61952744	+	LineageSpe
ENSMUSG00000084805	Gm12273	ENSMUST00000137418	Gm12273-001	lincRNA	chr11	61950915	61952736	+	1822	1084	LAST	3	chr11	61952051	61952736	686	223	20.572	20.572	21.5867	exonized	RLTR35B_MM	LTR/ERVL	chr11	61952285	61952507	+	LineageSpe
ENSMUSG00000084805	Gm12273	ENSMUST00000137418	Gm12273-001	lincRNA	chr11	61950915	61952736	+	1822	1084	LAST	3	chr11	61952051	61952736	686	234	21.5867	21.5867	21.5867	SPL	MLTR18B_MM	LTR/ERVK	chr11	61951979	61952284	+	LineageSpe
ENSMUSG00000084850	Gm12092	ENSMUST00000125194	Gm12092-001	lincRNA	chr11	29612324	29645509	-	33186	600	FIRST	1	chr11	29645335	29645509	175	105	17.5	17.5	17.5	exonized	PB1D10	SINE/Alu	chr11	29645350	29645454	+	LineageSpe
ENSMUSG00000084856	Gm11528	ENSMUST00000156822	Gm11528-001	lincRNA	chr11	95622660	95629836	+	7177	914	LAST	3	chr11	95629219	95629836	618	404	44.2013	44.2013	44.2013	exonized	L2b	LINE/L2	chr11	95629426	95629829	+	Ancient
ENSMUSG00000084969	Gm11205	ENSMUST00000137738	Gm11205-001	lincRNA	chr11	79704630	79705420	+	791	431	LAST	3	chr11	79705151	79705420	270	18	4.17633	4.17633	29.0023	PolyA	ID_B1	SINE/B4	chr11	79705403	79705428	-	LineageSpe
ENSMUSG00000084969	Gm11205	ENSMUST00000137738	Gm11205-001	lincRNA	chr11	79704630	79705420	+	791	431	LAST	3	chr11	79705151	79705420	270	125	29.0023	29.0023	29.0023	exonized	B1_Mur2	SINE/Alu	chr11	79705278	79705402	-	LineageSpe
ENSMUSG00000084996	Gm11419	ENSMUST00000150772	Gm11419-001	lincRNA	chr11	81985406	81988769	+	3364	683	FIRST	1	chr11	81985406	81985665	260	37	5.41728	5.41728	5.41728	TSS	ORR1E	LTR/ERVL-MaLR	chr11	81985318	81985442	+	LineageSpe
ENSMUSG00000085021	Gm12051	ENSMUST00000147771	Gm12051-001	lincRNA	chr11	22483608	22491363	+	7756	1341	FIRST	1	chr11	22483608	22483739	132	94	7.00969	7.00969	73.6018	SPL	ERVB3_1-I_MM-int	LTR/ERVK	chr11	22483646	22484093	+	LineageSpe
ENSMUSG00000085021	Gm12051	ENSMUST00000147771	Gm12051-001	lincRNA	chr11	22483608	22491363	+	7756	1341	FIRST	1	chr11	22483608	22483739	132	38	2.83371	2.83371	73.6018	TSS	RMER16	LTR/ERVK	chr11	22483548	22483645	+	LineageSpe
ENSMUSG00000085021	Gm12051	ENSMUST00000147771	Gm12051-001	lincRNA	chr11	22483608	22491363	+	7756	1341	MIDDLE	2	chr11	22489809	22490663	855	855	63.7584	63.7584	73.6018	Both_SPL	ERVB3_1-I_MM-int	LTR/ERVK	chr11	22488728	22490665	+	LineageSpe
ENSMUSG00000085021	Gm12051	ENSMUST00000147771	Gm12051-001	lincRNA	chr11	22483608	22491363	+	7756	1341	LAST	3	chr11	22491010	22491363	354	354	26.3982	26.3982	73.6018	SPL	ERVB3_1-I_MM-int	LTR/ERVK	chr11	22491009	22491363	+	LineageSpe
ENSMUSG00000085035	Gm12031	ENSMUST00000156150	Gm12031-001	lincRNA	chr11	20145567	20146344	-	778	627	LAST	2	chr11	20145567	20145694	128	128	20.4147	20.4147	44.3381	PolyA_SPL	RLTR9D2	LTR/ERVK	chr11	20145284	20145699	-	LineageSpe
ENSMUSG00000085035	Gm12031	ENSMUST00000156150	Gm12031-001	lincRNA	chr11	20145567	20146344	-	778	627	FIRST	1	chr11	20145846	20146344	499	193	30.7815	30.7815	44.3381	exonized	B2_Mm2	SINE/B2	chr11	20145970	20146162	+	LineageSpe
ENSMUSG00000085035	Gm12031	ENSMUST00000156150	Gm12031-001	lincRNA	chr11	20145567	20146344	-	778	627	FIRST	1	chr11	20145846	20146344	499	85	13.5566	13.5566	44.3381	SPL	B3A	SINE/B2	chr11	20145738	20145930	+	LineageSpe
ENSMUSG00000085035	Gm12031	ENSMUST00000156150	Gm12031-001	lincRNA	chr11	20145567	20146344	-	778	627	FIRST	1	chr11	20145846	20146344	499	34	5.42265	5.42265	44.3381	TSS	B1_Mus1	SINE/Alu	chr11	20146311	20146371	+	LineageSpe
ENSMUSG00000085035	Gm12031	ENSMUST00000156150	Gm12031-001	lincRNA	chr11	20145567	20146344	-	778	627	FIRST	1	chr11	20145846	20146344	499	11	1.75439	1.75439	44.3381	TSS	B1_Mur3	SINE/Alu	chr11	20146334	20146415	-	LineageSpe
ENSMUSG00000085044	1700109G15Rik	ENSMUST00000150735	1700109G15Rik-001	lincRNA	chr11	84716976	84720432	-	3457	384	LAST	3	chr11	84716976	84717159	184	97	25.2604	25.2604	48.1771	exonized	RSINE1	SINE/B4	chr11	84716999	84717095	-	LineageSpe
ENSMUSG00000085044	1700109G15Rik	ENSMUST00000150735	1700109G15Rik-001	lincRNA	chr11	84716976	84720432	-	3457	384	MIDDLE	2	chr11	84719911	84720063	153	88	22.9167	22.9167	48.1771	SPL	MIR	SINE/MIR	chr11	84719826	84719998	+	Ancient
ENSMUSG00000085074	Gm11494	ENSMUST00000142279	Gm11494-001	lincRNA	chr11	90134842	90143624	-	8783	1738	LAST	4	chr11	90134842	90136235	1394	215	12.3705	12.3705	17.2037	exonized	B3A	SINE/B2	chr11	90135751	90135965	+	LineageSpe
ENSMUSG00000085074	Gm11494	ENSMUST00000142279	Gm11494-001	lincRNA	chr11	90134842	90143624	-	8783	1738	FIRST	1	chr11	90143500	90143624	125	84	4.83314	4.83314	17.2037	TSS	MTD	LTR/ERVL-MaLR	chr11	90143541	90143894	-	LineageSpe
ENSMUSG00000085104	Gm11731	ENSMUST00000139704	Gm11731-001	lincRNA	chr11	117058425	117060268	+	1844	670	FIRST	1	chr11	117058425	117058654	230	41	6.1194	6.1194	26.5672	exonized	RSINE1	SINE/B4	chr11	117058425	117058465	-	LineageSpe
ENSMUSG00000085104	Gm11731	ENSMUST00000139704	Gm11731-001	lincRNA	chr11	117058425	117060268	+	1844	670	MIDDLE	2	chr11	117059422	117059603	182	80	11.9403	11.9403	26.5672	exonized	MLT1B	LTR/ERVL-MaLR	chr11	117059485	117059564	-	Ancient
ENSMUSG00000085104	Gm11731	ENSMUST00000139704	Gm11731-001	lincRNA	chr11	117058425	117060268	+	1844	670	MIDDLE	2	chr11	117059422	117059603	182	57	8.50746	8.50746	26.5672	SPL	B4	SINE/B4	chr11	117059284	117059478	-	LineageSpe
ENSMUSG00000085113	B130011K05Rik	ENSMUST00000151765	B130011K05Rik-001	lincRNA	chr11	63413169	63417888	+	4720	3270	FIRST	1	chr11	63413169	63414454	1286	158	4.8318	4.8318	10.7339	exonized	L1MB5	LINE/L1	chr11	63413554	63413711	-	Ancient
ENSMUSG00000085113	B130011K05Rik	ENSMUST00000151765	B130011K05Rik-001	lincRNA	chr11	63413169	63417888	+	4720	3270	FIRST	1	chr11	63413169	63414454	1286	14	0.428135	0.428135	10.7339	SPL	L1MB5	LINE/L1	chr11	63414441	63414597	-	Ancient
ENSMUSG00000085113	B130011K05Rik	ENSMUST00000151765	B130011K05Rik-001	lincRNA	chr11	63413169	63417888	+	4720	3270	LAST	2	chr11	63415905	63417888	1984	82	2.50765	2.50765	10.7339	exonized	L1M6	LINE/L1	chr11	63416373	63416454	-	Ancient
ENSMUSG00000085113	B130011K05Rik	ENSMUST00000151765	B130011K05Rik-001	lincRNA	chr11	63413169	63417888	+	4720	3270	LAST	2	chr11	63415905	63417888	1984	26	0.795107	0.795107	10.7339	exonized	MER57E1	LTR/ERV1	chr11	63416084	63416109	+	Ancient
ENSMUSG00000085113	B130011K05Rik	ENSMUST00000151765	B130011K05Rik-001	lincRNA	chr11	63413169	63417888	+	4720	3270	LAST	2	chr11	63415905	63417888	1984	179	5.47401	5.47401	10.7339	SPL	MTB	LTR/ERVL-MaLR	chr11	63415682	63416083	-	LineageSpe
ENSMUSG00000085126	Gm12589	ENSMUST00000153767	Gm12589-001	lincRNA	chr11	121803107	121810319	+	7213	638	LAST	3	chr11	121809928	121810319	392	33	5.17241	5.17241	5.17241	PolyA	RLTR19A2	LTR/ERVK	chr11	121810287	121810367	+	LineageSpe
ENSMUSG00000085162	Gm12295	ENSMUST00000128453	Gm12295-001	lincRNA	chr11	65277654	65287833	-	10180	3189	LAST	5	chr11	65277654	65279738	2085	101	3.16714	3.16714	15.867	PolyA	RCHARR1	DNA/hAT-Charlie	chr11	65277630	65277754	+	LineageSpe
ENSMUSG00000085162	Gm12295	ENSMUST00000128453	Gm12295-001	lincRNA	chr11	65277654	65287833	-	10180	3189	LAST	5	chr11	65277654	65279738	2085	205	6.42835	6.42835	15.867	exonized	RLTR12C	LTR/ERVK	chr11	65277980	65278184	+	LineageSpe
ENSMUSG00000085162	Gm12295	ENSMUST00000128453	Gm12295-001	lincRNA	chr11	65277654	65287833	-	10180	3189	FIRST	1	chr11	65287271	65287833	563	200	6.27156	6.27156	15.867	TSS	MTE2a	LTR/ERVL-MaLR	chr11	65287634	65287975	-	LineageSpe
ENSMUSG00000085162	Gm12295	ENSMUST00000130362	Gm12295-002	lincRNA	chr11	65285936	65365798	-	79863	569	MIDDLE	2	chr11	65289373	65289562	190	170	29.877	29.877	29.877	SPL	B3A	SINE/B2	chr11	65289393	65289603	+	LineageSpe
ENSMUSG00000085301	Gm12132	ENSMUST00000130945	Gm12132-001	lincRNA	chr11	40008194	40337831	+	329638	1391	MIDDLE	4	chr11	40112974	40113078	105	105	7.54853	7.54853	50.5392	Both_SPL	Lx5c	LINE/L1	chr11	40112854	40113419	-	LineageSpe
ENSMUSG00000085301	Gm12132	ENSMUST00000130945	Gm12132-001	lincRNA	chr11	40008194	40337831	+	329638	1391	MIDDLE	7	chr11	40336962	40337026	65	65	4.6729	4.6729	50.5392	Both_SPL	Lx7	LINE/L1	chr11	40336607	40337290	-	LineageSpe
ENSMUSG00000085301	Gm12132	ENSMUST00000130945	Gm12132-001	lincRNA	chr11	40008194	40337831	+	329638	1391	LAST	8	chr11	40337206	40337831	626	448	32.207	32.207	50.5392	exonized	RLTR16	LTR/ERVK	chr11	40337291	40337738	-	LineageSpe
ENSMUSG00000085301	Gm12132	ENSMUST00000130945	Gm12132-001	lincRNA	chr11	40008194	40337831	+	329638	1391	LAST	8	chr11	40337206	40337831	626	85	6.11071	6.11071	50.5392	SPL	Lx7	LINE/L1	chr11	40336607	40337290	-	LineageSpe
ENSMUSG00000085338	2410004I01Rik	ENSMUST00000138424	2410004I01Rik-001	lincRNA	chr11	102958300	102964387	-	6088	1187	LAST	3	chr11	102958300	102958899	600	36	3.03286	3.03286	3.03286	SPL	PB1D10	SINE/Alu	chr11	102958864	102958964	+	LineageSpe
ENSMUSG00000085359	Gm12336	ENSMUST00000125962	Gm12336-001	lincRNA	chr11	75422731	75423340	-	610	322	LAST	2	chr11	75422731	75422985	255	127	39.441	39.441	60.2484	SPL	MIR3	SINE/MIR	chr11	75422859	75423032	+	Ancient
ENSMUSG00000085359	Gm12336	ENSMUST00000125962	Gm12336-001	lincRNA	chr11	75422731	75423340	-	610	322	FIRST	1	chr11	75423274	75423340	67	67	20.8075	20.8075	60.2484	TSS_SPL	B1_Mur4	SINE/Alu	chr11	75423251	75423388	+	LineageSpe
ENSMUSG00000085402	Gm12111	ENSMUST00000150073	Gm12111-001	lincRNA	chr11	32903137	32926160	-	23024	349	MIDDLE	2	chr11	32913776	32913938	163	19	5.44413	5.44413	5.44413	SPL	MIR3	SINE/MIR	chr11	32913705	32913794	+	Ancient
ENSMUSG00000085421	4732490B19Rik	ENSMUST00000130373	4732490B19Rik-001	lincRNA	chr11	113203315	113209669	-	6355	2446	LAST	4	chr11	113203315	113205167	1853	404	16.5168	16.5168	38.1439	exonized	ORR1D2	LTR/ERVL-MaLR	chr11	113204180	113204583	-	LineageSpe
ENSMUSG00000085421	4732490B19Rik	ENSMUST00000130373	4732490B19Rik-001	lincRNA	chr11	113203315	113209669	-	6355	2446	LAST	4	chr11	113203315	113205167	1853	296	12.1014	12.1014	38.1439	exonized	MTE2a	LTR/ERVL-MaLR	chr11	113203460	113203755	-	LineageSpe
ENSMUSG00000085421	4732490B19Rik	ENSMUST00000130373	4732490B19Rik-001	lincRNA	chr11	113203315	113209669	-	6355	2446	LAST	4	chr11	113203315	113205167	1853	233	9.52576	9.52576	38.1439	exonized	URR1A	DNA/hAT-Charlie	chr11	113203865	113204097	+	LineageSpe
ENSMUSG00000085421	4732490B19Rik	ENSMUST00000130373	4732490B19Rik-001	lincRNA	chr11	113203315	113209669	-	6355	2446	LAST	4	chr11	113203315	113205167	1853	21	0.858545	0.858545	38.1439	SPL	L1MC3	LINE/L1	chr11	113205147	113205503	+	Ancient
ENSMUSG00000085452	4930554G24Rik	ENSMUST00000126260	4930554G24Rik-001	lincRNA	chr11	14072103	14179041	-	106939	1603	LAST	4	chr11	14072103	14073231	1129	442	27.5733	27.5733	55.8952	exonized	RLTR41	LTR/ERV1	chr11	14072652	14073093	+	LineageSpe
ENSMUSG00000085452	4930554G24Rik	ENSMUST00000126260	4930554G24Rik-001	lincRNA	chr11	14072103	14179041	-	106939	1603	MIDDLE	3	chr11	14076641	14076801	161	161	10.0437	10.0437	55.8952	Both_SPL	Lx8	LINE/L1	chr11	14076242	14077352	-	LineageSpe
ENSMUSG00000085452	4930554G24Rik	ENSMUST00000126260	4930554G24Rik-001	lincRNA	chr11	14072103	14179041	-	106939	1603	MIDDLE	2	chr11	14147470	14147649	180	120	7.48596	7.48596	55.8952	SPL	ERVB4_1-I_MM-int	LTR/ERVK	chr11	14147165	14147589	-	LineageSpe
ENSMUSG00000085452	4930554G24Rik	ENSMUST00000126260	4930554G24Rik-001	lincRNA	chr11	14072103	14179041	-	106939	1603	MIDDLE	2	chr11	14147470	14147649	180	52	3.24392	3.24392	55.8952	SPL	RLTR50A	LTR/ERVK	chr11	14147598	14147990	-	LineageSpe
ENSMUSG00000085452	4930554G24Rik	ENSMUST00000126260	4930554G24Rik-001	lincRNA	chr11	14072103	14179041	-	106939	1603	FIRST	1	chr11	14178909	14179041	133	121	7.54835	7.54835	55.8952	SPL	MT2B1	LTR/ERVL	chr11	14178542	14179029	-	LineageSpe
ENSMUSG00000085453	Gm12018	ENSMUST00000150694	Gm12018-001	lincRNA	chr11	18095986	18103384	+	7399	3375	FIRST	1	chr11	18095986	18098729	2744	1112	32.9481	32.9481	36.6815	exonized	Lx	LINE/L1	chr11	18096683	18097794	-	LineageSpe
ENSMUSG00000085453	Gm12018	ENSMUST00000150694	Gm12018-001	lincRNA	chr11	18095986	18103384	+	7399	3375	FIRST	1	chr11	18095986	18098729	2744	888	26.3111	26.3111	36.6815	SPL	L1VL4	LINE/L1	chr11	18097842	18100903	-	LineageSpe
ENSMUSG00000085453	Gm12018	ENSMUST00000150694	Gm12018-001	lincRNA	chr11	18095986	18103384	+	7399	3375	FIRST	1	chr11	18095986	18098729	2744	126	3.73333	3.73333	36.6815	TSS	RMER17B	LTR/ERVK	chr11	18095709	18096111	-	LineageSpe
ENSMUSG00000085453	Gm12018	ENSMUST00000150694	Gm12018-001	lincRNA	chr11	18095986	18103384	+	7399	3375	MIDDLE	2	chr11	18101373	18101486	114	114	3.37778	3.37778	36.6815	Both_SPL	MTE2b	LTR/ERVL-MaLR	chr11	18101171	18101523	+	LineageSpe
ENSMUSG00000085476	Gm12162	ENSMUST00000123422	Gm12162-001	lincRNA	chr11	45452399	45468504	-	16106	154	FIRST	1	chr11	45468459	45468504	46	46	29.8701	29.8701	29.8701	TSS_SPL	RMER20B	LTR/ERVK	chr11	45467885	45468547	+	LineageSpe
ENSMUSG00000085502	Gm12320	ENSMUST00000127333	Gm12320-001	lincRNA	chr11	70748705	70755151	-	6447	1182	LAST	4	chr11	70748705	70749343	639	104	8.79865	8.79865	37.8173	PolyA	RLTR31D_MM	LTR/ERVK	chr11	70748395	70748808	+	LineageSpe
ENSMUSG00000085502	Gm12320	ENSMUST00000127333	Gm12320-001	lincRNA	chr11	70748705	70755151	-	6447	1182	LAST	4	chr11	70748705	70749343	639	343	29.0186	29.0186	37.8173	exonized	ORR1D2	LTR/ERVL-MaLR	chr11	70748986	70749328	+	LineageSpe
ENSMUSG00000085510	Gm12082	ENSMUST00000138164	Gm12082-001	lincRNA	chr11	28751633	28815767	+	64135	600	MIDDLE	2	chr11	28754069	28754146	78	78	13	13	13	Both_SPL	L1_Mur2	LINE/L1	chr11	28753762	28754752	-	LineageSpe
ENSMUSG00000085532	B430319H21Rik	ENSMUST00000123420	B430319H21Rik-001	lincRNA	chr11	63173914	63188454	+	14541	734	LAST	2	chr11	63187811	63188454	644	11	1.49864	1.49864	74.5232	PolyA	MLT1B	LTR/ERVL-MaLR	chr11	63188444	63188551	-	Ancient
ENSMUSG00000085532	B430319H21Rik	ENSMUST00000123420	B430319H21Rik-001	lincRNA	chr11	63173914	63188454	+	14541	734	LAST	2	chr11	63187811	63188454	644	547	74.5232	74.5232	74.5232	exonized	Lx4B	LINE/L1	chr11	63187835	63188381	+	LineageSpe
ENSMUSG00000085551	1810063I02Rik	ENSMUST00000130205	1810063I02Rik-001	lincRNA	chr11	59921499	59921889	+	391	274	FIRST	1	chr11	59921499	59921607	109	78	28.4672	28.4672	28.4672	TSS	MTC	LTR/ERVL-MaLR	chr11	59921215	59921576	-	LineageSpe
ENSMUSG00000085559	Gm11959	ENSMUST00000148655	Gm11959-001	lincRNA	chr11	4274089	4281931	+	7843	723	MIDDLE	2	chr11	4274959	4275040	82	82	11.3416	11.3416	11.3416	Both_SPL	L4_B_Mam	LINE/RTE-X	chr11	4274932	4275195	-	Ancient
ENSMUSG00000085559	Gm11959	ENSMUST00000148655	Gm11959-001	lincRNA	chr11	4274089	4281931	+	7843	723	LAST	3	chr11	4281714	4281931	218	27	3.73444	3.73444	11.3416	PolyA	MER58A	DNA/hAT-Charlie	chr11	4281905	4282069	+	Ancient
ENSMUSG00000085561	1700046C09Rik	ENSMUST00000139973	1700046C09Rik-001	lincRNA	chr11	14560355	14599225	-	38871	543	MIDDLE	3	chr11	14577922	14578029	108	108	19.8895	19.8895	23.0203	Both_SPL	B3	SINE/B2	chr11	14577873	14578074	-	LineageSpe
ENSMUSG00000085561	1700046C09Rik	ENSMUST00000139973	1700046C09Rik-001	lincRNA	chr11	14560355	14599225	-	38871	543	MIDDLE	2	chr11	14578212	14578323	112	17	3.13076	3.13076	23.0203	SPL	L1MC	LINE/L1	chr11	14578307	14578420	+	Ancient
ENSMUSG00000085578	Gm11527	ENSMUST00000153795	Gm11527-001	lincRNA	chr11	95858162	95859174	-	1013	596	LAST	2	chr11	95858162	95858399	238	47	7.88591	7.88591	7.88591	PolyA	L1M5	LINE/L1	chr11	95858051	95858208	-	Ancient
ENSMUSG00000085579	Gm12066	ENSMUST00000123592	Gm12066-001	lincRNA	chr11	24201418	24217601	+	16184	443	MIDDLE	2	chr11	24216355	24216556	202	202	45.5982	45.5982	45.5982	Both_SPL	Lx5c	LINE/L1	chr11	24216241	24216575	-	LineageSpe
ENSMUSG00000085646	Gm11493	ENSMUST00000134567	Gm11493-001	lincRNA	chr11	88741011	88743369	-	2359	566	LAST	2	chr11	88741011	88741365	355	24	4.24028	4.24028	25.265	PolyA	B1_Mus1	SINE/Alu	chr11	88740888	88741034	-	LineageSpe
ENSMUSG00000085646	Gm11493	ENSMUST00000134567	Gm11493-001	lincRNA	chr11	88741011	88743369	-	2359	566	FIRST	1	chr11	88743159	88743369	211	143	25.265	25.265	25.265	exonized	RSINE1	SINE/B4	chr11	88743163	88743305	-	LineageSpe
ENSMUSG00000085675	Gm12022	ENSMUST00000143311	Gm12022-001	lincRNA	chr11	18467479	18493255	-	25777	1340	LAST	2	chr11	18467479	18468759	1281	1158	86.4179	86.4179	86.4179	PolyA	L1_Mur2	LINE/L1	chr11	18467455	18468636	-	LineageSpe
ENSMUSG00000085683	9130409J20Rik	ENSMUST00000150220	9130409J20Rik-002	lincRNA	chr11	66956653	66964513	+	7861	788	MIDDLE	2	chr11	66963966	66964069	104	64	8.12183	8.12183	8.12183	SPL	MIRb	SINE/MIR	chr11	66964006	66964146	-	Ancient
ENSMUSG00000085743	8430419K02Rik	ENSMUST00000128654	8430419K02Rik-001	lincRNA	chr11	18845851	18872155	-	26305	1870	LAST	3	chr11	18845851	18847354	1504	121	6.47059	6.47059	47.9679	PolyA	RMER15	LTR/ERVL	chr11	18845763	18845971	-	LineageSpe
ENSMUSG00000085743	8430419K02Rik	ENSMUST00000128654	8430419K02Rik-001	lincRNA	chr11	18845851	18872155	-	26305	1870	LAST	3	chr11	18845851	18847354	1504	456	24.385	24.385	47.9679	exonized	L1MB7	LINE/L1	chr11	18846149	18846604	-	Ancient
ENSMUSG00000085743	8430419K02Rik	ENSMUST00000128654	8430419K02Rik-001	lincRNA	chr11	18845851	18872155	-	26305	1870	LAST	3	chr11	18845851	18847354	1504	144	7.70053	7.70053	47.9679	exonized	Lx8	LINE/L1	chr11	18846007	18846150	-	LineageSpe
ENSMUSG00000085743	8430419K02Rik	ENSMUST00000128654	8430419K02Rik-001	lincRNA	chr11	18845851	18872155	-	26305	1870	MIDDLE	2	chr11	18859950	18860161	212	176	9.41176	9.41176	47.9679	SPL	MLT1B	LTR/ERVL-MaLR	chr11	18859986	18860299	-	Ancient
ENSMUSG00000085744	Gm12259	ENSMUST00000138391	Gm12259-001	lincRNA	chr11	58865965	58867154	+	1190	328	FIRST	1	chr11	58865965	58866067	103	54	16.4634	16.4634	35.3659	TSS	ID_B1	SINE/B4	chr11	58865856	58866018	+	LineageSpe
ENSMUSG00000085744	Gm12259	ENSMUST00000138391	Gm12259-001	lincRNA	chr11	58865965	58867154	+	1190	328	LAST	2	chr11	58866930	58867154	225	62	18.9024	18.9024	35.3659	exonized	B1_Mus2	SINE/Alu	chr11	58866937	58866998	-	LineageSpe
ENSMUSG00000085744	Gm12259	ENSMUST00000138391	Gm12259-001	lincRNA	chr11	58865965	58867154	+	1190	328	LAST	2	chr11	58866930	58867154	225	17	5.18293	5.18293	35.3659	exonized	MT2B	LTR/ERVL	chr11	58866999	58867015	-	LineageSpe
ENSMUSG00000085772	D630024D03Rik	ENSMUST00000126265	D630024D03Rik-003	lincRNA	chr11	31818110	31824473	-	6364	720	MIDDLE	3	chr11	31818512	31818602	91	91	12.6389	12.6389	20.6944	Both_SPL	ORR1B1	LTR/ERVL-MaLR	chr11	31818425	31818806	-	LineageSpe
ENSMUSG00000085772	D630024D03Rik	ENSMUST00000126265	D630024D03Rik-003	lincRNA	chr11	31818110	31824473	-	6364	720	FIRST	1	chr11	31824293	31824473	181	58	8.05556	8.05556	20.6944	SPL	PB1D9	SINE/Alu	chr11	31824237	31824350	-	LineageSpe
ENSMUSG00000085772	D630024D03Rik	ENSMUST00000129425	D630024D03Rik-002	lincRNA	chr11	31790113	31824473	-	34361	699	LAST	4	chr11	31790113	31790425	313	22	3.14735	3.14735	8.29757	SPL	B1F	SINE/Alu	chr11	31790404	31790522	+	LineageSpe
ENSMUSG00000085772	D630024D03Rik	ENSMUST00000129425	D630024D03Rik-002	lincRNA	chr11	31790113	31824473	-	34361	699	FIRST	1	chr11	31824293	31824473	181	58	8.29757	8.29757	8.29757	SPL	PB1D9	SINE/Alu	chr11	31824237	31824350	-	LineageSpe
ENSMUSG00000085772	D630024D03Rik	ENSMUST00000134944	D630024D03Rik-001	lincRNA	chr11	31800688	31824524	-	23837	715	MIDDLE	2	chr11	31802830	31802981	152	116	16.2238	16.2238	24.3357	SPL	MIRb	SINE/MIR	chr11	31802793	31802945	+	Ancient
ENSMUSG00000085772	D630024D03Rik	ENSMUST00000134944	D630024D03Rik-001	lincRNA	chr11	31800688	31824524	-	23837	715	FIRST	1	chr11	31824293	31824524	232	58	8.11189	8.11189	24.3357	SPL	PB1D9	SINE/Alu	chr11	31824237	31824350	-	LineageSpe
ENSMUSG00000085803	Gm12056	ENSMUST00000148364	Gm12056-001	lincRNA	chr11	22734038	22737937	+	3900	1257	FIRST	1	chr11	22734038	22734200	163	163	12.9674	12.9674	12.9674	TSS_SPL	RLTR34C_MM	LTR/ERVK	chr11	22733676	22734299	+	LineageSpe
ENSMUSG00000085803	Gm12056	ENSMUST00000148364	Gm12056-001	lincRNA	chr11	22734038	22737937	+	3900	1257	LAST	3	chr11	22736929	22737937	1009	146	11.615	11.615	12.9674	exonized	B1_Mur4	SINE/Alu	chr11	22737451	22737596	+	LineageSpe
ENSMUSG00000085803	Gm12056	ENSMUST00000148364	Gm12056-001	lincRNA	chr11	22734038	22737937	+	3900	1257	LAST	3	chr11	22736929	22737937	1009	127	10.1034	10.1034	12.9674	exonized	ORR1D2	LTR/ERVL-MaLR	chr11	22736992	22737118	-	LineageSpe
ENSMUSG00000085803	Gm12056	ENSMUST00000148364	Gm12056-001	lincRNA	chr11	22734038	22737937	+	3900	1257	LAST	3	chr11	22736929	22737937	1009	66	5.2506	5.2506	12.9674	exonized	RSINE1	SINE/B4	chr11	22737205	22737270	+	LineageSpe
ENSMUSG00000085806	Gm12023	ENSMUST00000145182	Gm12023-001	lincRNA	chr11	18595248	18710222	-	114975	520	MIDDLE	6	chr11	18598994	18599083	90	81	15.5769	15.5769	22.1154	SPL	RSINE1	SINE/B4	chr11	18599003	18599144	-	LineageSpe
ENSMUSG00000085806	Gm12023	ENSMUST00000145182	Gm12023-001	lincRNA	chr11	18595248	18710222	-	114975	520	MIDDLE	3	chr11	18696588	18696685	98	98	18.8462	18.8462	22.1154	Both_SPL	RMER5	LTR/ERV1	chr11	18696571	18696692	+	LineageSpe
ENSMUSG00000085806	Gm12023	ENSMUST00000145182	Gm12023-001	lincRNA	chr11	18595248	18710222	-	114975	520	FIRST	1	chr11	18710148	18710222	75	17	3.26923	3.26923	22.1154	TSS	RMER17C2	LTR/ERVK	chr11	18710206	18710325	-	LineageSpe
ENSMUSG00000085844	Gm11690	ENSMUST00000128183	Gm11690-001	lincRNA	chr11	114219239	114238502	-	19264	1856	LAST	2	chr11	114219239	114219514	276	73	3.93319	3.93319	47.0905	SPL	B4A	SINE/B4	chr11	114219442	114219713	+	LineageSpe
ENSMUSG00000085844	Gm11690	ENSMUST00000128183	Gm11690-001	lincRNA	chr11	114219239	114238502	-	19264	1856	FIRST	1	chr11	114236923	114238502	1580	515	27.7478	27.7478	47.0905	exonized	MLT1G3	LTR/ERVL-MaLR	chr11	114237758	114238272	-	Ancient
ENSMUSG00000085844	Gm11690	ENSMUST00000128183	Gm11690-001	lincRNA	chr11	114219239	114238502	-	19264	1856	FIRST	1	chr11	114236923	114238502	1580	359	19.3427	19.3427	47.0905	SPL	MTE2a	LTR/ERVL-MaLR	chr11	114236896	114237281	+	LineageSpe
ENSMUSG00000085844	Gm11690	ENSMUST00000128183	Gm11690-001	lincRNA	chr11	114219239	114238502	-	19264	1856	FIRST	1	chr11	114236923	114238502	1580	140	7.5431	7.5431	47.0905	TSS	ORR1E	LTR/ERVL-MaLR	chr11	114238363	114238675	+	LineageSpe
ENSMUSG00000085856	Gm12050	ENSMUST00000127483	Gm12050-001	lincRNA	chr11	22438821	22439775	-	955	615	LAST	2	chr11	22438821	22439328	508	21	3.41463	3.41463	17.3984	SPL	L4_C_Mam	LINE/RTE-X	chr11	22439308	22439355	-	Ancient
ENSMUSG00000085856	Gm12050	ENSMUST00000127483	Gm12050-001	lincRNA	chr11	22438821	22439775	-	955	615	FIRST	1	chr11	22439669	22439775	107	107	17.3984	17.3984	17.3984	TSS_SPL	MTA_Mm	LTR/ERVL-MaLR	chr11	22439588	22439982	-	LineageSpe
ENSMUSG00000085864	C330019F10Rik	ENSMUST00000149428	C330019F10Rik-001	lincRNA	chr11	107511403	107527220	-	15818	459	MIDDLE	4	chr11	107524336	107524511	176	91	19.8257	19.8257	28.976	SPL	B1_Mur1	SINE/Alu	chr11	107524421	107524526	+	LineageSpe
ENSMUSG00000085864	C330019F10Rik	ENSMUST00000149428	C330019F10Rik-001	lincRNA	chr11	107511403	107527220	-	15818	459	FIRST	1	chr11	107527179	107527220	42	42	9.15033	9.15033	28.976	TSS_SPL	MTE2a	LTR/ERVL-MaLR	chr11	107526986	107527364	-	LineageSpe
ENSMUSG00000085940	4930405D11Rik	ENSMUST00000132218	4930405D11Rik-003	lincRNA	chr11	90883345	90894999	+	11655	568	LAST	3	chr11	90894696	90894999	304	109	19.1901	19.1901	19.1901	PolyA	MER113A	DNA/hAT-Charlie	chr11	90894891	90895064	+	Ancient
ENSMUSG00000085940	4930405D11Rik	ENSMUST00000142163	4930405D11Rik-002	lincRNA	chr11	90883320	90895093	+	11774	569	LAST	2	chr11	90894696	90895093	398	174	30.58	30.58	30.58	exonized	MER113A	DNA/hAT-Charlie	chr11	90894891	90895064	+	Ancient
ENSMUSG00000085940	4930405D11Rik	ENSMUST00000142521	4930405D11Rik-001	lincRNA	chr11	90804692	90895149	+	90458	645	MIDDLE	2	chr11	90823070	90823180	111	72	11.1628	11.1628	43.1008	SPL	RSINE1	SINE/B4	chr11	90822999	90823141	-	LineageSpe
ENSMUSG00000085940	4930405D11Rik	ENSMUST00000142521	4930405D11Rik-001	lincRNA	chr11	90804692	90895149	+	90458	645	MIDDLE	2	chr11	90823070	90823180	111	32	4.96124	4.96124	43.1008	SPL	RMER12B	LTR/ERVK	chr11	90823149	90823980	+	LineageSpe
ENSMUSG00000085940	4930405D11Rik	ENSMUST00000142521	4930405D11Rik-001	lincRNA	chr11	90804692	90895149	+	90458	645	LAST	3	chr11	90894696	90895149	454	174	26.9767	26.9767	43.1008	exonized	MER113A	DNA/hAT-Charlie	chr11	90894891	90895064	+	Ancient
ENSMUSG00000085952	Gm12315	ENSMUST00000151599	Gm12315-001	lincRNA	chr11	70623027	70625561	-	2535	911	LAST	3	chr11	70623027	70623550	524	97	10.6476	10.6476	74.8628	PolyA	PB1D10	SINE/Alu	chr11	70623021	70623123	+	LineageSpe
ENSMUSG00000085952	Gm12315	ENSMUST00000151599	Gm12315-001	lincRNA	chr11	70623027	70625561	-	2535	911	LAST	3	chr11	70623027	70623550	524	102	11.1965	11.1965	74.8628	exonized	B3	SINE/B2	chr11	70623204	70623305	+	LineageSpe
ENSMUSG00000085952	Gm12315	ENSMUST00000151599	Gm12315-001	lincRNA	chr11	70623027	70625561	-	2535	911	LAST	3	chr11	70623027	70623550	524	245	26.8935	26.8935	74.8628	SPL	RMER17D2	LTR/ERVK	chr11	70623306	70624062	+	LineageSpe
ENSMUSG00000085952	Gm12315	ENSMUST00000151599	Gm12315-001	lincRNA	chr11	70623027	70625561	-	2535	911	FIRST	1	chr11	70625324	70625561	238	238	26.1251	26.1251	74.8628	TSS_SPL	L1_Mur2	LINE/L1	chr11	70625073	70625617	-	LineageSpe
ENSMUSG00000085979	Gm12055	ENSMUST00000143643	Gm12055-001	lincRNA	chr11	22729897	22732986	-	3090	793	LAST	2	chr11	22729897	22730399	503	133	16.7718	16.7718	56.9987	PolyA	RMER15-int	LTR/ERVL	chr11	22729874	22730029	-	LineageSpe
ENSMUSG00000085979	Gm12055	ENSMUST00000143643	Gm12055-001	lincRNA	chr11	22729897	22732986	-	3090	793	LAST	2	chr11	22729897	22730399	503	163	20.5549	20.5549	56.9987	SPL	RMER19B2	LTR/ERVK	chr11	22730237	22730601	-	LineageSpe
ENSMUSG00000085979	Gm12055	ENSMUST00000143643	Gm12055-001	lincRNA	chr11	22729897	22732986	-	3090	793	FIRST	1	chr11	22732697	22732986	290	156	19.6721	19.6721	56.9987	TSS	RMER15-int	LTR/ERVL	chr11	22732831	22733674	-	LineageSpe
ENSMUSG00000085991	Gm11479	ENSMUST00000134275	Gm11479-001	lincRNA	chr11	87074257	87074958	-	702	387	FIRST	1	chr11	87074722	87074958	237	97	25.0646	25.0646	49.0956	exonized	PB1D9	SINE/Alu	chr11	87074853	87074949	-	LineageSpe
ENSMUSG00000085991	Gm11479	ENSMUST00000134275	Gm11479-001	lincRNA	chr11	87074257	87074958	-	702	387	FIRST	1	chr11	87074722	87074958	237	59	15.2455	15.2455	49.0956	exonized	ID4	SINE/ID	chr11	87074798	87074856	+	LineageSpe
ENSMUSG00000085991	Gm11479	ENSMUST00000134275	Gm11479-001	lincRNA	chr11	87074257	87074958	-	702	387	FIRST	1	chr11	87074722	87074958	237	34	8.78553	8.78553	49.0956	SPL	ID_B1	SINE/B4	chr11	87074634	87074755	-	LineageSpe
ENSMUSG00000086025	4933406G16Rik	ENSMUST00000144854	4933406G16Rik-001	lincRNA	chr11	19065276	19075740	+	10465	1415	FIRST	1	chr11	19065276	19066094	819	819	57.8799	57.8799	57.8799	TSS_SPL	Lx7	LINE/L1	chr11	19065073	19066512	+	LineageSpe
ENSMUSG00000086028	Gm12243	ENSMUST00000128521	Gm12243-001	lincRNA	chr11	57572512	57574595	+	2084	821	FIRST	1	chr11	57572512	57572994	483	329	40.0731	40.0731	40.0731	SPL	ORR1C2	LTR/ERVL-MaLR	chr11	57572666	57573079	+	LineageSpe
ENSMUSG00000086028	Gm12243	ENSMUST00000128521	Gm12243-001	lincRNA	chr11	57572512	57574595	+	2084	821	LAST	2	chr11	57574258	57574595	338	225	27.4056	27.4056	40.0731	PolyA	RMER15	LTR/ERVL	chr11	57574371	57574697	+	LineageSpe
ENSMUSG00000086105	Gm11636	ENSMUST00000152172	Gm11636-001	lincRNA	chr11	102614892	102616546	-	1655	774	LAST	2	chr11	102614892	102615402	511	52	6.71835	6.71835	32.6873	PolyA	B1_Mus1	SINE/Alu	chr11	102614797	102614943	-	LineageSpe
ENSMUSG00000086105	Gm11636	ENSMUST00000152172	Gm11636-001	lincRNA	chr11	102614892	102616546	-	1655	774	LAST	2	chr11	102614892	102615402	511	132	17.0543	17.0543	32.6873	exonized	B1_Mur4	SINE/Alu	chr11	102615014	102615145	+	LineageSpe
ENSMUSG00000086105	Gm11636	ENSMUST00000152172	Gm11636-001	lincRNA	chr11	102614892	102616546	-	1655	774	LAST	2	chr11	102614892	102615402	511	53	6.84755	6.84755	32.6873	SPL	PB1D9	SINE/Alu	chr11	102615350	102615451	-	LineageSpe
ENSMUSG00000086105	Gm11636	ENSMUST00000152172	Gm11636-001	lincRNA	chr11	102614892	102616546	-	1655	774	FIRST	1	chr11	102616284	102616546	263	23	2.97158	2.97158	32.6873	exonized	B3	SINE/B2	chr11	102616351	102616373	+	LineageSpe
ENSMUSG00000086105	Gm11636	ENSMUST00000152172	Gm11636-001	lincRNA	chr11	102614892	102616546	-	1655	774	FIRST	1	chr11	102616284	102616546	263	67	8.65633	8.65633	32.6873	SPL	B1_Mus1	SINE/Alu	chr11	102616204	102616350	+	LineageSpe
ENSMUSG00000086105	Gm11636	ENSMUST00000152172	Gm11636-001	lincRNA	chr11	102614892	102616546	-	1655	774	FIRST	1	chr11	102616284	102616546	263	163	21.0594	21.0594	32.6873	TSS	B3	SINE/B2	chr11	102616384	102616575	+	LineageSpe
ENSMUSG00000086117	Gm12065	ENSMUST00000149592	Gm12065-001	lincRNA	chr11	24198737	24202624	-	3888	656	LAST	2	chr11	24198737	24199128	392	89	13.5671	13.5671	13.5671	SPL	L1MC	LINE/L1	chr11	24199040	24199368	+	Ancient
ENSMUSG00000086209	4933405E24Rik	ENSMUST00000131019	4933405E24Rik-001	lincRNA	chr11	54177772	54213285	-	35514	1078	LAST	3	chr11	54177772	54178228	457	331	30.705	30.705	30.705	SPL	Lx8	LINE/L1	chr11	54177898	54178293	-	LineageSpe
ENSMUSG00000086256	Gm12052	ENSMUST00000142151	Gm12052-001	lincRNA	chr11	22617408	22618487	+	1080	933	LAST	2	chr11	22617978	22618487	510	129	13.8264	13.8264	21.7578	PolyA	MLT1D	LTR/ERVL-MaLR	chr11	22618359	22618524	+	Ancient
ENSMUSG00000086256	Gm12052	ENSMUST00000142151	Gm12052-001	lincRNA	chr11	22617408	22618487	+	1080	933	LAST	2	chr11	22617978	22618487	510	74	7.9314	7.9314	21.7578	exonized	MLT1D	LTR/ERVL-MaLR	chr11	22618150	22618223	+	Ancient
ENSMUSG00000086283	2810433D01Rik	ENSMUST00000147541	2810433D01Rik-002	lincRNA	chr11	102621318	102624366	-	3049	490	LAST	3	chr11	102621318	102621570	253	29	5.91837	5.91837	20.8163	PolyA	B2_Mm2	SINE/B2	chr11	102621205	102621346	-	LineageSpe
ENSMUSG00000086283	2810433D01Rik	ENSMUST00000147541	2810433D01Rik-002	lincRNA	chr11	102621318	102624366	-	3049	490	LAST	3	chr11	102621318	102621570	253	73	14.898	14.898	20.8163	exonized	ID4_	SINE/ID	chr11	102621447	102621519	+	LineageSpe
ENSMUSG00000086283	2810433D01Rik	ENSMUST00000147541	2810433D01Rik-002	lincRNA	chr11	102621318	102624366	-	3049	490	LAST	3	chr11	102621318	102621570	253	12	2.44898	2.44898	20.8163	exonized	B4A	SINE/B4	chr11	102621520	102621531	+	LineageSpe
ENSMUSG00000086283	2810433D01Rik	ENSMUST00000154798	2810433D01Rik-001	lincRNA	chr11	102619796	102624416	-	4621	1045	LAST	4	chr11	102619796	102620460	665	142	13.5885	13.5885	43.5407	exonized	B1_Mur1	SINE/Alu	chr11	102620059	102620200	-	LineageSpe
ENSMUSG00000086283	2810433D01Rik	ENSMUST00000154798	2810433D01Rik-001	lincRNA	chr11	102619796	102624416	-	4621	1045	LAST	4	chr11	102619796	102620460	665	259	24.7847	24.7847	43.5407	SPL	MTEb	LTR/ERVL-MaLR	chr11	102620202	102620538	-	LineageSpe
ENSMUSG00000086283	2810433D01Rik	ENSMUST00000154798	2810433D01Rik-001	lincRNA	chr11	102619796	102624416	-	4621	1045	MIDDLE	3	chr11	102621478	102621570	93	12	1.14833	1.14833	43.5407	exonized	B4A	SINE/B4	chr11	102621520	102621531	+	LineageSpe
ENSMUSG00000086283	2810433D01Rik	ENSMUST00000154798	2810433D01Rik-001	lincRNA	chr11	102619796	102624416	-	4621	1045	MIDDLE	3	chr11	102621478	102621570	93	42	4.01914	4.01914	43.5407	SPL	ID4_	SINE/ID	chr11	102621447	102621519	+	LineageSpe
ENSMUSG00000086306	Gm11754	ENSMUST00000156576	Gm11754-001	lincRNA	chr11	119106328	119111425	-	5098	661	LAST	3	chr11	119106328	119106420	93	79	11.9516	11.9516	11.9516	PolyA	MLT1C	LTR/ERVL-MaLR	chr11	119106188	119106406	+	Ancient
ENSMUSG00000086335	Gm12107	ENSMUST00000132857	Gm12107-001	lincRNA	chr11	31832660	31838214	+	5555	889	FIRST	1	chr11	31832660	31833002	343	101	11.3611	11.3611	47.694	exonized	MIRb	SINE/MIR	chr11	31832688	31832788	-	Ancient
ENSMUSG00000086335	Gm12107	ENSMUST00000132857	Gm12107-001	lincRNA	chr11	31832660	31838214	+	5555	889	FIRST	1	chr11	31832660	31833002	343	26	2.92463	2.92463	47.694	TSS	MLT1K	LTR/ERVL-MaLR	chr11	31832605	31832685	+	Ancient
ENSMUSG00000086335	Gm12107	ENSMUST00000132857	Gm12107-001	lincRNA	chr11	31832660	31838214	+	5555	889	MIDDLE	2	chr11	31836057	31836335	279	131	14.7357	14.7357	47.694	SPL	L2a	LINE/L2	chr11	31836205	31836388	-	Ancient
ENSMUSG00000086335	Gm12107	ENSMUST00000132857	Gm12107-001	lincRNA	chr11	31832660	31838214	+	5555	889	LAST	3	chr11	31837948	31838214	267	166	18.6727	18.6727	47.694	exonized	MLT1C	LTR/ERVL-MaLR	chr11	31837956	31838121	+	Ancient
ENSMUSG00000086366	1700061J23Rik	ENSMUST00000141678	1700061J23Rik-001	lincRNA	chr11	23152140	23166375	+	14236	537	MIDDLE	2	chr11	23165171	23165311	141	104	19.3669	19.3669	19.3669	exonized	PB1D7	SINE/Alu	chr11	23165191	23165294	-	LineageSpe
ENSMUSG00000086380	Gm11195	ENSMUST00000135030	Gm11195-001	lincRNA	chr11	78444107	78444901	+	795	441	FIRST	1	chr11	78444107	78444221	115	115	26.0771	26.0771	26.0771	TSS_SPL	RMER19B	LTR/ERVK	chr11	78443620	78444345	+	LineageSpe
ENSMUSG00000086386	Gm12108	ENSMUST00000145338	Gm12108-001	lincRNA	chr11	32095261	32101228	-	5968	2589	LAST	2	chr11	32095261	32097757	2497	410	15.8362	15.8362	15.8362	PolyA	RLTR20B5_MM	LTR/ERVK	chr11	32095172	32095670	-	LineageSpe
ENSMUSG00000086386	Gm12108	ENSMUST00000145338	Gm12108-001	lincRNA	chr11	32095261	32101228	-	5968	2589	LAST	2	chr11	32095261	32097757	2497	148	5.71649	5.71649	15.8362	exonized	Charlie12	DNA/hAT-Charlie	chr11	32096409	32096556	-	Ancient
ENSMUSG00000086386	Gm12108	ENSMUST00000145338	Gm12108-001	lincRNA	chr11	32095261	32101228	-	5968	2589	LAST	2	chr11	32095261	32097757	2497	119	4.59637	4.59637	15.8362	exonized	RMER30	DNA/hAT-Charlie	chr11	32096377	32096495	+	LineageSpe
ENSMUSG00000086386	Gm12108	ENSMUST00000145338	Gm12108-001	lincRNA	chr11	32095261	32101228	-	5968	2589	LAST	2	chr11	32095261	32097757	2497	64	2.472	2.472	15.8362	exonized	Charlie17	DNA/hAT-Charlie	chr11	32096854	32096917	-	Ancient
ENSMUSG00000086474	9130204K15Rik	ENSMUST00000131441	9130204K15Rik-002	lincRNA	chr11	79782046	79872394	-	90349	867	LAST	5	chr11	79782046	79782556	511	283	32.6413	32.6413	34.6021	PolyA	MTC	LTR/ERVL-MaLR	chr11	79781933	79782328	-	LineageSpe
ENSMUSG00000086474	9130204K15Rik	ENSMUST00000131441	9130204K15Rik-002	lincRNA	chr11	79782046	79872394	-	90349	867	LAST	5	chr11	79782046	79782556	511	155	17.8777	17.8777	34.6021	exonized	B4A	SINE/B4	chr11	79782329	79782483	+	LineageSpe
ENSMUSG00000086474	9130204K15Rik	ENSMUST00000131441	9130204K15Rik-002	lincRNA	chr11	79782046	79872394	-	90349	867	MIDDLE	4	chr11	79796096	79796291	196	17	1.96078	1.96078	34.6021	SPL	L1MEd	LINE/L1	chr11	79795980	79796112	+	Ancient
ENSMUSG00000086474	9130204K15Rik	ENSMUST00000150312	9130204K15Rik-001	lincRNA	chr11	79781979	79782887	-	909	696	LAST	2	chr11	79781979	79782556	578	350	50.2874	50.2874	67.2414	PolyA	MTC	LTR/ERVL-MaLR	chr11	79781933	79782328	-	LineageSpe
ENSMUSG00000086474	9130204K15Rik	ENSMUST00000150312	9130204K15Rik-001	lincRNA	chr11	79781979	79782887	-	909	696	LAST	2	chr11	79781979	79782556	578	155	22.2701	22.2701	67.2414	exonized	B4A	SINE/B4	chr11	79782329	79782483	+	LineageSpe
ENSMUSG00000086474	9130204K15Rik	ENSMUST00000150312	9130204K15Rik-001	lincRNA	chr11	79781979	79782887	-	909	696	FIRST	1	chr11	79782770	79782887	118	118	16.954	16.954	67.2414	TSS_SPL	ORR1A1	LTR/ERVL-MaLR	chr11	79782681	79783027	-	LineageSpe
ENSMUSG00000086474	9130204K15Rik	ENSMUST00000159495	9130204K15Rik-003	lincRNA	chr11	79782509	79860716	-	78208	181	FIRST	1	chr11	79860584	79860716	133	18	9.94475	9.94475	9.94475	TSS	MER5A	DNA/hAT-Charlie	chr11	79860699	79860846	+	Ancient
ENSMUSG00000086474	9130204K15Rik	ENSMUST00000162268	9130204K15Rik-004	lincRNA	chr11	79796193	79805172	-	8980	376	FIRST	1	chr11	79804896	79805172	277	209	55.5851	55.5851	55.5851	TSS	ORR1A4	LTR/ERVL-MaLR	chr11	79804964	79805335	-	LineageSpe
ENSMUSG00000086475	Gm12139	ENSMUST00000133945	Gm12139-001	lincRNA	chr11	41218837	41221096	+	2260	375	FIRST	1	chr11	41218837	41218936	100	100	26.6667	26.6667	75.7333	TSS_SPL	LTRIS2	LTR/ERV1	chr11	41218699	41219242	+	LineageSpe
ENSMUSG00000086475	Gm12139	ENSMUST00000133945	Gm12139-001	lincRNA	chr11	41218837	41221096	+	2260	375	LAST	3	chr11	41220913	41221096	184	184	49.0667	49.0667	75.7333	PolyA_SPL	RLTR1B-int	LTR/ERV1	chr11	41220807	41223475	+	LineageSpe
ENSMUSG00000086490	Gm12292	ENSMUST00000122911	Gm12292-001	lincRNA	chr11	64840600	64843753	-	3154	2433	LAST	2	chr11	64840600	64842964	2365	320	13.1525	13.1525	21.455	exonized	MTD	LTR/ERVL-MaLR	chr11	64840940	64841259	-	LineageSpe
ENSMUSG00000086490	Gm12292	ENSMUST00000122911	Gm12292-001	lincRNA	chr11	64840600	64843753	-	3154	2433	LAST	2	chr11	64840600	64842964	2365	134	5.5076	5.5076	21.455	exonized	LTR81B	LTR/Gypsy	chr11	64840759	64840892	+	Ancient
ENSMUSG00000086490	Gm12292	ENSMUST00000122911	Gm12292-001	lincRNA	chr11	64840600	64843753	-	3154	2433	LAST	2	chr11	64840600	64842964	2365	78	3.20592	3.20592	21.455	exonized	B1_Mus2	SINE/Alu	chr11	64841862	64841939	+	LineageSpe
ENSMUSG00000086490	Gm12292	ENSMUST00000122911	Gm12292-001	lincRNA	chr11	64840600	64843753	-	3154	2433	FIRST	1	chr11	64843686	64843753	68	68	2.7949	2.7949	21.455	TSS_SPL	Lx5b	LINE/L1	chr11	64843499	64843902	+	LineageSpe
ENSMUSG00000086501	4930597A21Rik	ENSMUST00000128652	4930597A21Rik-001	lincRNA	chr11	44586317	44591229	+	4913	698	MIDDLE	2	chr11	44587302	44587477	176	125	17.9083	17.9083	17.9083	SPL	B4A	SINE/B4	chr11	44587353	44587550	+	LineageSpe
ENSMUSG00000086547	Gm11755	ENSMUST00000144096	Gm11755-001	lincRNA	chr11	119123011	119138421	-	15411	891	MIDDLE	5	chr11	119124216	119124440	225	117	13.1313	13.1313	25.3648	exonized	PB1D11	SINE/Alu	chr11	119124317	119124433	-	LineageSpe
ENSMUSG00000086547	Gm11755	ENSMUST00000144096	Gm11755-001	lincRNA	chr11	119123011	119138421	-	15411	891	MIDDLE	4	chr11	119125052	119125167	116	109	12.2334	12.2334	25.3648	SPL	MIRb	SINE/MIR	chr11	119125059	119125228	-	Ancient
ENSMUSG00000086588	Gm11729	ENSMUST00000124901	Gm11729-001	lincRNA	chr11	117414389	117415368	+	980	713	FIRST	1	chr11	117414389	117414747	359	110	15.4278	15.4278	19.0743	SPL	RMER30	DNA/hAT-Charlie	chr11	117414638	117414780	+	LineageSpe
ENSMUSG00000086588	Gm11729	ENSMUST00000124901	Gm11729-001	lincRNA	chr11	117414389	117415368	+	980	713	FIRST	1	chr11	117414389	117414747	359	26	3.64656	3.64656	19.0743	TSS	ORR1D1	LTR/ERVL-MaLR	chr11	117414096	117414414	+	LineageSpe
ENSMUSG00000086617	Gm11635	ENSMUST00000131042	Gm11635-002	lincRNA	chr11	101610614	101611175	+	562	182	LAST	2	chr11	101611092	101611175	84	60	32.967	32.967	32.967	SPL	B3A	SINE/B2	chr11	101611043	101611151	+	LineageSpe
ENSMUSG00000086617	Gm11635	ENSMUST00000139424	Gm11635-001	lincRNA	chr11	101610700	101615956	+	5257	472	MIDDLE	2	chr11	101611092	101611177	86	60	12.7119	12.7119	12.7119	SPL	B3A	SINE/B2	chr11	101611043	101611151	+	LineageSpe
ENSMUSG00000086646	5133400J02Rik	ENSMUST00000143209	5133400J02Rik-001	lincRNA	chr11	51189833	51220418	-	30586	937	MIDDLE	3	chr11	51214045	51214214	170	62	6.61686	6.61686	12.0598	SPL	ORR1F	LTR/ERVL-MaLR	chr11	51214153	51214438	-	LineageSpe
ENSMUSG00000086646	5133400J02Rik	ENSMUST00000143209	5133400J02Rik-001	lincRNA	chr11	51189833	51220418	-	30586	937	FIRST	1	chr11	51220368	51220418	51	51	5.4429	5.4429	12.0598	TSS_SPL	RLTR31B2	LTR/ERVK	chr11	51220215	51220596	-	LineageSpe
ENSMUSG00000086666	Gm12249	ENSMUST00000132323	Gm12249-001	lincRNA	chr11	57970244	57973134	-	2891	719	FIRST	1	chr11	57972880	57973134	255	78	10.8484	10.8484	10.8484	exonized	ID_B1	SINE/B4	chr11	57972886	57972963	-	LineageSpe
ENSMUSG00000086684	Gm12590	ENSMUST00000134226	Gm12590-001	lincRNA	chr11	121882333	121883863	-	1531	404	LAST	3	chr11	121882333	121882513	181	181	44.802	44.802	92.3267	PolyA_SPL	RLTR10-int	LTR/ERVK	chr11	121882125	121882573	-	LineageSpe
ENSMUSG00000086684	Gm12590	ENSMUST00000134226	Gm12590-001	lincRNA	chr11	121882333	121883863	-	1531	404	MIDDLE	2	chr11	121882625	121882812	188	157	38.8614	38.8614	92.3267	SPL	RLTR10-int	LTR/ERVK	chr11	121882656	121883049	-	LineageSpe
ENSMUSG00000086684	Gm12590	ENSMUST00000134226	Gm12590-001	lincRNA	chr11	121882333	121883863	-	1531	404	FIRST	1	chr11	121883829	121883863	35	35	8.66337	8.66337	92.3267	TSS_SPL	RLTR10-int	LTR/ERVK	chr11	121883825	121883995	-	LineageSpe
ENSMUSG00000086702	Gm12347	ENSMUST00000127883	Gm12347-001	lincRNA	chr11	100105771	100112106	-	6336	470	MIDDLE	3	chr11	100109029	100109141	113	18	3.82979	3.82979	3.82979	SPL	MIR3	SINE/MIR	chr11	100108900	100109046	+	Ancient
ENSMUSG00000086707	Gm12088	ENSMUST00000137364	Gm12088-001	lincRNA	chr11	29595787	29597700	+	1914	520	FIRST	1	chr11	29595787	29596169	383	105	20.1923	20.1923	40.9615	SPL	B1_Mus2	SINE/Alu	chr11	29596065	29596191	-	LineageSpe
ENSMUSG00000086707	Gm12088	ENSMUST00000137364	Gm12088-001	lincRNA	chr11	29595787	29597700	+	1914	520	FIRST	1	chr11	29595787	29596169	383	213	40.9615	40.9615	40.9615	TSS	RMER20B	LTR/ERVK	chr11	29595551	29595999	+	LineageSpe
ENSMUSG00000086707	Gm12088	ENSMUST00000137364	Gm12088-001	lincRNA	chr11	29595787	29597700	+	1914	520	LAST	2	chr11	29597564	29597700	137	137	26.3462	26.3462	40.9615	PolyA_SPL	B1_Mm	SINE/Alu	chr11	29597558	29597704	+	LineageSpe
ENSMUSG00000086733	Gm11685	ENSMUST00000141559	Gm11685-001	lincRNA	chr11	109616320	109641789	+	25470	1332	LAST	2	chr11	109640513	109641789	1277	297	22.2973	22.2973	41.2913	exonized	ORR1E	LTR/ERVL-MaLR	chr11	109641039	109641335	+	LineageSpe
ENSMUSG00000086733	Gm11685	ENSMUST00000141559	Gm11685-001	lincRNA	chr11	109616320	109641789	+	25470	1332	LAST	2	chr11	109640513	109641789	1277	185	13.8889	13.8889	41.2913	exonized	MER3	DNA/hAT-Charlie	chr11	109641353	109641537	+	Ancient
ENSMUSG00000086733	Gm11685	ENSMUST00000141559	Gm11685-001	lincRNA	chr11	109616320	109641789	+	25470	1332	LAST	2	chr11	109640513	109641789	1277	145	10.8859	10.8859	41.2913	exonized	RSINE1	SINE/B4	chr11	109640888	109641032	-	LineageSpe
ENSMUSG00000086733	Gm11685	ENSMUST00000141559	Gm11685-001	lincRNA	chr11	109616320	109641789	+	25470	1332	LAST	2	chr11	109640513	109641789	1277	112	8.40841	8.40841	41.2913	exonized	MIRb	SINE/MIR	chr11	109641627	109641738	-	Ancient
ENSMUSG00000086733	Gm11685	ENSMUST00000141559	Gm11685-001	lincRNA	chr11	109616320	109641789	+	25470	1332	LAST	2	chr11	109640513	109641789	1277	108	8.10811	8.10811	41.2913	SPL	MER58B	DNA/hAT-Charlie	chr11	109640431	109640620	+	Ancient
ENSMUSG00000086738	Gm12154	ENSMUST00000145584	Gm12154-001	lincRNA	chr11	44265563	44267209	-	1647	445	MIDDLE	2	chr11	44266660	44266816	157	157	35.2809	35.2809	35.2809	Both_SPL	B4	SINE/B4	chr11	44266607	44266829	+	LineageSpe
ENSMUSG00000086752	Gm11674	ENSMUST00000124855	Gm11674-001	lincRNA	chr11	111796347	111800876	-	4530	3005	LAST	2	chr11	111796347	111799304	2958	536	17.8369	17.8369	37.371	exonized	RMER19C	LTR/ERVK	chr11	111797366	111797901	-	LineageSpe
ENSMUSG00000086752	Gm11674	ENSMUST00000124855	Gm11674-001	lincRNA	chr11	111796347	111800876	-	4530	3005	LAST	2	chr11	111796347	111799304	2958	296	9.85025	9.85025	37.371	exonized	MTC-int	LTR/ERVL-MaLR	chr11	111796779	111797074	+	LineageSpe
ENSMUSG00000086752	Gm11674	ENSMUST00000124855	Gm11674-001	lincRNA	chr11	111796347	111800876	-	4530	3005	LAST	2	chr11	111796347	111799304	2958	291	9.68386	9.68386	37.371	exonized	MTC	LTR/ERVL-MaLR	chr11	111797075	111797365	+	LineageSpe
ENSMUSG00000086752	Gm11674	ENSMUST00000124855	Gm11674-001	lincRNA	chr11	111796347	111800876	-	4530	3005	LAST	2	chr11	111796347	111799304	2958	272	9.05158	9.05158	37.371	exonized	L1MC	LINE/L1	chr11	111798360	111798631	-	Ancient
ENSMUSG00000086752	Gm11674	ENSMUST00000124855	Gm11674-001	lincRNA	chr11	111796347	111800876	-	4530	3005	LAST	2	chr11	111796347	111799304	2958	244	8.1198	8.1198	37.371	exonized	MLT2C2	LTR/ERVL	chr11	111798069	111798312	-	Ancient
ENSMUSG00000086752	Gm11674	ENSMUST00000124855	Gm11674-001	lincRNA	chr11	111796347	111800876	-	4530	3005	LAST	2	chr11	111796347	111799304	2958	204	6.78869	6.78869	37.371	exonized	L1MEd	LINE/L1	chr11	111798854	111799057	-	Ancient
ENSMUSG00000086752	Gm11674	ENSMUST00000124855	Gm11674-001	lincRNA	chr11	111796347	111800876	-	4530	3005	LAST	2	chr11	111796347	111799304	2958	147	4.89185	4.89185	37.371	exonized	MTC	LTR/ERVL-MaLR	chr11	111797902	111798048	+	LineageSpe
ENSMUSG00000086760	1700025D23Rik	ENSMUST00000129365	1700025D23Rik-001	lincRNA	chr11	114091406	114095336	+	3931	846	FIRST	1	chr11	114091406	114091870	465	280	33.0969	33.0969	33.0969	TSS	MTD	LTR/ERVL-MaLR	chr11	114091365	114091685	-	LineageSpe
ENSMUSG00000086760	1700025D23Rik	ENSMUST00000129365	1700025D23Rik-001	lincRNA	chr11	114091406	114095336	+	3931	846	LAST	2	chr11	114094956	114095336	381	229	27.0686	27.0686	33.0969	PolyA	MLTR14	LTR/ERV1	chr11	114095108	114095337	+	LineageSpe
ENSMUSG00000086892	4933430M04Rik	ENSMUST00000152726	4933430M04Rik-001	lincRNA	chr11	24481909	24569952	+	88044	744	MIDDLE	3	chr11	24560470	24560521	52	42	5.64516	5.64516	5.64516	SPL	ORR1B1	LTR/ERVL-MaLR	chr11	24560480	24560858	+	LineageSpe
ENSMUSG00000086902	Gm11728	ENSMUST00000150628	Gm11728-002	lincRNA	chr11	117035078	117040193	-	5116	660	LAST	4	chr11	117035078	117035564	487	182	27.5758	27.5758	41.3636	PolyA	B3A	SINE/B2	chr11	117035076	117035259	-	LineageSpe
ENSMUSG00000086902	Gm11728	ENSMUST00000150628	Gm11728-002	lincRNA	chr11	117035078	117040193	-	5116	660	LAST	4	chr11	117035078	117035564	487	71	10.7576	10.7576	41.3636	exonized	B1F2	SINE/Alu	chr11	117035270	117035340	-	LineageSpe
ENSMUSG00000086902	Gm11728	ENSMUST00000150628	Gm11728-002	lincRNA	chr11	117035078	117040193	-	5116	660	MIDDLE	3	chr11	117036687	117036777	91	91	13.7879	13.7879	41.3636	Both_SPL	ORR1A2	LTR/ERVL-MaLR	chr11	117036617	117036914	-	LineageSpe
ENSMUSG00000086902	Gm11728	ENSMUST00000152401	Gm11728-001	lincRNA	chr11	117038289	117040188	-	1900	420	LAST	4	chr11	117038289	117038529	241	241	57.381	57.381	57.381	SPL	MTEa	LTR/ERVL-MaLR	chr11	117038289	117038626	-	LineageSpe
ENSMUSG00000086911	Gm12027	ENSMUST00000146531	Gm12027-001	lincRNA	chr11	19626761	19628061	-	1301	949	LAST	2	chr11	19626761	19627042	282	268	28.2403	28.2403	36.0379	PolyA	ORR1A3	LTR/ERVL-MaLR	chr11	19626716	19627028	-	LineageSpe
ENSMUSG00000086911	Gm12027	ENSMUST00000146531	Gm12027-001	lincRNA	chr11	19626761	19628061	-	1301	949	FIRST	1	chr11	19627395	19628061	667	74	7.79768	7.79768	36.0379	TSS	B3	SINE/B2	chr11	19627988	19628202	+	LineageSpe
ENSMUSG00000086917	Gm11630	ENSMUST00000152825	Gm11630-001	lincRNA	chr11	97884594	97893811	+	9218	382	LAST	2	chr11	97893463	97893811	349	212	55.4974	55.4974	55.4974	exonized	B3A	SINE/B2	chr11	97893591	97893802	+	LineageSpe
ENSMUSG00000086919	Gm11497	ENSMUST00000138295	Gm11497-001	lincRNA	chr11	89124456	89126706	-	2251	2154	LAST	2	chr11	89124456	89126086	1631	173	8.03157	8.03157	17.3166	exonized	B2_Mm1t	SINE/B2	chr11	89125266	89125438	+	LineageSpe
ENSMUSG00000086919	Gm11497	ENSMUST00000138295	Gm11497-001	lincRNA	chr11	89124456	89126706	-	2251	2154	LAST	2	chr11	89124456	89126086	1631	105	4.87465	4.87465	17.3166	exonized	MIRb	SINE/MIR	chr11	89124812	89124916	-	Ancient
ENSMUSG00000086919	Gm11497	ENSMUST00000138295	Gm11497-001	lincRNA	chr11	89124456	89126706	-	2251	2154	FIRST	1	chr11	89126184	89126706	523	95	4.4104	4.4104	17.3166	exonized	PB1D11	SINE/Alu	chr11	89126404	89126498	-	LineageSpe
ENSMUSG00000086924	Gm11766	ENSMUST00000143428	Gm11766-001	lincRNA	chr11	119938511	119942074	+	3564	3018	LAST	2	chr11	119939184	119942074	2891	58	1.9218	1.9218	1.9218	SPL	L1MC3	LINE/L1	chr11	119939044	119939241	-	Ancient
ENSMUSG00000087085	Gm12068	ENSMUST00000153153	Gm12068-001	lincRNA	chr11	24426246	24722646	+	296401	376	MIDDLE	2	chr11	24451289	24451438	150	111	29.5213	29.5213	29.5213	SPL	MIR3	SINE/MIR	chr11	24451328	24451459	-	Ancient
ENSMUSG00000087089	Gm12160	ENSMUST00000146372	Gm12160-001	lincRNA	chr11	45160943	45213656	+	52714	342	LAST	2	chr11	45213398	45213656	259	107	31.2865	31.2865	31.2865	exonized	B3A	SINE/B2	chr11	45213521	45213627	+	LineageSpe
ENSMUSG00000087107	AI662270	ENSMUST00000143673	AI662270-001	lincRNA	chr11	83223576	83226604	+	3029	1428	FIRST	1	chr11	83223576	83223651	76	76	5.32213	5.32213	83.0532	TSS_SPL	RLTR12BD_Mm	LTR/ERVK	chr11	83223444	83223754	+	LineageSpe
ENSMUSG00000087107	AI662270	ENSMUST00000143673	AI662270-001	lincRNA	chr11	83223576	83226604	+	3029	1428	MIDDLE	3	chr11	83224452	83224631	180	39	2.73109	2.73109	83.0532	SPL	RMER10A	LTR/ERVL	chr11	83224593	83224783	-	LineageSpe
ENSMUSG00000087107	AI662270	ENSMUST00000143673	AI662270-001	lincRNA	chr11	83223576	83226604	+	3029	1428	LAST	4	chr11	83225534	83226604	1071	1071	75	75	83.0532	PolyA_SPL	RLTR21	LTR/ERVK	chr11	83225526	83226607	+	LineageSpe
ENSMUSG00000087107	AI662270	ENSMUST00000145461	AI662270-002	lincRNA	chr11	83223576	83225869	+	2294	592	FIRST	1	chr11	83223576	83223651	76	76	12.8378	12.8378	76.1824	TSS_SPL	RLTR12BD_Mm	LTR/ERVK	chr11	83223444	83223754	+	LineageSpe
ENSMUSG00000087107	AI662270	ENSMUST00000145461	AI662270-002	lincRNA	chr11	83223576	83225869	+	2294	592	MIDDLE	2	chr11	83224452	83224631	180	39	6.58784	6.58784	76.1824	SPL	RMER10A	LTR/ERVL	chr11	83224593	83224783	-	LineageSpe
ENSMUSG00000087107	AI662270	ENSMUST00000145461	AI662270-002	lincRNA	chr11	83223576	83225869	+	2294	592	LAST	3	chr11	83225534	83225869	336	336	56.7568	56.7568	76.1824	PolyA_SPL	RLTR21	LTR/ERVK	chr11	83225526	83226607	+	LineageSpe
ENSMUSG00000087116	Gm12324	ENSMUST00000130837	Gm12324-001	lincRNA	chr11	71647076	71658477	-	11402	3753	LAST	2	chr11	71647076	71650744	3669	65	1.73195	1.73195	17.9323	PolyA	ORR1F	LTR/ERVL-MaLR	chr11	71646796	71647140	+	LineageSpe
ENSMUSG00000087116	Gm12324	ENSMUST00000130837	Gm12324-001	lincRNA	chr11	71647076	71658477	-	11402	3753	LAST	2	chr11	71647076	71650744	3669	368	9.80549	9.80549	17.9323	exonized	MTD	LTR/ERVL-MaLR	chr11	71648883	71649250	-	LineageSpe
ENSMUSG00000087116	Gm12324	ENSMUST00000130837	Gm12324-001	lincRNA	chr11	71647076	71658477	-	11402	3753	LAST	2	chr11	71647076	71650744	3669	220	5.86198	5.86198	17.9323	exonized	Tigger5	DNA/TcMar-Tigger	chr11	71649351	71649570	-	Ancient
ENSMUSG00000087116	Gm12324	ENSMUST00000130837	Gm12324-001	lincRNA	chr11	71647076	71658477	-	11402	3753	LAST	2	chr11	71647076	71650744	3669	170	4.52971	4.52971	17.9323	exonized	MIR	SINE/MIR	chr11	71648187	71648356	-	Ancient
ENSMUSG00000087116	Gm12324	ENSMUST00000130837	Gm12324-001	lincRNA	chr11	71647076	71658477	-	11402	3753	FIRST	1	chr11	71658394	71658477	84	70	1.86517	1.86517	17.9323	SPL	Lx8b	LINE/L1	chr11	71658271	71658463	-	LineageSpe
ENSMUSG00000087145	Gm12665	ENSMUST00000126063	Gm12665-001	lincRNA	chr11	24903983	24926058	-	22076	541	MIDDLE	5	chr11	24909673	24909730	58	58	10.7209	10.7209	10.7209	Both_SPL	B3	SINE/B2	chr11	24909584	24909778	+	LineageSpe
ENSMUSG00000087145	Gm12665	ENSMUST00000130092	Gm12665-002	lincRNA	chr11	24903983	24926050	-	22068	474	MIDDLE	4	chr11	24909673	24909730	58	58	12.2363	12.2363	12.2363	Both_SPL	B3	SINE/B2	chr11	24909584	24909778	+	LineageSpe
ENSMUSG00000087172	Gm12153	ENSMUST00000148504	Gm12153-001	lincRNA	chr11	43959089	44134987	+	175899	2509	MIDDLE	2	chr11	44004029	44004229	201	124	4.94221	4.94221	44.9582	SPL	MIRb	SINE/MIR	chr11	44004106	44004239	+	Ancient
ENSMUSG00000087172	Gm12153	ENSMUST00000148504	Gm12153-001	lincRNA	chr11	43959089	44134987	+	175899	2509	MIDDLE	6	chr11	44124203	44124318	116	116	4.62336	4.62336	44.9582	Both_SPL	ORR1F	LTR/ERVL-MaLR	chr11	44124025	44124365	+	LineageSpe
ENSMUSG00000087172	Gm12153	ENSMUST00000148504	Gm12153-001	lincRNA	chr11	43959089	44134987	+	175899	2509	LAST	7	chr11	44133525	44134987	1463	888	35.3926	35.3926	44.9582	exonized	L1M4b	LINE/L1	chr11	44133778	44134665	-	Ancient
ENSMUSG00000087172	Gm12153	ENSMUST00000148504	Gm12153-001	lincRNA	chr11	43959089	44134987	+	175899	2509	LAST	7	chr11	44133525	44134987	1463	128	5.10163	5.10163	44.9582	exonized	L1M4b	LINE/L1	chr11	44134676	44134803	-	Ancient
ENSMUSG00000087296	Gm12130	ENSMUST00000133599	Gm12130-001	lincRNA	chr11	38493330	38520013	-	26684	639	LAST	3	chr11	38493330	38493702	373	124	19.4053	19.4053	52.5822	PolyA	RMER13B	LTR/ERVK	chr11	38493176	38493453	+	LineageSpe
ENSMUSG00000087296	Gm12130	ENSMUST00000133599	Gm12130-001	lincRNA	chr11	38493330	38520013	-	26684	639	LAST	3	chr11	38493330	38493702	373	212	33.1768	33.1768	52.5822	SPL	Lx8	LINE/L1	chr11	38493491	38493737	+	LineageSpe
ENSMUSG00000087318	Gm12114	ENSMUST00000147896	Gm12114-001	lincRNA	chr11	33068551	33080521	+	11971	656	FIRST	1	chr11	33068551	33068662	112	112	17.0732	17.0732	17.0732	TSS_SPL	MT2_Mm	LTR/ERVL	chr11	33068249	33068740	+	LineageSpe
ENSMUSG00000087318	Gm12114	ENSMUST00000147896	Gm12114-001	lincRNA	chr11	33068551	33080521	+	11971	656	MIDDLE	2	chr11	33077096	33077204	109	83	12.6524	12.6524	17.0732	SPL	MLT1A1	LTR/ERVL-MaLR	chr11	33076785	33077178	-	Ancient
ENSMUSG00000087373	Gm15892	ENSMUST00000156149	Gm15892-001	lincRNA	chr11	88059066	88067476	+	8411	1001	FIRST	1	chr11	88059066	88059687	622	174	17.3826	17.3826	24.0759	exonized	B2_Mm2	SINE/B2	chr11	88059494	88059667	+	LineageSpe
ENSMUSG00000087373	Gm15892	ENSMUST00000156149	Gm15892-001	lincRNA	chr11	88059066	88067476	+	8411	1001	FIRST	1	chr11	88059066	88059687	622	67	6.69331	6.69331	24.0759	exonized	B3	SINE/B2	chr11	88059095	88059161	-	LineageSpe
ENSMUSG00000087388	Gm12128	ENSMUST00000131013	Gm12128-001	lincRNA	chr11	37658989	37673166	+	14178	2914	MIDDLE	2	chr11	37666986	37668796	1811	174	5.97117	5.97117	22.5463	exonized	Lx4A	LINE/L1	chr11	37668263	37668436	-	LineageSpe
ENSMUSG00000087388	Gm12128	ENSMUST00000131013	Gm12128-001	lincRNA	chr11	37658989	37673166	+	14178	2914	MIDDLE	2	chr11	37666986	37668796	1811	123	4.221	4.221	22.5463	exonized	B1F	SINE/Alu	chr11	37667146	37667268	-	LineageSpe
ENSMUSG00000087388	Gm12128	ENSMUST00000131013	Gm12128-001	lincRNA	chr11	37658989	37673166	+	14178	2914	MIDDLE	2	chr11	37666986	37668796	1811	360	12.3542	12.3542	22.5463	SPL	Lx4A	LINE/L1	chr11	37668437	37669121	+	LineageSpe
ENSMUSG00000087388	Gm12128	ENSMUST00000131013	Gm12128-001	lincRNA	chr11	37658989	37673166	+	14178	2914	LAST	4	chr11	37672676	37673166	491	212	7.27522	7.27522	22.5463	exonized	RMER15	LTR/ERVL	chr11	37672690	37672901	-	LineageSpe
ENSMUSG00000087393	1700023C21Rik	ENSMUST00000143247	1700023C21Rik-001	lincRNA	chr11	109845878	109848476	+	2599	389	MIDDLE	2	chr11	109847647	109847687	41	41	10.5398	10.5398	10.5398	Both_SPL	ID4	SINE/ID	chr11	109847636	109847721	-	LineageSpe
ENSMUSG00000087407	Gm11431	ENSMUST00000155046	Gm11431-001	lincRNA	chr11	84763855	84777829	-	13975	428	FIRST	1	chr11	84777723	84777829	107	21	4.90654	4.90654	4.90654	TSS	MamRep4096	DNA/hAT?	chr11	84777809	84777926	-	Ancient
ENSMUSG00000087410	2310065F04Rik	ENSMUST00000125538	2310065F04Rik-001	lincRNA	chr11	67112461	67120080	-	7620	2724	LAST	5	chr11	67112461	67114117	1657	64	2.34949	2.34949	4.66226	exonized	MIR	SINE/MIR	chr11	67112593	67112656	+	Ancient
ENSMUSG00000087410	2310065F04Rik	ENSMUST00000125538	2310065F04Rik-001	lincRNA	chr11	67112461	67120080	-	7620	2724	MIDDLE	3	chr11	67116112	67116500	389	63	2.31278	2.31278	4.66226	SPL	L2c	LINE/L2	chr11	67116096	67116174	-	Ancient
ENSMUSG00000087410	2310065F04Rik	ENSMUST00000153497	2310065F04Rik-002	lincRNA	chr11	67114009	67116841	-	2833	1049	MIDDLE	2	chr11	67116112	67116500	389	63	6.00572	6.00572	6.00572	SPL	L2c	LINE/L2	chr11	67116096	67116174	-	Ancient
ENSMUSG00000087622	Gm12290	ENSMUST00000145095	Gm12290-001	lincRNA	chr11	64164573	64182171	+	17599	2112	LAST	3	chr11	64180374	64182171	1798	131	6.20265	6.20265	11.0795	PolyA	L1ME3G	LINE/L1	chr11	64182041	64182541	+	Ancient
ENSMUSG00000087622	Gm12290	ENSMUST00000145095	Gm12290-001	lincRNA	chr11	64164573	64182171	+	17599	2112	LAST	3	chr11	64180374	64182171	1798	234	11.0795	11.0795	11.0795	exonized	URR1B	DNA/hAT-Charlie	chr11	64181000	64181233	-	LineageSpe
ENSMUSG00000087637	Gm11986	ENSMUST00000149481	Gm11986-001	lincRNA	chr11	7270351	7290374	-	20024	1439	LAST	2	chr11	7270351	7270919	569	141	9.79847	9.79847	9.79847	exonized	B3	SINE/B2	chr11	7270756	7270896	+	LineageSpe
ENSMUSG00000087637	Gm11986	ENSMUST00000149481	Gm11986-001	lincRNA	chr11	7270351	7290374	-	20024	1439	LAST	2	chr11	7270351	7270919	569	23	1.59833	1.59833	9.79847	SPL	RLTR12B	LTR/ERVK	chr11	7270897	7271414	+	LineageSpe
ENSMUSG00000093470	Gm20645	ENSMUST00000177539	Gm20645-001	lincRNA	chr11	23736847	23740357	-	3511	3511	SINGLE	1	chr11	23736847	23740357	3511	196	5.58246	5.58246	5.58246	exonized	ID_B1	SINE/B4	chr11	23737070	23737265	+	LineageSpe
ENSMUSG00000093470	Gm20645	ENSMUST00000177539	Gm20645-001	lincRNA	chr11	23736847	23740357	-	3511	3511	SINGLE	1	chr11	23736847	23740357	3511	151	4.30077	4.30077	5.58246	exonized	B1_Mur4	SINE/Alu	chr11	23737657	23737807	-	LineageSpe
ENSMUSG00000093470	Gm20645	ENSMUST00000177539	Gm20645-001	lincRNA	chr11	23736847	23740357	-	3511	3511	SINGLE	1	chr11	23736847	23740357	3511	97	2.76275	2.76275	5.58246	exonized	B1F2	SINE/Alu	chr11	23737195	23737291	+	LineageSpe
ENSMUSG00000093470	Gm20645	ENSMUST00000177539	Gm20645-001	lincRNA	chr11	23736847	23740357	-	3511	3511	SINGLE	1	chr11	23736847	23740357	3511	81	2.30704	2.30704	5.58246	exonized	PB1	SINE/Alu	chr11	23737344	23737424	-	LineageSpe
ENSMUSG00000093470	Gm20645	ENSMUST00000177539	Gm20645-001	lincRNA	chr11	23736847	23740357	-	3511	3511	SINGLE	1	chr11	23736847	23740357	3511	71	2.02222	2.02222	5.58246	exonized	B1_Mus2	SINE/Alu	chr11	23737858	23737928	+	LineageSpe
ENSMUSG00000096983	AL593853.1	ENSMUST00000181900	AL593853.1-201	lincRNA	chr11	88039578	88047360	-	7783	1199	LAST	2	chr11	88039578	88040036	459	113	9.42452	9.42452	34.1118	exonized	RSINE1	SINE/B4	chr11	88039834	88039946	-	LineageSpe
ENSMUSG00000096983	AL593853.1	ENSMUST00000181900	AL593853.1-201	lincRNA	chr11	88039578	88047360	-	7783	1199	LAST	2	chr11	88039578	88040036	459	95	7.92327	7.92327	34.1118	exonized	ID_B1	SINE/B4	chr11	88039600	88039694	+	LineageSpe
ENSMUSG00000096983	AL593853.1	ENSMUST00000181900	AL593853.1-201	lincRNA	chr11	88039578	88047360	-	7783	1199	LAST	2	chr11	88039578	88040036	459	67	5.58799	5.58799	34.1118	exonized	B4	SINE/B4	chr11	88039699	88039765	+	LineageSpe
ENSMUSG00000096983	AL593853.1	ENSMUST00000181900	AL593853.1-201	lincRNA	chr11	88039578	88047360	-	7783	1199	LAST	2	chr11	88039578	88040036	459	59	4.92077	4.92077	34.1118	SPL	B1_Mus1	SINE/Alu	chr11	88039978	88040088	-	LineageSpe
ENSMUSG00000096983	AL593853.1	ENSMUST00000181900	AL593853.1-201	lincRNA	chr11	88039578	88047360	-	7783	1199	FIRST	1	chr11	88046621	88047360	740	42	3.50292	3.50292	34.1118	exonized	B1F	SINE/Alu	chr11	88046757	88046798	-	LineageSpe
ENSMUSG00000096983	AL593853.1	ENSMUST00000181900	AL593853.1-201	lincRNA	chr11	88039578	88047360	-	7783	1199	FIRST	1	chr11	88046621	88047360	740	92	7.67306	7.67306	34.1118	SPL	B1_Mus1	SINE/Alu	chr11	88046566	88046712	-	LineageSpe
ENSMUSG00000097020	AL645470.1	ENSMUST00000180919	AL645470.1-201	lincRNA	chr11	115615462	115626707	+	11246	1457	LAST	2	chr11	115625581	115626707	1127	84	5.76527	5.76527	9.40288	exonized	PB1D10	SINE/Alu	chr11	115626460	115626543	+	LineageSpe
ENSMUSG00000097020	AL645470.1	ENSMUST00000180919	AL645470.1-201	lincRNA	chr11	115615462	115626707	+	11246	1457	LAST	2	chr11	115625581	115626707	1127	83	5.69664	5.69664	9.40288	exonized	PB1D9	SINE/Alu	chr11	115625777	115625859	+	LineageSpe
ENSMUSG00000097020	AL645470.1	ENSMUST00000180919	AL645470.1-201	lincRNA	chr11	115615462	115626707	+	11246	1457	LAST	2	chr11	115625581	115626707	1127	82	5.628	5.628	9.40288	exonized	PB1D10	SINE/Alu	chr11	115626362	115626443	+	LineageSpe
ENSMUSG00000097020	AL645470.1	ENSMUST00000180919	AL645470.1-201	lincRNA	chr11	115615462	115626707	+	11246	1457	LAST	2	chr11	115625581	115626707	1127	26	1.78449	1.78449	9.40288	exonized	PB1D9	SINE/Alu	chr11	115625725	115625750	+	LineageSpe
ENSMUSG00000097020	AL645470.1	ENSMUST00000180919	AL645470.1-201	lincRNA	chr11	115615462	115626707	+	11246	1457	LAST	2	chr11	115625581	115626707	1127	137	9.40288	9.40288	9.40288	SPL	ORR1B2	LTR/ERVL-MaLR	chr11	115625556	115625717	+	LineageSpe
ENSMUSG00000097051	AL669897.1	ENSMUST00000181056	AL669897.1-201	lincRNA	chr11	75745072	75761195	-	16124	1568	LAST	3	chr11	75745072	75745698	627	68	4.33673	4.33673	42.0281	PolyA	B1_Mus2	SINE/Alu	chr11	75745038	75745139	-	LineageSpe
ENSMUSG00000097051	AL669897.1	ENSMUST00000181056	AL669897.1-201	lincRNA	chr11	75745072	75761195	-	16124	1568	LAST	3	chr11	75745072	75745698	627	160	10.2041	10.2041	42.0281	exonized	B3A	SINE/B2	chr11	75745505	75745664	-	LineageSpe
ENSMUSG00000097051	AL669897.1	ENSMUST00000181056	AL669897.1-201	lincRNA	chr11	75745072	75761195	-	16124	1568	MIDDLE	2	chr11	75745909	75746820	912	126	8.03571	8.03571	42.0281	exonized	B1_Mur4	SINE/Alu	chr11	75746514	75746639	-	LineageSpe
ENSMUSG00000097051	AL669897.1	ENSMUST00000181056	AL669897.1-201	lincRNA	chr11	75745072	75761195	-	16124	1568	MIDDLE	2	chr11	75745909	75746820	912	100	6.37755	6.37755	42.0281	exonized	PB1D9	SINE/Alu	chr11	75746366	75746465	-	LineageSpe
ENSMUSG00000097051	AL669897.1	ENSMUST00000181056	AL669897.1-201	lincRNA	chr11	75745072	75761195	-	16124	1568	MIDDLE	2	chr11	75745909	75746820	912	98	6.25	6.25	42.0281	exonized	PB1D7	SINE/Alu	chr11	75746083	75746180	-	LineageSpe
ENSMUSG00000097051	AL669897.1	ENSMUST00000181056	AL669897.1-201	lincRNA	chr11	75745072	75761195	-	16124	1568	MIDDLE	2	chr11	75745909	75746820	912	82	5.22959	5.22959	42.0281	exonized	B1_Mus2	SINE/Alu	chr11	75746649	75746730	-	LineageSpe
ENSMUSG00000097051	AL669897.1	ENSMUST00000181056	AL669897.1-201	lincRNA	chr11	75745072	75761195	-	16124	1568	MIDDLE	2	chr11	75745909	75746820	912	25	1.59439	1.59439	42.0281	SPL	B1_Mm	SINE/Alu	chr11	75746796	75746941	-	LineageSpe
ENSMUSG00000097062	AL663030.1	ENSMUST00000181502	AL663030.1-201	lincRNA	chr11	120633768	120635125	+	1358	908	FIRST	1	chr11	120633768	120634492	725	117	12.8855	12.8855	33.0396	exonized	PB1D10	SINE/Alu	chr11	120633874	120633990	-	LineageSpe
ENSMUSG00000097062	AL663030.1	ENSMUST00000181502	AL663030.1-201	lincRNA	chr11	120633768	120635125	+	1358	908	LAST	2	chr11	120634943	120635125	183	183	20.1542	20.1542	33.0396	PolyA_SPL	ORR1B1	LTR/ERVL-MaLR	chr11	120634760	120635128	+	LineageSpe
ENSMUSG00000097117	AL645861.1	ENSMUST00000181270	AL645861.1-201	lincRNA	chr11	116306864	116309510	+	2647	1338	FIRST	1	chr11	116306864	116307181	318	109	8.14649	8.14649	35.5755	exonized	B1F	SINE/Alu	chr11	116306962	116307070	+	LineageSpe
ENSMUSG00000097117	AL645861.1	ENSMUST00000181270	AL645861.1-201	lincRNA	chr11	116306864	116309510	+	2647	1338	FIRST	1	chr11	116306864	116307181	318	78	5.8296	5.8296	35.5755	SPL	B1_Mur2	SINE/Alu	chr11	116307104	116307203	-	LineageSpe
ENSMUSG00000097117	AL645861.1	ENSMUST00000181270	AL645861.1-201	lincRNA	chr11	116306864	116309510	+	2647	1338	LAST	3	chr11	116309045	116309510	466	177	13.2287	13.2287	35.5755	PolyA	B2_Mm2	SINE/B2	chr11	116309334	116309524	+	LineageSpe
ENSMUSG00000097117	AL645861.1	ENSMUST00000181270	AL645861.1-201	lincRNA	chr11	116306864	116309510	+	2647	1338	LAST	3	chr11	116309045	116309510	466	289	21.5994	21.5994	35.5755	SPL	L1_Mus4	LINE/L1	chr11	116309037	116309333	+	LineageSpe
ENSMUSG00000097147	AL591143.1	ENSMUST00000180748	AL591143.1-201	lincRNA	chr11	76614467	76622204	+	7738	2495	FIRST	1	chr11	76614467	76615097	631	162	6.49299	6.49299	12.9459	exonized	B3	SINE/B2	chr11	76614913	76615074	+	LineageSpe
ENSMUSG00000097147	AL591143.1	ENSMUST00000180748	AL591143.1-201	lincRNA	chr11	76614467	76622204	+	7738	2495	FIRST	1	chr11	76614467	76615097	631	161	6.45291	6.45291	12.9459	exonized	MIRb	SINE/MIR	chr11	76614558	76614718	-	Ancient
ENSMUSG00000097147	AL591143.1	ENSMUST00000180748	AL591143.1-201	lincRNA	chr11	76614467	76622204	+	7738	2495	LAST	3	chr11	76620421	76622204	1784	109	4.36874	4.36874	12.9459	exonized	L2c	LINE/L2	chr11	76621365	76621473	-	Ancient
ENSMUSG00000097147	AL591143.1	ENSMUST00000180748	AL591143.1-201	lincRNA	chr11	76614467	76622204	+	7738	2495	LAST	3	chr11	76620421	76622204	1784	99	3.96794	3.96794	12.9459	exonized	RLTR9B2	LTR/ERVK	chr11	76620550	76620648	-	LineageSpe
ENSMUSG00000097165	AL607072.1	ENSMUST00000180805	AL607072.1-201	lincRNA	chr11	77489854	77491409	+	1556	1082	LAST	2	chr11	77490486	77491409	924	93	8.59519	8.59519	8.59519	exonized	MIRb	SINE/MIR	chr11	77490837	77490929	+	Ancient
ENSMUSG00000097173	AL806526.1	ENSMUST00000180581	AL806526.1-201	lincRNA	chr11	22600335	22610879	-	10545	934	LAST	2	chr11	22600335	22600606	272	272	29.1221	29.1221	29.1221	PolyA_SPL	ERVB7_3-LTR_MM	LTR/ERVK	chr11	22600216	22600622	-	LineageSpe
ENSMUSG00000097176	AL732490.1	ENSMUST00000180389	AL732490.1-201	lincRNA	chr11	95669952	95672719	+	2768	993	FIRST	1	chr11	95669952	95670726	775	152	15.3072	15.3072	35.4481	exonized	B1_Mur4	SINE/Alu	chr11	95670266	95670417	+	LineageSpe
ENSMUSG00000097176	AL732490.1	ENSMUST00000180389	AL732490.1-201	lincRNA	chr11	95669952	95672719	+	2768	993	FIRST	1	chr11	95669952	95670726	775	147	14.8036	14.8036	35.4481	exonized	B1_Mur2	SINE/Alu	chr11	95670108	95670254	+	LineageSpe
ENSMUSG00000097176	AL732490.1	ENSMUST00000180389	AL732490.1-201	lincRNA	chr11	95669952	95672719	+	2768	993	FIRST	1	chr11	95669952	95670726	775	113	11.3797	11.3797	35.4481	exonized	PB1D7	SINE/Alu	chr11	95670435	95670547	+	LineageSpe
ENSMUSG00000097176	AL732490.1	ENSMUST00000180389	AL732490.1-201	lincRNA	chr11	95669952	95672719	+	2768	993	FIRST	1	chr11	95669952	95670726	775	53	5.33736	5.33736	35.4481	TSS	PB1D10	SINE/Alu	chr11	95669901	95670004	+	LineageSpe
ENSMUSG00000097176	AL732490.1	ENSMUST00000180389	AL732490.1-201	lincRNA	chr11	95669952	95672719	+	2768	993	LAST	2	chr11	95672502	95672719	218	105	10.574	10.574	35.4481	PolyA	RSINE1	SINE/B4	chr11	95672615	95672722	+	LineageSpe
ENSMUSG00000097176	AL732490.1	ENSMUST00000180389	AL732490.1-201	lincRNA	chr11	95669952	95672719	+	2768	993	LAST	2	chr11	95672502	95672719	218	76	7.65358	7.65358	35.4481	SPL	L1Md_A	LINE/L1	chr11	95672408	95672577	+	LineageSpe
ENSMUSG00000097219	AL935177.3	ENSMUST00000181262	AL935177.3-201	lincRNA	chr11	51949882	52269514	-	319633	2432	FIRST	1	chr11	52267150	52269514	2365	171	7.03125	7.03125	7.03125	exonized	B2_Mm2	SINE/B2	chr11	52267170	52267340	-	LineageSpe
ENSMUSG00000097219	AL935177.3	ENSMUST00000181262	AL935177.3-201	lincRNA	chr11	51949882	52269514	-	319633	2432	FIRST	1	chr11	52267150	52269514	2365	115	4.72862	4.72862	7.03125	exonized	MIR	SINE/MIR	chr11	52268986	52269100	-	Ancient
ENSMUSG00000097219	AL935177.3	ENSMUST00000181262	AL935177.3-201	lincRNA	chr11	51949882	52269514	-	319633	2432	FIRST	1	chr11	52267150	52269514	2365	56	2.30263	2.30263	7.03125	exonized	LFSINE_Vert	SINE/tRNA	chr11	52267427	52267482	+	Ancient
ENSMUSG00000097289	AL607127.1	ENSMUST00000180492	AL607127.1-202	lincRNA	chr11	96746032	96747410	-	1379	1004	LAST	2	chr11	96746032	96746631	600	116	11.5538	11.5538	11.5538	exonized	B1_Mus1	SINE/Alu	chr11	96746201	96746316	+	LineageSpe
ENSMUSG00000097289	AL607127.1	ENSMUST00000181758	AL607127.1-201	lincRNA	chr11	96712982	96747436	-	34455	2493	LAST	2	chr11	96712982	96714408	1427	46	1.84517	1.84517	2.76775	exonized	AmnSINE1	SINE/Deu	chr11	96713807	96713852	-	Ancient
ENSMUSG00000097289	AL607127.1	ENSMUST00000181758	AL607127.1-201	lincRNA	chr11	96712982	96747436	-	34455	2493	FIRST	1	chr11	96746371	96747436	1066	69	2.76775	2.76775	2.76775	exonized	MIRb	SINE/MIR	chr11	96746678	96746746	-	Ancient
ENSMUSG00000097294	AL662835.2	ENSMUST00000181119	AL662835.2-201	lincRNA	chr11	119151651	119156994	+	5344	3683	FIRST	1	chr11	119151651	119154025	2375	191	5.18599	5.18599	11.9196	exonized	B4A	SINE/B4	chr11	119151902	119152092	-	LineageSpe
ENSMUSG00000097294	AL662835.2	ENSMUST00000181119	AL662835.2-201	lincRNA	chr11	119151651	119156994	+	5344	3683	FIRST	1	chr11	119151651	119154025	2375	188	5.10453	5.10453	11.9196	exonized	B3A	SINE/B2	chr11	119151711	119151898	-	LineageSpe
ENSMUSG00000097294	AL662835.2	ENSMUST00000181119	AL662835.2-201	lincRNA	chr11	119151651	119156994	+	5344	3683	FIRST	1	chr11	119151651	119154025	2375	126	3.42112	3.42112	11.9196	exonized	RLTR17B_Mm	LTR/ERVK	chr11	119153746	119153871	-	LineageSpe
ENSMUSG00000097294	AL662835.2	ENSMUST00000181119	AL662835.2-201	lincRNA	chr11	119151651	119156994	+	5344	3683	FIRST	1	chr11	119151651	119154025	2375	60	1.62911	1.62911	11.9196	TSS	B3	SINE/B2	chr11	119151528	119151710	-	LineageSpe
ENSMUSG00000097335	AL591113.1	ENSMUST00000181003	AL591113.1-201	lincRNA	chr11	80017354	80022528	-	5175	1704	LAST	2	chr11	80017354	80018456	1103	186	10.9155	10.9155	28.5211	exonized	B2_Mm2	SINE/B2	chr11	80017935	80018120	-	LineageSpe
ENSMUSG00000097335	AL591113.1	ENSMUST00000181003	AL591113.1-201	lincRNA	chr11	80017354	80022528	-	5175	1704	LAST	2	chr11	80017354	80018456	1103	139	8.15728	8.15728	28.5211	exonized	L1MD3	LINE/L1	chr11	80017367	80017505	-	Ancient
ENSMUSG00000097335	AL591113.1	ENSMUST00000181003	AL591113.1-201	lincRNA	chr11	80017354	80022528	-	5175	1704	LAST	2	chr11	80017354	80018456	1103	72	4.22535	4.22535	28.5211	exonized	PB1D10	SINE/Alu	chr11	80018171	80018242	+	LineageSpe
ENSMUSG00000097335	AL591113.1	ENSMUST00000181003	AL591113.1-201	lincRNA	chr11	80017354	80022528	-	5175	1704	LAST	2	chr11	80017354	80018456	1103	163	9.56573	9.56573	28.5211	SPL	B2_Mm1t	SINE/B2	chr11	80018294	80018467	-	LineageSpe
ENSMUSG00000097335	AL591113.1	ENSMUST00000181003	AL591113.1-201	lincRNA	chr11	80017354	80022528	-	5175	1704	FIRST	1	chr11	80021928	80022528	601	45	2.64085	2.64085	28.5211	exonized	B3	SINE/B2	chr11	80021970	80022014	-	LineageSpe
ENSMUSG00000097335	AL591113.1	ENSMUST00000181003	AL591113.1-201	lincRNA	chr11	80017354	80022528	-	5175	1704	FIRST	1	chr11	80021928	80022528	601	11	0.64554	0.64554	28.5211	SPL	B2_Mm2	SINE/B2	chr11	80021775	80021938	-	LineageSpe
ENSMUSG00000097335	AL591113.1	ENSMUST00000181003	AL591113.1-201	lincRNA	chr11	80017354	80022528	-	5175	1704	FIRST	1	chr11	80021928	80022528	601	105	6.16197	6.16197	28.5211	TSS	B1_Mus1	SINE/Alu	chr11	80022424	80022541	+	LineageSpe
ENSMUSG00000097335	AL591113.1	ENSMUST00000181152	AL591113.1-202	lincRNA	chr11	80018480	80029868	-	11389	1931	LAST	4	chr11	80018480	80018669	190	129	6.68048	6.68048	40.7043	SPL	B1_Mus1	SINE/Alu	chr11	80018541	80018685	-	LineageSpe
ENSMUSG00000097335	AL591113.1	ENSMUST00000181152	AL591113.1-202	lincRNA	chr11	80018480	80029868	-	11389	1931	MIDDLE	3	chr11	80020679	80021665	987	137	7.09477	7.09477	40.7043	exonized	B2_Mm1t	SINE/B2	chr11	80021466	80021602	-	LineageSpe
ENSMUSG00000097335	AL591113.1	ENSMUST00000181152	AL591113.1-202	lincRNA	chr11	80018480	80029868	-	11389	1931	MIDDLE	3	chr11	80020679	80021665	987	118	6.11082	6.11082	40.7043	exonized	B3	SINE/B2	chr11	80021168	80021285	+	LineageSpe
ENSMUSG00000097335	AL591113.1	ENSMUST00000181152	AL591113.1-202	lincRNA	chr11	80018480	80029868	-	11389	1931	MIDDLE	3	chr11	80020679	80021665	987	109	5.64474	5.64474	40.7043	exonized	B1_Mur4	SINE/Alu	chr11	80020927	80021035	-	LineageSpe
ENSMUSG00000097335	AL591113.1	ENSMUST00000181152	AL591113.1-202	lincRNA	chr11	80018480	80029868	-	11389	1931	MIDDLE	3	chr11	80020679	80021665	987	108	5.59296	5.59296	40.7043	exonized	B2_Mm2	SINE/B2	chr11	80021337	80021444	-	LineageSpe
ENSMUSG00000097335	AL591113.1	ENSMUST00000181152	AL591113.1-202	lincRNA	chr11	80018480	80029868	-	11389	1931	MIDDLE	3	chr11	80020679	80021665	987	38	1.96789	1.96789	40.7043	SPL	B1_Mm	SINE/Alu	chr11	80021628	80021770	-	LineageSpe
ENSMUSG00000097335	AL591113.1	ENSMUST00000181152	AL591113.1-202	lincRNA	chr11	80018480	80029868	-	11389	1931	MIDDLE	3	chr11	80020679	80021665	987	34	1.76075	1.76075	40.7043	SPL	B1_Mus1	SINE/Alu	chr11	80020566	80020712	+	LineageSpe
ENSMUSG00000097335	AL591113.1	ENSMUST00000181152	AL591113.1-202	lincRNA	chr11	80018480	80029868	-	11389	1931	MIDDLE	2	chr11	80022473	80022926	454	64	3.31434	3.31434	40.7043	exonized	ID4_	SINE/ID	chr11	80022787	80022850	+	LineageSpe
ENSMUSG00000097335	AL591113.1	ENSMUST00000181152	AL591113.1-202	lincRNA	chr11	80018480	80029868	-	11389	1931	MIDDLE	2	chr11	80022473	80022926	454	69	3.57328	3.57328	40.7043	SPL	B1_Mus1	SINE/Alu	chr11	80022424	80022541	+	LineageSpe
ENSMUSG00000097335	AL591113.1	ENSMUST00000181152	AL591113.1-202	lincRNA	chr11	80018480	80029868	-	11389	1931	FIRST	1	chr11	80029569	80029868	300	21	1.08752	1.08752	40.7043	SPL	B2_Mm1t	SINE/B2	chr11	80029398	80029589	-	LineageSpe
ENSMUSG00000097335	AL591113.1	ENSMUST00000181152	AL591113.1-202	lincRNA	chr11	80018480	80029868	-	11389	1931	FIRST	1	chr11	80029569	80029868	300	126	6.52512	6.52512	40.7043	TSS	B1_Mm	SINE/Alu	chr11	80029743	80029878	+	LineageSpe
ENSMUSG00000097410	AL731670.1	ENSMUST00000181125	AL731670.1-201	lincRNA	chr11	102863337	103075903	+	212567	3635	FIRST	1	chr11	102863337	102866904	3568	161	4.42916	4.42916	42.696	exonized	B2_Mm2	SINE/B2	chr11	102866613	102866773	-	LineageSpe
ENSMUSG00000097410	AL731670.1	ENSMUST00000181125	AL731670.1-201	lincRNA	chr11	102863337	103075903	+	212567	3635	FIRST	1	chr11	102863337	102866904	3568	156	4.29161	4.29161	42.696	exonized	L1MC4	LINE/L1	chr11	102863577	102863732	+	Ancient
ENSMUSG00000097410	AL731670.1	ENSMUST00000181125	AL731670.1-201	lincRNA	chr11	102863337	103075903	+	212567	3635	FIRST	1	chr11	102863337	102866904	3568	155	4.2641	4.2641	42.696	exonized	RSINE1	SINE/B4	chr11	102864129	102864283	-	LineageSpe
ENSMUSG00000097410	AL731670.1	ENSMUST00000181125	AL731670.1-201	lincRNA	chr11	102863337	103075903	+	212567	3635	FIRST	1	chr11	102863337	102866904	3568	124	3.41128	3.41128	42.696	exonized	B1_Mus1	SINE/Alu	chr11	102863963	102864086	-	LineageSpe
ENSMUSG00000097410	AL731670.1	ENSMUST00000181125	AL731670.1-201	lincRNA	chr11	102863337	103075903	+	212567	3635	FIRST	1	chr11	102863337	102866904	3568	117	3.21871	3.21871	42.696	exonized	B1_Mur3	SINE/Alu	chr11	102865868	102865984	-	LineageSpe
ENSMUSG00000097410	AL731670.1	ENSMUST00000181125	AL731670.1-201	lincRNA	chr11	102863337	103075903	+	212567	3635	FIRST	1	chr11	102863337	102866904	3568	115	3.16369	3.16369	42.696	exonized	PB1D9	SINE/Alu	chr11	102866215	102866329	-	LineageSpe
ENSMUSG00000097410	AL731670.1	ENSMUST00000181125	AL731670.1-201	lincRNA	chr11	102863337	103075903	+	212567	3635	FIRST	1	chr11	102863337	102866904	3568	113	3.10867	3.10867	42.696	exonized	MT2B	LTR/ERVL	chr11	102866242	102866354	-	LineageSpe
ENSMUSG00000097410	AL731670.1	ENSMUST00000181125	AL731670.1-201	lincRNA	chr11	102863337	103075903	+	212567	3635	FIRST	1	chr11	102863337	102866904	3568	107	2.9436	2.9436	42.696	exonized	ID_B1	SINE/B4	chr11	102863421	102863527	-	LineageSpe
ENSMUSG00000097410	AL731670.1	ENSMUST00000181125	AL731670.1-201	lincRNA	chr11	102863337	103075903	+	212567	3635	FIRST	1	chr11	102863337	102866904	3568	107	2.9436	2.9436	42.696	exonized	PB1D9	SINE/Alu	chr11	102863838	102863944	+	LineageSpe
ENSMUSG00000097410	AL731670.1	ENSMUST00000181125	AL731670.1-201	lincRNA	chr11	102863337	103075903	+	212567	3635	FIRST	1	chr11	102863337	102866904	3568	90	2.47593	2.47593	42.696	exonized	PB1D7	SINE/Alu	chr11	102863402	102863491	-	LineageSpe
ENSMUSG00000097410	AL731670.1	ENSMUST00000181125	AL731670.1-201	lincRNA	chr11	102863337	103075903	+	212567	3635	FIRST	1	chr11	102863337	102866904	3568	82	2.25585	2.25585	42.696	exonized	ID4_	SINE/ID	chr11	102865994	102866075	-	LineageSpe
ENSMUSG00000097410	AL731670.1	ENSMUST00000181125	AL731670.1-201	lincRNA	chr11	102863337	103075903	+	212567	3635	FIRST	1	chr11	102863337	102866904	3568	79	2.17331	2.17331	42.696	exonized	B1F	SINE/Alu	chr11	102866162	102866240	-	LineageSpe
ENSMUSG00000097410	AL731670.1	ENSMUST00000181125	AL731670.1-201	lincRNA	chr11	102863337	103075903	+	212567	3635	FIRST	1	chr11	102863337	102866904	3568	52	1.43054	1.43054	42.696	exonized	B4A	SINE/B4	chr11	102864087	102864138	-	LineageSpe
ENSMUSG00000097410	AL731670.1	ENSMUST00000181125	AL731670.1-201	lincRNA	chr11	102863337	103075903	+	212567	3635	FIRST	1	chr11	102863337	102866904	3568	40	1.10041	1.10041	42.696	exonized	PB1D11	SINE/Alu	chr11	102866356	102866395	-	LineageSpe
ENSMUSG00000097410	AL731670.1	ENSMUST00000181125	AL731670.1-201	lincRNA	chr11	102863337	103075903	+	212567	3635	FIRST	1	chr11	102863337	102866904	3568	60	1.65062	1.65062	42.696	SPL	B1_Mur2	SINE/Alu	chr11	102866845	102866982	+	LineageSpe
ENSMUSG00000097410	AL731670.1	ENSMUST00000181125	AL731670.1-201	lincRNA	chr11	102863337	103075903	+	212567	3635	FIRST	1	chr11	102863337	102866904	3568	54	1.48556	1.48556	42.696	TSS	L1M5	LINE/L1	chr11	102863260	102863390	-	Ancient
ENSMUSG00000097410	AL731670.1	ENSMUST00000181125	AL731670.1-201	lincRNA	chr11	102863337	103075903	+	212567	3635	LAST	2	chr11	103075837	103075903	67	67	1.84319	1.84319	42.696	PolyA_SPL	ID_B1	SINE/B4	chr11	103075703	103075911	+	LineageSpe
ENSMUSG00000097457	AL669948.1	ENSMUST00000181212	AL669948.1-201	lincRNA	chr11	46440362	46447248	-	6887	990	FIRST	1	chr11	46447069	46447248	180	106	10.7071	10.7071	10.7071	TSS	MTEa	LTR/ERVL-MaLR	chr11	46447143	46447269	-	LineageSpe
ENSMUSG00000097605	mmu-mir-3061	ENSMUST00000180832	mmu-mir-3061.1-201	lincRNA	chr11	52124530	52127779	-	3250	2986	LAST	2	chr11	52124530	52125716	1187	92	3.08104	3.08104	16.7448	PolyA	ID_B1	SINE/B4	chr11	52124506	52124621	+	LineageSpe
ENSMUSG00000097605	mmu-mir-3061	ENSMUST00000180832	mmu-mir-3061.1-201	lincRNA	chr11	52124530	52127779	-	3250	2986	LAST	2	chr11	52124530	52125716	1187	156	5.22438	5.22438	16.7448	exonized	RSINE1	SINE/B4	chr11	52124679	52124834	+	LineageSpe
ENSMUSG00000097605	mmu-mir-3061	ENSMUST00000180832	mmu-mir-3061.1-201	lincRNA	chr11	52124530	52127779	-	3250	2986	LAST	2	chr11	52124530	52125716	1187	102	3.41594	3.41594	16.7448	exonized	PB1D9	SINE/Alu	chr11	52125524	52125625	+	LineageSpe
ENSMUSG00000097605	mmu-mir-3061	ENSMUST00000180832	mmu-mir-3061.1-201	lincRNA	chr11	52124530	52127779	-	3250	2986	LAST	2	chr11	52124530	52125716	1187	94	3.14802	3.14802	16.7448	exonized	B3A	SINE/B2	chr11	52125337	52125430	-	LineageSpe
ENSMUSG00000097605	mmu-mir-3061	ENSMUST00000180832	mmu-mir-3061.1-201	lincRNA	chr11	52124530	52127779	-	3250	2986	LAST	2	chr11	52124530	52125716	1187	91	3.04756	3.04756	16.7448	SPL	B1_Mur2	SINE/Alu	chr11	52125626	52125755	-	LineageSpe
ENSMUSG00000097605	mmu-mir-3061	ENSMUST00000180832	mmu-mir-3061.1-201	lincRNA	chr11	52124530	52127779	-	3250	2986	FIRST	1	chr11	52125981	52127779	1799	246	8.23845	8.23845	16.7448	exonized	MTE2a	LTR/ERVL-MaLR	chr11	52127020	52127265	-	LineageSpe
ENSMUSG00000097605	mmu-mir-3061	ENSMUST00000180832	mmu-mir-3061.1-201	lincRNA	chr11	52124530	52127779	-	3250	2986	FIRST	1	chr11	52125981	52127779	1799	152	5.09042	5.09042	16.7448	exonized	B1_Mus1	SINE/Alu	chr11	52126353	52126504	-	LineageSpe
ENSMUSG00000097605	mmu-mir-3061	ENSMUST00000180832	mmu-mir-3061.1-201	lincRNA	chr11	52124530	52127779	-	3250	2986	FIRST	1	chr11	52125981	52127779	1799	63	2.10985	2.10985	16.7448	exonized	B4	SINE/B4	chr11	52126453	52126515	-	LineageSpe
ENSMUSG00000097605	mmu-mir-3061	ENSMUST00000180832	mmu-mir-3061.1-201	lincRNA	chr11	52124530	52127779	-	3250	2986	FIRST	1	chr11	52125981	52127779	1799	39	1.3061	1.3061	16.7448	SPL	B1_Mm	SINE/Alu	chr11	52125876	52126019	-	LineageSpe
ENSMUSG00000097658	AL669855.2	ENSMUST00000180595	AL669855.2-201	lincRNA	chr11	120486339	120488582	-	2244	933	LAST	4	chr11	120486339	120486571	233	178	19.0782	19.0782	21.0075	PolyA	B2_Mm1a	SINE/B2	chr11	120486328	120486516	-	LineageSpe
ENSMUSG00000097658	AL669855.2	ENSMUST00000180595	AL669855.2-201	lincRNA	chr11	120486339	120488582	-	2244	933	LAST	4	chr11	120486339	120486571	233	24	2.57235	2.57235	21.0075	SPL	B1_Mus1	SINE/Alu	chr11	120486548	120486685	+	LineageSpe
ENSMUSG00000097658	AL669855.2	ENSMUST00000180595	AL669855.2-201	lincRNA	chr11	120486339	120488582	-	2244	933	MIDDLE	3	chr11	120487512	120487986	475	139	14.8982	14.8982	21.0075	exonized	B1_Mur4	SINE/Alu	chr11	120487746	120487884	+	LineageSpe
ENSMUSG00000097658	AL669855.2	ENSMUST00000180595	AL669855.2-201	lincRNA	chr11	120486339	120488582	-	2244	933	MIDDLE	3	chr11	120487512	120487986	475	196	21.0075	21.0075	21.0075	SPL	B4	SINE/B4	chr11	120487497	120487707	-	LineageSpe
ENSMUSG00000097747	AL596215.1	ENSMUST00000181687	AL596215.1-201	lincRNA	chr11	60879118	60887218	+	8101	1724	LAST	2	chr11	60885734	60887218	1485	480	27.8422	27.8422	48.3759	PolyA	MLTR25A	LTR/ERVK	chr11	60886739	60887252	-	LineageSpe
ENSMUSG00000097747	AL596215.1	ENSMUST00000181687	AL596215.1-201	lincRNA	chr11	60879118	60887218	+	8101	1724	LAST	2	chr11	60885734	60887218	1485	160	9.28074	9.28074	48.3759	exonized	B4A	SINE/B4	chr11	60885997	60886156	-	LineageSpe
ENSMUSG00000097747	AL596215.1	ENSMUST00000181687	AL596215.1-201	lincRNA	chr11	60879118	60887218	+	8101	1724	LAST	2	chr11	60885734	60887218	1485	96	5.56845	5.56845	48.3759	exonized	B3A	SINE/B2	chr11	60886439	60886534	+	LineageSpe
ENSMUSG00000097747	AL596215.1	ENSMUST00000181687	AL596215.1-201	lincRNA	chr11	60879118	60887218	+	8101	1724	LAST	2	chr11	60885734	60887218	1485	73	4.23434	4.23434	48.3759	exonized	B3	SINE/B2	chr11	60886159	60886231	-	LineageSpe
ENSMUSG00000097747	AL596215.1	ENSMUST00000181687	AL596215.1-201	lincRNA	chr11	60879118	60887218	+	8101	1724	LAST	2	chr11	60885734	60887218	1485	25	1.45012	1.45012	48.3759	SPL	B1_Mur4	SINE/Alu	chr11	60885617	60885758	-	LineageSpe
ENSMUSG00000097800	AL607108.1	ENSMUST00000180782	AL607108.1-201	lincRNA	chr11	115988052	115993715	-	5664	2024	LAST	3	chr11	115988052	115989822	1771	133	6.57115	6.57115	10.4743	PolyA	B1_Mus1	SINE/Alu	chr11	115988043	115988184	-	LineageSpe
ENSMUSG00000097800	AL607108.1	ENSMUST00000180782	AL607108.1-201	lincRNA	chr11	115988052	115993715	-	5664	2024	LAST	3	chr11	115988052	115989822	1771	95	4.69368	4.69368	10.4743	exonized	B1_Mur3	SINE/Alu	chr11	115989032	115989126	+	LineageSpe
ENSMUSG00000097800	AL607108.1	ENSMUST00000180782	AL607108.1-201	lincRNA	chr11	115988052	115993715	-	5664	2024	FIRST	1	chr11	115993570	115993715	146	37	1.82806	1.82806	10.4743	SPL	MIRc	SINE/MIR	chr11	115993543	115993606	+	Ancient
ENSMUSG00000097800	AL607108.1	ENSMUST00000180782	AL607108.1-201	lincRNA	chr11	115988052	115993715	-	5664	2024	FIRST	1	chr11	115993570	115993715	146	42	2.0751	2.0751	10.4743	TSS	ID4	SINE/ID	chr11	115993674	115993745	-	LineageSpe
ENSMUSG00000097887	AL646002.1	ENSMUST00000180443	AL646002.1-201	lincRNA	chr11	50237009	50288839	+	51831	1238	MIDDLE	2	chr11	50284416	50284594	179	179	14.4588	14.4588	14.4588	Both_SPL	MYSERV16_I-int	LTR/ERVK	chr11	50284188	50284769	+	LineageSpe
ENSMUSG00000097887	AL646002.1	ENSMUST00000180443	AL646002.1-201	lincRNA	chr11	50237009	50288839	+	51831	1238	LAST	3	chr11	50288152	50288839	688	120	9.69305	9.69305	14.4588	exonized	B1_Mus2	SINE/Alu	chr11	50288665	50288784	+	LineageSpe
ENSMUSG00000097887	AL646002.1	ENSMUST00000180443	AL646002.1-201	lincRNA	chr11	50237009	50288839	+	51831	1238	LAST	3	chr11	50288152	50288839	688	77	6.21971	6.21971	14.4588	exonized	RSINE1	SINE/B4	chr11	50288174	50288250	+	LineageSpe
ENSMUSG00000042976	9930038B18Rik	ENSMUST00000151816	9930038B18Rik-001	lincRNA	chr12	8873187	8877459	-	4273	3872	LAST	2	chr12	8873187	8876919	3733	335	8.65186	8.65186	11.8802	exonized	MLT1B	LTR/ERVL-MaLR	chr12	8874898	8875232	-	Ancient
ENSMUSG00000042976	9930038B18Rik	ENSMUST00000151816	9930038B18Rik-001	lincRNA	chr12	8873187	8877459	-	4273	3872	LAST	2	chr12	8873187	8876919	3733	125	3.22831	3.22831	11.8802	exonized	L2	LINE/L2	chr12	8873314	8873438	-	Ancient
ENSMUSG00000042976	9930038B18Rik	ENSMUST00000151816	9930038B18Rik-001	lincRNA	chr12	8873187	8877459	-	4273	3872	LAST	2	chr12	8873187	8876919	3733	123	3.17665	3.17665	11.8802	exonized	RLTR17B_Mm	LTR/ERVK	chr12	8875349	8875471	+	LineageSpe
ENSMUSG00000042976	9930038B18Rik	ENSMUST00000151816	9930038B18Rik-001	lincRNA	chr12	8873187	8877459	-	4273	3872	LAST	2	chr12	8873187	8876919	3733	102	2.6343	2.6343	11.8802	exonized	MIRc	SINE/MIR	chr12	8875841	8875942	-	Ancient
ENSMUSG00000073164	2410018L13Rik	ENSMUST00000127001	2410018L13Rik-004	lincRNA	chr12	22992324	23010225	-	17902	1033	LAST	3	chr12	22992324	22992848	525	183	17.7154	17.7154	17.7154	exonized	B2_Mm1a	SINE/B2	chr12	22992482	22992664	+	LineageSpe
ENSMUSG00000073164	2410018L13Rik	ENSMUST00000130361	2410018L13Rik-005	lincRNA	chr12	22982386	23009998	-	27613	628	LAST	5	chr12	22982386	22982546	161	37	5.89172	5.89172	18.3121	PolyA	RLTR11A2	LTR/ERVK	chr12	22982213	22982422	-	LineageSpe
ENSMUSG00000073164	2410018L13Rik	ENSMUST00000130361	2410018L13Rik-005	lincRNA	chr12	22982386	23009998	-	27613	628	MIDDLE	4	chr12	22983061	22983185	125	115	18.3121	18.3121	18.3121	SPL	Lx2B2	LINE/L1	chr12	22983009	22983175	+	LineageSpe
ENSMUSG00000073164	2410018L13Rik	ENSMUST00000135421	2410018L13Rik-003	lincRNA	chr12	22953997	23010243	-	56247	1407	LAST	4	chr12	22953997	22954837	841	78	5.54371	5.54371	5.54371	PolyA	L3	LINE/CR1	chr12	22953988	22954074	+	Ancient
ENSMUSG00000073164	2410018L13Rik	ENSMUST00000141777	2410018L13Rik-001	lincRNA	chr12	22959677	23010209	-	50533	1004	LAST	3	chr12	22959677	22960254	578	42	4.18327	4.18327	4.18327	PolyA	MIRb	SINE/MIR	chr12	22959556	22959718	+	Ancient
ENSMUSG00000073164	2410018L13Rik	ENSMUST00000149246	2410018L13Rik-002	lincRNA	chr12	22953999	23010284	-	56286	3370	LAST	5	chr12	22953999	22954837	839	76	2.25519	2.25519	12.0475	PolyA	L3	LINE/CR1	chr12	22953988	22954074	+	Ancient
ENSMUSG00000073164	2410018L13Rik	ENSMUST00000149246	2410018L13Rik-002	lincRNA	chr12	22953999	23010284	-	56286	3370	MIDDLE	4	chr12	22958352	22960254	1903	200	5.93472	5.93472	12.0475	exonized	B4A	SINE/B4	chr12	22959353	22959552	-	LineageSpe
ENSMUSG00000073164	2410018L13Rik	ENSMUST00000149246	2410018L13Rik-002	lincRNA	chr12	22953999	23010284	-	56286	3370	MIDDLE	4	chr12	22958352	22960254	1903	163	4.8368	4.8368	12.0475	exonized	MIRb	SINE/MIR	chr12	22959556	22959718	+	Ancient
ENSMUSG00000073164	2410018L13Rik	ENSMUST00000149246	2410018L13Rik-002	lincRNA	chr12	22953999	23010284	-	56286	3370	MIDDLE	4	chr12	22958352	22960254	1903	129	3.82789	3.82789	12.0475	exonized	RSINE1	SINE/B4	chr12	22958996	22959124	-	LineageSpe
ENSMUSG00000073164	2410018L13Rik	ENSMUST00000149246	2410018L13Rik-002	lincRNA	chr12	22953999	23010284	-	56286	3370	MIDDLE	4	chr12	22958352	22960254	1903	77	2.28487	2.28487	12.0475	exonized	MER2	DNA/TcMar-Tigger	chr12	22958784	22958860	+	Ancient
ENSMUSG00000084871	Gm2800	ENSMUST00000122988	Gm2800-001	lincRNA	chr12	107183555	107186734	+	3180	641	FIRST	1	chr12	107183555	107183678	124	113	17.6287	17.6287	17.6287	TSS	Lx8	LINE/L1	chr12	107183545	107183667	-	LineageSpe
ENSMUSG00000084871	Gm2800	ENSMUST00000122988	Gm2800-001	lincRNA	chr12	107183555	107186734	+	3180	641	LAST	2	chr12	107186218	107186734	517	106	16.5367	16.5367	17.6287	exonized	HAL1	LINE/L1	chr12	107186626	107186731	+	Ancient
ENSMUSG00000084979	Gm16267	ENSMUST00000140569	Gm16267-001	lincRNA	chr12	33111962	33138945	+	26984	732	LAST	3	chr12	33138740	33138945	206	55	7.51366	7.51366	7.51366	PolyA	ID_B1	SINE/B4	chr12	33138891	33139063	-	LineageSpe
ENSMUSG00000085298	F730035M05Rik	ENSMUST00000145871	F730035M05Rik-001	lincRNA	chr12	70227841	70234165	+	6325	1296	MIDDLE	4	chr12	70233171	70233321	151	151	11.6512	11.6512	11.6512	Both_SPL	ORR1A0	LTR/ERVL-MaLR	chr12	70233064	70233409	+	LineageSpe
ENSMUSG00000085298	F730035M05Rik	ENSMUST00000145871	F730035M05Rik-001	lincRNA	chr12	70227841	70234165	+	6325	1296	LAST	5	chr12	70233832	70234165	334	108	8.33333	8.33333	11.6512	exonized	ID4_	SINE/ID	chr12	70233964	70234071	+	LineageSpe
ENSMUSG00000085298	F730035M05Rik	ENSMUST00000145871	F730035M05Rik-001	lincRNA	chr12	70227841	70234165	+	6325	1296	LAST	5	chr12	70233832	70234165	334	53	4.08951	4.08951	11.6512	exonized	ID4	SINE/ID	chr12	70233915	70233967	+	LineageSpe
ENSMUSG00000085622	3110056K07Rik	ENSMUST00000127129	3110056K07Rik-001	lincRNA	chr12	70991615	71015596	-	23982	722	MIDDLE	3	chr12	71010341	71010479	139	139	19.2521	19.2521	19.2521	Both_SPL	MYSERV6-int	LTR/ERVK	chr12	71010037	71011855	-	LineageSpe
ENSMUSG00000085622	3110056K07Rik	ENSMUST00000136690	3110056K07Rik-002	lincRNA	chr12	71009795	71015832	-	6038	1063	LAST	3	chr12	71009795	71010479	685	443	41.6745	41.6745	41.6745	SPL	MYSERV6-int	LTR/ERVK	chr12	71010037	71011855	-	LineageSpe
ENSMUSG00000085641	4930465M20Rik	ENSMUST00000130564	4930465M20Rik-001	lincRNA	chr12	107723740	107735488	-	11749	1446	LAST	3	chr12	107723740	107724801	1062	21	1.45228	1.45228	1.45228	SPL	L1MA4	LINE/L1	chr12	107724781	107725033	+	Ancient
ENSMUSG00000085801	1700013N06Rik	ENSMUST00000156376	1700013N06Rik-001	lincRNA	chr12	106837982	106878841	+	40860	663	FIRST	1	chr12	106837982	106838068	87	87	13.1222	13.1222	38.7632	TSS_SPL	Cheshire	DNA/hAT-Charlie	chr12	106837921	106838087	+	Ancient
ENSMUSG00000085801	1700013N06Rik	ENSMUST00000156376	1700013N06Rik-001	lincRNA	chr12	106837982	106878841	+	40860	663	MIDDLE	2	chr12	106838682	106838852	171	128	19.3062	19.3062	38.7632	SPL	ORR1E	LTR/ERVL-MaLR	chr12	106838725	106838918	-	LineageSpe
ENSMUSG00000085801	1700013N06Rik	ENSMUST00000156376	1700013N06Rik-001	lincRNA	chr12	106837982	106878841	+	40860	663	MIDDLE	2	chr12	106838682	106838852	171	42	6.33484	6.33484	38.7632	SPL	MTD	LTR/ERVL-MaLR	chr12	106838309	106838723	-	LineageSpe
ENSMUSG00000085820	4933406K04Rik	ENSMUST00000124068	4933406K04Rik-003	lincRNA	chr12	106701159	106716333	-	15175	1136	LAST	8	chr12	106701159	106701386	228	29	2.55282	2.55282	20.1585	PolyA	ORR1D2	LTR/ERVL-MaLR	chr12	106701127	106701187	+	LineageSpe
ENSMUSG00000085820	4933406K04Rik	ENSMUST00000124068	4933406K04Rik-003	lincRNA	chr12	106701159	106716333	-	15175	1136	LAST	8	chr12	106701159	106701386	228	81	7.13028	7.13028	20.1585	exonized	MIR	SINE/MIR	chr12	106701283	106701363	+	Ancient
ENSMUSG00000085820	4933406K04Rik	ENSMUST00000124068	4933406K04Rik-003	lincRNA	chr12	106701159	106716333	-	15175	1136	MIDDLE	6	chr12	106709463	106709559	97	97	8.53873	8.53873	20.1585	Both_SPL	MTE-int	LTR/ERVL-MaLR	chr12	106708474	106709827	-	LineageSpe
ENSMUSG00000085820	4933406K04Rik	ENSMUST00000124068	4933406K04Rik-003	lincRNA	chr12	106701159	106716333	-	15175	1136	MIDDLE	5	chr12	106710806	106710903	98	98	8.62676	8.62676	20.1585	Both_SPL	B3	SINE/B2	chr12	106710802	106711008	-	LineageSpe
ENSMUSG00000085820	4933406K04Rik	ENSMUST00000124068	4933406K04Rik-003	lincRNA	chr12	106701159	106716333	-	15175	1136	MIDDLE	4	chr12	106711114	106711229	116	116	10.2113	10.2113	20.1585	Both_SPL	MT2A	LTR/ERVL	chr12	106711049	106711372	-	LineageSpe
ENSMUSG00000085820	4933406K04Rik	ENSMUST00000124068	4933406K04Rik-003	lincRNA	chr12	106701159	106716333	-	15175	1136	MIDDLE	3	chr12	106714090	106714250	161	161	14.1725	14.1725	20.1585	Both_SPL	ORR1D2	LTR/ERVL-MaLR	chr12	106713978	106714289	+	LineageSpe
ENSMUSG00000085820	4933406K04Rik	ENSMUST00000124068	4933406K04Rik-003	lincRNA	chr12	106701159	106716333	-	15175	1136	FIRST	1	chr12	106716161	106716333	173	68	5.98592	5.98592	20.1585	TSS	ORR1E	LTR/ERVL-MaLR	chr12	106716266	106716562	+	LineageSpe
ENSMUSG00000085820	4933406K04Rik	ENSMUST00000124363	4933406K04Rik-004	lincRNA	chr12	106695716	106716324	-	20609	1064	MIDDLE	5	chr12	106709463	106709559	97	97	9.11654	9.11654	20.6767	Both_SPL	MTE-int	LTR/ERVL-MaLR	chr12	106708474	106709827	-	LineageSpe
ENSMUSG00000085820	4933406K04Rik	ENSMUST00000124363	4933406K04Rik-004	lincRNA	chr12	106695716	106716324	-	20609	1064	MIDDLE	4	chr12	106710806	106710903	98	98	9.21053	9.21053	20.6767	Both_SPL	B3	SINE/B2	chr12	106710802	106711008	-	LineageSpe
ENSMUSG00000085820	4933406K04Rik	ENSMUST00000124363	4933406K04Rik-004	lincRNA	chr12	106695716	106716324	-	20609	1064	MIDDLE	3	chr12	106711114	106711229	116	116	10.9023	10.9023	20.6767	Both_SPL	MT2A	LTR/ERVL	chr12	106711049	106711372	-	LineageSpe
ENSMUSG00000085820	4933406K04Rik	ENSMUST00000124363	4933406K04Rik-004	lincRNA	chr12	106695716	106716324	-	20609	1064	MIDDLE	2	chr12	106714090	106714250	161	161	15.1316	15.1316	20.6767	Both_SPL	ORR1D2	LTR/ERVL-MaLR	chr12	106713978	106714289	+	LineageSpe
ENSMUSG00000085820	4933406K04Rik	ENSMUST00000124363	4933406K04Rik-004	lincRNA	chr12	106695716	106716324	-	20609	1064	FIRST	1	chr12	106716161	106716324	164	59	5.54511	5.54511	20.6767	TSS	ORR1E	LTR/ERVL-MaLR	chr12	106716266	106716562	+	LineageSpe
ENSMUSG00000085820	4933406K04Rik	ENSMUST00000135423	4933406K04Rik-001	lincRNA	chr12	106685607	106716362	-	30756	1391	LAST	8	chr12	106685607	106686019	413	24	1.72538	1.72538	18.5478	PolyA	L1ME4c	LINE/L1	chr12	106685382	106685630	+	Ancient
ENSMUSG00000085820	4933406K04Rik	ENSMUST00000135423	4933406K04Rik-001	lincRNA	chr12	106685607	106716362	-	30756	1391	MIDDLE	6	chr12	106709463	106709559	97	97	6.9734	6.9734	18.5478	Both_SPL	MTE-int	LTR/ERVL-MaLR	chr12	106708474	106709827	-	LineageSpe
ENSMUSG00000085820	4933406K04Rik	ENSMUST00000135423	4933406K04Rik-001	lincRNA	chr12	106685607	106716362	-	30756	1391	MIDDLE	5	chr12	106710806	106710903	98	98	7.04529	7.04529	18.5478	Both_SPL	B3	SINE/B2	chr12	106710802	106711008	-	LineageSpe
ENSMUSG00000085820	4933406K04Rik	ENSMUST00000135423	4933406K04Rik-001	lincRNA	chr12	106685607	106716362	-	30756	1391	MIDDLE	4	chr12	106711114	106711229	116	116	8.33932	8.33932	18.5478	Both_SPL	MT2A	LTR/ERVL	chr12	106711049	106711372	-	LineageSpe
ENSMUSG00000085820	4933406K04Rik	ENSMUST00000135423	4933406K04Rik-001	lincRNA	chr12	106685607	106716362	-	30756	1391	MIDDLE	3	chr12	106714090	106714250	161	161	11.5744	11.5744	18.5478	Both_SPL	ORR1D2	LTR/ERVL-MaLR	chr12	106713978	106714289	+	LineageSpe
ENSMUSG00000085820	4933406K04Rik	ENSMUST00000135423	4933406K04Rik-001	lincRNA	chr12	106685607	106716362	-	30756	1391	FIRST	1	chr12	106716161	106716362	202	97	6.9734	6.9734	18.5478	TSS	ORR1E	LTR/ERVL-MaLR	chr12	106716266	106716562	+	LineageSpe
ENSMUSG00000085820	4933406K04Rik	ENSMUST00000149382	4933406K04Rik-002	lincRNA	chr12	106706049	106716362	-	10314	1601	MIDDLE	6	chr12	106709463	106709559	97	97	6.05871	6.05871	16.1149	Both_SPL	MTE-int	LTR/ERVL-MaLR	chr12	106708474	106709827	-	LineageSpe
ENSMUSG00000085820	4933406K04Rik	ENSMUST00000149382	4933406K04Rik-002	lincRNA	chr12	106706049	106716362	-	10314	1601	MIDDLE	5	chr12	106710806	106710903	98	98	6.12117	6.12117	16.1149	Both_SPL	B3	SINE/B2	chr12	106710802	106711008	-	LineageSpe
ENSMUSG00000085820	4933406K04Rik	ENSMUST00000149382	4933406K04Rik-002	lincRNA	chr12	106706049	106716362	-	10314	1601	MIDDLE	4	chr12	106711114	106711229	116	116	7.24547	7.24547	16.1149	Both_SPL	MT2A	LTR/ERVL	chr12	106711049	106711372	-	LineageSpe
ENSMUSG00000085820	4933406K04Rik	ENSMUST00000149382	4933406K04Rik-002	lincRNA	chr12	106706049	106716362	-	10314	1601	MIDDLE	3	chr12	106714090	106714250	161	161	10.0562	10.0562	16.1149	Both_SPL	ORR1D2	LTR/ERVL-MaLR	chr12	106713978	106714289	+	LineageSpe
ENSMUSG00000085820	4933406K04Rik	ENSMUST00000149382	4933406K04Rik-002	lincRNA	chr12	106706049	106716362	-	10314	1601	FIRST	1	chr12	106716161	106716362	202	97	6.05871	6.05871	16.1149	TSS	ORR1E	LTR/ERVL-MaLR	chr12	106716266	106716562	+	LineageSpe
ENSMUSG00000086037	Gm16085	ENSMUST00000144575	Gm16085-001	lincRNA	chr12	107129681	107132576	+	2896	453	FIRST	1	chr12	107129681	107129903	223	34	7.50552	7.50552	7.50552	TSS	MLT1A1	LTR/ERVL-MaLR	chr12	107129620	107129714	+	Ancient
ENSMUSG00000086319	Gm16087	ENSMUST00000124395	Gm16087-001	lincRNA	chr12	106953812	106955928	-	2117	964	MIDDLE	2	chr12	106954768	106954883	116	65	6.74274	6.74274	6.74274	SPL	MIR	SINE/MIR	chr12	106954759	106954832	-	Ancient
ENSMUSG00000091430	Gm17337	ENSMUST00000171380	Gm17337-001	lincRNA	chr12	12787985	12794285	+	6301	1466	LAST	2	chr12	12792920	12794285	1366	112	7.63984	7.63984	7.63984	exonized	B4A	SINE/B4	chr12	12793069	12793180	+	LineageSpe
ENSMUSG00000091583	Gm17033	ENSMUST00000146663	Gm17033-001	lincRNA	chr12	106558750	106574924	+	16175	593	LAST	3	chr12	106574553	106574924	372	284	47.8921	47.8921	47.8921	SPL	ORR1C1	LTR/ERVL-MaLR	chr12	106574450	106574836	-	LineageSpe
ENSMUSG00000092066	1700121N20Rik	ENSMUST00000167922	1700121N20Rik-001	lincRNA	chr12	106442653	106447666	-	5014	1027	MIDDLE	2	chr12	106446483	106446563	81	81	7.88705	7.88705	10.9056	Both_SPL	MTEb	LTR/ERVL-MaLR	chr12	106446277	106446664	+	LineageSpe
ENSMUSG00000092066	1700121N20Rik	ENSMUST00000167922	1700121N20Rik-001	lincRNA	chr12	106442653	106447666	-	5014	1027	FIRST	1	chr12	106447325	106447666	342	31	3.0185	3.0185	10.9056	TSS	ORR1D2	LTR/ERVL-MaLR	chr12	106447636	106448035	-	LineageSpe
ENSMUSG00000093846	RP23-71I22.6	ENSMUST00000172838	RP23-71I22.6-001	lincRNA	chr12	22115756	22156646	-	40891	2857	LAST	5	chr12	22115756	22117820	2065	335	11.7256	11.7256	28.5264	exonized	L1_Mus3	LINE/L1	chr12	22117115	22117449	-	LineageSpe
ENSMUSG00000093846	RP23-71I22.6	ENSMUST00000172838	RP23-71I22.6-001	lincRNA	chr12	22115756	22156646	-	40891	2857	LAST	5	chr12	22115756	22117820	2065	266	9.31047	9.31047	28.5264	exonized	L1MC1	LINE/L1	chr12	22117460	22117725	-	Ancient
ENSMUSG00000093846	RP23-71I22.6	ENSMUST00000172838	RP23-71I22.6-001	lincRNA	chr12	22115756	22156646	-	40891	2857	LAST	5	chr12	22115756	22117820	2065	163	5.70529	5.70529	28.5264	exonized	B3A	SINE/B2	chr12	22116941	22117103	-	LineageSpe
ENSMUSG00000093846	RP23-71I22.6	ENSMUST00000172838	RP23-71I22.6-001	lincRNA	chr12	22115756	22156646	-	40891	2857	LAST	5	chr12	22115756	22117820	2065	129	4.51523	4.51523	28.5264	exonized	MIR	SINE/MIR	chr12	22116357	22116485	-	Ancient
ENSMUSG00000093846	RP23-71I22.6	ENSMUST00000172838	RP23-71I22.6-001	lincRNA	chr12	22115756	22156646	-	40891	2857	MIDDLE	4	chr12	22123353	22123541	189	111	3.88519	3.88519	28.5264	SPL	MMETn-int	LTR/ERVK	chr12	22121501	22123463	-	LineageSpe
ENSMUSG00000093846	RP23-71I22.6	ENSMUST00000172838	RP23-71I22.6-001	lincRNA	chr12	22115756	22156646	-	40891	2857	MIDDLE	4	chr12	22123353	22123541	189	77	2.69513	2.69513	28.5264	SPL	RLTRETN_Mm	LTR/ERVK	chr12	22123465	22123799	-	LineageSpe
ENSMUSG00000096940	AC110382.1	ENSMUST00000181803	AC110382.1-201	lincRNA	chr12	8764901	8771181	-	6281	2647	LAST	3	chr12	8764901	8766212	1312	292	11.0314	11.0314	23.5739	exonized	MLT1J	LTR/ERVL-MaLR	chr12	8765423	8765714	-	Ancient
ENSMUSG00000096940	AC110382.1	ENSMUST00000181803	AC110382.1-201	lincRNA	chr12	8764901	8771181	-	6281	2647	LAST	3	chr12	8764901	8766212	1312	188	7.10238	7.10238	23.5739	exonized	URR1A	DNA/hAT-Charlie	chr12	8764974	8765161	-	LineageSpe
ENSMUSG00000096940	AC110382.1	ENSMUST00000181803	AC110382.1-201	lincRNA	chr12	8764901	8771181	-	6281	2647	LAST	3	chr12	8764901	8766212	1312	131	4.949	4.949	23.5739	exonized	RSINE1	SINE/B4	chr12	8765886	8766016	-	LineageSpe
ENSMUSG00000096940	AC110382.1	ENSMUST00000181803	AC110382.1-201	lincRNA	chr12	8764901	8771181	-	6281	2647	MIDDLE	2	chr12	8769511	8770628	1118	144	5.44012	5.44012	23.5739	SPL	B3	SINE/B2	chr12	8769479	8769654	-	LineageSpe
ENSMUSG00000096954	CT572998.1	ENSMUST00000180613	CT572998.1-201	lincRNA	chr12	32821872	32826904	+	5033	5003	FIRST	1	chr12	32821872	32825987	4116	330	6.59604	6.59604	12.7324	exonized	ORR1B1	LTR/ERVL-MaLR	chr12	32824485	32824814	-	LineageSpe
ENSMUSG00000096954	CT572998.1	ENSMUST00000180613	CT572998.1-201	lincRNA	chr12	32821872	32826904	+	5033	5003	FIRST	1	chr12	32821872	32825987	4116	154	3.07815	3.07815	12.7324	exonized	B3	SINE/B2	chr12	32825086	32825239	-	LineageSpe
ENSMUSG00000096954	CT572998.1	ENSMUST00000180613	CT572998.1-201	lincRNA	chr12	32821872	32826904	+	5033	5003	FIRST	1	chr12	32821872	32825987	4116	132	2.63842	2.63842	12.7324	exonized	B1F1	SINE/Alu	chr12	32825614	32825745	-	LineageSpe
ENSMUSG00000096954	CT572998.1	ENSMUST00000180613	CT572998.1-201	lincRNA	chr12	32821872	32826904	+	5033	5003	FIRST	1	chr12	32821872	32825987	4116	120	2.39856	2.39856	12.7324	exonized	B1_Mur2	SINE/Alu	chr12	32822115	32822234	+	LineageSpe
ENSMUSG00000096954	CT572998.1	ENSMUST00000180613	CT572998.1-201	lincRNA	chr12	32821872	32826904	+	5033	5003	FIRST	1	chr12	32821872	32825987	4116	92	1.8389	1.8389	12.7324	exonized	L2	LINE/L2	chr12	32825746	32825837	+	Ancient
ENSMUSG00000096954	CT572998.1	ENSMUST00000180613	CT572998.1-201	lincRNA	chr12	32821872	32826904	+	5033	5003	FIRST	1	chr12	32821872	32825987	4116	90	1.79892	1.79892	12.7324	exonized	L2	LINE/L2	chr12	32825524	32825613	+	Ancient
ENSMUSG00000096954	CT572998.1	ENSMUST00000180613	CT572998.1-201	lincRNA	chr12	32821872	32826904	+	5033	5003	FIRST	1	chr12	32821872	32825987	4116	83	1.659	1.659	12.7324	exonized	B1_Mur2	SINE/Alu	chr12	32823805	32823887	+	LineageSpe
ENSMUSG00000096954	CT572998.1	ENSMUST00000180613	CT572998.1-201	lincRNA	chr12	32821872	32826904	+	5033	5003	FIRST	1	chr12	32821872	32825987	4116	64	1.27923	1.27923	12.7324	exonized	ID_B1	SINE/B4	chr12	32823826	32823889	+	LineageSpe
ENSMUSG00000096954	CT572998.1	ENSMUST00000180613	CT572998.1-201	lincRNA	chr12	32821872	32826904	+	5033	5003	FIRST	1	chr12	32821872	32825987	4116	40	0.79952	0.79952	12.7324	exonized	RSINE1	SINE/B4	chr12	32824012	32824051	+	LineageSpe
ENSMUSG00000096954	CT572998.1	ENSMUST00000180613	CT572998.1-201	lincRNA	chr12	32821872	32826904	+	5033	5003	LAST	2	chr12	32826018	32826904	887	82	1.63902	1.63902	12.7324	exonized	ID4_	SINE/ID	chr12	32826120	32826201	+	LineageSpe
ENSMUSG00000097055	AC140457.2	ENSMUST00000180671	AC140457.2-201	lincRNA	chr12	21417911	21419803	+	1893	1729	LAST	2	chr12	21418999	21419803	805	191	11.0468	11.0468	11.0468	exonized	B2_Mm1a	SINE/B2	chr12	21419501	21419691	-	LineageSpe
ENSMUSG00000097071	AC157278.1	ENSMUST00000181184	AC157278.1-201	lincRNA	chr12	90753208	90969768	-	216561	1276	LAST	5	chr12	90753208	90753900	693	116	9.09091	9.09091	14.0282	exonized	RLTR17B_Mm	LTR/ERVK	chr12	90753247	90753362	-	LineageSpe
ENSMUSG00000097071	AC157278.1	ENSMUST00000181184	AC157278.1-201	lincRNA	chr12	90753208	90969768	-	216561	1276	MIDDLE	4	chr12	90841287	90841436	150	137	10.7367	10.7367	14.0282	SPL	L1Md_T	LINE/L1	chr12	90834909	90841423	-	LineageSpe
ENSMUSG00000097071	AC157278.1	ENSMUST00000181184	AC157278.1-201	lincRNA	chr12	90753208	90969768	-	216561	1276	FIRST	1	chr12	90969590	90969768	179	179	14.0282	14.0282	14.0282	TSS_SPL	RMER1C	Other	chr12	90969495	90970459	+	LineageSpe
ENSMUSG00000097081	AC122190.1	ENSMUST00000181085	AC122190.1-201	lincRNA	chr12	111426874	111430946	-	4073	3364	LAST	2	chr12	111426874	111430133	3260	176	5.23187	5.23187	7.16409	exonized	B2_Mm1t	SINE/B2	chr12	111427038	111427213	-	LineageSpe
ENSMUSG00000097081	AC122190.1	ENSMUST00000181085	AC122190.1-201	lincRNA	chr12	111426874	111430946	-	4073	3364	LAST	2	chr12	111426874	111430133	3260	174	5.17241	5.17241	7.16409	exonized	URR1A	DNA/hAT-Charlie	chr12	111427618	111427791	+	LineageSpe
ENSMUSG00000097081	AC122190.1	ENSMUST00000181085	AC122190.1-201	lincRNA	chr12	111426874	111430946	-	4073	3364	LAST	2	chr12	111426874	111430133	3260	65	1.93222	1.93222	7.16409	exonized	B2_Mm2	SINE/B2	chr12	111426903	111426967	-	LineageSpe
ENSMUSG00000097121	AC131759.1	ENSMUST00000180800	AC131759.1-201	lincRNA	chr12	101082481	101088927	+	6447	2431	LAST	2	chr12	101088042	101088927	886	208	8.55615	8.55615	16.4953	exonized	B3	SINE/B2	chr12	101088360	101088567	-	LineageSpe
ENSMUSG00000097121	AC131759.1	ENSMUST00000180800	AC131759.1-201	lincRNA	chr12	101082481	101088927	+	6447	2431	LAST	2	chr12	101088042	101088927	886	145	5.96462	5.96462	16.4953	exonized	B1_Mus2	SINE/Alu	chr12	101088193	101088337	-	LineageSpe
ENSMUSG00000097121	AC131759.1	ENSMUST00000180800	AC131759.1-201	lincRNA	chr12	101082481	101088927	+	6447	2431	LAST	2	chr12	101088042	101088927	886	145	5.96462	5.96462	16.4953	exonized	B1_Mus1	SINE/Alu	chr12	101088626	101088770	-	LineageSpe
ENSMUSG00000097121	AC131759.1	ENSMUST00000180800	AC131759.1-201	lincRNA	chr12	101082481	101088927	+	6447	2431	LAST	2	chr12	101088042	101088927	886	128	5.26532	5.26532	16.4953	exonized	RSINE1	SINE/B4	chr12	101088775	101088902	+	LineageSpe
ENSMUSG00000097121	AC131759.1	ENSMUST00000180800	AC131759.1-201	lincRNA	chr12	101082481	101088927	+	6447	2431	LAST	2	chr12	101088042	101088927	886	48	1.9745	1.9745	16.4953	SPL	RMER6A	LTR/ERVK	chr12	101087402	101088089	-	LineageSpe
ENSMUSG00000097157	CT573100.1	ENSMUST00000181874	CT573100.1-201	lincRNA	chr12	90738201	90750693	+	12493	3042	MIDDLE	2	chr12	90744906	90745020	115	115	3.78041	3.78041	21.9921	Both_SPL	LFSINE_Vert	SINE/tRNA	chr12	90744861	90745041	-	Ancient
ENSMUSG00000097157	CT573100.1	ENSMUST00000181874	CT573100.1-201	lincRNA	chr12	90738201	90750693	+	12493	3042	LAST	4	chr12	90748021	90750693	2673	554	18.2117	18.2117	21.9921	SPL	Lx5	LINE/L1	chr12	90747711	90748574	+	LineageSpe
ENSMUSG00000097159	AC157213.1	ENSMUST00000181279	AC157213.1-201	lincRNA	chr12	51888015	51889459	+	1445	1172	LAST	2	chr12	51888472	51889459	988	127	10.8362	10.8362	10.8362	exonized	B1_Mur2	SINE/Alu	chr12	51889176	51889302	-	LineageSpe
ENSMUSG00000097159	AC157213.1	ENSMUST00000181279	AC157213.1-201	lincRNA	chr12	51888015	51889459	+	1445	1172	LAST	2	chr12	51888472	51889459	988	94	8.02048	8.02048	10.8362	exonized	ID_B1	SINE/B4	chr12	51889210	51889303	-	LineageSpe
ENSMUSG00000097160	AC126262.1	ENSMUST00000180617	AC126262.1-201	lincRNA	chr12	100941742	100949875	+	8134	3405	LAST	4	chr12	100946997	100949875	2879	520	15.2717	15.2717	15.2717	PolyA	RLTR11A2	LTR/ERVK	chr12	100949356	100949958	+	LineageSpe
ENSMUSG00000097369	AC127337.1	ENSMUST00000181082	AC127337.1-201	lincRNA	chr12	80885549	80887674	-	2126	1746	FIRST	1	chr12	80886978	80887674	697	122	6.9874	6.9874	20.7331	exonized	PB1D11	SINE/Alu	chr12	80887414	80887535	+	LineageSpe
ENSMUSG00000097369	AC127337.1	ENSMUST00000181082	AC127337.1-201	lincRNA	chr12	80885549	80887674	-	2126	1746	FIRST	1	chr12	80886978	80887674	697	87	4.98282	4.98282	20.7331	exonized	ID_B1	SINE/B4	chr12	80887403	80887489	+	LineageSpe
ENSMUSG00000097369	AC127337.1	ENSMUST00000181082	AC127337.1-201	lincRNA	chr12	80885549	80887674	-	2126	1746	FIRST	1	chr12	80886978	80887674	697	81	4.63918	4.63918	20.7331	exonized	ID4_	SINE/ID	chr12	80887535	80887615	+	LineageSpe
ENSMUSG00000097369	AC127337.1	ENSMUST00000181082	AC127337.1-201	lincRNA	chr12	80885549	80887674	-	2126	1746	FIRST	1	chr12	80886978	80887674	697	73	4.18099	4.18099	20.7331	exonized	B1_Mus1	SINE/Alu	chr12	80887013	80887085	-	LineageSpe
ENSMUSG00000097369	AC127337.1	ENSMUST00000181082	AC127337.1-201	lincRNA	chr12	80885549	80887674	-	2126	1746	FIRST	1	chr12	80886978	80887674	697	15	0.859107	0.859107	20.7331	exonized	ID_B1	SINE/B4	chr12	80887616	80887630	+	LineageSpe
ENSMUSG00000097369	AC127337.1	ENSMUST00000181082	AC127337.1-201	lincRNA	chr12	80885549	80887674	-	2126	1746	FIRST	1	chr12	80886978	80887674	697	50	2.86369	2.86369	20.7331	SPL	MT2B	LTR/ERVL	chr12	80886908	80887027	-	LineageSpe
ENSMUSG00000097369	AC127337.1	ENSMUST00000181082	AC127337.1-201	lincRNA	chr12	80885549	80887674	-	2126	1746	FIRST	1	chr12	80886978	80887674	697	30	1.71821	1.71821	20.7331	SPL	B1_Mus1	SINE/Alu	chr12	80886864	80887007	-	LineageSpe
ENSMUSG00000097381	AC127580.1	ENSMUST00000181055	AC127580.1-201	lincRNA	chr12	111284784	111293988	+	9205	2098	MIDDLE	2	chr12	111292114	111292204	91	91	4.33746	4.33746	4.33746	Both_SPL	MTC	LTR/ERVL-MaLR	chr12	111292071	111292263	-	LineageSpe
ENSMUSG00000097381	AC127580.1	ENSMUST00000181561	AC127580.1-202	lincRNA	chr12	111284762	111287363	+	2602	1289	LAST	2	chr12	111286618	111287363	746	94	7.29247	7.29247	27.4631	PolyA	B1_Mus1	SINE/Alu	chr12	111287270	111287373	+	LineageSpe
ENSMUSG00000097381	AC127580.1	ENSMUST00000181561	AC127580.1-202	lincRNA	chr12	111284762	111287363	+	2602	1289	LAST	2	chr12	111286618	111287363	746	199	15.4383	15.4383	27.4631	exonized	Lx9	LINE/L1	chr12	111286800	111286998	+	LineageSpe
ENSMUSG00000097381	AC127580.1	ENSMUST00000181561	AC127580.1-202	lincRNA	chr12	111284762	111287363	+	2602	1289	LAST	2	chr12	111286618	111287363	746	155	12.0248	12.0248	27.4631	SPL	B2_Mm1a	SINE/B2	chr12	111286584	111286772	-	LineageSpe
ENSMUSG00000097391	mmu-mir-410	ENSMUST00000181496	mmu-mir-410.1-201	lincRNA	chr12	109737780	109741503	+	3724	1906	LAST	2	chr12	109739626	109741503	1878	92	4.82686	4.82686	4.82686	exonized	MIR	SINE/MIR	chr12	109739674	109739765	+	Ancient
ENSMUSG00000097429	AC160138.2	ENSMUST00000180719	AC160138.2-201	lincRNA	chr12	3343816	3357153	-	13338	1423	LAST	2	chr12	3343816	3344947	1132	133	9.34645	9.34645	17.9902	exonized	B1_Mus1	SINE/Alu	chr12	3344682	3344814	-	LineageSpe
ENSMUSG00000097429	AC160138.2	ENSMUST00000180719	AC160138.2-201	lincRNA	chr12	3343816	3357153	-	13338	1423	LAST	2	chr12	3343816	3344947	1132	123	8.64371	8.64371	17.9902	exonized	B1_Mur4	SINE/Alu	chr12	3343830	3343952	-	LineageSpe
ENSMUSG00000097443	AC163296.1	ENSMUST00000180738	AC163296.1-201	lincRNA	chr12	58953095	58968011	+	14917	3087	LAST	2	chr12	58964990	58968011	3022	82	2.6563	2.6563	22.5138	PolyA	PB1D11	SINE/Alu	chr12	58967930	58968029	+	LineageSpe
ENSMUSG00000097443	AC163296.1	ENSMUST00000180738	AC163296.1-201	lincRNA	chr12	58953095	58968011	+	14917	3087	LAST	2	chr12	58964990	58968011	3022	217	7.02948	7.02948	22.5138	exonized	B3	SINE/B2	chr12	58967333	58967549	+	LineageSpe
ENSMUSG00000097443	AC163296.1	ENSMUST00000180738	AC163296.1-201	lincRNA	chr12	58953095	58968011	+	14917	3087	LAST	2	chr12	58964990	58968011	3022	147	4.7619	4.7619	22.5138	exonized	B1_Mm	SINE/Alu	chr12	58966281	58966427	-	LineageSpe
ENSMUSG00000097443	AC163296.1	ENSMUST00000180738	AC163296.1-201	lincRNA	chr12	58953095	58968011	+	14917	3087	LAST	2	chr12	58964990	58968011	3022	142	4.59994	4.59994	22.5138	exonized	RSINE1	SINE/B4	chr12	58966107	58966248	+	LineageSpe
ENSMUSG00000097443	AC163296.1	ENSMUST00000180738	AC163296.1-201	lincRNA	chr12	58953095	58968011	+	14917	3087	LAST	2	chr12	58964990	58968011	3022	128	4.14642	4.14642	22.5138	exonized	RSINE1	SINE/B4	chr12	58965834	58965961	+	LineageSpe
ENSMUSG00000097443	AC163296.1	ENSMUST00000180738	AC163296.1-201	lincRNA	chr12	58953095	58968011	+	14917	3087	LAST	2	chr12	58964990	58968011	3022	61	1.97603	1.97603	22.5138	exonized	PB1D10	SINE/Alu	chr12	58966471	58966531	+	LineageSpe
ENSMUSG00000097451	AC152063.2	ENSMUST00000180876	AC152063.2-201	lincRNA	chr12	109646162	109652228	+	6067	5248	FIRST	1	chr12	109646162	109648463	2302	130	2.47713	2.47713	6.30716	exonized	MTD	LTR/ERVL-MaLR	chr12	109648138	109648267	-	LineageSpe
ENSMUSG00000097451	AC152063.2	ENSMUST00000180876	AC152063.2-201	lincRNA	chr12	109646162	109652228	+	6067	5248	MIDDLE	2	chr12	109648524	109651099	2576	201	3.83003	3.83003	6.30716	exonized	B3	SINE/B2	chr12	109648650	109648850	+	LineageSpe
ENSMUSG00000097451	AC152063.2	ENSMUST00000180876	AC152063.2-201	lincRNA	chr12	109646162	109652228	+	6067	5248	MIDDLE	2	chr12	109648524	109651099	2576	181	3.44893	3.44893	6.30716	exonized	B2_Mm2	SINE/B2	chr12	109650227	109650407	+	LineageSpe
ENSMUSG00000097451	AC152063.2	ENSMUST00000181253	AC152063.2-203	lincRNA	chr12	109603945	109661709	+	57765	3577	LAST	21	chr12	109660746	109661709	964	236	6.59771	6.59771	14.8448	exonized	Lx	LINE/L1	chr12	109661276	109661511	-	LineageSpe
ENSMUSG00000097451	AC152063.2	ENSMUST00000181253	AC152063.2-203	lincRNA	chr12	109603945	109661709	+	57765	3577	LAST	21	chr12	109660746	109661709	964	180	5.03215	5.03215	14.8448	exonized	Lx7	LINE/L1	chr12	109661512	109661691	+	LineageSpe
ENSMUSG00000097451	AC152063.2	ENSMUST00000181253	AC152063.2-203	lincRNA	chr12	109603945	109661709	+	57765	3577	LAST	21	chr12	109660746	109661709	964	531	14.8448	14.8448	14.8448	SPL	Lx7	LINE/L1	chr12	109660692	109661276	+	LineageSpe
ENSMUSG00000097494	AC155258.1	ENSMUST00000180391	AC155258.1-201	lincRNA	chr12	32924957	32953783	-	28827	1451	LAST	7	chr12	32924957	32925535	579	269	18.5389	18.5389	32.8739	exonized	MLT2B4	LTR/ERVL	chr12	32924963	32925231	+	Ancient
ENSMUSG00000097494	AC155258.1	ENSMUST00000180391	AC155258.1-201	lincRNA	chr12	32924957	32953783	-	28827	1451	MIDDLE	6	chr12	32925632	32925755	124	94	6.47829	6.47829	32.8739	SPL	MLT1A1	LTR/ERVL-MaLR	chr12	32925591	32925725	+	Ancient
ENSMUSG00000097494	AC155258.1	ENSMUST00000180391	AC155258.1-201	lincRNA	chr12	32924957	32953783	-	28827	1451	MIDDLE	6	chr12	32925632	32925755	124	28	1.9297	1.9297	32.8739	SPL	L2a	LINE/L2	chr12	32925728	32925823	-	Ancient
ENSMUSG00000097494	AC155258.1	ENSMUST00000180391	AC155258.1-201	lincRNA	chr12	32924957	32953783	-	28827	1451	MIDDLE	4	chr12	32931958	32932024	67	67	4.61751	4.61751	32.8739	Both_SPL	ORR1B2	LTR/ERVL-MaLR	chr12	32931878	32932240	-	LineageSpe
ENSMUSG00000097494	AC155258.1	ENSMUST00000180391	AC155258.1-201	lincRNA	chr12	32924957	32953783	-	28827	1451	MIDDLE	3	chr12	32942283	32942398	116	19	1.30944	1.30944	32.8739	SPL	MamTip2	DNA/hAT-Tip100	chr12	32942380	32942448	-	Ancient
ENSMUSG00000097543	AC159318.2	ENSMUST00000181667	AC159318.2-201	lincRNA	chr12	86169341	86195102	+	25762	3160	MIDDLE	3	chr12	86170394	86170525	132	84	2.65823	2.65823	66.2342	SPL	L2b	LINE/L2	chr12	86170442	86170549	-	Ancient
ENSMUSG00000097543	AC159318.2	ENSMUST00000181667	AC159318.2-201	lincRNA	chr12	86169341	86195102	+	25762	3160	LAST	5	chr12	86192547	86195102	2556	1339	42.3734	42.3734	66.2342	PolyA	MERVL_2A-int	LTR/ERVL	chr12	86193764	86195139	+	LineageSpe
ENSMUSG00000097543	AC159318.2	ENSMUST00000181667	AC159318.2-201	lincRNA	chr12	86169341	86195102	+	25762	3160	LAST	5	chr12	86192547	86195102	2556	263	8.32278	8.32278	66.2342	exonized	B4A	SINE/B4	chr12	86193125	86193387	+	LineageSpe
ENSMUSG00000097543	AC159318.2	ENSMUST00000181667	AC159318.2-201	lincRNA	chr12	86169341	86195102	+	25762	3160	LAST	5	chr12	86192547	86195102	2556	162	5.12658	5.12658	66.2342	exonized	B4	SINE/B4	chr12	86193433	86193594	+	LineageSpe
ENSMUSG00000097543	AC159318.2	ENSMUST00000181667	AC159318.2-201	lincRNA	chr12	86169341	86195102	+	25762	3160	LAST	5	chr12	86192547	86195102	2556	148	4.68354	4.68354	66.2342	exonized	B1_Mus1	SINE/Alu	chr12	86193452	86193599	+	LineageSpe
ENSMUSG00000097543	AC159318.2	ENSMUST00000181667	AC159318.2-201	lincRNA	chr12	86169341	86195102	+	25762	3160	LAST	5	chr12	86192547	86195102	2556	97	3.06962	3.06962	66.2342	exonized	MT2A	LTR/ERVL	chr12	86193667	86193763	+	LineageSpe
ENSMUSG00000097580	AC159622.1	ENSMUST00000180759	AC159622.1-201	lincRNA	chr12	15817003	15888155	+	71153	1670	LAST	3	chr12	15886718	15888155	1438	412	24.6707	24.6707	24.6707	exonized	L2b	LINE/L2	chr12	15887153	15887564	+	Ancient
ENSMUSG00000097580	AC159622.1	ENSMUST00000180759	AC159622.1-201	lincRNA	chr12	15817003	15888155	+	71153	1670	LAST	3	chr12	15886718	15888155	1438	152	9.1018	9.1018	24.6707	exonized	MIRc	SINE/MIR	chr12	15887742	15887893	-	Ancient
ENSMUSG00000097627	AC127270.1	ENSMUST00000181381	AC127270.1-201	lincRNA	chr12	12902720	12907251	+	4532	1396	FIRST	1	chr12	12902720	12902927	208	17	1.21777	1.21777	12.894	SPL	MIRc	SINE/MIR	chr12	12902911	12902977	+	Ancient
ENSMUSG00000097627	AC127270.1	ENSMUST00000181381	AC127270.1-201	lincRNA	chr12	12902720	12907251	+	4532	1396	FIRST	1	chr12	12902720	12902927	208	52	3.72493	3.72493	12.894	TSS	ORR1B1	LTR/ERVL-MaLR	chr12	12902404	12902771	-	LineageSpe
ENSMUSG00000097627	AC127270.1	ENSMUST00000181381	AC127270.1-201	lincRNA	chr12	12902720	12907251	+	4532	1396	LAST	2	chr12	12906064	12907251	1188	111	7.95129	7.95129	12.894	exonized	AmnSINE1	SINE/Deu	chr12	12906885	12906995	-	Ancient
ENSMUSG00000097650	AC101875.1	ENSMUST00000181348	AC101875.1-201	lincRNA	chr12	110841029	110843804	+	2776	1653	LAST	2	chr12	110842409	110843804	1396	240	14.5191	14.5191	26.6183	exonized	HAL1	LINE/L1	chr12	110843105	110843344	+	Ancient
ENSMUSG00000097650	AC101875.1	ENSMUST00000181348	AC101875.1-201	lincRNA	chr12	110841029	110843804	+	2776	1653	LAST	2	chr12	110842409	110843804	1396	194	11.7362	11.7362	26.6183	exonized	ID_B1	SINE/B4	chr12	110843523	110843716	+	LineageSpe
ENSMUSG00000097650	AC101875.1	ENSMUST00000181348	AC101875.1-201	lincRNA	chr12	110841029	110843804	+	2776	1653	LAST	2	chr12	110842409	110843804	1396	106	6.41258	6.41258	26.6183	exonized	PB1D9	SINE/Alu	chr12	110842663	110842768	+	LineageSpe
ENSMUSG00000097650	AC101875.1	ENSMUST00000181348	AC101875.1-201	lincRNA	chr12	110841029	110843804	+	2776	1653	LAST	2	chr12	110842409	110843804	1396	94	5.68663	5.68663	26.6183	exonized	MT2B	LTR/ERVL	chr12	110842721	110842814	+	LineageSpe
ENSMUSG00000097667	AC120540.2	ENSMUST00000181175	AC120540.2-201	lincRNA	chr12	87332488	87335655	+	3168	2596	FIRST	1	chr12	87332488	87333549	1062	208	8.01233	8.01233	13.4438	exonized	L1ME3C	LINE/L1	chr12	87332879	87333086	+	Ancient
ENSMUSG00000097667	AC120540.2	ENSMUST00000181175	AC120540.2-201	lincRNA	chr12	87332488	87335655	+	3168	2596	FIRST	1	chr12	87332488	87333549	1062	174	6.70262	6.70262	13.4438	exonized	MERX	DNA/TcMar-Tigger	chr12	87333094	87333267	-	Ancient
ENSMUSG00000097667	AC120540.2	ENSMUST00000181175	AC120540.2-201	lincRNA	chr12	87332488	87335655	+	3168	2596	FIRST	1	chr12	87332488	87333549	1062	141	5.43143	5.43143	13.4438	exonized	B1F1	SINE/Alu	chr12	87332623	87332763	-	LineageSpe
ENSMUSG00000097667	AC120540.2	ENSMUST00000181175	AC120540.2-201	lincRNA	chr12	87332488	87335655	+	3168	2596	FIRST	1	chr12	87332488	87333549	1062	58	2.23421	2.23421	13.4438	SPL	B1_Mur4	SINE/Alu	chr12	87333492	87333553	-	LineageSpe
ENSMUSG00000097667	AC120540.2	ENSMUST00000181175	AC120540.2-201	lincRNA	chr12	87332488	87335655	+	3168	2596	LAST	2	chr12	87334122	87335655	1534	25	0.96302	0.96302	13.4438	PolyA	B1_Mur2	SINE/Alu	chr12	87335631	87335758	+	LineageSpe
ENSMUSG00000097667	AC120540.2	ENSMUST00000181175	AC120540.2-201	lincRNA	chr12	87332488	87335655	+	3168	2596	LAST	2	chr12	87334122	87335655	1534	189	7.28043	7.28043	13.4438	exonized	B2_Mm1t	SINE/B2	chr12	87335395	87335583	+	LineageSpe
ENSMUSG00000097667	AC120540.2	ENSMUST00000181175	AC120540.2-201	lincRNA	chr12	87332488	87335655	+	3168	2596	LAST	2	chr12	87334122	87335655	1534	105	4.04468	4.04468	13.4438	exonized	ID_B1	SINE/B4	chr12	87334900	87335004	-	LineageSpe
ENSMUSG00000097698	AC152063.3	ENSMUST00000180523	AC152063.3-201	lincRNA	chr12	109568628	109571723	-	3096	1228	FIRST	1	chr12	109571298	109571723	426	109	8.87622	8.87622	8.87622	exonized	MIR	SINE/MIR	chr12	109571601	109571709	+	Ancient
ENSMUSG00000097729	AC108401.2	ENSMUST00000180643	AC108401.2-201	lincRNA	chr12	80120548	80132844	-	12297	4843	LAST	3	chr12	80120548	80125126	4579	303	6.25645	6.25645	6.25645	PolyA	ORR1D2	LTR/ERVL-MaLR	chr12	80120486	80120850	-	LineageSpe
ENSMUSG00000097729	AC108401.2	ENSMUST00000180643	AC108401.2-201	lincRNA	chr12	80120548	80132844	-	12297	4843	LAST	3	chr12	80120548	80125126	4579	101	2.08548	2.08548	6.25645	exonized	PB1D10	SINE/Alu	chr12	80121101	80121201	-	LineageSpe
ENSMUSG00000097729	AC108401.2	ENSMUST00000180643	AC108401.2-201	lincRNA	chr12	80120548	80132844	-	12297	4843	LAST	3	chr12	80120548	80125126	4579	95	1.96159	1.96159	6.25645	exonized	L1MC	LINE/L1	chr12	80121451	80121545	-	Ancient
ENSMUSG00000097729	AC108401.2	ENSMUST00000180643	AC108401.2-201	lincRNA	chr12	80120548	80132844	-	12297	4843	LAST	3	chr12	80120548	80125126	4579	72	1.48668	1.48668	6.25645	exonized	L1ME1	LINE/L1	chr12	80121382	80121453	-	Ancient
ENSMUSG00000097729	AC108401.2	ENSMUST00000180643	AC108401.2-201	lincRNA	chr12	80120548	80132844	-	12297	4843	LAST	3	chr12	80120548	80125126	4579	69	1.42474	1.42474	6.25645	exonized	L2a	LINE/L2	chr12	80121597	80121665	+	Ancient
ENSMUSG00000097762	AC133183.2	ENSMUST00000180751	AC133183.2-201	lincRNA	chr12	84039469	84053807	-	14339	2932	LAST	3	chr12	84039469	84041441	1973	1188	40.5184	40.5184	40.5184	PolyA	MMETn-int	LTR/ERVK	chr12	84039450	84040656	-	LineageSpe
ENSMUSG00000097762	AC133183.2	ENSMUST00000180751	AC133183.2-201	lincRNA	chr12	84039469	84053807	-	14339	2932	LAST	3	chr12	84039469	84041441	1973	320	10.9141	10.9141	40.5184	exonized	ERVB7_2-LTR_MM	LTR/ERVK	chr12	84040661	84040980	-	LineageSpe
ENSMUSG00000097762	AC133183.2	ENSMUST00000180751	AC133183.2-201	lincRNA	chr12	84039469	84053807	-	14339	2932	LAST	3	chr12	84039469	84041441	1973	180	6.13915	6.13915	40.5184	exonized	B3A	SINE/B2	chr12	84041127	84041306	-	LineageSpe
ENSMUSG00000097762	AC133183.2	ENSMUST00000180751	AC133183.2-201	lincRNA	chr12	84039469	84053807	-	14339	2932	LAST	3	chr12	84039469	84041441	1973	133	4.53615	4.53615	40.5184	exonized	B3	SINE/B2	chr12	84040998	84041130	+	LineageSpe
ENSMUSG00000097788	AC154910.1	ENSMUST00000180576	AC154910.1-201	lincRNA	chr12	108536400	108555614	-	19215	1494	LAST	4	chr12	108536400	108537523	1124	151	10.1071	10.1071	10.1071	exonized	B3	SINE/B2	chr12	108536405	108536555	-	LineageSpe
ENSMUSG00000097832	AC101875.2	ENSMUST00000180988	AC101875.2-201	lincRNA	chr12	110842276	110845216	-	2941	1483	FIRST	1	chr12	110844093	110845216	1124	127	8.56372	8.56372	8.56372	exonized	ID_B1	SINE/B4	chr12	110844135	110844261	-	LineageSpe
ENSMUSG00000097832	AC101875.2	ENSMUST00000180988	AC101875.2-201	lincRNA	chr12	110842276	110845216	-	2941	1483	FIRST	1	chr12	110844093	110845216	1124	125	8.42886	8.42886	8.56372	exonized	B1F	SINE/Alu	chr12	110844529	110844653	+	LineageSpe
ENSMUSG00000097841	AC139207.1	ENSMUST00000181268	AC139207.1-201	lincRNA	chr12	11438233	11444812	+	6580	1935	MIDDLE	2	chr12	11440860	11441018	159	38	1.96382	1.96382	20.3101	SPL	Lx8	LINE/L1	chr12	11440981	11441221	+	LineageSpe
ENSMUSG00000097841	AC139207.1	ENSMUST00000181268	AC139207.1-201	lincRNA	chr12	11438233	11444812	+	6580	1935	LAST	4	chr12	11443259	11444812	1554	138	7.13178	7.13178	20.3101	exonized	Tigger12A	DNA/TcMar-Tigger	chr12	11444466	11444603	-	Ancient
ENSMUSG00000097841	AC139207.1	ENSMUST00000181268	AC139207.1-201	lincRNA	chr12	11438233	11444812	+	6580	1935	LAST	4	chr12	11443259	11444812	1554	135	6.97674	6.97674	20.3101	exonized	B4A	SINE/B4	chr12	11443785	11443919	+	LineageSpe
ENSMUSG00000097841	AC139207.1	ENSMUST00000181268	AC139207.1-201	lincRNA	chr12	11438233	11444812	+	6580	1935	LAST	4	chr12	11443259	11444812	1554	355	18.3463	18.3463	20.3101	SPL	RMER19C	LTR/ERVK	chr12	11443121	11443613	+	LineageSpe
ENSMUSG00000097847	AC154910.2	ENSMUST00000181875	AC154910.2-201	lincRNA	chr12	108313779	108328030	-	14252	715	LAST	3	chr12	108313779	108314217	439	73	10.2098	10.2098	30.4895	exonized	B1F1	SINE/Alu	chr12	108314000	108314072	+	LineageSpe
ENSMUSG00000097847	AC154910.2	ENSMUST00000181875	AC154910.2-201	lincRNA	chr12	108313779	108328030	-	14252	715	LAST	3	chr12	108313779	108314217	439	145	20.2797	20.2797	30.4895	SPL	B2_Mm2	SINE/B2	chr12	108314073	108314266	+	LineageSpe
ENSMUSG00000097902	AC138303.1	ENSMUST00000181727	AC138303.1-201	lincRNA	chr12	85962598	85979014	-	16417	1960	LAST	2	chr12	85962598	85964112	1515	173	8.82653	8.82653	11.6837	exonized	B2_Mm1t	SINE/B2	chr12	85962766	85962938	-	LineageSpe
ENSMUSG00000097902	AC138303.1	ENSMUST00000181727	AC138303.1-201	lincRNA	chr12	85962598	85979014	-	16417	1960	LAST	2	chr12	85962598	85964112	1515	95	4.84694	4.84694	11.6837	exonized	MIRb	SINE/MIR	chr12	85962946	85963040	+	Ancient
ENSMUSG00000097902	AC138303.1	ENSMUST00000181727	AC138303.1-201	lincRNA	chr12	85962598	85979014	-	16417	1960	LAST	2	chr12	85962598	85964112	1515	56	2.85714	2.85714	11.6837	exonized	B2_Mm2	SINE/B2	chr12	85962635	85962690	-	LineageSpe
ENSMUSG00000097917	AC133083.1	ENSMUST00000180686	AC133083.1-201	lincRNA	chr12	99563841	99620038	+	56198	842	MIDDLE	3	chr12	99618796	99618975	180	71	8.4323	8.4323	8.4323	exonized	L1M5	LINE/L1	chr12	99618864	99618934	+	Ancient
ENSMUSG00000038408	1700018A04Rik	ENSMUST00000126138	1700018A04Rik-002	lincRNA	chr13	31567397	31582513	-	15117	594	MIDDLE	3	chr13	31579570	31579658	89	89	14.9832	14.9832	14.9832	Both_SPL	Lx8b	LINE/L1	chr13	31579158	31579786	+	LineageSpe
ENSMUSG00000038408	1700018A04Rik	ENSMUST00000140980	1700018A04Rik-003	lincRNA	chr13	31578287	31582513	-	4227	1512	LAST	3	chr13	31578287	31579537	1251	380	25.1323	25.1323	25.1323	SPL	Lx8b	LINE/L1	chr13	31579158	31579786	+	LineageSpe
ENSMUSG00000038408	1700018A04Rik	ENSMUST00000150418	1700018A04Rik-001	lincRNA	chr13	31565492	31582505	-	17014	706	MIDDLE	3	chr13	31579570	31579658	89	89	12.6062	12.6062	12.6062	Both_SPL	Lx8b	LINE/L1	chr13	31579158	31579786	+	LineageSpe
ENSMUSG00000051758	4930544M13Rik	ENSMUST00000063230	4930544M13Rik-001	lincRNA	chr13	114607237	114656824	+	49588	999	FIRST	1	chr13	114607237	114607652	416	63	6.30631	6.30631	13.5135	SPL	MLT1H2	LTR/ERVL-MaLR	chr13	114607590	114607774	-	Ancient
ENSMUSG00000051758	4930544M13Rik	ENSMUST00000063230	4930544M13Rik-001	lincRNA	chr13	114607237	114656824	+	49588	999	MIDDLE	2	chr13	114608873	114609005	133	44	4.4044	4.4044	13.5135	exonized	B4A	SINE/B4	chr13	114608945	114608988	-	LineageSpe
ENSMUSG00000051758	4930544M13Rik	ENSMUST00000063230	4930544M13Rik-001	lincRNA	chr13	114607237	114656824	+	49588	999	MIDDLE	2	chr13	114608873	114609005	133	72	7.20721	7.20721	13.5135	SPL	Lx	LINE/L1	chr13	114608493	114608944	-	LineageSpe
ENSMUSG00000051758	4930544M13Rik	ENSMUST00000181553	4930544M13Rik-002	lincRNA	chr13	114607237	114697822	+	90586	1403	FIRST	1	chr13	114607237	114607636	400	47	3.34996	3.34996	23.521	SPL	MLT1H2	LTR/ERVL-MaLR	chr13	114607590	114607774	-	Ancient
ENSMUSG00000051758	4930544M13Rik	ENSMUST00000181553	4930544M13Rik-002	lincRNA	chr13	114607237	114697822	+	90586	1403	MIDDLE	2	chr13	114608940	114609005	66	44	3.13614	3.13614	23.521	exonized	B4A	SINE/B4	chr13	114608945	114608988	-	LineageSpe
ENSMUSG00000051758	4930544M13Rik	ENSMUST00000181553	4930544M13Rik-002	lincRNA	chr13	114607237	114697822	+	90586	1403	MIDDLE	4	chr13	114682977	114683090	114	91	6.4861	6.4861	23.521	SPL	HERV16-int	LTR/ERVL	chr13	114683000	114683268	+	Ancient
ENSMUSG00000051758	4930544M13Rik	ENSMUST00000181553	4930544M13Rik-002	lincRNA	chr13	114607237	114697822	+	90586	1403	MIDDLE	5	chr13	114689795	114689942	148	148	10.5488	10.5488	23.521	Both_SPL	MTE2b	LTR/ERVL-MaLR	chr13	114689619	114689971	+	LineageSpe
ENSMUSG00000054944	5330416C01Rik	ENSMUST00000125960	5330416C01Rik-003	lincRNA	chr13	97735347	97743121	-	7775	747	LAST	2	chr13	97735347	97735675	329	182	24.3641	24.3641	29.585	PolyA	L2	LINE/L2	chr13	97735124	97735528	+	Ancient
ENSMUSG00000054944	5330416C01Rik	ENSMUST00000125960	5330416C01Rik-003	lincRNA	chr13	97735347	97743121	-	7775	747	FIRST	1	chr13	97742704	97743121	418	221	29.585	29.585	29.585	exonized	MTEb	LTR/ERVL-MaLR	chr13	97742884	97743104	-	LineageSpe
ENSMUSG00000054944	5330416C01Rik	ENSMUST00000144993	5330416C01Rik-001	lincRNA	chr13	97733498	97747411	-	13914	3287	LAST	7	chr13	97733498	97733716	219	89	2.70764	2.70764	28.0499	exonized	PB1D9	SINE/Alu	chr13	97733541	97733629	-	LineageSpe
ENSMUSG00000054944	5330416C01Rik	ENSMUST00000144993	5330416C01Rik-001	lincRNA	chr13	97733498	97747411	-	13914	3287	MIDDLE	5	chr13	97734700	97735675	976	405	12.3213	12.3213	28.0499	exonized	L2	LINE/L2	chr13	97735124	97735528	+	Ancient
ENSMUSG00000054944	5330416C01Rik	ENSMUST00000144993	5330416C01Rik-001	lincRNA	chr13	97733498	97747411	-	13914	3287	MIDDLE	5	chr13	97734700	97735675	976	176	5.35443	5.35443	28.0499	exonized	MER5A	DNA/hAT-Charlie	chr13	97734882	97735057	-	Ancient
ENSMUSG00000054944	5330416C01Rik	ENSMUST00000144993	5330416C01Rik-001	lincRNA	chr13	97733498	97747411	-	13914	3287	MIDDLE	4	chr13	97736247	97736392	146	120	3.65075	3.65075	28.0499	SPL	MER2	DNA/TcMar-Tigger	chr13	97736273	97736538	+	Ancient
ENSMUSG00000054944	5330416C01Rik	ENSMUST00000144993	5330416C01Rik-001	lincRNA	chr13	97733498	97747411	-	13914	3287	MIDDLE	3	chr13	97742704	97744338	1635	221	6.72346	6.72346	28.0499	exonized	MTEb	LTR/ERVL-MaLR	chr13	97742884	97743104	-	LineageSpe
ENSMUSG00000074863	Gm5665	ENSMUST00000143260	Gm5665-001	lincRNA	chr13	62699406	62726689	-	27284	2509	MIDDLE	2	chr13	62724098	62724217	120	56	2.23196	2.23196	4.5835	SPL	B3	SINE/B2	chr13	62724162	62724351	-	LineageSpe
ENSMUSG00000074863	Gm5665	ENSMUST00000143260	Gm5665-001	lincRNA	chr13	62699406	62726689	-	27284	2509	FIRST	1	chr13	62726575	62726689	115	115	4.5835	4.5835	4.5835	TSS_SPL	MT2_Mm	LTR/ERVL	chr13	62726497	62726989	-	LineageSpe
ENSMUSG00000078952	Gm2373	ENSMUST00000109431	Gm2373-001	lincRNA	chr13	97434970	97497007	+	62038	2726	LAST	2	chr13	97494405	97497007	2603	197	7.22671	7.22671	7.22671	exonized	B3	SINE/B2	chr13	97496060	97496256	-	LineageSpe
ENSMUSG00000078952	Gm2373	ENSMUST00000109431	Gm2373-001	lincRNA	chr13	97434970	97497007	+	62038	2726	LAST	2	chr13	97494405	97497007	2603	134	4.91563	4.91563	7.22671	exonized	B1_Mur4	SINE/Alu	chr13	97496710	97496843	-	LineageSpe
ENSMUSG00000078952	Gm2373	ENSMUST00000179324	Gm2373-002	lincRNA	chr13	97482701	97497007	+	14307	2764	FIRST	1	chr13	97482701	97482777	77	77	2.78582	2.78582	12.9522	TSS_SPL	RLTR17	LTR/ERVK	chr13	97482567	97483206	+	LineageSpe
ENSMUSG00000078952	Gm2373	ENSMUST00000179324	Gm2373-002	lincRNA	chr13	97482701	97497007	+	14307	2764	MIDDLE	2	chr13	97482949	97483032	84	84	3.03907	3.03907	12.9522	Both_SPL	RLTR17	LTR/ERVK	chr13	97482567	97483206	+	LineageSpe
ENSMUSG00000078952	Gm2373	ENSMUST00000179324	Gm2373-002	lincRNA	chr13	97482701	97497007	+	14307	2764	LAST	3	chr13	97494405	97497007	2603	197	7.12735	7.12735	12.9522	exonized	B3	SINE/B2	chr13	97496060	97496256	-	LineageSpe
ENSMUSG00000078952	Gm2373	ENSMUST00000179324	Gm2373-002	lincRNA	chr13	97482701	97497007	+	14307	2764	LAST	3	chr13	97494405	97497007	2603	134	4.84805	4.84805	12.9522	exonized	B1_Mur4	SINE/Alu	chr13	97496710	97496843	-	LineageSpe
ENSMUSG00000078952	Gm2373	ENSMUST00000180371	Gm2373-003	lincRNA	chr13	97482955	97489700	+	6746	492	FIRST	1	chr13	97482955	97483032	78	78	15.8537	15.8537	15.8537	TSS_SPL	RLTR17	LTR/ERVK	chr13	97482567	97483206	+	LineageSpe
ENSMUSG00000084788	Gm11342	ENSMUST00000148981	Gm11342-001	lincRNA	chr13	24336270	24337343	-	1074	815	LAST	2	chr13	24336270	24336951	682	434	53.2515	53.2515	53.2515	PolyA	Lx7	LINE/L1	chr13	24336220	24336703	-	LineageSpe
ENSMUSG00000084811	1700092E19Rik	ENSMUST00000123438	1700092E19Rik-002	lincRNA	chr13	26305750	26312347	-	6598	583	LAST	3	chr13	26305750	26305987	238	163	27.9588	27.9588	43.2247	SPL	MLT1B	LTR/ERVL-MaLR	chr13	26305825	26306004	-	Ancient
ENSMUSG00000084811	1700092E19Rik	ENSMUST00000123438	1700092E19Rik-002	lincRNA	chr13	26305750	26312347	-	6598	583	FIRST	1	chr13	26312121	26312347	227	89	15.2659	15.2659	43.2247	TSS	RMER17B2	LTR/ERVK	chr13	26312259	26313191	+	LineageSpe
ENSMUSG00000084811	1700092E19Rik	ENSMUST00000154703	1700092E19Rik-001	lincRNA	chr13	26284151	26312406	-	28256	649	MIDDLE	2	chr13	26286088	26286337	250	109	16.7951	16.7951	22.8043	SPL	MER5A	DNA/hAT-Charlie	chr13	26286051	26286196	-	Ancient
ENSMUSG00000084811	1700092E19Rik	ENSMUST00000154703	1700092E19Rik-001	lincRNA	chr13	26284151	26312406	-	28256	649	FIRST	1	chr13	26312121	26312406	286	148	22.8043	22.8043	22.8043	TSS	RMER17B2	LTR/ERVK	chr13	26312259	26313191	+	LineageSpe
ENSMUSG00000085122	4933404K08Rik	ENSMUST00000156977	4933404K08Rik-001	lincRNA	chr13	23278350	23282267	+	3918	1434	FIRST	1	chr13	23278350	23278573	224	124	8.64714	8.64714	84.8675	SPL	RLTR41C	LTR/ERV1	chr13	23278450	23278949	+	LineageSpe
ENSMUSG00000085122	4933404K08Rik	ENSMUST00000156977	4933404K08Rik-001	lincRNA	chr13	23278350	23282267	+	3918	1434	FIRST	1	chr13	23278350	23278573	224	48	3.34728	3.34728	84.8675	TSS	RLTR10B	LTR/ERVK	chr13	23278067	23278397	-	LineageSpe
ENSMUSG00000085122	4933404K08Rik	ENSMUST00000156977	4933404K08Rik-001	lincRNA	chr13	23278350	23282267	+	3918	1434	MIDDLE	2	chr13	23278849	23279009	161	101	7.04324	7.04324	84.8675	SPL	RLTR41C	LTR/ERV1	chr13	23278450	23278949	+	LineageSpe
ENSMUSG00000085122	4933404K08Rik	ENSMUST00000156977	4933404K08Rik-001	lincRNA	chr13	23278350	23282267	+	3918	1434	MIDDLE	2	chr13	23278849	23279009	161	55	3.83543	3.83543	84.8675	SPL	RLTR16	LTR/ERVK	chr13	23278955	23279192	+	LineageSpe
ENSMUSG00000085122	4933404K08Rik	ENSMUST00000156977	4933404K08Rik-001	lincRNA	chr13	23278350	23282267	+	3918	1434	MIDDLE	3	chr13	23280875	23281024	150	97	6.7643	6.7643	84.8675	SPL	MMERGLN_LTR	LTR/ERV1	chr13	23280928	23281363	-	LineageSpe
ENSMUSG00000085122	4933404K08Rik	ENSMUST00000156977	4933404K08Rik-001	lincRNA	chr13	23278350	23282267	+	3918	1434	MIDDLE	3	chr13	23280875	23281024	150	53	3.69596	3.69596	84.8675	SPL	MYSERV16_I-int	LTR/ERVK	chr13	23280653	23280927	+	LineageSpe
ENSMUSG00000085122	4933404K08Rik	ENSMUST00000156977	4933404K08Rik-001	lincRNA	chr13	23278350	23282267	+	3918	1434	LAST	4	chr13	23281369	23282267	899	384	26.7782	26.7782	84.8675	exonized	RMER16B	LTR/ERVK	chr13	23281724	23282107	+	LineageSpe
ENSMUSG00000085122	4933404K08Rik	ENSMUST00000156977	4933404K08Rik-001	lincRNA	chr13	23278350	23282267	+	3918	1434	LAST	4	chr13	23281369	23282267	899	355	24.7559	24.7559	84.8675	SPL	MYSERV16_I-int	LTR/ERVK	chr13	23281364	23281723	+	LineageSpe
ENSMUSG00000085188	Gm11368	ENSMUST00000139576	Gm11368-001	lincRNA	chr13	30058677	30062971	+	4295	609	MIDDLE	3	chr13	30061801	30061918	118	93	15.2709	15.2709	15.2709	SPL	B1_Mur1	SINE/Alu	chr13	30061787	30061893	-	LineageSpe
ENSMUSG00000085188	Gm11368	ENSMUST00000139576	Gm11368-001	lincRNA	chr13	30058677	30062971	+	4295	609	MIDDLE	3	chr13	30061801	30061918	118	32	5.25452	5.25452	15.2709	SPL	B3A	SINE/B2	chr13	30061887	30062043	-	LineageSpe
ENSMUSG00000085188	Gm11368	ENSMUST00000139576	Gm11368-001	lincRNA	chr13	30058677	30062971	+	4295	609	LAST	4	chr13	30062734	30062971	238	61	10.0164	10.0164	15.2709	exonized	ID4_	SINE/ID	chr13	30062872	30062932	-	LineageSpe
ENSMUSG00000085634	Gm15290	ENSMUST00000132880	Gm15290-001	lincRNA	chr13	111522436	111549911	-	27476	577	LAST	2	chr13	111522436	111522710	275	122	21.1438	21.1438	29.1161	PolyA	MLT1K	LTR/ERVL-MaLR	chr13	111522426	111522557	+	Ancient
ENSMUSG00000085634	Gm15290	ENSMUST00000132880	Gm15290-001	lincRNA	chr13	111522436	111549911	-	27476	577	FIRST	1	chr13	111549610	111549911	302	168	29.1161	29.1161	29.1161	SPL	RLTR41	LTR/ERV1	chr13	111549479	111549777	+	LineageSpe
ENSMUSG00000085634	Gm15290	ENSMUST00000132880	Gm15290-001	lincRNA	chr13	111522436	111549911	-	27476	577	FIRST	1	chr13	111549610	111549911	302	35	6.06586	6.06586	29.1161	TSS	ORR1B1	LTR/ERVL-MaLR	chr13	111549877	111550221	+	LineageSpe
ENSMUSG00000085770	Gm11381	ENSMUST00000138574	Gm11381-001	lincRNA	chr13	32379907	32383688	-	3782	420	LAST	3	chr13	32379907	32380178	272	81	19.2857	19.2857	41.1905	exonized	B2_Mm2	SINE/B2	chr13	32379962	32380042	+	LineageSpe
ENSMUSG00000085770	Gm11381	ENSMUST00000138574	Gm11381-001	lincRNA	chr13	32379907	32383688	-	3782	420	LAST	3	chr13	32379907	32380178	272	92	21.9048	21.9048	41.1905	SPL	RLTR14	LTR/ERV1	chr13	32380087	32380456	+	LineageSpe
ENSMUSG00000085896	5330429C05Rik	ENSMUST00000154615	5330429C05Rik-001	lincRNA	chr13	54913235	54914479	+	1245	487	LAST	2	chr13	54914071	54914479	409	114	23.4086	23.4086	26.8994	exonized	B4A	SINE/B4	chr13	54914112	54914225	+	LineageSpe
ENSMUSG00000085896	5330429C05Rik	ENSMUST00000154615	5330429C05Rik-001	lincRNA	chr13	54913235	54914479	+	1245	487	LAST	2	chr13	54914071	54914479	409	84	17.2485	17.2485	26.8994	exonized	ID_B1	SINE/B4	chr13	54914296	54914379	-	LineageSpe
ENSMUSG00000085896	5330429C05Rik	ENSMUST00000154615	5330429C05Rik-001	lincRNA	chr13	54913235	54914479	+	1245	487	LAST	2	chr13	54914071	54914479	409	17	3.49076	3.49076	26.8994	SPL	MTEb	LTR/ERVL-MaLR	chr13	54913728	54914087	+	LineageSpe
ENSMUSG00000085981	Gm11375	ENSMUST00000125474	Gm11375-002	lincRNA	chr13	31407366	31408922	-	1557	367	LAST	2	chr13	31407366	31407587	222	52	14.1689	14.1689	14.1689	SPL	L1MDb	LINE/L1	chr13	31407536	31407742	+	Ancient
ENSMUSG00000085981	Gm11375	ENSMUST00000135656	Gm11375-001	lincRNA	chr13	31371299	31408880	-	37582	646	LAST	4	chr13	31371299	31371656	358	269	41.6409	41.6409	41.6409	SPL	ORR1E	LTR/ERVL-MaLR	chr13	31371388	31371755	-	LineageSpe
ENSMUSG00000086057	Gm15324	ENSMUST00000139397	Gm15324-001	lincRNA	chr13	111856996	111858505	+	1510	355	LAST	2	chr13	111858435	111858505	71	59	16.6197	16.6197	16.6197	SPL	Lx9	LINE/L1	chr13	111858265	111858493	-	LineageSpe
ENSMUSG00000086092	Gm15323	ENSMUST00000156109	Gm15323-001	lincRNA	chr13	112005502	112017332	+	11831	429	FIRST	1	chr13	112005502	112005627	126	31	7.22611	7.22611	16.0839	TSS	Lx9	LINE/L1	chr13	112005211	112005532	+	LineageSpe
ENSMUSG00000086092	Gm15323	ENSMUST00000156109	Gm15323-001	lincRNA	chr13	112005502	112017332	+	11831	429	LAST	3	chr13	112017136	112017332	197	38	8.85781	8.85781	16.0839	PolyA	ORR1F-int	LTR/ERVL-MaLR	chr13	112017295	112017611	+	LineageSpe
ENSMUSG00000086137	Gm16248	ENSMUST00000124238	Gm16248-001	lincRNA	chr13	54399092	54399334	-	243	243	SINGLE	1	chr13	54399092	54399334	243	140	57.6132	57.6132	57.6132	exonized	Tigger5b	DNA/TcMar-Tigger	chr13	54399165	54399304	-	LineageSpe
ENSMUSG00000086201	Gm6270	ENSMUST00000132731	Gm6270-001	lincRNA	chr13	111361840	111368680	-	6841	559	FIRST	1	chr13	111368263	111368680	418	174	31.127	31.127	31.127	exonized	MLT1L	LTR/ERVL-MaLR	chr13	111368352	111368525	-	Ancient
ENSMUSG00000086263	4930519D14Rik	ENSMUST00000151471	4930519D14Rik-001	lincRNA	chr13	30615043	30624259	+	9217	1137	MIDDLE	3	chr13	30621195	30621731	537	440	38.6983	38.6983	38.6983	SPL	Lx8	LINE/L1	chr13	30621031	30621634	-	LineageSpe
ENSMUSG00000086263	4930519D14Rik	ENSMUST00000151471	4930519D14Rik-001	lincRNA	chr13	30615043	30624259	+	9217	1137	LAST	4	chr13	30623886	30624259	374	168	14.7757	14.7757	38.6983	SPL	L1MB7	LINE/L1	chr13	30623085	30624053	-	Ancient
ENSMUSG00000086344	Gm11345	ENSMUST00000147704	Gm11345-001	lincRNA	chr13	24366776	24375950	-	9175	621	LAST	6	chr13	24366776	24366899	124	124	19.9678	19.9678	25.7649	PolyA_SPL	ORR1A2	LTR/ERVL-MaLR	chr13	24366710	24367042	-	LineageSpe
ENSMUSG00000086344	Gm11345	ENSMUST00000147704	Gm11345-001	lincRNA	chr13	24366776	24375950	-	9175	621	MIDDLE	5	chr13	24370876	24370986	111	111	17.8744	17.8744	25.7649	Both_SPL	Lx2	LINE/L1	chr13	24369852	24371083	+	LineageSpe
ENSMUSG00000086344	Gm11345	ENSMUST00000147704	Gm11345-001	lincRNA	chr13	24366776	24375950	-	9175	621	MIDDLE	3	chr13	24372029	24372145	117	38	6.11916	6.11916	25.7649	SPL	MLT1C	LTR/ERVL-MaLR	chr13	24371931	24372066	+	Ancient
ENSMUSG00000086344	Gm11345	ENSMUST00000147704	Gm11345-001	lincRNA	chr13	24366776	24375950	-	9175	621	MIDDLE	2	chr13	24375347	24375506	160	160	25.7649	25.7649	25.7649	Both_SPL	B4	SINE/B4	chr13	24375312	24375573	+	LineageSpe
ENSMUSG00000086363	A330102I10Rik	ENSMUST00000130109	A330102I10Rik-001	lincRNA	chr13	29014472	29028729	+	14258	501	MIDDLE	2	chr13	29023176	29023212	37	37	7.38523	7.38523	7.38523	Both_SPL	ID4_	SINE/ID	chr13	29023165	29023245	-	LineageSpe
ENSMUSG00000086363	A330102I10Rik	ENSMUST00000140415	A330102I10Rik-004	lincRNA	chr13	29016293	29028797	+	12505	682	MIDDLE	3	chr13	29023176	29023212	37	37	5.42522	5.42522	5.42522	Both_SPL	ID4_	SINE/ID	chr13	29023165	29023245	-	LineageSpe
ENSMUSG00000086363	A330102I10Rik	ENSMUST00000145801	A330102I10Rik-003	lincRNA	chr13	29016708	29040336	+	23629	737	MIDDLE	2	chr13	29023176	29023212	37	37	5.02035	5.02035	35.4138	Both_SPL	ID4_	SINE/ID	chr13	29023165	29023245	-	LineageSpe
ENSMUSG00000086363	A330102I10Rik	ENSMUST00000145801	A330102I10Rik-003	lincRNA	chr13	29016708	29040336	+	23629	737	MIDDLE	4	chr13	29030158	29030241	84	84	11.3976	11.3976	35.4138	Both_SPL	L1MC4	LINE/L1	chr13	29030078	29030318	+	Ancient
ENSMUSG00000086363	A330102I10Rik	ENSMUST00000145801	A330102I10Rik-003	lincRNA	chr13	29016708	29040336	+	23629	737	LAST	5	chr13	29039943	29040336	394	140	18.9959	18.9959	35.4138	SPL	MTEb	LTR/ERVL-MaLR	chr13	29039740	29040082	+	LineageSpe
ENSMUSG00000087220	Gm11377	ENSMUST00000131539	Gm11377-001	lincRNA	chr13	31564749	31573562	+	8814	670	LAST	4	chr13	31573227	31573562	336	101	15.0746	15.0746	15.0746	exonized	RLTR20A4	LTR/ERVK	chr13	31573418	31573518	+	LineageSpe
ENSMUSG00000087319	Gm15907	ENSMUST00000134284	Gm15907-001	lincRNA	chr13	94137447	94140117	-	2671	2309	LAST	2	chr13	94137447	94139426	1980	467	20.2252	20.2252	29.45	exonized	Lx8b	LINE/L1	chr13	94137653	94138119	-	LineageSpe
ENSMUSG00000087319	Gm15907	ENSMUST00000134284	Gm15907-001	lincRNA	chr13	94137447	94140117	-	2671	2309	LAST	2	chr13	94137447	94139426	1980	371	16.0676	16.0676	29.45	exonized	L1_Mur3	LINE/L1	chr13	94138499	94138869	+	LineageSpe
ENSMUSG00000087319	Gm15907	ENSMUST00000134284	Gm15907-001	lincRNA	chr13	94137447	94140117	-	2671	2309	LAST	2	chr13	94137447	94139426	1980	200	8.66176	8.66176	29.45	exonized	URR1A	DNA/hAT-Charlie	chr13	94138299	94138498	+	LineageSpe
ENSMUSG00000087319	Gm15907	ENSMUST00000134284	Gm15907-001	lincRNA	chr13	94137447	94140117	-	2671	2309	LAST	2	chr13	94137447	94139426	1980	180	7.79558	7.79558	29.45	exonized	L1_Mur3	LINE/L1	chr13	94138119	94138298	+	LineageSpe
ENSMUSG00000087319	Gm15907	ENSMUST00000134284	Gm15907-001	lincRNA	chr13	94137447	94140117	-	2671	2309	LAST	2	chr13	94137447	94139426	1980	168	7.27588	7.27588	29.45	exonized	Lx8b	LINE/L1	chr13	94137458	94137625	-	LineageSpe
ENSMUSG00000087319	Gm15907	ENSMUST00000134284	Gm15907-001	lincRNA	chr13	94137447	94140117	-	2671	2309	FIRST	1	chr13	94139789	94140117	329	45	1.9489	1.9489	29.45	SPL	MER135	DNA	chr13	94139686	94139833	-	Ancient
ENSMUSG00000087335	4930526F13Rik	ENSMUST00000144718	4930526F13Rik-001	lincRNA	chr13	54926763	54930256	-	3494	1721	LAST	2	chr13	54926763	54928376	1614	212	12.3184	12.3184	44.9157	exonized	B4	SINE/B4	chr13	54927832	54928043	+	LineageSpe
ENSMUSG00000087335	4930526F13Rik	ENSMUST00000144718	4930526F13Rik-001	lincRNA	chr13	54926763	54930256	-	3494	1721	LAST	2	chr13	54926763	54928376	1614	126	7.32132	7.32132	44.9157	exonized	B1_Mur2	SINE/Alu	chr13	54927627	54927752	-	LineageSpe
ENSMUSG00000087335	4930526F13Rik	ENSMUST00000144718	4930526F13Rik-001	lincRNA	chr13	54926763	54930256	-	3494	1721	LAST	2	chr13	54926763	54928376	1614	102	5.92679	5.92679	44.9157	exonized	PB1D10	SINE/Alu	chr13	54927432	54927533	-	LineageSpe
ENSMUSG00000087335	4930526F13Rik	ENSMUST00000144718	4930526F13Rik-001	lincRNA	chr13	54926763	54930256	-	3494	1721	LAST	2	chr13	54926763	54928376	1614	333	19.3492	19.3492	44.9157	SPL	MT2A	LTR/ERVL	chr13	54928044	54928481	+	LineageSpe
ENSMUSG00000087460	4930401O12Rik	ENSMUST00000153175	4930401O12Rik-001	lincRNA	chr13	31213410	31222096	-	8687	754	FIRST	1	chr13	31221890	31222096	207	46	6.1008	6.1008	6.1008	TSS	MIR	SINE/MIR	chr13	31222051	31222161	-	Ancient
ENSMUSG00000089815	Gm5083	ENSMUST00000159595	Gm5083-002	lincRNA	chr13	44121294	44125179	+	3886	1095	LAST	5	chr13	44124636	44125179	544	98	8.94977	8.94977	8.94977	SPL	PB1D10	SINE/Alu	chr13	44124614	44124733	-	LineageSpe
ENSMUSG00000089815	Gm5083	ENSMUST00000163056	Gm5083-001	lincRNA	chr13	44121167	44125179	+	4013	1204	LAST	5	chr13	44124654	44125179	526	80	6.64452	6.64452	6.64452	SPL	PB1D10	SINE/Alu	chr13	44124614	44124733	-	LineageSpe
ENSMUSG00000097009	AC122824.2	ENSMUST00000180807	AC122824.2-201	lincRNA	chr13	10359479	10658893	+	299415	4931	MIDDLE	2	chr13	10370592	10370690	99	99	2.00771	2.00771	35.51	Both_SPL	B3	SINE/B2	chr13	10370552	10370755	-	LineageSpe
ENSMUSG00000097009	AC122824.2	ENSMUST00000180807	AC122824.2-201	lincRNA	chr13	10359479	10658893	+	299415	4931	MIDDLE	4	chr13	10602783	10603020	238	42	0.851754	0.851754	35.51	exonized	L1Md_F	LINE/L1	chr13	10602785	10602826	+	LineageSpe
ENSMUSG00000097009	AC122824.2	ENSMUST00000180807	AC122824.2-201	lincRNA	chr13	10359479	10658893	+	299415	4931	MIDDLE	4	chr13	10602783	10603020	238	193	3.91401	3.91401	35.51	SPL	L1Md_A	LINE/L1	chr13	10602828	10609157	+	LineageSpe
ENSMUSG00000097009	AC122824.2	ENSMUST00000180807	AC122824.2-201	lincRNA	chr13	10359479	10658893	+	299415	4931	LAST	6	chr13	10654881	10658893	4013	176	3.56926	3.56926	35.51	PolyA	Lx8b	LINE/L1	chr13	10658718	10658990	-	LineageSpe
ENSMUSG00000097009	AC122824.2	ENSMUST00000180807	AC122824.2-201	lincRNA	chr13	10359479	10658893	+	299415	4931	LAST	6	chr13	10654881	10658893	4013	1189	24.1128	24.1128	35.51	exonized	MLT1F2-int	LTR/ERVL-MaLR	chr13	10656233	10657421	-	Ancient
ENSMUSG00000097009	AC122824.2	ENSMUST00000180807	AC122824.2-201	lincRNA	chr13	10359479	10658893	+	299415	4931	LAST	6	chr13	10654881	10658893	4013	410	8.31474	8.31474	35.51	exonized	RMER4A	LTR/ERVK	chr13	10658308	10658717	+	LineageSpe
ENSMUSG00000097009	AC122824.2	ENSMUST00000180807	AC122824.2-201	lincRNA	chr13	10359479	10658893	+	299415	4931	LAST	6	chr13	10654881	10658893	4013	398	8.07139	8.07139	35.51	exonized	MLT1F2	LTR/ERVL-MaLR	chr13	10657423	10657820	-	Ancient
ENSMUSG00000097009	AC122824.2	ENSMUST00000180807	AC122824.2-201	lincRNA	chr13	10359479	10658893	+	299415	4931	LAST	6	chr13	10654881	10658893	4013	359	7.28047	7.28047	35.51	exonized	Lx8b	LINE/L1	chr13	10657876	10658234	-	LineageSpe
ENSMUSG00000097009	AC122824.2	ENSMUST00000180807	AC122824.2-201	lincRNA	chr13	10359479	10658893	+	299415	4931	LAST	6	chr13	10654881	10658893	4013	228	4.62381	4.62381	35.51	exonized	MLT1F2	LTR/ERVL-MaLR	chr13	10655651	10655878	-	Ancient
ENSMUSG00000097009	AC122824.2	ENSMUST00000180807	AC122824.2-201	lincRNA	chr13	10359479	10658893	+	299415	4931	LAST	6	chr13	10654881	10658893	4013	28	0.567836	0.567836	35.51	exonized	RMER4A	LTR/ERVK	chr13	10658251	10658278	+	LineageSpe
ENSMUSG00000097027	AC170188.1	ENSMUST00000181939	AC170188.1-201	lincRNA	chr13	99516728	99521760	+	5033	2382	LAST	2	chr13	99519510	99521760	2251	778	32.6616	32.6616	52.9807	PolyA	Lx4A	LINE/L1	chr13	99520983	99521777	+	LineageSpe
ENSMUSG00000097027	AC170188.1	ENSMUST00000181939	AC170188.1-201	lincRNA	chr13	99516728	99521760	+	5033	2382	LAST	2	chr13	99519510	99521760	2251	207	8.69018	8.69018	52.9807	exonized	L1MC5	LINE/L1	chr13	99520769	99520975	-	Ancient
ENSMUSG00000097027	AC170188.1	ENSMUST00000181939	AC170188.1-201	lincRNA	chr13	99516728	99521760	+	5033	2382	LAST	2	chr13	99519510	99521760	2251	144	6.04534	6.04534	52.9807	exonized	B1_Mur4	SINE/Alu	chr13	99520587	99520730	+	LineageSpe
ENSMUSG00000097027	AC170188.1	ENSMUST00000181939	AC170188.1-201	lincRNA	chr13	99516728	99521760	+	5033	2382	LAST	2	chr13	99519510	99521760	2251	133	5.58354	5.58354	52.9807	exonized	RSINE1	SINE/B4	chr13	99519531	99519663	+	LineageSpe
ENSMUSG00000097033	AC122371.1	ENSMUST00000180656	AC122371.1-201	lincRNA	chr13	69809914	69816094	-	6181	5128	FIRST	1	chr13	69812943	69816094	3152	41	0.799532	0.799532	0.799532	SPL	B1_Mus1	SINE/Alu	chr13	69812839	69812983	-	LineageSpe
ENSMUSG00000097059	CT010439.1	ENSMUST00000180775	CT010439.1-201	lincRNA	chr13	48968287	48972031	+	3745	1780	MIDDLE	2	chr13	48968938	48969286	349	65	3.65169	3.65169	26.0674	exonized	Lx8	LINE/L1	chr13	48969098	48969162	-	LineageSpe
ENSMUSG00000097059	CT010439.1	ENSMUST00000180775	CT010439.1-201	lincRNA	chr13	48968287	48972031	+	3745	1780	LAST	3	chr13	48970919	48972031	1113	399	22.4157	22.4157	26.0674	exonized	MTC	LTR/ERVL-MaLR	chr13	48971019	48971417	-	LineageSpe
ENSMUSG00000097059	CT010439.1	ENSMUST00000180775	CT010439.1-201	lincRNA	chr13	48968287	48972031	+	3745	1780	LAST	3	chr13	48970919	48972031	1113	123	6.91011	6.91011	26.0674	exonized	B1_Mus1	SINE/Alu	chr13	48971441	48971563	+	LineageSpe
ENSMUSG00000097066	AC167977.1	ENSMUST00000180834	AC167977.1-201	lincRNA	chr13	65780905	65867305	+	86401	521	LAST	2	chr13	65866812	65867305	494	146	28.023	28.023	28.023	SPL	B2_Mm2	SINE/B2	chr13	65866743	65866957	-	LineageSpe
ENSMUSG00000097098	AC207128.2	ENSMUST00000180409	AC207128.2-202	lincRNA	chr13	80964074	81079857	+	115784	1407	FIRST	1	chr13	80964074	80964393	320	75	5.33049	5.33049	22.5302	exonized	MER5A1	DNA/hAT-Charlie	chr13	80964116	80964190	+	Ancient
ENSMUSG00000097098	AC207128.2	ENSMUST00000180409	AC207128.2-202	lincRNA	chr13	80964074	81079857	+	115784	1407	FIRST	1	chr13	80964074	80964393	320	48	3.41151	3.41151	22.5302	exonized	ID_B1	SINE/B4	chr13	80964246	80964293	+	LineageSpe
ENSMUSG00000097098	AC207128.2	ENSMUST00000180409	AC207128.2-202	lincRNA	chr13	80964074	81079857	+	115784	1407	LAST	2	chr13	81078771	81079857	1087	194	13.7882	13.7882	22.5302	exonized	MTD	LTR/ERVL-MaLR	chr13	81078958	81079151	+	LineageSpe
ENSMUSG00000097098	AC207128.2	ENSMUST00000181043	AC207128.2-203	lincRNA	chr13	80962888	81126424	+	163537	2449	FIRST	1	chr13	80962888	80964393	1506	75	3.06247	3.06247	3.06247	exonized	MER5A1	DNA/hAT-Charlie	chr13	80964116	80964190	+	Ancient
ENSMUSG00000097098	AC207128.2	ENSMUST00000181043	AC207128.2-203	lincRNA	chr13	80962888	81126424	+	163537	2449	FIRST	1	chr13	80962888	80964393	1506	48	1.95998	1.95998	3.06247	exonized	ID_B1	SINE/B4	chr13	80964246	80964293	+	LineageSpe
ENSMUSG00000097098	AC207128.2	ENSMUST00000181508	AC207128.2-201	lincRNA	chr13	80981144	81128864	+	147721	1848	FIRST	1	chr13	80981144	80981488	345	345	18.6688	18.6688	18.6688	TSS_SPL	ORR1A4-int	LTR/ERVL-MaLR	chr13	80979643	80981713	+	LineageSpe
ENSMUSG00000097098	AC207128.2	ENSMUST00000181508	AC207128.2-201	lincRNA	chr13	80981144	81128864	+	147721	1848	LAST	3	chr13	81127595	81128864	1270	292	15.8009	15.8009	18.6688	PolyA	RLTR9B	LTR/ERVK	chr13	81128573	81128965	+	LineageSpe
ENSMUSG00000097098	AC207128.2	ENSMUST00000181508	AC207128.2-201	lincRNA	chr13	80981144	81128864	+	147721	1848	LAST	3	chr13	81127595	81128864	1270	199	10.7684	10.7684	18.6688	exonized	RMER10A	LTR/ERVL	chr13	81127791	81127989	+	LineageSpe
ENSMUSG00000097098	AC207128.2	ENSMUST00000181508	AC207128.2-201	lincRNA	chr13	80981144	81128864	+	147721	1848	LAST	3	chr13	81127595	81128864	1270	196	10.6061	10.6061	18.6688	SPL	ORR1B1	LTR/ERVL-MaLR	chr13	81127402	81127790	-	LineageSpe
ENSMUSG00000097101	CT030159.1	ENSMUST00000181403	CT030159.1-201	lincRNA	chr13	64248746	64268145	+	19400	1756	MIDDLE	2	chr13	64266377	64266549	173	173	9.85194	9.85194	9.85194	Both_SPL	BGLII_B	LTR/ERVK	chr13	64266322	64266691	+	LineageSpe
ENSMUSG00000097118	AC173345.1	ENSMUST00000181863	AC173345.1-201	lincRNA	chr13	66183079	66203636	-	20558	1102	LAST	4	chr13	66183079	66183375	297	297	26.951	26.951	34.8457	PolyA_SPL	LTRIS4A	LTR/ERV1	chr13	66182993	66183503	-	LineageSpe
ENSMUSG00000097118	AC173345.1	ENSMUST00000181863	AC173345.1-201	lincRNA	chr13	66183079	66203636	-	20558	1102	MIDDLE	3	chr13	66183417	66183930	514	87	7.89474	7.89474	34.8457	SPL	LTRIS4A	LTR/ERV1	chr13	66182993	66183503	-	LineageSpe
ENSMUSG00000097146	CT009711.1	ENSMUST00000181103	CT009711.1-201	lincRNA	chr13	80957665	80963730	-	6066	2220	LAST	2	chr13	80957665	80959631	1967	317	14.2793	14.2793	14.2793	exonized	RLTR12BD_Mm	LTR/ERVK	chr13	80958950	80959266	-	LineageSpe
ENSMUSG00000097151	AC125223.2	ENSMUST00000181087	AC125223.2-201	lincRNA	chr13	38945543	38951313	-	5771	4231	LAST	2	chr13	38945543	38947711	2169	204	4.82156	4.82156	12.2193	PolyA	ID_B1	SINE/B4	chr13	38945519	38945746	-	LineageSpe
ENSMUSG00000097151	AC125223.2	ENSMUST00000181087	AC125223.2-201	lincRNA	chr13	38945543	38951313	-	5771	4231	FIRST	1	chr13	38949252	38951313	2062	398	9.40676	9.40676	12.2193	exonized	L1_Mur1	LINE/L1	chr13	38950064	38950461	+	LineageSpe
ENSMUSG00000097151	AC125223.2	ENSMUST00000181087	AC125223.2-201	lincRNA	chr13	38945543	38951313	-	5771	4231	FIRST	1	chr13	38949252	38951313	2062	361	8.53226	8.53226	12.2193	exonized	L1M2	LINE/L1	chr13	38950643	38951003	+	Ancient
ENSMUSG00000097151	AC125223.2	ENSMUST00000181087	AC125223.2-201	lincRNA	chr13	38945543	38951313	-	5771	4231	FIRST	1	chr13	38949252	38951313	2062	119	2.81257	2.81257	12.2193	exonized	L1_Mur3	LINE/L1	chr13	38949907	38950025	+	LineageSpe
ENSMUSG00000097151	AC125223.2	ENSMUST00000181087	AC125223.2-201	lincRNA	chr13	38945543	38951313	-	5771	4231	FIRST	1	chr13	38949252	38951313	2062	83	1.96171	1.96171	12.2193	exonized	L1_Mur1	LINE/L1	chr13	38951011	38951093	+	LineageSpe
ENSMUSG00000097151	AC125223.2	ENSMUST00000181087	AC125223.2-201	lincRNA	chr13	38945543	38951313	-	5771	4231	FIRST	1	chr13	38949252	38951313	2062	49	1.15812	1.15812	12.2193	exonized	MIR	SINE/MIR	chr13	38951096	38951144	-	Ancient
ENSMUSG00000097242	CT009757.1	ENSMUST00000180734	CT009757.1-201	lincRNA	chr13	63289601	63297147	-	7547	2317	LAST	3	chr13	63289601	63291459	1859	139	5.99914	5.99914	5.99914	exonized	ORR1F	LTR/ERVL-MaLR	chr13	63290288	63290426	-	LineageSpe
ENSMUSG00000097292	CT033785.2	ENSMUST00000180894	CT033785.2-201	lincRNA	chr13	84219581	84222175	-	2595	2348	LAST	2	chr13	84219581	84221890	2310	68	2.89608	2.89608	2.89608	exonized	MLT1A	LTR/ERVL-MaLR	chr13	84219753	84219820	-	Ancient
ENSMUSG00000097346	AC122881.1	ENSMUST00000180396	AC122881.1-201	lincRNA	chr13	97751112	97760965	+	9854	1073	MIDDLE	2	chr13	97751412	97751569	158	120	11.1836	11.1836	11.1836	SPL	ID_B1	SINE/B4	chr13	97751450	97751579	+	LineageSpe
ENSMUSG00000097360	RP23-206J9.5	ENSMUST00000180824	RP23-206J9.5-002	lincRNA	chr13	67553263	67564009	+	10747	532	MIDDLE	2	chr13	67553574	67553629	56	53	9.96241	9.96241	29.3233	SPL	PB1D11	SINE/Alu	chr13	67553568	67553626	+	LineageSpe
ENSMUSG00000097360	RP23-206J9.5	ENSMUST00000180824	RP23-206J9.5-002	lincRNA	chr13	67553263	67564009	+	10747	532	MIDDLE	3	chr13	67559185	67559287	103	103	19.3609	19.3609	29.3233	Both_SPL	ORR1B2	LTR/ERVL-MaLR	chr13	67559018	67559376	+	LineageSpe
ENSMUSG00000097360	RP23-206J9.5	ENSMUST00000180824	RP23-206J9.5-002	lincRNA	chr13	67553263	67564009	+	10747	532	LAST	4	chr13	67563728	67564009	282	30	5.6391	5.6391	29.3233	exonized	URR1B	DNA/hAT-Charlie	chr13	67563918	67563947	-	LineageSpe
ENSMUSG00000097360	RP23-206J9.5	ENSMUST00000180824	RP23-206J9.5-002	lincRNA	chr13	67553263	67564009	+	10747	532	LAST	4	chr13	67563728	67564009	282	55	10.3383	10.3383	29.3233	SPL	RLTR16	LTR/ERVK	chr13	67563407	67563782	-	LineageSpe
ENSMUSG00000097360	RP23-206J9.5	ENSMUST00000180908	RP23-206J9.5-001	lincRNA	chr13	67553234	67561230	+	7997	1082	MIDDLE	2	chr13	67553574	67553629	56	53	4.89834	4.89834	31.4233	SPL	PB1D11	SINE/Alu	chr13	67553568	67553626	+	LineageSpe
ENSMUSG00000097360	RP23-206J9.5	ENSMUST00000180908	RP23-206J9.5-001	lincRNA	chr13	67553234	67561230	+	7997	1082	MIDDLE	3	chr13	67559185	67559287	103	103	9.51941	9.51941	31.4233	Both_SPL	ORR1B2	LTR/ERVL-MaLR	chr13	67559018	67559376	+	LineageSpe
ENSMUSG00000097360	RP23-206J9.5	ENSMUST00000180908	RP23-206J9.5-001	lincRNA	chr13	67553234	67561230	+	7997	1082	LAST	4	chr13	67560428	67561230	803	184	17.0055	17.0055	31.4233	exonized	B3	SINE/B2	chr13	67560741	67560924	+	LineageSpe
ENSMUSG00000097373	AC167669.1	ENSMUST00000180728	AC167669.1-201	lincRNA	chr13	41359971	41370908	+	10938	633	LAST	2	chr13	41370436	41370908	473	337	53.2385	53.2385	69.6682	PolyA	MTD	LTR/ERVL-MaLR	chr13	41370572	41370956	+	LineageSpe
ENSMUSG00000097373	AC167669.1	ENSMUST00000180728	AC167669.1-201	lincRNA	chr13	41359971	41370908	+	10938	633	LAST	2	chr13	41370436	41370908	473	104	16.4297	16.4297	69.6682	SPL	MLT1K	LTR/ERVL-MaLR	chr13	41370237	41370539	+	Ancient
ENSMUSG00000097399	AC163038.1	ENSMUST00000180452	AC163038.1-201	lincRNA	chr13	58281183	58296587	+	15405	1037	LAST	7	chr13	58296352	58296587	236	102	9.83607	9.83607	9.83607	SPL	B3A	SINE/B2	chr13	58296310	58296453	-	LineageSpe
ENSMUSG00000097399	AC163038.1	ENSMUST00000180882	AC163038.1-202	lincRNA	chr13	58281183	58299144	+	17962	3726	LAST	6	chr13	58296077	58299144	3068	264	7.08535	7.08535	50.0268	PolyA	ORR1B2	LTR/ERVL-MaLR	chr13	58298881	58299200	+	LineageSpe
ENSMUSG00000097399	AC163038.1	ENSMUST00000180882	AC163038.1-202	lincRNA	chr13	58281183	58299144	+	17962	3726	LAST	6	chr13	58296077	58299144	3068	1247	33.4675	33.4675	50.0268	exonized	ORR1B2-int	LTR/ERVL-MaLR	chr13	58297312	58298558	+	LineageSpe
ENSMUSG00000097399	AC163038.1	ENSMUST00000180882	AC163038.1-202	lincRNA	chr13	58281183	58299144	+	17962	3726	LAST	6	chr13	58296077	58299144	3068	372	9.9839	9.9839	50.0268	exonized	ORR1B2	LTR/ERVL-MaLR	chr13	58296940	58297311	+	LineageSpe
ENSMUSG00000097399	AC163038.1	ENSMUST00000180882	AC163038.1-202	lincRNA	chr13	58281183	58299144	+	17962	3726	LAST	6	chr13	58296077	58299144	3068	192	5.15298	5.15298	50.0268	exonized	B2_Mm1a	SINE/B2	chr13	58298559	58298750	-	LineageSpe
ENSMUSG00000097399	AC163038.1	ENSMUST00000180882	AC163038.1-202	lincRNA	chr13	58281183	58299144	+	17962	3726	LAST	6	chr13	58296077	58299144	3068	144	3.86473	3.86473	50.0268	exonized	B3A	SINE/B2	chr13	58296310	58296453	-	LineageSpe
ENSMUSG00000097399	AC163038.1	ENSMUST00000180882	AC163038.1-202	lincRNA	chr13	58281183	58299144	+	17962	3726	LAST	6	chr13	58296077	58299144	3068	130	3.489	3.489	50.0268	exonized	ORR1B2-int	LTR/ERVL-MaLR	chr13	58298751	58298880	+	LineageSpe
ENSMUSG00000097399	AC163038.1	ENSMUST00000180882	AC163038.1-202	lincRNA	chr13	58281183	58299144	+	17962	3726	LAST	6	chr13	58296077	58299144	3068	101	2.71068	2.71068	50.0268	exonized	RSINE1	SINE/B4	chr13	58296839	58296939	+	LineageSpe
ENSMUSG00000097483	AC164297.1	ENSMUST00000181516	AC164297.1-201	lincRNA	chr13	66503160	66519523	-	16364	1094	LAST	3	chr13	66503160	66503970	811	384	35.1005	35.1005	35.1005	PolyA	LTRIS4A	LTR/ERV1	chr13	66503074	66503543	-	LineageSpe
ENSMUSG00000097495	CT025557.1	ENSMUST00000181851	CT025557.1-201	lincRNA	chr13	51973214	51976583	+	3370	2325	MIDDLE	2	chr13	51973367	51973547	181	47	2.02151	2.02151	2.02151	SPL	L1MB3	LINE/L1	chr13	51973501	51973720	+	Ancient
ENSMUSG00000097502	AC134869.1	ENSMUST00000181528	AC134869.1-202	lincRNA	chr13	59733645	59735210	+	1566	1339	LAST	2	chr13	59733936	59735210	1275	340	25.3921	25.3921	42.121	exonized	RLTRETN_Mm	LTR/ERVK	chr13	59734245	59734584	-	LineageSpe
ENSMUSG00000097502	AC134869.1	ENSMUST00000181528	AC134869.1-202	lincRNA	chr13	59733645	59735210	+	1566	1339	LAST	2	chr13	59733936	59735210	1275	153	11.4264	11.4264	42.121	exonized	L1_Mur3	LINE/L1	chr13	59734698	59734850	-	LineageSpe
ENSMUSG00000097502	AC134869.1	ENSMUST00000181528	AC134869.1-202	lincRNA	chr13	59733645	59735210	+	1566	1339	LAST	2	chr13	59733936	59735210	1275	82	6.12397	6.12397	42.121	exonized	B4A	SINE/B4	chr13	59734859	59734940	-	LineageSpe
ENSMUSG00000097502	AC134869.1	ENSMUST00000181528	AC134869.1-202	lincRNA	chr13	59733645	59735210	+	1566	1339	LAST	2	chr13	59733936	59735210	1275	224	16.7289	16.7289	42.121	SPL	ORR1A4	LTR/ERVL-MaLR	chr13	59733844	59734159	-	LineageSpe
ENSMUSG00000097502	AC134869.1	ENSMUST00000181700	AC134869.1-201	lincRNA	chr13	59733650	59737470	+	3821	1239	MIDDLE	2	chr13	59733936	59734838	903	340	27.4415	27.4415	45.5206	exonized	RLTRETN_Mm	LTR/ERVK	chr13	59734245	59734584	-	LineageSpe
ENSMUSG00000097502	AC134869.1	ENSMUST00000181700	AC134869.1-201	lincRNA	chr13	59733650	59737470	+	3821	1239	MIDDLE	2	chr13	59733936	59734838	903	224	18.0791	18.0791	45.5206	SPL	ORR1A4	LTR/ERVL-MaLR	chr13	59733844	59734159	-	LineageSpe
ENSMUSG00000097502	AC134869.1	ENSMUST00000181700	AC134869.1-201	lincRNA	chr13	59733650	59737470	+	3821	1239	MIDDLE	2	chr13	59733936	59734838	903	141	11.3801	11.3801	45.5206	SPL	L1_Mur3	LINE/L1	chr13	59734698	59734850	-	LineageSpe
ENSMUSG00000097522	RP23-96D5.2	ENSMUST00000181690	RP23-96D5.2-001	lincRNA	chr13	69141229	69143965	+	2737	673	FIRST	1	chr13	69141229	69141340	112	112	16.6419	16.6419	16.6419	TSS_SPL	MLT1C	LTR/ERVL-MaLR	chr13	69141145	69141430	+	Ancient
ENSMUSG00000097562	AC116589.2	ENSMUST00000181426	AC116589.2-201	lincRNA	chr13	65590293	65591561	-	1269	519	LAST	2	chr13	65590293	65590784	492	146	28.131	28.131	28.131	SPL	B2_Mm2	SINE/B2	chr13	65590639	65590853	+	LineageSpe
ENSMUSG00000097582	AC136976.2	ENSMUST00000180416	AC136976.2-201	lincRNA	chr13	93940990	93943015	-	2026	1948	FIRST	1	chr13	93941297	93943015	1719	82	4.20945	4.20945	4.20945	exonized	L2a	LINE/L2	chr13	93942009	93942090	+	Ancient
ENSMUSG00000097622	AC140293.1	ENSMUST00000180921	AC140293.1-202	lincRNA	chr13	48044231	48262623	-	218393	2816	LAST	3	chr13	48044231	48045935	1705	109	3.87074	3.87074	8.41619	PolyA	MER5A	DNA/hAT-Charlie	chr13	48044222	48044339	-	Ancient
ENSMUSG00000097622	AC140293.1	ENSMUST00000180921	AC140293.1-202	lincRNA	chr13	48044231	48262623	-	218393	2816	LAST	3	chr13	48044231	48045935	1705	128	4.54545	4.54545	8.41619	exonized	PB1D10	SINE/Alu	chr13	48045339	48045466	+	LineageSpe
ENSMUSG00000097622	AC140293.1	ENSMUST00000181053	AC140293.1-201	lincRNA	chr13	48239054	48262081	-	23028	1802	LAST	2	chr13	48239054	48240604	1551	305	16.9256	16.9256	16.9256	exonized	L1MC3	LINE/L1	chr13	48239108	48239412	+	Ancient
ENSMUSG00000097622	AC140293.1	ENSMUST00000181053	AC140293.1-201	lincRNA	chr13	48239054	48262081	-	23028	1802	LAST	2	chr13	48239054	48240604	1551	277	15.3718	15.3718	16.9256	exonized	B4	SINE/B4	chr13	48239807	48240083	+	LineageSpe
ENSMUSG00000097622	AC140293.1	ENSMUST00000181053	AC140293.1-201	lincRNA	chr13	48239054	48262081	-	23028	1802	LAST	2	chr13	48239054	48240604	1551	61	3.38513	3.38513	16.9256	exonized	RLTR20C1_MM	LTR/ERVK	chr13	48240092	48240152	-	LineageSpe
ENSMUSG00000097659	AC192333.1	ENSMUST00000181676	AC192333.1-201	lincRNA	chr13	66349396	66365772	+	16377	1095	LAST	3	chr13	66364961	66365772	812	384	35.0685	35.0685	35.0685	PolyA	LTRIS4A	LTR/ERV1	chr13	66365389	66365858	+	LineageSpe
ENSMUSG00000097709	AC134826.1	ENSMUST00000180567	AC134826.1-201	lincRNA	chr13	3478303	3492398	+	14096	585	MIDDLE	4	chr13	3485049	3485220	172	110	18.8034	18.8034	64.4444	SPL	MMETn-int	LTR/ERVK	chr13	3485111	3485527	+	LineageSpe
ENSMUSG00000097709	AC134826.1	ENSMUST00000180567	AC134826.1-201	lincRNA	chr13	3478303	3492398	+	14096	585	MIDDLE	4	chr13	3485049	3485220	172	60	10.2564	10.2564	64.4444	SPL	ERVB7_2B-LTR_MM	LTR/ERVK	chr13	3484762	3485108	+	LineageSpe
ENSMUSG00000097709	AC134826.1	ENSMUST00000180567	AC134826.1-201	lincRNA	chr13	3478303	3492398	+	14096	585	LAST	5	chr13	3492182	3492398	217	207	35.3846	35.3846	64.4444	PolyA	MT2B1	LTR/ERVL	chr13	3492192	3492639	+	LineageSpe
ENSMUSG00000097709	AC134826.1	ENSMUST00000180836	AC134826.1-202	lincRNA	chr13	3478267	3494398	+	16132	2568	MIDDLE	3	chr13	3485049	3485220	172	110	4.28349	4.28349	82.1651	SPL	MMETn-int	LTR/ERVK	chr13	3485111	3485527	+	LineageSpe
ENSMUSG00000097709	AC134826.1	ENSMUST00000180836	AC134826.1-202	lincRNA	chr13	3478267	3494398	+	16132	2568	MIDDLE	3	chr13	3485049	3485220	172	60	2.33645	2.33645	82.1651	SPL	ERVB7_2B-LTR_MM	LTR/ERVK	chr13	3484762	3485108	+	LineageSpe
ENSMUSG00000097709	AC134826.1	ENSMUST00000180836	AC134826.1-202	lincRNA	chr13	3478267	3494398	+	16132	2568	LAST	4	chr13	3492182	3494398	2217	559	21.7679	21.7679	82.1651	exonized	L1_Mus2	LINE/L1	chr13	3493691	3494249	+	LineageSpe
ENSMUSG00000097709	AC134826.1	ENSMUST00000180836	AC134826.1-202	lincRNA	chr13	3478267	3494398	+	16132	2568	LAST	4	chr13	3492182	3494398	2217	448	17.4455	17.4455	82.1651	exonized	MT2B1	LTR/ERVL	chr13	3492192	3492639	+	LineageSpe
ENSMUSG00000097709	AC134826.1	ENSMUST00000180836	AC134826.1-202	lincRNA	chr13	3478267	3494398	+	16132	2568	LAST	4	chr13	3492182	3494398	2217	374	14.5639	14.5639	82.1651	exonized	MTD	LTR/ERVL-MaLR	chr13	3493317	3493690	-	LineageSpe
ENSMUSG00000097709	AC134826.1	ENSMUST00000180836	AC134826.1-202	lincRNA	chr13	3478267	3494398	+	16132	2568	LAST	4	chr13	3492182	3494398	2217	327	12.7336	12.7336	82.1651	exonized	Lx8b	LINE/L1	chr13	3492738	3493064	+	LineageSpe
ENSMUSG00000097709	AC134826.1	ENSMUST00000180836	AC134826.1-202	lincRNA	chr13	3478267	3494398	+	16132	2568	LAST	4	chr13	3492182	3494398	2217	232	9.03427	9.03427	82.1651	exonized	Lx8b	LINE/L1	chr13	3493081	3493312	+	LineageSpe
ENSMUSG00000097709	AC134826.1	ENSMUST00000180836	AC134826.1-202	lincRNA	chr13	3478267	3494398	+	16132	2568	LAST	4	chr13	3492182	3494398	2217	12	0.46729	0.46729	82.1651	exonized	MTD	LTR/ERVL-MaLR	chr13	3494250	3494261	-	LineageSpe
ENSMUSG00000097709	AC134826.1	ENSMUST00000181708	AC134826.1-203	lincRNA	chr13	3478243	3488058	+	9816	4769	FIRST	1	chr13	3478243	3480001	1759	69	1.44684	1.44684	64.5209	exonized	MIRb	SINE/MIR	chr13	3479827	3479895	+	Ancient
ENSMUSG00000097709	AC134826.1	ENSMUST00000181708	AC134826.1-203	lincRNA	chr13	3478243	3488058	+	9816	4769	LAST	2	chr13	3485049	3488058	3010	1976	41.4343	41.4343	64.5209	PolyA	MMETn-int	LTR/ERVK	chr13	3486083	3488133	+	LineageSpe
ENSMUSG00000097709	AC134826.1	ENSMUST00000181708	AC134826.1-203	lincRNA	chr13	3478243	3488058	+	9816	4769	LAST	2	chr13	3485049	3488058	3010	555	11.6377	11.6377	64.5209	exonized	LTRIS2	LTR/ERV1	chr13	3485528	3486082	-	LineageSpe
ENSMUSG00000097709	AC134826.1	ENSMUST00000181708	AC134826.1-203	lincRNA	chr13	3478243	3488058	+	9816	4769	LAST	2	chr13	3485049	3488058	3010	417	8.74397	8.74397	64.5209	exonized	MMETn-int	LTR/ERVK	chr13	3485111	3485527	+	LineageSpe
ENSMUSG00000097709	AC134826.1	ENSMUST00000181708	AC134826.1-203	lincRNA	chr13	3478243	3488058	+	9816	4769	LAST	2	chr13	3485049	3488058	3010	60	1.25813	1.25813	64.5209	SPL	ERVB7_2B-LTR_MM	LTR/ERVK	chr13	3484762	3485108	+	LineageSpe
ENSMUSG00000097715	CT030166.1	ENSMUST00000181570	CT030166.1-201	lincRNA	chr13	12619084	12650297	-	31214	2997	LAST	5	chr13	12619084	12621408	2325	170	5.67234	5.67234	12.2789	PolyA	B2_Mm2	SINE/B2	chr13	12619070	12619253	-	LineageSpe
ENSMUSG00000097715	CT030166.1	ENSMUST00000181570	CT030166.1-201	lincRNA	chr13	12619084	12650297	-	31214	2997	LAST	5	chr13	12619084	12621408	2325	198	6.60661	6.60661	12.2789	exonized	ID_B1	SINE/B4	chr13	12619277	12619474	-	LineageSpe
ENSMUSG00000097717	AC163038.2	ENSMUST00000181908	AC163038.2-201	lincRNA	chr13	58148777	58149692	+	916	444	LAST	2	chr13	58149377	58149692	316	242	54.5045	54.5045	69.5946	PolyA	MLT1B	LTR/ERVL-MaLR	chr13	58149451	58149733	+	Ancient
ENSMUSG00000097717	AC163038.2	ENSMUST00000181908	AC163038.2-201	lincRNA	chr13	58148777	58149692	+	916	444	LAST	2	chr13	58149377	58149692	316	67	15.0901	15.0901	69.5946	SPL	B4	SINE/B4	chr13	58149252	58149443	-	LineageSpe
ENSMUSG00000097793	AC159256.1	ENSMUST00000181520	AC159256.1-201	lincRNA	chr13	81778773	81783749	-	4977	4608	LAST	2	chr13	81778773	81783325	4553	323	7.00955	7.00955	17.8819	exonized	ORR1A2	LTR/ERVL-MaLR	chr13	81780295	81780617	-	LineageSpe
ENSMUSG00000097793	AC159256.1	ENSMUST00000181520	AC159256.1-201	lincRNA	chr13	81778773	81783749	-	4977	4608	LAST	2	chr13	81778773	81783325	4553	247	5.36024	5.36024	17.8819	exonized	MLT1E2	LTR/ERVL-MaLR	chr13	81779700	81779946	-	Ancient
ENSMUSG00000097793	AC159256.1	ENSMUST00000181520	AC159256.1-201	lincRNA	chr13	81778773	81783749	-	4977	4608	LAST	2	chr13	81778773	81783325	4553	156	3.38542	3.38542	17.8819	exonized	RMER30	DNA/hAT-Charlie	chr13	81779456	81779611	+	LineageSpe
ENSMUSG00000097793	AC159256.1	ENSMUST00000181520	AC159256.1-201	lincRNA	chr13	81778773	81783749	-	4977	4608	LAST	2	chr13	81778773	81783325	4553	156	3.38542	3.38542	17.8819	exonized	RSINE1	SINE/B4	chr13	81781374	81781529	-	LineageSpe
ENSMUSG00000097793	AC159256.1	ENSMUST00000181520	AC159256.1-201	lincRNA	chr13	81778773	81783749	-	4977	4608	LAST	2	chr13	81778773	81783325	4553	146	3.1684	3.1684	17.8819	exonized	B1_Mus1	SINE/Alu	chr13	81781901	81782046	-	LineageSpe
ENSMUSG00000097793	AC159256.1	ENSMUST00000181520	AC159256.1-201	lincRNA	chr13	81778773	81783749	-	4977	4608	LAST	2	chr13	81778773	81783325	4553	128	2.77778	2.77778	17.8819	exonized	B1_Mur1	SINE/Alu	chr13	81782085	81782212	-	LineageSpe
ENSMUSG00000097793	AC159256.1	ENSMUST00000181520	AC159256.1-201	lincRNA	chr13	81778773	81783749	-	4977	4608	LAST	2	chr13	81778773	81783325	4553	115	2.49566	2.49566	17.8819	exonized	L2c	LINE/L2	chr13	81782484	81782598	-	Ancient
ENSMUSG00000097793	AC159256.1	ENSMUST00000181520	AC159256.1-201	lincRNA	chr13	81778773	81783749	-	4977	4608	LAST	2	chr13	81778773	81783325	4553	98	2.12674	2.12674	17.8819	exonized	MLT1E2	LTR/ERVL-MaLR	chr13	81779358	81779455	-	Ancient
ENSMUSG00000097793	AC159256.1	ENSMUST00000181520	AC159256.1-201	lincRNA	chr13	81778773	81783749	-	4977	4608	LAST	2	chr13	81778773	81783325	4553	74	1.6059	1.6059	17.8819	exonized	L1Md_F2	LINE/L1	chr13	81780652	81780725	+	LineageSpe
ENSMUSG00000097828	AC132347.1	ENSMUST00000180491	AC132347.1-202	lincRNA	chr13	99396924	99412621	-	15698	2488	FIRST	1	chr13	99411842	99412621	780	139	5.58682	5.58682	5.58682	SPL	B4	SINE/B4	chr13	99411803	99411980	+	LineageSpe
ENSMUSG00000097828	AC132347.1	ENSMUST00000180808	AC132347.1-201	lincRNA	chr13	99408610	99412864	-	4255	3985	LAST	2	chr13	99408610	99411571	2962	249	6.24843	6.24843	11.7189	exonized	L1ME4a	LINE/L1	chr13	99409497	99409745	-	Ancient
ENSMUSG00000097828	AC132347.1	ENSMUST00000180808	AC132347.1-201	lincRNA	chr13	99408610	99412864	-	4255	3985	LAST	2	chr13	99408610	99411571	2962	79	1.98243	1.98243	11.7189	exonized	ID_B1	SINE/B4	chr13	99408708	99408786	+	LineageSpe
ENSMUSG00000097828	AC132347.1	ENSMUST00000180808	AC132347.1-201	lincRNA	chr13	99408610	99412864	-	4255	3985	FIRST	1	chr13	99411842	99412864	1023	139	3.48808	3.48808	11.7189	SPL	B4	SINE/B4	chr13	99411803	99411980	+	LineageSpe
ENSMUSG00000097838	AL513014.1	ENSMUST00000181373	AL513014.1-201	lincRNA	chr13	24631918	24638567	-	6650	3837	LAST	2	chr13	24631918	24634223	2306	192	5.00391	5.00391	25.4887	PolyA	B4A	SINE/B4	chr13	24631857	24632109	-	LineageSpe
ENSMUSG00000097838	AL513014.1	ENSMUST00000181373	AL513014.1-201	lincRNA	chr13	24631918	24638567	-	6650	3837	LAST	2	chr13	24631918	24634223	2306	227	5.91608	5.91608	25.4887	exonized	ID_B1	SINE/B4	chr13	24633758	24633984	+	LineageSpe
ENSMUSG00000097838	AL513014.1	ENSMUST00000181373	AL513014.1-201	lincRNA	chr13	24631918	24638567	-	6650	3837	LAST	2	chr13	24631918	24634223	2306	133	3.46625	3.46625	25.4887	exonized	B1_Mm	SINE/Alu	chr13	24633600	24633732	+	LineageSpe
ENSMUSG00000097838	AL513014.1	ENSMUST00000181373	AL513014.1-201	lincRNA	chr13	24631918	24638567	-	6650	3837	LAST	2	chr13	24631918	24634223	2306	115	2.99713	2.99713	25.4887	exonized	B1F2	SINE/Alu	chr13	24632124	24632238	-	LineageSpe
ENSMUSG00000097838	AL513014.1	ENSMUST00000181373	AL513014.1-201	lincRNA	chr13	24631918	24638567	-	6650	3837	LAST	2	chr13	24631918	24634223	2306	101	2.63226	2.63226	25.4887	exonized	MIR3	SINE/MIR	chr13	24633370	24633470	-	Ancient
ENSMUSG00000097838	AL513014.1	ENSMUST00000181373	AL513014.1-201	lincRNA	chr13	24631918	24638567	-	6650	3837	FIRST	1	chr13	24637037	24638567	1531	88	2.29346	2.29346	25.4887	exonized	B1F	SINE/Alu	chr13	24637981	24638068	-	LineageSpe
ENSMUSG00000097838	AL513014.1	ENSMUST00000181373	AL513014.1-201	lincRNA	chr13	24631918	24638567	-	6650	3837	FIRST	1	chr13	24637037	24638567	1531	77	2.00678	2.00678	25.4887	exonized	MIRc	SINE/MIR	chr13	24637160	24637236	+	Ancient
ENSMUSG00000097838	AL513014.1	ENSMUST00000181373	AL513014.1-201	lincRNA	chr13	24631918	24638567	-	6650	3837	FIRST	1	chr13	24637037	24638567	1531	45	1.17279	1.17279	25.4887	SPL	MLT1E1	LTR/ERVL-MaLR	chr13	24636973	24637081	-	Ancient
ENSMUSG00000097848	AC127583.1	ENSMUST00000181742	AC127583.1-201	lincRNA	chr13	99100706	99107580	+	6875	1723	LAST	2	chr13	99105978	99107580	1603	459	26.6396	26.6396	26.6396	PolyA	RMER5	LTR/ERV1	chr13	99107122	99107597	+	LineageSpe
ENSMUSG00000097849	AC173345.2	ENSMUST00000180403	AC173345.2-201	lincRNA	chr13	66244216	66264522	+	20307	1101	MIDDLE	3	chr13	66263671	66264185	515	88	7.99273	7.99273	34.8774	SPL	LTRIS4A	LTR/ERV1	chr13	66264098	66264608	+	LineageSpe
ENSMUSG00000097849	AC173345.2	ENSMUST00000180403	AC173345.2-201	lincRNA	chr13	66244216	66264522	+	20307	1101	LAST	4	chr13	66264227	66264522	296	296	26.8847	26.8847	34.8774	PolyA_SPL	LTRIS4A	LTR/ERV1	chr13	66264098	66264608	+	LineageSpe
ENSMUSG00000097859	AC124446.1	ENSMUST00000181427	AC124446.1-201	lincRNA	chr13	9387139	9391741	+	4603	3551	FIRST	1	chr13	9387139	9389742	2604	346	9.74373	9.74373	9.74373	exonized	ORR1D1	LTR/ERVL-MaLR	chr13	9388233	9388578	-	LineageSpe
ENSMUSG00000097859	AC124446.1	ENSMUST00000181427	AC124446.1-201	lincRNA	chr13	9387139	9391741	+	4603	3551	LAST	2	chr13	9390795	9391741	947	294	8.27936	8.27936	9.74373	exonized	MT2A	LTR/ERVL	chr13	9391259	9391552	-	LineageSpe
ENSMUSG00000097859	AC124446.1	ENSMUST00000181427	AC124446.1-201	lincRNA	chr13	9387139	9391741	+	4603	3551	LAST	2	chr13	9390795	9391741	947	159	4.47761	4.47761	9.74373	exonized	MT2A	LTR/ERVL	chr13	9390952	9391110	-	LineageSpe
ENSMUSG00000097859	AC124446.1	ENSMUST00000181427	AC124446.1-201	lincRNA	chr13	9387139	9391741	+	4603	3551	LAST	2	chr13	9390795	9391741	947	148	4.16784	4.16784	9.74373	exonized	B1_Mus1	SINE/Alu	chr13	9391111	9391258	+	LineageSpe
ENSMUSG00000097932	AC160109.2	ENSMUST00000181148	AC160109.2-201	lincRNA	chr13	97283182	97285934	+	2753	1033	LAST	2	chr13	97285009	97285934	926	136	13.1655	13.1655	13.1655	SPL	B3	SINE/B2	chr13	97284929	97285144	-	LineageSpe
ENSMUSG00000038792	4931403M11Rik	ENSMUST00000038250	4931403M11Rik-001	lincRNA	chr14	24617568	24621693	+	4126	986	LAST	2	chr14	24620734	24621693	960	262	26.572	26.572	38.3367	PolyA	MLTR11B	LTR/ERVK	chr14	24621432	24621837	-	LineageSpe
ENSMUSG00000038792	4931403M11Rik	ENSMUST00000038250	4931403M11Rik-001	lincRNA	chr14	24617568	24621693	+	4126	986	LAST	2	chr14	24620734	24621693	960	116	11.7647	11.7647	38.3367	exonized	MIR3	SINE/MIR	chr14	24620775	24620890	-	Ancient
ENSMUSG00000046005	D830044D21Rik	ENSMUST00000143315	D830044D21Rik-001	lincRNA	chr14	31906528	31929879	+	23352	2060	LAST	2	chr14	31928064	31929879	1816	168	8.15534	8.15534	14.8058	exonized	URR1A	DNA/hAT-Charlie	chr14	31928894	31929061	+	LineageSpe
ENSMUSG00000046005	D830044D21Rik	ENSMUST00000143315	D830044D21Rik-001	lincRNA	chr14	31906528	31929879	+	23352	2060	LAST	2	chr14	31928064	31929879	1816	149	7.23301	7.23301	14.8058	exonized	L2b	LINE/L2	chr14	31929209	31929357	+	Ancient
ENSMUSG00000046005	D830044D21Rik	ENSMUST00000143315	D830044D21Rik-001	lincRNA	chr14	31906528	31929879	+	23352	2060	LAST	2	chr14	31928064	31929879	1816	137	6.65049	6.65049	14.8058	exonized	L2b	LINE/L2	chr14	31928692	31928828	-	Ancient
ENSMUSG00000048628	4930542C16Rik	ENSMUST00000062438	4930542C16Rik-001	lincRNA	chr14	24615118	24617304	-	2187	1090	LAST	2	chr14	24615118	24615912	795	299	27.4312	27.4312	41.9266	PolyA	MTD	LTR/ERVL-MaLR	chr14	24615043	24615416	-	LineageSpe
ENSMUSG00000048628	4930542C16Rik	ENSMUST00000062438	4930542C16Rik-001	lincRNA	chr14	24615118	24617304	-	2187	1090	FIRST	1	chr14	24617010	24617304	295	158	14.4954	14.4954	41.9266	TSS	MIR3	SINE/MIR	chr14	24617147	24617309	-	Ancient
ENSMUSG00000048628	4930542C16Rik	ENSMUST00000159360	4930542C16Rik-002	lincRNA	chr14	24606704	24617311	-	10608	457	FIRST	1	chr14	24617010	24617311	302	163	35.6674	35.6674	35.6674	exonized	MIR3	SINE/MIR	chr14	24617147	24617309	-	Ancient
ENSMUSG00000061510	Gm10101	ENSMUST00000074862	Gm10101-201	lincRNA	chr14	46829114	46832027	-	2914	2914	SINGLE	1	chr14	46829114	46832027	2914	328	11.256	11.256	17.9135	exonized	ORR1E	LTR/ERVL-MaLR	chr14	46829442	46829769	-	LineageSpe
ENSMUSG00000061510	Gm10101	ENSMUST00000074862	Gm10101-201	lincRNA	chr14	46829114	46832027	-	2914	2914	SINGLE	1	chr14	46829114	46832027	2914	163	5.59369	5.59369	17.9135	exonized	B3A	SINE/B2	chr14	46829243	46829405	-	LineageSpe
ENSMUSG00000061510	Gm10101	ENSMUST00000074862	Gm10101-201	lincRNA	chr14	46829114	46832027	-	2914	2914	SINGLE	1	chr14	46829114	46832027	2914	122	4.18668	4.18668	17.9135	exonized	RSINE1	SINE/B4	chr14	46830765	46830886	-	LineageSpe
ENSMUSG00000061510	Gm10101	ENSMUST00000074862	Gm10101-201	lincRNA	chr14	46829114	46832027	-	2914	2914	SINGLE	1	chr14	46829114	46832027	2914	31	1.06383	1.06383	17.9135	exonized	B3A	SINE/B2	chr14	46829120	46829150	-	LineageSpe
ENSMUSG00000061510	Gm10101	ENSMUST00000181311	Gm10101-001	lincRNA	chr14	46829109	46832027	-	2919	2919	SINGLE	1	chr14	46829109	46832027	2919	328	11.2367	11.2367	17.8828	exonized	ORR1E	LTR/ERVL-MaLR	chr14	46829442	46829769	-	LineageSpe
ENSMUSG00000061510	Gm10101	ENSMUST00000181311	Gm10101-001	lincRNA	chr14	46829109	46832027	-	2919	2919	SINGLE	1	chr14	46829109	46832027	2919	163	5.5841	5.5841	17.8828	exonized	B3A	SINE/B2	chr14	46829243	46829405	-	LineageSpe
ENSMUSG00000061510	Gm10101	ENSMUST00000181311	Gm10101-001	lincRNA	chr14	46829109	46832027	-	2919	2919	SINGLE	1	chr14	46829109	46832027	2919	122	4.17951	4.17951	17.8828	exonized	RSINE1	SINE/B4	chr14	46830765	46830886	-	LineageSpe
ENSMUSG00000061510	Gm10101	ENSMUST00000181311	Gm10101-001	lincRNA	chr14	46829109	46832027	-	2919	2919	SINGLE	1	chr14	46829109	46832027	2919	31	1.06201	1.06201	17.8828	exonized	B3A	SINE/B2	chr14	46829120	46829150	-	LineageSpe
ENSMUSG00000085380	E130120K24Rik	ENSMUST00000129910	E130120K24Rik-001	lincRNA	chr14	46556303	46568344	+	12042	556	LAST	2	chr14	46568029	46568344	316	184	33.0935	33.0935	33.0935	SPL	B2_Mm2	SINE/B2	chr14	46568028	46568212	+	LineageSpe
ENSMUSG00000085866	Gm15218	ENSMUST00000131006	Gm15218-001	lincRNA	chr14	45754689	45993170	+	238482	618	FIRST	1	chr14	45754689	45754784	96	96	15.534	15.534	15.534	TSS_SPL	MT2_Mm	LTR/ERVL	chr14	45754370	45754862	+	LineageSpe
ENSMUSG00000086124	A530076I17Rik	ENSMUST00000138379	A530076I17Rik-001	lincRNA	chr14	45666623	45668498	-	1876	1740	LAST	2	chr14	45666623	45668279	1657	78	4.48276	4.48276	24.6552	exonized	MTC	LTR/ERVL-MaLR	chr14	45667936	45668013	-	LineageSpe
ENSMUSG00000086124	A530076I17Rik	ENSMUST00000138379	A530076I17Rik-001	lincRNA	chr14	45666623	45668498	-	1876	1740	LAST	2	chr14	45666623	45668279	1657	38	2.18391	2.18391	24.6552	exonized	MTD	LTR/ERVL-MaLR	chr14	45668012	45668049	-	LineageSpe
ENSMUSG00000086124	A530076I17Rik	ENSMUST00000138379	A530076I17Rik-001	lincRNA	chr14	45666623	45668498	-	1876	1740	LAST	2	chr14	45666623	45668279	1657	230	13.2184	13.2184	24.6552	SPL	MTD-int	LTR/ERVL-MaLR	chr14	45668050	45668624	-	LineageSpe
ENSMUSG00000086124	A530076I17Rik	ENSMUST00000138379	A530076I17Rik-001	lincRNA	chr14	45666623	45668498	-	1876	1740	FIRST	1	chr14	45668416	45668498	83	83	4.77011	4.77011	24.6552	TSS_SPL	MTD-int	LTR/ERVL-MaLR	chr14	45668050	45668624	-	LineageSpe
ENSMUSG00000086168	Gm15221	ENSMUST00000144439	Gm15221-001	lincRNA	chr14	46436855	46454535	+	17681	414	MIDDLE	2	chr14	46444291	46444356	66	64	15.4589	15.4589	15.4589	SPL	Tigger5b	DNA/TcMar-Tigger	chr14	46444257	46444354	+	LineageSpe
ENSMUSG00000089887	4930428N03Rik	ENSMUST00000159562	4930428N03Rik-002	lincRNA	chr14	24622159	24629200	+	7042	756	LAST	2	chr14	24628609	24629200	592	103	13.6243	13.6243	15.4762	PolyA	PB1D11	SINE/Alu	chr14	24629098	24629204	+	LineageSpe
ENSMUSG00000089887	4930428N03Rik	ENSMUST00000159562	4930428N03Rik-002	lincRNA	chr14	24622159	24629200	+	7042	756	LAST	2	chr14	24628609	24629200	592	117	15.4762	15.4762	15.4762	exonized	MER5A	DNA/hAT-Charlie	chr14	24628950	24629066	+	Ancient
ENSMUSG00000096997	CT025694.1	ENSMUST00000180942	CT025694.1-201	lincRNA	chr14	118363732	118384768	+	21037	1605	LAST	2	chr14	118383628	118384768	1141	85	5.29595	5.29595	5.29595	SPL	B3	SINE/B2	chr14	118383590	118383712	+	LineageSpe
ENSMUSG00000097136	AC154455.1	ENSMUST00000180466	AC154455.1-201	lincRNA	chr14	25548390	25554369	-	5980	3429	LAST	2	chr14	25548390	25550238	1849	155	4.52027	4.52027	8.69058	exonized	B2_Mm2	SINE/B2	chr14	25549532	25549686	-	LineageSpe
ENSMUSG00000097136	AC154455.1	ENSMUST00000180466	AC154455.1-201	lincRNA	chr14	25548390	25554369	-	5980	3429	FIRST	1	chr14	25552790	25554369	1580	168	4.89939	4.89939	8.69058	exonized	B2_Mm2	SINE/B2	chr14	25554202	25554369	+	LineageSpe
ENSMUSG00000097136	AC154455.1	ENSMUST00000180466	AC154455.1-201	lincRNA	chr14	25548390	25554369	-	5980	3429	FIRST	1	chr14	25552790	25554369	1580	130	3.79119	3.79119	8.69058	exonized	MIR	SINE/MIR	chr14	25554072	25554201	+	Ancient
ENSMUSG00000097172	AC142266.1	ENSMUST00000181972	AC142266.1-201	lincRNA	chr14	76514558	76520855	-	6298	1658	LAST	4	chr14	76514558	76515134	577	271	16.345	16.345	18.3353	PolyA	Charlie4a	DNA/hAT-Charlie	chr14	76514400	76514828	-	Ancient
ENSMUSG00000097172	AC142266.1	ENSMUST00000181972	AC142266.1-201	lincRNA	chr14	76514558	76520855	-	6298	1658	LAST	4	chr14	76514558	76515134	577	173	10.4343	10.4343	18.3353	exonized	B4	SINE/B4	chr14	76514953	76515125	-	LineageSpe
ENSMUSG00000097172	AC142266.1	ENSMUST00000181972	AC142266.1-201	lincRNA	chr14	76514558	76520855	-	6298	1658	MIDDLE	3	chr14	76515878	76516352	475	304	18.3353	18.3353	18.3353	SPL	ORR1C1	LTR/ERVL-MaLR	chr14	76515813	76516181	+	LineageSpe
ENSMUSG00000097243	AC151836.1	ENSMUST00000181856	AC151836.1-201	lincRNA	chr14	70205324	70217659	+	12336	1637	LAST	5	chr14	70216811	70217659	849	128	7.81918	7.81918	13.5003	exonized	B1_Mus2	SINE/Alu	chr14	70217504	70217631	-	LineageSpe
ENSMUSG00000097243	AC151836.1	ENSMUST00000181856	AC151836.1-201	lincRNA	chr14	70205324	70217659	+	12336	1637	LAST	5	chr14	70216811	70217659	849	93	5.68112	5.68112	13.5003	exonized	RSINE1	SINE/B4	chr14	70217077	70217169	-	LineageSpe
ENSMUSG00000097284	AC162936.1	ENSMUST00000180465	AC162936.1-201	lincRNA	chr14	69732784	69745869	+	13086	3326	MIDDLE	2	chr14	69738238	69738387	150	111	3.33734	3.33734	49.1281	exonized	Lx8	LINE/L1	chr14	69738255	69738365	+	LineageSpe
ENSMUSG00000097284	AC162936.1	ENSMUST00000180465	AC162936.1-201	lincRNA	chr14	69732784	69745869	+	13086	3326	MIDDLE	3	chr14	69739407	69739495	89	89	2.67589	2.67589	49.1281	Both_SPL	MT2B1	LTR/ERVL	chr14	69739118	69739573	-	LineageSpe
ENSMUSG00000097284	AC162936.1	ENSMUST00000180465	AC162936.1-201	lincRNA	chr14	69732784	69745869	+	13086	3326	MIDDLE	4	chr14	69740725	69740849	125	125	3.75827	3.75827	49.1281	Both_SPL	MERVL-int	LTR/ERVL	chr14	69740679	69741046	-	LineageSpe
ENSMUSG00000097284	AC162936.1	ENSMUST00000180465	AC162936.1-201	lincRNA	chr14	69732784	69745869	+	13086	3326	LAST	5	chr14	69743413	69745869	2457	324	9.74143	9.74143	49.1281	PolyA	MTB	LTR/ERVL-MaLR	chr14	69745546	69745924	+	LineageSpe
ENSMUSG00000097284	AC162936.1	ENSMUST00000180465	AC162936.1-201	lincRNA	chr14	69732784	69745869	+	13086	3326	LAST	5	chr14	69743413	69745869	2457	647	19.4528	19.4528	49.1281	exonized	MERVL-int	LTR/ERVL	chr14	69744899	69745545	-	LineageSpe
ENSMUSG00000097284	AC162936.1	ENSMUST00000180465	AC162936.1-201	lincRNA	chr14	69732784	69745869	+	13086	3326	LAST	5	chr14	69743413	69745869	2457	162	4.87072	4.87072	49.1281	exonized	LTR78	LTR/ERV1	chr14	69744737	69744898	-	Ancient
ENSMUSG00000097284	AC162936.1	ENSMUST00000180465	AC162936.1-201	lincRNA	chr14	69732784	69745869	+	13086	3326	LAST	5	chr14	69743413	69745869	2457	1309	39.3566	39.3566	49.1281	SPL	MERVL-int	LTR/ERVL	chr14	69743008	69744721	-	LineageSpe
ENSMUSG00000097284	AC162936.1	ENSMUST00000181430	AC162936.1-202	lincRNA	chr14	69732834	69767113	+	34280	1034	MIDDLE	2	chr14	69738238	69738387	150	111	10.735	10.735	10.735	exonized	Lx8	LINE/L1	chr14	69738255	69738365	+	LineageSpe
ENSMUSG00000097303	AC125399.1	ENSMUST00000180534	AC125399.1-201	lincRNA	chr14	57999323	58003695	+	4373	856	LAST	2	chr14	58002980	58003695	716	185	21.6121	21.6121	21.6121	exonized	B3	SINE/B2	chr14	58002990	58003174	+	LineageSpe
ENSMUSG00000097303	AC125399.1	ENSMUST00000180534	AC125399.1-201	lincRNA	chr14	57999323	58003695	+	4373	856	LAST	2	chr14	58002980	58003695	716	51	5.95794	5.95794	21.6121	exonized	PB1D11	SINE/Alu	chr14	58003219	58003269	-	LineageSpe
ENSMUSG00000097310	AC163280.1	ENSMUST00000180412	AC163280.1-202	lincRNA	chr14	34759402	34766014	+	6613	4082	MIDDLE	2	chr14	34760679	34763301	2623	219	5.36502	5.36502	20.6271	exonized	RLTR14	LTR/ERV1	chr14	34762400	34762618	-	LineageSpe
ENSMUSG00000097310	AC163280.1	ENSMUST00000180412	AC163280.1-202	lincRNA	chr14	34759402	34766014	+	6613	4082	MIDDLE	2	chr14	34760679	34763301	2623	146	3.57668	3.57668	20.6271	exonized	RLTR14	LTR/ERV1	chr14	34762226	34762371	-	LineageSpe
ENSMUSG00000097310	AC163280.1	ENSMUST00000180412	AC163280.1-202	lincRNA	chr14	34759402	34766014	+	6613	4082	MIDDLE	2	chr14	34760679	34763301	2623	140	3.42969	3.42969	20.6271	exonized	B1F	SINE/Alu	chr14	34761963	34762102	-	LineageSpe
ENSMUSG00000097310	AC163280.1	ENSMUST00000180412	AC163280.1-202	lincRNA	chr14	34759402	34766014	+	6613	4082	MIDDLE	2	chr14	34760679	34763301	2623	99	2.42528	2.42528	20.6271	exonized	PB1D10	SINE/Alu	chr14	34760841	34760939	-	LineageSpe
ENSMUSG00000097310	AC163280.1	ENSMUST00000180412	AC163280.1-202	lincRNA	chr14	34759402	34766014	+	6613	4082	MIDDLE	2	chr14	34760679	34763301	2623	72	1.76384	1.76384	20.6271	exonized	ID4	SINE/ID	chr14	34761037	34761108	+	LineageSpe
ENSMUSG00000097310	AC163280.1	ENSMUST00000180412	AC163280.1-202	lincRNA	chr14	34759402	34766014	+	6613	4082	MIDDLE	2	chr14	34760679	34763301	2623	166	4.06663	4.06663	20.6271	SPL	ID_B1	SINE/B4	chr14	34760646	34760844	-	LineageSpe
ENSMUSG00000097310	AC163280.1	ENSMUST00000181044	AC163280.1-201	lincRNA	chr14	34760227	34770553	+	10327	3415	MIDDLE	2	chr14	34761991	34763301	1311	219	6.41288	6.41288	13.9678	exonized	RLTR14	LTR/ERV1	chr14	34762400	34762618	-	LineageSpe
ENSMUSG00000097310	AC163280.1	ENSMUST00000181044	AC163280.1-201	lincRNA	chr14	34760227	34770553	+	10327	3415	MIDDLE	2	chr14	34761991	34763301	1311	146	4.27526	4.27526	13.9678	exonized	RLTR14	LTR/ERV1	chr14	34762226	34762371	-	LineageSpe
ENSMUSG00000097310	AC163280.1	ENSMUST00000181044	AC163280.1-201	lincRNA	chr14	34760227	34770553	+	10327	3415	MIDDLE	2	chr14	34761991	34763301	1311	112	3.27965	3.27965	13.9678	SPL	B1F	SINE/Alu	chr14	34761963	34762102	-	LineageSpe
ENSMUSG00000097310	AC163280.1	ENSMUST00000181044	AC163280.1-201	lincRNA	chr14	34760227	34770553	+	10327	3415	LAST	3	chr14	34768496	34770553	2058	43	1.25915	1.25915	13.9678	PolyA	ORR1A3	LTR/ERVL-MaLR	chr14	34770511	34770729	-	LineageSpe
ENSMUSG00000097310	AC163280.1	ENSMUST00000181044	AC163280.1-201	lincRNA	chr14	34760227	34770553	+	10327	3415	LAST	3	chr14	34768496	34770553	2058	133	3.89458	3.89458	13.9678	exonized	RSINE1	SINE/B4	chr14	34769956	34770088	+	LineageSpe
ENSMUSG00000097310	AC163280.1	ENSMUST00000181044	AC163280.1-201	lincRNA	chr14	34760227	34770553	+	10327	3415	LAST	3	chr14	34768496	34770553	2058	181	5.30015	5.30015	13.9678	SPL	Lx8	LINE/L1	chr14	34768261	34768676	-	LineageSpe
ENSMUSG00000097358	AC108833.1	ENSMUST00000180772	AC108833.1-201	lincRNA	chr14	118107831	118117100	+	9270	2868	FIRST	1	chr14	118107831	118108117	287	140	4.88145	4.88145	4.88145	exonized	RSINE1	SINE/B4	chr14	118107851	118107990	+	LineageSpe
ENSMUSG00000097358	AC108833.1	ENSMUST00000180772	AC108833.1-201	lincRNA	chr14	118107831	118117100	+	9270	2868	LAST	3	chr14	118116043	118117100	1058	114	3.9749	3.9749	4.88145	exonized	PB1D11	SINE/Alu	chr14	118116495	118116608	+	LineageSpe
ENSMUSG00000097358	AC108833.1	ENSMUST00000180772	AC108833.1-201	lincRNA	chr14	118107831	118117100	+	9270	2868	LAST	3	chr14	118116043	118117100	1058	68	2.37099	2.37099	4.88145	exonized	ID4_	SINE/ID	chr14	118116615	118116682	+	LineageSpe
ENSMUSG00000097431	AC027184.1	ENSMUST00000181482	AC027184.1-201	lincRNA	chr14	50870376	50879003	+	8628	2513	LAST	2	chr14	50876672	50879003	2332	495	19.6976	19.6976	26.542	exonized	Lx2B2	LINE/L1	chr14	50877662	50878156	-	LineageSpe
ENSMUSG00000097431	AC027184.1	ENSMUST00000181482	AC027184.1-201	lincRNA	chr14	50870376	50879003	+	8628	2513	LAST	2	chr14	50876672	50879003	2332	395	15.7183	15.7183	26.542	exonized	MTA_Mm	LTR/ERVL-MaLR	chr14	50878157	50878551	+	LineageSpe
ENSMUSG00000097431	AC027184.1	ENSMUST00000181482	AC027184.1-201	lincRNA	chr14	50870376	50879003	+	8628	2513	LAST	2	chr14	50876672	50879003	2332	258	10.2666	10.2666	26.542	exonized	Lx2B2	LINE/L1	chr14	50878552	50878809	-	LineageSpe
ENSMUSG00000097431	AC027184.1	ENSMUST00000181482	AC027184.1-201	lincRNA	chr14	50870376	50879003	+	8628	2513	LAST	2	chr14	50876672	50879003	2332	186	7.40151	7.40151	26.542	exonized	B2_Mm1t	SINE/B2	chr14	50877348	50877533	+	LineageSpe
ENSMUSG00000097431	AC027184.1	ENSMUST00000181482	AC027184.1-201	lincRNA	chr14	50870376	50879003	+	8628	2513	LAST	2	chr14	50876672	50879003	2332	667	26.542	26.542	26.542	SPL	Lx9	LINE/L1	chr14	50876631	50877338	+	LineageSpe
ENSMUSG00000097431	AC027184.1	ENSMUST00000181697	AC027184.1-202	lincRNA	chr14	50870364	50877326	+	6963	973	MIDDLE	2	chr14	50871751	50871826	76	76	7.81089	7.81089	75.1285	SPL	PB1D11	SINE/Alu	chr14	50871720	50871826	+	LineageSpe
ENSMUSG00000097431	AC027184.1	ENSMUST00000181697	AC027184.1-202	lincRNA	chr14	50870364	50877326	+	6963	973	LAST	4	chr14	50876672	50877326	655	655	67.3176	67.3176	75.1285	PolyA_SPL	Lx9	LINE/L1	chr14	50876631	50877338	+	LineageSpe
ENSMUSG00000097511	AC134575.1	ENSMUST00000181229	AC134575.1-201	lincRNA	chr14	69327999	69337082	-	9084	2174	LAST	3	chr14	69327999	69329961	1963	208	9.56762	9.56762	12.1895	exonized	RMER5	LTR/ERV1	chr14	69328523	69328730	+	LineageSpe
ENSMUSG00000097511	AC134575.1	ENSMUST00000181229	AC134575.1-201	lincRNA	chr14	69327999	69337082	-	9084	2174	LAST	3	chr14	69327999	69329961	1963	196	9.01564	9.01564	12.1895	exonized	MLTR14	LTR/ERV1	chr14	69329630	69329825	-	LineageSpe
ENSMUSG00000097511	AC134575.1	ENSMUST00000181229	AC134575.1-201	lincRNA	chr14	69327999	69337082	-	9084	2174	LAST	3	chr14	69327999	69329961	1963	57	2.6219	2.6219	12.1895	exonized	MLT1D	LTR/ERVL-MaLR	chr14	69328448	69328504	+	Ancient
ENSMUSG00000097511	AC134575.1	ENSMUST00000181229	AC134575.1-201	lincRNA	chr14	69327999	69337082	-	9084	2174	LAST	3	chr14	69327999	69329961	1963	106	4.8758	4.8758	12.1895	SPL	MLTR14	LTR/ERV1	chr14	69329856	69330022	-	LineageSpe
ENSMUSG00000097533	AC159323.1	ENSMUST00000180857	AC159323.1-201	lincRNA	chr14	52197502	52213852	+	16351	1277	LAST	4	chr14	52212863	52213852	990	263	20.5951	20.5951	20.5951	PolyA	ORR1C1	LTR/ERVL-MaLR	chr14	52213590	52213900	+	LineageSpe
ENSMUSG00000097542	AC098877.1	ENSMUST00000181218	AC098877.1-201	lincRNA	chr14	55864311	55874735	-	10425	4245	FIRST	1	chr14	55870732	55874735	4004	93	2.19081	2.19081	2.19081	exonized	MIRc	SINE/MIR	chr14	55874256	55874348	-	Ancient
ENSMUSG00000097577	AC121599.1	ENSMUST00000180987	AC121599.1-201	lincRNA	chr14	20687236	20703012	-	15777	1554	LAST	3	chr14	20687236	20688613	1378	140	9.00901	9.00901	15.0579	exonized	B1_Mus1	SINE/Alu	chr14	20687659	20687798	-	LineageSpe
ENSMUSG00000097577	AC121599.1	ENSMUST00000180987	AC121599.1-201	lincRNA	chr14	20687236	20703012	-	15777	1554	LAST	3	chr14	20687236	20688613	1378	94	6.04891	6.04891	15.0579	exonized	PB1D9	SINE/Alu	chr14	20687317	20687410	+	LineageSpe
ENSMUSG00000097589	AC154660.1	ENSMUST00000180377	AC154660.1-203	lincRNA	chr14	61619481	61682325	-	62845	1157	LAST	7	chr14	61619481	61620018	538	75	6.48228	6.48228	7.77874	SPL	B1F2	SINE/Alu	chr14	61619944	61620039	+	LineageSpe
ENSMUSG00000097589	AC154660.1	ENSMUST00000180377	AC154660.1-203	lincRNA	chr14	61619481	61682325	-	62845	1157	MIDDLE	5	chr14	61625220	61625362	143	90	7.77874	7.77874	7.77874	exonized	RMER10A	LTR/ERVL	chr14	61625242	61625331	-	LineageSpe
ENSMUSG00000097589	AC154660.1	ENSMUST00000180917	AC154660.1-202	lincRNA	chr14	61632349	61648813	-	16465	3535	LAST	3	chr14	61632349	61635591	3243	145	4.10184	4.10184	4.10184	exonized	B1_Mus2	SINE/Alu	chr14	61633227	61633371	-	LineageSpe
ENSMUSG00000097589	AC154660.1	ENSMUST00000180917	AC154660.1-202	lincRNA	chr14	61632349	61648813	-	16465	3535	LAST	3	chr14	61632349	61635591	3243	103	2.91372	2.91372	4.10184	exonized	PB1D9	SINE/Alu	chr14	61634888	61634990	+	LineageSpe
ENSMUSG00000097589	AC154660.1	ENSMUST00000180917	AC154660.1-202	lincRNA	chr14	61632349	61648813	-	16465	3535	LAST	3	chr14	61632349	61635591	3243	75	2.12164	2.12164	4.10184	exonized	B3A	SINE/B2	chr14	61634577	61634651	+	LineageSpe
ENSMUSG00000097589	AC154660.1	ENSMUST00000181203	AC154660.1-201	lincRNA	chr14	61676013	61682216	-	6204	1766	LAST	2	chr14	61676013	61677671	1659	63	3.56738	3.56738	83.9751	PolyA	B1_Mur4	SINE/Alu	chr14	61675999	61676075	-	LineageSpe
ENSMUSG00000097589	AC154660.1	ENSMUST00000181203	AC154660.1-201	lincRNA	chr14	61676013	61682216	-	6204	1766	LAST	2	chr14	61676013	61677671	1659	210	11.8913	11.8913	83.9751	exonized	MTC	LTR/ERVL-MaLR	chr14	61676440	61676649	-	LineageSpe
ENSMUSG00000097589	AC154660.1	ENSMUST00000181203	AC154660.1-201	lincRNA	chr14	61676013	61682216	-	6204	1766	LAST	2	chr14	61676013	61677671	1659	188	10.6455	10.6455	83.9751	exonized	B2_Mm2	SINE/B2	chr14	61676214	61676401	-	LineageSpe
ENSMUSG00000097589	AC154660.1	ENSMUST00000181203	AC154660.1-201	lincRNA	chr14	61676013	61682216	-	6204	1766	LAST	2	chr14	61676013	61677671	1659	1022	57.8709	57.8709	83.9751	SPL	MERVL_2A-int	LTR/ERVL	chr14	61676650	61677736	-	LineageSpe
ENSMUSG00000097601	AC157650.1	ENSMUST00000181582	AC157650.1-201	lincRNA	chr14	25355801	25378635	-	22835	2543	LAST	2	chr14	25355801	25358141	2341	22	0.86512	0.86512	14.943	PolyA	Tigger7	DNA/TcMar-Tigger	chr14	25355682	25355822	-	Ancient
ENSMUSG00000097601	AC157650.1	ENSMUST00000181582	AC157650.1-201	lincRNA	chr14	25355801	25378635	-	22835	2543	LAST	2	chr14	25355801	25358141	2341	206	8.10067	8.10067	14.943	exonized	ORSL-2a	DNA/hAT-Tip100	chr14	25357176	25357381	-	Ancient
ENSMUSG00000097601	AC157650.1	ENSMUST00000181582	AC157650.1-201	lincRNA	chr14	25355801	25378635	-	22835	2543	LAST	2	chr14	25355801	25358141	2341	152	5.97719	5.97719	14.943	exonized	MLT1A	LTR/ERVL-MaLR	chr14	25356561	25356712	+	Ancient
ENSMUSG00000097601	AC157650.1	ENSMUST00000181582	AC157650.1-201	lincRNA	chr14	25355801	25378635	-	22835	2543	LAST	2	chr14	25355801	25358141	2341	125	4.91545	4.91545	14.943	exonized	MIRb	SINE/MIR	chr14	25357690	25357814	-	Ancient
ENSMUSG00000097743	AC154731.1	ENSMUST00000180682	AC154731.1-201	lincRNA	chr14	56697347	56701268	-	3922	1299	LAST	3	chr14	56697347	56698038	692	281	21.632	21.632	44.1109	exonized	RLTR31D_MM	LTR/ERVK	chr14	56697630	56697910	-	LineageSpe
ENSMUSG00000097743	AC154731.1	ENSMUST00000180682	AC154731.1-201	lincRNA	chr14	56697347	56701268	-	3922	1299	MIDDLE	2	chr14	56699149	56699306	158	143	11.0085	11.0085	44.1109	SPL	MER5A1	DNA/hAT-Charlie	chr14	56699164	56699319	-	Ancient
ENSMUSG00000097743	AC154731.1	ENSMUST00000180682	AC154731.1-201	lincRNA	chr14	56697347	56701268	-	3922	1299	FIRST	1	chr14	56700820	56701268	449	149	11.4704	11.4704	44.1109	TSS	B2_Mm2	SINE/B2	chr14	56701120	56701300	-	LineageSpe
ENSMUSG00000097743	AC154731.1	ENSMUST00000180752	AC154731.1-202	lincRNA	chr14	56696280	56699361	-	3082	1972	LAST	2	chr14	56696280	56698038	1759	281	14.2495	14.2495	26.217	exonized	RLTR31D_MM	LTR/ERVK	chr14	56697630	56697910	-	LineageSpe
ENSMUSG00000097743	AC154731.1	ENSMUST00000180752	AC154731.1-202	lincRNA	chr14	56696280	56699361	-	3082	1972	LAST	2	chr14	56696280	56698038	1759	80	4.0568	4.0568	26.217	exonized	MIR3	SINE/MIR	chr14	56696813	56696892	+	Ancient
ENSMUSG00000097743	AC154731.1	ENSMUST00000180752	AC154731.1-202	lincRNA	chr14	56696280	56699361	-	3082	1972	FIRST	1	chr14	56699149	56699361	213	156	7.91075	7.91075	26.217	exonized	MER5A1	DNA/hAT-Charlie	chr14	56699164	56699319	-	Ancient
ENSMUSG00000097775	CT572983.1	ENSMUST00000181344	CT572983.1-201	lincRNA	chr14	62760501	62830126	+	69626	891	MIDDLE	4	chr14	62819711	62819776	66	66	7.40741	7.40741	7.40741	Both_SPL	Lx7	LINE/L1	chr14	62819690	62821150	+	LineageSpe
ENSMUSG00000097898	AC102575.1	ENSMUST00000180444	AC102575.1-201	lincRNA	chr14	8666390	8673320	+	6931	824	MIDDLE	2	chr14	8666935	8667011	77	77	9.34466	9.34466	39.199	Both_SPL	MLT1C	LTR/ERVL-MaLR	chr14	8666858	8667031	-	Ancient
ENSMUSG00000097898	AC102575.1	ENSMUST00000180444	AC102575.1-201	lincRNA	chr14	8666390	8673320	+	6931	824	LAST	4	chr14	8672831	8673320	490	64	7.76699	7.76699	39.199	PolyA	L1MB7	LINE/L1	chr14	8673257	8673635	+	Ancient
ENSMUSG00000097898	AC102575.1	ENSMUST00000180444	AC102575.1-201	lincRNA	chr14	8666390	8673320	+	6931	824	LAST	4	chr14	8672831	8673320	490	246	29.8544	29.8544	39.199	SPL	Lx8b	LINE/L1	chr14	8671938	8673076	-	LineageSpe
ENSMUSG00000097898	AC102575.1	ENSMUST00000181914	AC102575.1-202	lincRNA	chr14	8666390	8673378	+	6989	987	MIDDLE	2	chr14	8666935	8667011	77	77	7.80142	7.80142	40.3242	Both_SPL	MLT1C	LTR/ERVL-MaLR	chr14	8666858	8667031	-	Ancient
ENSMUSG00000097898	AC102575.1	ENSMUST00000181914	AC102575.1-202	lincRNA	chr14	8666390	8673378	+	6989	987	MIDDLE	4	chr14	8671641	8671745	105	75	7.59878	7.59878	40.3242	SPL	MLT1I	LTR/ERVL-MaLR	chr14	8671671	8671757	-	Ancient
ENSMUSG00000097898	AC102575.1	ENSMUST00000181914	AC102575.1-202	lincRNA	chr14	8666390	8673378	+	6989	987	LAST	5	chr14	8672831	8673378	548	122	12.3607	12.3607	40.3242	PolyA	L1MB7	LINE/L1	chr14	8673257	8673635	+	Ancient
ENSMUSG00000097898	AC102575.1	ENSMUST00000181914	AC102575.1-202	lincRNA	chr14	8666390	8673378	+	6989	987	LAST	5	chr14	8672831	8673378	548	246	24.924	24.924	40.3242	SPL	Lx8b	LINE/L1	chr14	8671938	8673076	-	LineageSpe
ENSMUSG00000097903	AC154811.1	ENSMUST00000181685	AC154811.1-201	lincRNA	chr14	120384263	120388985	-	4723	1255	LAST	3	chr14	120384263	120385178	916	139	11.0757	11.0757	11.0757	exonized	B1F1	SINE/Alu	chr14	120384352	120384490	+	LineageSpe
ENSMUSG00000097927	AC121960.1	ENSMUST00000180427	AC121960.1-201	lincRNA	chr14	79836712	79958726	+	122015	2658	FIRST	1	chr14	79836712	79836790	79	78	2.93454	2.93454	9.36795	SPL	L2c	LINE/L2	chr14	79836713	79836840	-	Ancient
ENSMUSG00000097927	AC121960.1	ENSMUST00000180427	AC121960.1-201	lincRNA	chr14	79836712	79958726	+	122015	2658	MIDDLE	3	chr14	79888462	79888588	127	84	3.16027	3.16027	9.36795	SPL	B4	SINE/B4	chr14	79888505	79888626	-	LineageSpe
ENSMUSG00000097927	AC121960.1	ENSMUST00000180427	AC121960.1-201	lincRNA	chr14	79836712	79958726	+	122015	2658	MIDDLE	4	chr14	79933161	79933247	87	87	3.27314	3.27314	9.36795	Both_SPL	ORR1F	LTR/ERVL-MaLR	chr14	79932969	79933320	+	LineageSpe
ENSMUSG00000056332	Gm16294	ENSMUST00000070382	Gm16294-001	lincRNA	chr15	40511322	40527277	-	15956	1459	LAST	3	chr15	40511322	40512615	1294	601	41.1926	41.1926	46.1275	PolyA	RMER19B2	LTR/ERVK	chr15	40511299	40511922	-	LineageSpe
ENSMUSG00000056332	Gm16294	ENSMUST00000070382	Gm16294-001	lincRNA	chr15	40511322	40527277	-	15956	1459	FIRST	1	chr15	40527206	40527277	72	72	4.93489	4.93489	46.1275	TSS_SPL	Lx6	LINE/L1	chr15	40527098	40527581	-	LineageSpe
ENSMUSG00000078925	D030018L15Rik	ENSMUST00000100271	D030018L15Rik-201	lincRNA	chr15	96051616	96078134	-	26519	1775	LAST	3	chr15	96051616	96053019	1404	390	21.9718	21.9718	21.9718	SPL	L1VL4	LINE/L1	chr15	96052630	96053040	-	LineageSpe
ENSMUSG00000078925	D030018L15Rik	ENSMUST00000139808	D030018L15Rik-002	lincRNA	chr15	96051616	96079427	-	27812	1859	LAST	4	chr15	96051616	96053019	1404	390	20.979	20.979	25.4976	SPL	L1VL4	LINE/L1	chr15	96052630	96053040	-	LineageSpe
ENSMUSG00000078925	D030018L15Rik	ENSMUST00000139808	D030018L15Rik-002	lincRNA	chr15	96051616	96079427	-	27812	1859	FIRST	1	chr15	96079344	96079427	84	84	4.51856	4.51856	25.4976	TSS_SPL	MTC	LTR/ERVL-MaLR	chr15	96079283	96079648	-	LineageSpe
ENSMUSG00000078925	D030018L15Rik	ENSMUST00000140253	D030018L15Rik-001	lincRNA	chr15	96073338	96079553	-	6216	2902	FIRST	1	chr15	96079344	96079553	210	210	7.23639	7.23639	7.23639	TSS_SPL	MTC	LTR/ERVL-MaLR	chr15	96079283	96079648	-	LineageSpe
ENSMUSG00000086160	4933438A12Rik	ENSMUST00000144579	4933438A12Rik-001	lincRNA	chr15	91597583	91604676	+	7094	1013	FIRST	1	chr15	91597583	91597649	67	67	6.61402	6.61402	93.5834	TSS_SPL	RLTR16	LTR/ERVK	chr15	91597436	91597816	+	LineageSpe
ENSMUSG00000086160	4933438A12Rik	ENSMUST00000144579	4933438A12Rik-001	lincRNA	chr15	91597583	91604676	+	7094	1013	LAST	3	chr15	91603787	91604676	890	881	86.9694	86.9694	93.5834	SPL	Lx7	LINE/L1	chr15	91603691	91604667	+	LineageSpe
ENSMUSG00000087543	Gm16576	ENSMUST00000128342	Gm16576-001	lincRNA	chr15	79742698	79757394	+	14697	5404	MIDDLE	2	chr15	79743083	79743230	148	75	1.38786	1.38786	14.6373	SPL	PB1D9	SINE/Alu	chr15	79743064	79743157	-	LineageSpe
ENSMUSG00000087543	Gm16576	ENSMUST00000128342	Gm16576-001	lincRNA	chr15	79742698	79757394	+	14697	5404	MIDDLE	3	chr15	79744513	79744668	156	46	0.851221	0.851221	14.6373	SPL	MTD	LTR/ERVL-MaLR	chr15	79744154	79744558	-	LineageSpe
ENSMUSG00000087543	Gm16576	ENSMUST00000128342	Gm16576-001	lincRNA	chr15	79742698	79757394	+	14697	5404	LAST	4	chr15	79752509	79757394	4886	172	3.18283	3.18283	14.6373	exonized	MIRb	SINE/MIR	chr15	79757130	79757301	+	Ancient
ENSMUSG00000087543	Gm16576	ENSMUST00000128342	Gm16576-001	lincRNA	chr15	79742698	79757394	+	14697	5404	LAST	4	chr15	79752509	79757394	4886	139	2.57217	2.57217	14.6373	exonized	MIR	SINE/MIR	chr15	79755969	79756107	-	Ancient
ENSMUSG00000087543	Gm16576	ENSMUST00000128342	Gm16576-001	lincRNA	chr15	79742698	79757394	+	14697	5404	LAST	4	chr15	79752509	79757394	4886	129	2.38712	2.38712	14.6373	exonized	B1F	SINE/Alu	chr15	79755161	79755289	-	LineageSpe
ENSMUSG00000087543	Gm16576	ENSMUST00000128342	Gm16576-001	lincRNA	chr15	79742698	79757394	+	14697	5404	LAST	4	chr15	79752509	79757394	4886	118	2.18357	2.18357	14.6373	exonized	MLTR18_MM	LTR/ERVK	chr15	79754388	79754505	-	LineageSpe
ENSMUSG00000087543	Gm16576	ENSMUST00000128342	Gm16576-001	lincRNA	chr15	79742698	79757394	+	14697	5404	LAST	4	chr15	79752509	79757394	4886	112	2.07254	2.07254	14.6373	exonized	B1_Mus2	SINE/Alu	chr15	79755041	79755152	-	LineageSpe
ENSMUSG00000096971	AC158921.1	ENSMUST00000181739	AC158921.1-201	lincRNA	chr15	10717144	10722471	+	5328	4029	FIRST	1	chr15	10717144	10719429	2286	307	7.61976	7.61976	15.1899	exonized	ORR1F	LTR/ERVL-MaLR	chr15	10717712	10718018	+	LineageSpe
ENSMUSG00000096971	AC158921.1	ENSMUST00000181739	AC158921.1-201	lincRNA	chr15	10717144	10722471	+	5328	4029	FIRST	1	chr15	10717144	10719429	2286	113	2.80467	2.80467	15.1899	exonized	ID_B1	SINE/B4	chr15	10718033	10718145	+	LineageSpe
ENSMUSG00000096971	AC158921.1	ENSMUST00000181739	AC158921.1-201	lincRNA	chr15	10717144	10722471	+	5328	4029	FIRST	1	chr15	10717144	10719429	2286	66	1.63812	1.63812	15.1899	exonized	ORR1F	LTR/ERVL-MaLR	chr15	10718161	10718226	+	LineageSpe
ENSMUSG00000096971	AC158921.1	ENSMUST00000181739	AC158921.1-201	lincRNA	chr15	10717144	10722471	+	5328	4029	FIRST	1	chr15	10717144	10719429	2286	39	0.967982	0.967982	15.1899	SPL	RMER15	LTR/ERVL	chr15	10719391	10719571	-	LineageSpe
ENSMUSG00000096971	AC158921.1	ENSMUST00000181739	AC158921.1-201	lincRNA	chr15	10717144	10722471	+	5328	4029	FIRST	1	chr15	10717144	10719429	2286	305	7.57012	7.57012	15.1899	TSS	RMER19A	LTR/ERVK	chr15	10716775	10717448	-	LineageSpe
ENSMUSG00000096971	AC158921.1	ENSMUST00000181739	AC158921.1-201	lincRNA	chr15	10717144	10722471	+	5328	4029	LAST	2	chr15	10720729	10722471	1743	138	3.42517	3.42517	15.1899	exonized	B1_Mus1	SINE/Alu	chr15	10721972	10722109	-	LineageSpe
ENSMUSG00000097003	AC162693.1	ENSMUST00000181306	AC162693.1-201	lincRNA	chr15	103123070	103146828	-	23759	1324	MIDDLE	4	chr15	103126959	103127038	80	60	4.53172	4.53172	6.49547	SPL	MIR3	SINE/MIR	chr15	103126979	103127056	-	Ancient
ENSMUSG00000097003	AC162693.1	ENSMUST00000181306	AC162693.1-201	lincRNA	chr15	103123070	103146828	-	23759	1324	MIDDLE	2	chr15	103145515	103145600	86	86	6.49547	6.49547	6.49547	Both_SPL	L2	LINE/L2	chr15	103145421	103146078	+	Ancient
ENSMUSG00000097039	AC126552.1	ENSMUST00000180432	AC126552.1-203	lincRNA	chr15	62037987	62250975	+	212989	3074	MIDDLE	6	chr15	62242174	62242301	128	77	2.50488	2.50488	28.1067	SPL	MIR	SINE/MIR	chr15	62242165	62242250	-	Ancient
ENSMUSG00000097039	AC126552.1	ENSMUST00000180432	AC126552.1-203	lincRNA	chr15	62037987	62250975	+	212989	3074	MIDDLE	8	chr15	62244719	62244857	139	139	4.5218	4.5218	28.1067	Both_SPL	Lx8	LINE/L1	chr15	62244458	62245291	-	LineageSpe
ENSMUSG00000097039	AC126552.1	ENSMUST00000180432	AC126552.1-203	lincRNA	chr15	62037987	62250975	+	212989	3074	LAST	9	chr15	62249158	62250975	1818	405	13.175	13.175	28.1067	exonized	L2a	LINE/L2	chr15	62250371	62250775	+	Ancient
ENSMUSG00000097039	AC126552.1	ENSMUST00000180432	AC126552.1-203	lincRNA	chr15	62037987	62250975	+	212989	3074	LAST	9	chr15	62249158	62250975	1818	243	7.90501	7.90501	28.1067	SPL	MLT1L	LTR/ERVL-MaLR	chr15	62249154	62249400	+	Ancient
ENSMUSG00000097039	AC126552.1	ENSMUST00000181416	AC126552.1-202	lincRNA	chr15	62038053	62378096	+	340044	3316	MIDDLE	4	chr15	62242174	62242301	128	77	2.32207	2.32207	51.4777	SPL	MIR	SINE/MIR	chr15	62242165	62242250	-	Ancient
ENSMUSG00000097039	AC126552.1	ENSMUST00000181416	AC126552.1-202	lincRNA	chr15	62038053	62378096	+	340044	3316	MIDDLE	7	chr15	62372476	62372598	123	57	1.71894	1.71894	51.4777	SPL	B3A	SINE/B2	chr15	62372542	62372718	+	LineageSpe
ENSMUSG00000097039	AC126552.1	ENSMUST00000181416	AC126552.1-202	lincRNA	chr15	62038053	62378096	+	340044	3316	MIDDLE	8	chr15	62372874	62372945	72	72	2.17129	2.17129	51.4777	Both_SPL	ORR1F	LTR/ERVL-MaLR	chr15	62372754	62373061	-	LineageSpe
ENSMUSG00000097039	AC126552.1	ENSMUST00000181416	AC126552.1-202	lincRNA	chr15	62038053	62378096	+	340044	3316	LAST	10	chr15	62376024	62378096	2073	417	12.5754	12.5754	51.4777	exonized	L1_Mus4	LINE/L1	chr15	62377511	62377927	+	LineageSpe
ENSMUSG00000097039	AC126552.1	ENSMUST00000181416	AC126552.1-202	lincRNA	chr15	62038053	62378096	+	340044	3316	LAST	10	chr15	62376024	62378096	2073	361	10.8866	10.8866	51.4777	exonized	L1_Mus4	LINE/L1	chr15	62377150	62377510	-	LineageSpe
ENSMUSG00000097039	AC126552.1	ENSMUST00000181416	AC126552.1-202	lincRNA	chr15	62038053	62378096	+	340044	3316	LAST	10	chr15	62376024	62378096	2073	352	10.6152	10.6152	51.4777	exonized	MTD	LTR/ERVL-MaLR	chr15	62376422	62376773	+	LineageSpe
ENSMUSG00000097039	AC126552.1	ENSMUST00000181416	AC126552.1-202	lincRNA	chr15	62038053	62378096	+	340044	3316	LAST	10	chr15	62376024	62378096	2073	298	8.98673	8.98673	51.4777	exonized	Lx2	LINE/L1	chr15	62376844	62377141	+	LineageSpe
ENSMUSG00000097039	AC126552.1	ENSMUST00000181416	AC126552.1-202	lincRNA	chr15	62038053	62378096	+	340044	3316	LAST	10	chr15	62376024	62378096	2073	73	2.20145	2.20145	51.4777	exonized	Lx2	LINE/L1	chr15	62376777	62376849	-	LineageSpe
ENSMUSG00000097039	AC126552.1	ENSMUST00000181657	AC126552.1-201	lincRNA	chr15	62038061	62250973	+	212913	2794	MIDDLE	4	chr15	62242174	62242301	128	77	2.75591	2.75591	30.9234	SPL	MIR	SINE/MIR	chr15	62242165	62242250	-	Ancient
ENSMUSG00000097039	AC126552.1	ENSMUST00000181657	AC126552.1-201	lincRNA	chr15	62038061	62250973	+	212913	2794	MIDDLE	6	chr15	62244719	62244857	139	139	4.97495	4.97495	30.9234	Both_SPL	Lx8	LINE/L1	chr15	62244458	62245291	-	LineageSpe
ENSMUSG00000097039	AC126552.1	ENSMUST00000181657	AC126552.1-201	lincRNA	chr15	62038061	62250973	+	212913	2794	LAST	7	chr15	62249158	62250973	1816	405	14.4953	14.4953	30.9234	exonized	L2a	LINE/L2	chr15	62250371	62250775	+	Ancient
ENSMUSG00000097039	AC126552.1	ENSMUST00000181657	AC126552.1-201	lincRNA	chr15	62038061	62250973	+	212913	2794	LAST	7	chr15	62249158	62250973	1816	243	8.69721	8.69721	30.9234	SPL	MLT1L	LTR/ERVL-MaLR	chr15	62249154	62249400	+	Ancient
ENSMUSG00000097050	AC163291.1	ENSMUST00000181801	AC163291.1-201	lincRNA	chr15	102270563	102274121	+	3559	2192	LAST	2	chr15	102272698	102274121	1424	205	9.35219	9.35219	13.3212	exonized	L1MC5a	LINE/L1	chr15	102272795	102272999	+	Ancient
ENSMUSG00000097050	AC163291.1	ENSMUST00000181801	AC163291.1-201	lincRNA	chr15	102270563	102274121	+	3559	2192	LAST	2	chr15	102272698	102274121	1424	170	7.75547	7.75547	13.3212	exonized	B2_Mm2	SINE/B2	chr15	102273104	102273273	-	LineageSpe
ENSMUSG00000097050	AC163291.1	ENSMUST00000181801	AC163291.1-201	lincRNA	chr15	102270563	102274121	+	3559	2192	LAST	2	chr15	102272698	102274121	1424	147	6.7062	6.7062	13.3212	exonized	B1_Mur1	SINE/Alu	chr15	102273816	102273962	-	LineageSpe
ENSMUSG00000097050	AC163291.1	ENSMUST00000181801	AC163291.1-201	lincRNA	chr15	102270563	102274121	+	3559	2192	LAST	2	chr15	102272698	102274121	1424	143	6.52372	6.52372	13.3212	exonized	B4	SINE/B4	chr15	102273331	102273473	-	LineageSpe
ENSMUSG00000097050	AC163291.1	ENSMUST00000181801	AC163291.1-201	lincRNA	chr15	102270563	102274121	+	3559	2192	LAST	2	chr15	102272698	102274121	1424	87	3.96898	3.96898	13.3212	SPL	PB1D10	SINE/Alu	chr15	102272682	102272784	-	LineageSpe
ENSMUSG00000097057	AL589650.1	ENSMUST00000181255	AL589650.1-201	lincRNA	chr15	77961674	77967126	+	5453	4343	LAST	2	chr15	77962958	77967126	4169	190	4.37486	4.37486	11.9272	exonized	B2_Mm2	SINE/B2	chr15	77965115	77965304	-	LineageSpe
ENSMUSG00000097057	AL589650.1	ENSMUST00000181255	AL589650.1-201	lincRNA	chr15	77961674	77967126	+	5453	4343	LAST	2	chr15	77962958	77967126	4169	188	4.3288	4.3288	11.9272	exonized	MER2	DNA/TcMar-Tigger	chr15	77963765	77963952	+	Ancient
ENSMUSG00000097057	AL589650.1	ENSMUST00000181255	AL589650.1-201	lincRNA	chr15	77961674	77967126	+	5453	4343	LAST	2	chr15	77962958	77967126	4169	94	2.1644	2.1644	11.9272	exonized	PB1D10	SINE/Alu	chr15	77964251	77964344	+	LineageSpe
ENSMUSG00000097057	AL589650.1	ENSMUST00000181255	AL589650.1-201	lincRNA	chr15	77961674	77967126	+	5453	4343	LAST	2	chr15	77962958	77967126	4169	46	1.05918	1.05918	11.9272	exonized	MIRc	SINE/MIR	chr15	77964545	77964590	+	Ancient
ENSMUSG00000097058	AC130697.1	ENSMUST00000180604	AC130697.1-201	lincRNA	chr15	10714836	10790123	+	75288	2468	MIDDLE	6	chr15	10788326	10788502	177	86	3.4846	3.4846	35.8995	SPL	MLTR11B	LTR/ERVK	chr15	10788417	10788792	+	LineageSpe
ENSMUSG00000097058	AC130697.1	ENSMUST00000180604	AC130697.1-201	lincRNA	chr15	10714836	10790123	+	75288	2468	MIDDLE	6	chr15	10788326	10788502	177	43	1.7423	1.7423	35.8995	SPL	Charlie1a	DNA/hAT-Charlie	chr15	10788203	10788368	+	Ancient
ENSMUSG00000097058	AC130697.1	ENSMUST00000180604	AC130697.1-201	lincRNA	chr15	10714836	10790123	+	75288	2468	LAST	7	chr15	10788615	10790123	1509	223	9.03566	9.03566	35.8995	PolyA	Charlie1	DNA/hAT-Charlie	chr15	10789901	10790160	+	Ancient
ENSMUSG00000097058	AC130697.1	ENSMUST00000180604	AC130697.1-201	lincRNA	chr15	10714836	10790123	+	75288	2468	LAST	7	chr15	10788615	10790123	1509	292	11.8314	11.8314	35.8995	exonized	MER2	DNA/TcMar-Tigger	chr15	10789605	10789896	-	Ancient
ENSMUSG00000097058	AC130697.1	ENSMUST00000180604	AC130697.1-201	lincRNA	chr15	10714836	10790123	+	75288	2468	LAST	7	chr15	10788615	10790123	1509	243	9.84603	9.84603	35.8995	exonized	Charlie1a	DNA/hAT-Charlie	chr15	10788964	10789206	+	Ancient
ENSMUSG00000097058	AC130697.1	ENSMUST00000180604	AC130697.1-201	lincRNA	chr15	10714836	10790123	+	75288	2468	LAST	7	chr15	10788615	10790123	1509	44	1.78282	1.78282	35.8995	exonized	Charlie1a	DNA/hAT-Charlie	chr15	10788804	10788847	+	Ancient
ENSMUSG00000097058	AC130697.1	ENSMUST00000180604	AC130697.1-201	lincRNA	chr15	10714836	10790123	+	75288	2468	LAST	7	chr15	10788615	10790123	1509	178	7.21232	7.21232	35.8995	SPL	MLTR11B	LTR/ERVK	chr15	10788417	10788792	+	LineageSpe
ENSMUSG00000097068	AC125460.1	ENSMUST00000181901	AC125460.1-201	lincRNA	chr15	92344359	92378088	+	33730	1604	FIRST	1	chr15	92344359	92344583	225	225	14.0274	14.0274	39.8379	TSS_SPL	RLTR16C_MM	LTR/ERVK	chr15	92344250	92344839	+	LineageSpe
ENSMUSG00000097068	AC125460.1	ENSMUST00000181901	AC125460.1-201	lincRNA	chr15	92344359	92378088	+	33730	1604	LAST	4	chr15	92376923	92378088	1166	321	20.0125	20.0125	39.8379	exonized	ORR1E	LTR/ERVL-MaLR	chr15	92377099	92377419	-	LineageSpe
ENSMUSG00000097068	AC125460.1	ENSMUST00000181901	AC125460.1-201	lincRNA	chr15	92344359	92378088	+	33730	1604	LAST	4	chr15	92376923	92378088	1166	93	5.798	5.798	39.8379	SPL	Lx7	LINE/L1	chr15	92376533	92377015	+	LineageSpe
ENSMUSG00000097085	AL592169.1	ENSMUST00000181146	AL592169.1-201	lincRNA	chr15	78862956	78866889	-	3934	1511	LAST	2	chr15	78862956	78864278	1323	139	9.19921	9.19921	36.0688	PolyA	B1_Mus1	SINE/Alu	chr15	78862948	78863094	+	LineageSpe
ENSMUSG00000097085	AL592169.1	ENSMUST00000181146	AL592169.1-201	lincRNA	chr15	78862956	78866889	-	3934	1511	LAST	2	chr15	78862956	78864278	1323	301	19.9206	19.9206	36.0688	exonized	MTEb	LTR/ERVL-MaLR	chr15	78863245	78863545	-	LineageSpe
ENSMUSG00000097085	AL592169.1	ENSMUST00000181146	AL592169.1-201	lincRNA	chr15	78862956	78866889	-	3934	1511	LAST	2	chr15	78862956	78864278	1323	181	11.9788	11.9788	36.0688	exonized	L2	LINE/L2	chr15	78863971	78864151	+	Ancient
ENSMUSG00000097085	AL592169.1	ENSMUST00000181146	AL592169.1-201	lincRNA	chr15	78862956	78866889	-	3934	1511	LAST	2	chr15	78862956	78864278	1323	127	8.40503	8.40503	36.0688	exonized	MLT1A1	LTR/ERVL-MaLR	chr15	78863534	78863660	+	Ancient
ENSMUSG00000097085	AL592169.1	ENSMUST00000181146	AL592169.1-201	lincRNA	chr15	78862956	78866889	-	3934	1511	LAST	2	chr15	78862956	78864278	1323	25	1.65453	1.65453	36.0688	SPL	PB1D9	SINE/Alu	chr15	78864254	78864354	+	LineageSpe
ENSMUSG00000097085	AL592169.1	ENSMUST00000181146	AL592169.1-201	lincRNA	chr15	78862956	78866889	-	3934	1511	FIRST	1	chr15	78866702	78866889	188	105	6.94904	6.94904	36.0688	SPL	MIRb	SINE/MIR	chr15	78866650	78866806	-	Ancient
ENSMUSG00000097128	AC118227.1	ENSMUST00000181207	AC118227.1-201	lincRNA	chr15	79689140	79692385	-	3246	3074	LAST	2	chr15	79689140	79691559	2420	119	3.87118	3.87118	8.88094	exonized	B3	SINE/B2	chr15	79689482	79689600	+	LineageSpe
ENSMUSG00000097128	AC118227.1	ENSMUST00000181207	AC118227.1-201	lincRNA	chr15	79689140	79692385	-	3246	3074	LAST	2	chr15	79689140	79691559	2420	84	2.7326	2.7326	8.88094	exonized	MER21B	LTR/ERVL	chr15	79689361	79689444	-	Ancient
ENSMUSG00000097128	AC118227.1	ENSMUST00000181207	AC118227.1-201	lincRNA	chr15	79689140	79692385	-	3246	3074	LAST	2	chr15	79689140	79691559	2420	23	0.748211	0.748211	8.88094	exonized	B3A	SINE/B2	chr15	79689650	79689672	+	LineageSpe
ENSMUSG00000097128	AC118227.1	ENSMUST00000181207	AC118227.1-201	lincRNA	chr15	79689140	79692385	-	3246	3074	FIRST	1	chr15	79691732	79692385	654	150	4.87964	4.87964	8.88094	exonized	B1_Mus1	SINE/Alu	chr15	79692162	79692311	+	LineageSpe
ENSMUSG00000097128	AC118227.1	ENSMUST00000181207	AC118227.1-201	lincRNA	chr15	79689140	79692385	-	3246	3074	FIRST	1	chr15	79691732	79692385	654	100	3.25309	3.25309	8.88094	exonized	MIR	SINE/MIR	chr15	79692041	79692140	+	Ancient
ENSMUSG00000097128	AC118227.1	ENSMUST00000181207	AC118227.1-201	lincRNA	chr15	79689140	79692385	-	3246	3074	FIRST	1	chr15	79691732	79692385	654	23	0.748211	0.748211	8.88094	SPL	RSINE1	SINE/B4	chr15	79691653	79691754	+	LineageSpe
ENSMUSG00000097209	AC115763.1	ENSMUST00000180441	AC115763.1-201	lincRNA	chr15	85581142	85593708	+	12567	2976	MIDDLE	2	chr15	85582250	85584487	2238	276	9.27419	9.27419	9.27419	exonized	MT2C_Mm	LTR/ERVL	chr15	85584073	85584348	+	LineageSpe
ENSMUSG00000097209	AC115763.1	ENSMUST00000180441	AC115763.1-201	lincRNA	chr15	85581142	85593708	+	12567	2976	MIDDLE	2	chr15	85582250	85584487	2238	97	3.25941	3.25941	9.27419	SPL	MT2C_Mm	LTR/ERVL	chr15	85584391	85584565	+	LineageSpe
ENSMUSG00000097209	AC115763.1	ENSMUST00000180441	AC115763.1-201	lincRNA	chr15	85581142	85593708	+	12567	2976	MIDDLE	3	chr15	85585939	85586037	99	99	3.32661	3.32661	9.27419	Both_SPL	MTD-int	LTR/ERVL-MaLR	chr15	85585427	85586713	-	LineageSpe
ENSMUSG00000097209	AC115763.1	ENSMUST00000180441	AC115763.1-201	lincRNA	chr15	85581142	85593708	+	12567	2976	MIDDLE	4	chr15	85591553	85591648	96	88	2.95699	2.95699	9.27419	SPL	MTC	LTR/ERVL-MaLR	chr15	85591561	85591953	+	LineageSpe
ENSMUSG00000097209	AC115763.1	ENSMUST00000180441	AC115763.1-201	lincRNA	chr15	85581142	85593708	+	12567	2976	LAST	5	chr15	85593442	85593708	267	267	8.97177	8.97177	9.27419	PolyA_SPL	MT2A	LTR/ERVL	chr15	85593235	85593745	+	LineageSpe
ENSMUSG00000097234	AC137156.1	ENSMUST00000181328	AC137156.1-201	lincRNA	chr15	102455526	102483722	-	28197	3270	FIRST	1	chr15	102480522	102483722	3201	188	5.74924	5.74924	30.6728	exonized	B2_Mm2	SINE/B2	chr15	102482146	102482333	-	LineageSpe
ENSMUSG00000097234	AC137156.1	ENSMUST00000181328	AC137156.1-201	lincRNA	chr15	102455526	102483722	-	28197	3270	FIRST	1	chr15	102480522	102483722	3201	145	4.43425	4.43425	30.6728	exonized	B1_Mus1	SINE/Alu	chr15	102482691	102482835	-	LineageSpe
ENSMUSG00000097234	AC137156.1	ENSMUST00000181328	AC137156.1-201	lincRNA	chr15	102455526	102483722	-	28197	3270	FIRST	1	chr15	102480522	102483722	3201	141	4.31193	4.31193	30.6728	exonized	B1_Mus2	SINE/Alu	chr15	102480668	102480808	-	LineageSpe
ENSMUSG00000097234	AC137156.1	ENSMUST00000181328	AC137156.1-201	lincRNA	chr15	102455526	102483722	-	28197	3270	FIRST	1	chr15	102480522	102483722	3201	139	4.25076	4.25076	30.6728	exonized	B1_Mus1	SINE/Alu	chr15	102481812	102481950	-	LineageSpe
ENSMUSG00000097234	AC137156.1	ENSMUST00000181328	AC137156.1-201	lincRNA	chr15	102455526	102483722	-	28197	3270	FIRST	1	chr15	102480522	102483722	3201	130	3.97554	3.97554	30.6728	exonized	B3A	SINE/B2	chr15	102481667	102481796	-	LineageSpe
ENSMUSG00000097234	AC137156.1	ENSMUST00000181328	AC137156.1-201	lincRNA	chr15	102455526	102483722	-	28197	3270	FIRST	1	chr15	102480522	102483722	3201	126	3.85321	3.85321	30.6728	exonized	B1_Mus2	SINE/Alu	chr15	102481044	102481169	-	LineageSpe
ENSMUSG00000097234	AC137156.1	ENSMUST00000181328	AC137156.1-201	lincRNA	chr15	102455526	102483722	-	28197	3270	FIRST	1	chr15	102480522	102483722	3201	115	3.51682	3.51682	30.6728	exonized	B2_Mm2	SINE/B2	chr15	102481406	102481520	-	LineageSpe
ENSMUSG00000097234	AC137156.1	ENSMUST00000181328	AC137156.1-201	lincRNA	chr15	102455526	102483722	-	28197	3270	FIRST	1	chr15	102480522	102483722	3201	90	2.75229	2.75229	30.6728	exonized	RSINE1	SINE/B4	chr15	102481967	102482056	-	LineageSpe
ENSMUSG00000097234	AC137156.1	ENSMUST00000181328	AC137156.1-201	lincRNA	chr15	102455526	102483722	-	28197	3270	FIRST	1	chr15	102480522	102483722	3201	74	2.263	2.263	30.6728	exonized	RLTR20C2_MM	LTR/ERVK	chr15	102481365	102481438	-	LineageSpe
ENSMUSG00000097259	AC152181.1	ENSMUST00000181411	AC152181.1-201	lincRNA	chr15	37007523	37044100	+	36578	3677	MIDDLE	3	chr15	37022345	37022428	84	50	1.3598	1.3598	29.263	SPL	B4A	SINE/B4	chr15	37022142	37022394	-	LineageSpe
ENSMUSG00000097259	AC152181.1	ENSMUST00000181411	AC152181.1-201	lincRNA	chr15	37007523	37044100	+	36578	3677	MIDDLE	4	chr15	37023950	37024001	52	49	1.33261	1.33261	29.263	SPL	PB1D10	SINE/Alu	chr15	37023926	37023998	-	LineageSpe
ENSMUSG00000097259	AC152181.1	ENSMUST00000181411	AC152181.1-201	lincRNA	chr15	37007523	37044100	+	36578	3677	MIDDLE	6	chr15	37040791	37041897	1107	605	16.4536	16.4536	29.263	exonized	RLTR34D_MM	LTR/ERVK	chr15	37041270	37041874	-	LineageSpe
ENSMUSG00000097259	AC152181.1	ENSMUST00000181411	AC152181.1-201	lincRNA	chr15	37007523	37044100	+	36578	3677	MIDDLE	6	chr15	37040791	37041897	1107	372	10.1169	10.1169	29.263	SPL	RLTR41A2	LTR/ERV1	chr15	37040694	37041162	-	LineageSpe
ENSMUSG00000097259	AC152181.1	ENSMUST00000181411	AC152181.1-201	lincRNA	chr15	37007523	37044100	+	36578	3677	MIDDLE	6	chr15	37040791	37041897	1107	24	0.652706	0.652706	29.263	SPL	B1_Mus1	SINE/Alu	chr15	37041874	37041993	+	LineageSpe
ENSMUSG00000097259	AC152181.1	ENSMUST00000181411	AC152181.1-201	lincRNA	chr15	37007523	37044100	+	36578	3677	LAST	7	chr15	37042219	37044100	1882	348	9.46424	9.46424	29.263	PolyA	RLTR24B_MM	LTR/ERV1	chr15	37043753	37044118	+	LineageSpe
ENSMUSG00000097259	AC152181.1	ENSMUST00000181411	AC152181.1-201	lincRNA	chr15	37007523	37044100	+	36578	3677	LAST	7	chr15	37042219	37044100	1882	286	7.77808	7.77808	29.263	exonized	MLT1B	LTR/ERVL-MaLR	chr15	37043451	37043736	-	Ancient
ENSMUSG00000097259	AC152181.1	ENSMUST00000181411	AC152181.1-201	lincRNA	chr15	37007523	37044100	+	36578	3677	LAST	7	chr15	37042219	37044100	1882	283	7.69649	7.69649	29.263	exonized	LTR33	LTR/ERVL	chr15	37042625	37042907	-	Ancient
ENSMUSG00000097259	AC152181.1	ENSMUST00000181411	AC152181.1-201	lincRNA	chr15	37007523	37044100	+	36578	3677	LAST	7	chr15	37042219	37044100	1882	73	1.98531	1.98531	29.263	exonized	B4	SINE/B4	chr15	37042946	37043018	+	LineageSpe
ENSMUSG00000097259	AC152181.1	ENSMUST00000181411	AC152181.1-201	lincRNA	chr15	37007523	37044100	+	36578	3677	LAST	7	chr15	37042219	37044100	1882	79	2.14849	2.14849	29.263	SPL	B1_Mus1	SINE/Alu	chr15	37042152	37042297	-	LineageSpe
ENSMUSG00000097267	AL603843.1	ENSMUST00000181870	AL603843.1-201	lincRNA	chr15	77084443	77096314	+	11872	1045	FIRST	1	chr15	77084443	77084862	420	238	22.7751	22.7751	22.7751	exonized	MER2	DNA/TcMar-Tigger	chr15	77084588	77084825	-	Ancient
ENSMUSG00000097286	AC123644.1	ENSMUST00000181704	AC123644.1-201	lincRNA	chr15	54952948	54964642	+	11695	1323	MIDDLE	2	chr15	54953590	54954185	596	75	5.66893	5.66893	5.66893	exonized	PB1D7	SINE/Alu	chr15	54953726	54953800	+	LineageSpe
ENSMUSG00000097301	AC129563.1	ENSMUST00000181049	AC129563.1-201	lincRNA	chr15	82982870	82989134	+	6265	2200	LAST	2	chr15	82987021	82989134	2114	109	4.95455	4.95455	9.5	PolyA	MLT1C	LTR/ERVL-MaLR	chr15	82989026	82989155	-	Ancient
ENSMUSG00000097301	AC129563.1	ENSMUST00000181049	AC129563.1-201	lincRNA	chr15	82982870	82989134	+	6265	2200	LAST	2	chr15	82987021	82989134	2114	184	8.36364	8.36364	9.5	exonized	L2c	LINE/L2	chr15	82988140	82988323	+	Ancient
ENSMUSG00000097301	AC129563.1	ENSMUST00000181049	AC129563.1-201	lincRNA	chr15	82982870	82989134	+	6265	2200	LAST	2	chr15	82987021	82989134	2114	25	1.13636	1.13636	9.5	SPL	MIR	SINE/MIR	chr15	82986950	82987045	+	Ancient
ENSMUSG00000097376	AC122459.2	ENSMUST00000180823	AC122459.2-201	lincRNA	chr15	38243160	38244976	-	1817	812	FIRST	1	chr15	38244425	38244976	552	16	1.97044	1.97044	1.97044	TSS	MLT1J1	LTR/ERVL-MaLR	chr15	38244961	38245135	-	Ancient
ENSMUSG00000097414	AC161165.1	ENSMUST00000181510	AC161165.1-201	lincRNA	chr15	98807032	98816077	+	9046	2216	LAST	3	chr15	98814206	98816077	1872	123	5.55054	5.55054	5.55054	exonized	ID_B1	SINE/B4	chr15	98814738	98814860	+	LineageSpe
ENSMUSG00000097414	AC161165.1	ENSMUST00000181510	AC161165.1-201	lincRNA	chr15	98807032	98816077	+	9046	2216	LAST	3	chr15	98814206	98816077	1872	17	0.767148	0.767148	5.55054	exonized	B1F	SINE/Alu	chr15	98814861	98814877	+	LineageSpe
ENSMUSG00000097452	AC157896.1	ENSMUST00000180696	AC157896.1-201	lincRNA	chr15	25004132	25027301	-	23170	2018	LAST	2	chr15	25004132	25006073	1942	175	8.67195	8.67195	46.3826	PolyA	Lx8b	LINE/L1	chr15	25003789	25004306	+	LineageSpe
ENSMUSG00000097452	AC157896.1	ENSMUST00000180696	AC157896.1-201	lincRNA	chr15	25004132	25027301	-	23170	2018	LAST	2	chr15	25004132	25006073	1942	761	37.7106	37.7106	46.3826	exonized	L1_Mus3	LINE/L1	chr15	25004996	25005756	-	LineageSpe
ENSMUSG00000097452	AC157896.1	ENSMUST00000180955	AC157896.1-202	lincRNA	chr15	24981620	25027358	-	45739	3522	LAST	4	chr15	24981620	24983380	1761	392	11.13	11.13	34.7246	exonized	Lx8	LINE/L1	chr15	24981624	24982015	-	LineageSpe
ENSMUSG00000097452	AC157896.1	ENSMUST00000180955	AC157896.1-202	lincRNA	chr15	24981620	25027358	-	45739	3522	LAST	4	chr15	24981620	24983380	1761	343	9.73878	9.73878	34.7246	exonized	Lx9	LINE/L1	chr15	24982757	24983099	-	LineageSpe
ENSMUSG00000097452	AC157896.1	ENSMUST00000180955	AC157896.1-202	lincRNA	chr15	24981620	25027358	-	45739	3522	LAST	4	chr15	24981620	24983380	1761	215	6.10449	6.10449	34.7246	exonized	L1_Rod	LINE/L1	chr15	24982012	24982226	+	LineageSpe
ENSMUSG00000097452	AC157896.1	ENSMUST00000180955	AC157896.1-202	lincRNA	chr15	24981620	25027358	-	45739	3522	LAST	4	chr15	24981620	24983380	1761	116	3.29358	3.29358	34.7246	exonized	Lx5c	LINE/L1	chr15	24982230	24982345	+	LineageSpe
ENSMUSG00000097452	AC157896.1	ENSMUST00000180955	AC157896.1-202	lincRNA	chr15	24981620	25027358	-	45739	3522	MIDDLE	3	chr15	24985604	24986008	405	405	11.4991	11.4991	34.7246	Both_SPL	Lx5	LINE/L1	chr15	24985465	24987807	-	LineageSpe
ENSMUSG00000097452	AC157896.1	ENSMUST00000180955	AC157896.1-202	lincRNA	chr15	24981620	25027358	-	45739	3522	MIDDLE	2	chr15	24986580	24987802	1223	1223	34.7246	34.7246	34.7246	Both_SPL	Lx5	LINE/L1	chr15	24985465	24987807	-	LineageSpe
ENSMUSG00000097493	AC164597.1	ENSMUST00000180730	AC164597.1-202	lincRNA	chr15	60822965	60831400	+	8436	5130	LAST	3	chr15	60828121	60831400	3280	306	5.96491	5.96491	9.51267	PolyA	ORR1F	LTR/ERVL-MaLR	chr15	60831095	60831434	+	LineageSpe
ENSMUSG00000097493	AC164597.1	ENSMUST00000180730	AC164597.1-202	lincRNA	chr15	60822965	60831400	+	8436	5130	LAST	3	chr15	60828121	60831400	3280	99	1.92982	1.92982	9.51267	exonized	L2a	LINE/L2	chr15	60828252	60828350	-	Ancient
ENSMUSG00000097493	AC164597.1	ENSMUST00000180730	AC164597.1-202	lincRNA	chr15	60822965	60831400	+	8436	5130	LAST	3	chr15	60828121	60831400	3280	83	1.61793	1.61793	9.51267	exonized	L2	LINE/L2	chr15	60830691	60830773	+	Ancient
ENSMUSG00000097493	AC164597.1	ENSMUST00000181910	AC164597.1-201	lincRNA	chr15	60824341	60831793	+	7453	4116	LAST	2	chr15	60828121	60831793	3673	29	0.704568	0.704568	12.6822	PolyA	MER33	DNA/hAT-Charlie	chr15	60831765	60832033	+	Ancient
ENSMUSG00000097493	AC164597.1	ENSMUST00000181910	AC164597.1-201	lincRNA	chr15	60824341	60831793	+	7453	4116	LAST	2	chr15	60828121	60831793	3673	340	8.26045	8.26045	12.6822	exonized	ORR1F	LTR/ERVL-MaLR	chr15	60831095	60831434	+	LineageSpe
ENSMUSG00000097493	AC164597.1	ENSMUST00000181910	AC164597.1-201	lincRNA	chr15	60824341	60831793	+	7453	4116	LAST	2	chr15	60828121	60831793	3673	99	2.40525	2.40525	12.6822	exonized	L2a	LINE/L2	chr15	60828252	60828350	-	Ancient
ENSMUSG00000097493	AC164597.1	ENSMUST00000181910	AC164597.1-201	lincRNA	chr15	60824341	60831793	+	7453	4116	LAST	2	chr15	60828121	60831793	3673	83	2.01652	2.01652	12.6822	exonized	L2	LINE/L2	chr15	60830691	60830773	+	Ancient
ENSMUSG00000097536	AC133578.2	ENSMUST00000180852	AC133578.2-203	lincRNA	chr15	96134819	96283608	-	148790	2449	MIDDLE	5	chr15	96192699	96192894	196	196	8.00327	8.00327	40.343	Both_SPL	RLTR26_Mus	LTR/ERVK	chr15	96192430	96193019	+	LineageSpe
ENSMUSG00000097536	AC133578.2	ENSMUST00000180852	AC133578.2-203	lincRNA	chr15	96134819	96283608	-	148790	2449	MIDDLE	4	chr15	96193211	96193947	737	728	29.7264	29.7264	40.343	SPL	RMER19B	LTR/ERVK	chr15	96193108	96193938	-	LineageSpe
ENSMUSG00000097536	AC133578.2	ENSMUST00000180852	AC133578.2-203	lincRNA	chr15	96134819	96283608	-	148790	2449	MIDDLE	3	chr15	96194563	96194664	102	102	4.16497	4.16497	40.343	Both_SPL	ORR1A1	LTR/ERVL-MaLR	chr15	96194482	96194810	-	LineageSpe
ENSMUSG00000097536	AC133578.2	ENSMUST00000180852	AC133578.2-203	lincRNA	chr15	96134819	96283608	-	148790	2449	MIDDLE	2	chr15	96195924	96196081	158	158	6.45161	6.45161	40.343	Both_SPL	Lx7	LINE/L1	chr15	96195661	96196282	-	LineageSpe
ENSMUSG00000097536	AC133578.2	ENSMUST00000181683	AC133578.2-202	lincRNA	chr15	96190474	96197974	-	7501	3631	LAST	6	chr15	96190474	96192894	2421	587	16.1663	16.1663	32.9937	exonized	Lx8b	LINE/L1	chr15	96191843	96192429	+	LineageSpe
ENSMUSG00000097536	AC133578.2	ENSMUST00000181683	AC133578.2-202	lincRNA	chr15	96190474	96197974	-	7501	3631	LAST	6	chr15	96190474	96192894	2421	548	15.0923	15.0923	32.9937	exonized	Lx8b	LINE/L1	chr15	96190838	96191385	+	LineageSpe
ENSMUSG00000097536	AC133578.2	ENSMUST00000181683	AC133578.2-202	lincRNA	chr15	96190474	96197974	-	7501	3631	LAST	6	chr15	96190474	96192894	2421	424	11.6772	11.6772	32.9937	exonized	MTD	LTR/ERVL-MaLR	chr15	96191417	96191840	+	LineageSpe
ENSMUSG00000097536	AC133578.2	ENSMUST00000181683	AC133578.2-202	lincRNA	chr15	96190474	96197974	-	7501	3631	LAST	6	chr15	96190474	96192894	2421	90	2.47866	2.47866	32.9937	exonized	L1M4	LINE/L1	chr15	96190583	96190672	+	Ancient
ENSMUSG00000097536	AC133578.2	ENSMUST00000181683	AC133578.2-202	lincRNA	chr15	96190474	96197974	-	7501	3631	LAST	6	chr15	96190474	96192894	2421	87	2.39603	2.39603	32.9937	exonized	RMER1C	Other	chr15	96191315	96191401	+	LineageSpe
ENSMUSG00000097536	AC133578.2	ENSMUST00000181683	AC133578.2-202	lincRNA	chr15	96190474	96197974	-	7501	3631	LAST	6	chr15	96190474	96192894	2421	465	12.8064	12.8064	32.9937	SPL	RLTR26_Mus	LTR/ERVK	chr15	96192430	96193019	+	LineageSpe
ENSMUSG00000097536	AC133578.2	ENSMUST00000181683	AC133578.2-202	lincRNA	chr15	96190474	96197974	-	7501	3631	MIDDLE	5	chr15	96193211	96193947	737	728	20.0496	20.0496	32.9937	SPL	RMER19B	LTR/ERVK	chr15	96193108	96193938	-	LineageSpe
ENSMUSG00000097536	AC133578.2	ENSMUST00000181683	AC133578.2-202	lincRNA	chr15	96190474	96197974	-	7501	3631	MIDDLE	4	chr15	96194563	96194664	102	102	2.80914	2.80914	32.9937	Both_SPL	ORR1A1	LTR/ERVL-MaLR	chr15	96194482	96194810	-	LineageSpe
ENSMUSG00000097536	AC133578.2	ENSMUST00000181683	AC133578.2-202	lincRNA	chr15	96190474	96197974	-	7501	3631	MIDDLE	3	chr15	96194940	96195119	180	158	4.35142	4.35142	32.9937	SPL	Lx7	LINE/L1	chr15	96194872	96195097	-	LineageSpe
ENSMUSG00000097536	AC133578.2	ENSMUST00000181683	AC133578.2-202	lincRNA	chr15	96190474	96197974	-	7501	3631	MIDDLE	3	chr15	96194940	96195119	180	19	0.523272	0.523272	32.9937	SPL	Lx8b	LINE/L1	chr15	96195101	96195188	+	LineageSpe
ENSMUSG00000097536	AC133578.2	ENSMUST00000181683	AC133578.2-202	lincRNA	chr15	96190474	96197974	-	7501	3631	MIDDLE	2	chr15	96195924	96196081	158	158	4.35142	4.35142	32.9937	Both_SPL	Lx7	LINE/L1	chr15	96195661	96196282	-	LineageSpe
ENSMUSG00000097536	AC133578.2	ENSMUST00000181683	AC133578.2-202	lincRNA	chr15	96190474	96197974	-	7501	3631	FIRST	1	chr15	96197942	96197974	33	33	0.908841	0.908841	32.9937	TSS_SPL	RLTR12B	LTR/ERVK	chr15	96197753	96198283	-	LineageSpe
ENSMUSG00000097536	AC133578.2	ENSMUST00000181845	AC133578.2-201	lincRNA	chr15	96193125	96210859	-	17735	1283	LAST	5	chr15	96193125	96193947	823	814	63.4451	63.4451	99.0647	PolyA	RMER19B	LTR/ERVK	chr15	96193108	96193938	-	LineageSpe
ENSMUSG00000097536	AC133578.2	ENSMUST00000181845	AC133578.2-201	lincRNA	chr15	96193125	96210859	-	17735	1283	MIDDLE	4	chr15	96194563	96194664	102	102	7.95012	7.95012	99.0647	Both_SPL	ORR1A1	LTR/ERVL-MaLR	chr15	96194482	96194810	-	LineageSpe
ENSMUSG00000097536	AC133578.2	ENSMUST00000181845	AC133578.2-201	lincRNA	chr15	96193125	96210859	-	17735	1283	MIDDLE	3	chr15	96194940	96195119	180	158	12.3149	12.3149	99.0647	SPL	Lx7	LINE/L1	chr15	96194872	96195097	-	LineageSpe
ENSMUSG00000097536	AC133578.2	ENSMUST00000181845	AC133578.2-201	lincRNA	chr15	96193125	96210859	-	17735	1283	MIDDLE	3	chr15	96194940	96195119	180	19	1.4809	1.4809	99.0647	SPL	Lx8b	LINE/L1	chr15	96195101	96195188	+	LineageSpe
ENSMUSG00000097536	AC133578.2	ENSMUST00000181845	AC133578.2-201	lincRNA	chr15	96193125	96210859	-	17735	1283	MIDDLE	2	chr15	96195924	96196081	158	158	12.3149	12.3149	99.0647	Both_SPL	Lx7	LINE/L1	chr15	96195661	96196282	-	LineageSpe
ENSMUSG00000097536	AC133578.2	ENSMUST00000181845	AC133578.2-201	lincRNA	chr15	96193125	96210859	-	17735	1283	FIRST	1	chr15	96210840	96210859	20	20	1.55885	1.55885	99.0647	TSS_SPL	RLTR17	LTR/ERVK	chr15	96210602	96210970	-	LineageSpe
ENSMUSG00000097578	AC160538.1	ENSMUST00000181384	AC160538.1-201	lincRNA	chr15	89211559	89215012	-	3454	2837	LAST	2	chr15	89211559	89212936	1378	85	2.99612	2.99612	19.5982	SPL	B1_Mur4	SINE/Alu	chr15	89212852	89212977	-	LineageSpe
ENSMUSG00000097578	AC160538.1	ENSMUST00000181384	AC160538.1-201	lincRNA	chr15	89211559	89215012	-	3454	2837	FIRST	1	chr15	89213554	89215012	1459	220	7.75467	7.75467	19.5982	exonized	ID_B1	SINE/B4	chr15	89214786	89215005	-	LineageSpe
ENSMUSG00000097578	AC160538.1	ENSMUST00000181384	AC160538.1-201	lincRNA	chr15	89211559	89215012	-	3454	2837	FIRST	1	chr15	89213554	89215012	1459	149	5.25203	5.25203	19.5982	exonized	B1_Mur2	SINE/Alu	chr15	89214305	89214453	-	LineageSpe
ENSMUSG00000097578	AC160538.1	ENSMUST00000181384	AC160538.1-201	lincRNA	chr15	89211559	89215012	-	3454	2837	FIRST	1	chr15	89213554	89215012	1459	97	3.4191	3.4191	19.5982	exonized	MIR	SINE/MIR	chr15	89214464	89214560	-	Ancient
ENSMUSG00000097578	AC160538.1	ENSMUST00000181384	AC160538.1-201	lincRNA	chr15	89211559	89215012	-	3454	2837	FIRST	1	chr15	89213554	89215012	1459	54	1.90342	1.90342	19.5982	exonized	MIRb	SINE/MIR	chr15	89214693	89214746	-	Ancient
ENSMUSG00000097578	AC160538.1	ENSMUST00000181384	AC160538.1-201	lincRNA	chr15	89211559	89215012	-	3454	2837	FIRST	1	chr15	89213554	89215012	1459	36	1.26895	1.26895	19.5982	SPL	B1_Mur4	SINE/Alu	chr15	89213437	89213589	-	LineageSpe
ENSMUSG00000097587	AC157610.1	ENSMUST00000180490	AC157610.1-201	lincRNA	chr15	98985965	98989281	+	3317	907	MIDDLE	2	chr15	98987757	98987830	74	74	8.15877	8.15877	8.15877	Both_SPL	PB1D7	SINE/Alu	chr15	98987740	98987848	-	LineageSpe
ENSMUSG00000097587	AC157610.1	ENSMUST00000180490	AC157610.1-201	lincRNA	chr15	98985965	98989281	+	3317	907	MIDDLE	3	chr15	98987977	98988145	169	65	7.16648	7.16648	8.15877	SPL	RMER10B	LTR/ERVL	chr15	98988081	98988447	-	LineageSpe
ENSMUSG00000097613	AC158970.1	ENSMUST00000181220	AC158970.1-201	lincRNA	chr15	81800791	81802613	-	1823	1115	LAST	2	chr15	81800791	81801701	911	222	19.9103	19.9103	19.9103	exonized	B3	SINE/B2	chr15	81800807	81801028	-	LineageSpe
ENSMUSG00000097613	AC158970.1	ENSMUST00000181220	AC158970.1-201	lincRNA	chr15	81800791	81802613	-	1823	1115	LAST	2	chr15	81800791	81801701	911	117	10.4933	10.4933	19.9103	exonized	B1F1	SINE/Alu	chr15	81801200	81801316	+	LineageSpe
ENSMUSG00000097619	AC133578.3	ENSMUST00000181122	AC133578.3-202	lincRNA	chr15	96231870	96240588	-	8719	1224	LAST	2	chr15	96231870	96232874	1005	433	35.3758	35.3758	35.3758	exonized	RLTR12BD_Mm	LTR/ERVK	chr15	96232120	96232552	+	LineageSpe
ENSMUSG00000097619	AC133578.3	ENSMUST00000181252	AC133578.3-201	lincRNA	chr15	96248958	96254616	-	5659	2410	LAST	3	chr15	96248958	96251075	2118	212	8.79668	8.79668	69.1701	PolyA	L2b	LINE/L2	chr15	96248902	96249169	-	Ancient
ENSMUSG00000097619	AC133578.3	ENSMUST00000181252	AC133578.3-201	lincRNA	chr15	96248958	96254616	-	5659	2410	LAST	3	chr15	96248958	96251075	2118	515	21.3693	21.3693	69.1701	exonized	MT2B2	LTR/ERVL	chr15	96250090	96250604	-	LineageSpe
ENSMUSG00000097619	AC133578.3	ENSMUST00000181252	AC133578.3-201	lincRNA	chr15	96248958	96254616	-	5659	2410	LAST	3	chr15	96248958	96251075	2118	341	14.1494	14.1494	69.1701	exonized	L1MB3	LINE/L1	chr15	96249749	96250089	+	Ancient
ENSMUSG00000097619	AC133578.3	ENSMUST00000181252	AC133578.3-201	lincRNA	chr15	96248958	96254616	-	5659	2410	LAST	3	chr15	96248958	96251075	2118	247	10.249	10.249	69.1701	exonized	L1MB3	LINE/L1	chr15	96249492	96249738	+	Ancient
ENSMUSG00000097619	AC133578.3	ENSMUST00000181252	AC133578.3-201	lincRNA	chr15	96248958	96254616	-	5659	2410	LAST	3	chr15	96248958	96251075	2118	110	4.56432	4.56432	69.1701	exonized	RMER19A	LTR/ERVK	chr15	96249230	96249339	+	LineageSpe
ENSMUSG00000097619	AC133578.3	ENSMUST00000181252	AC133578.3-201	lincRNA	chr15	96248958	96254616	-	5659	2410	LAST	3	chr15	96248958	96251075	2118	106	4.39834	4.39834	69.1701	exonized	L1MB3	LINE/L1	chr15	96249353	96249458	+	Ancient
ENSMUSG00000097619	AC133578.3	ENSMUST00000181252	AC133578.3-201	lincRNA	chr15	96248958	96254616	-	5659	2410	LAST	3	chr15	96248958	96251075	2118	106	4.39834	4.39834	69.1701	exonized	L1MB3	LINE/L1	chr15	96250605	96250710	+	Ancient
ENSMUSG00000097619	AC133578.3	ENSMUST00000181252	AC133578.3-201	lincRNA	chr15	96248958	96254616	-	5659	2410	MIDDLE	2	chr15	96253864	96254002	139	136	5.64315	5.64315	69.1701	SPL	MTEa	LTR/ERVL-MaLR	chr15	96253867	96254031	+	LineageSpe
ENSMUSG00000097619	AC133578.3	ENSMUST00000181747	AC133578.3-203	lincRNA	chr15	96231870	96254684	-	22815	1365	LAST	3	chr15	96231870	96232874	1005	433	31.7216	31.7216	41.685	exonized	RLTR12BD_Mm	LTR/ERVK	chr15	96232120	96232552	+	LineageSpe
ENSMUSG00000097619	AC133578.3	ENSMUST00000181747	AC133578.3-203	lincRNA	chr15	96231870	96254684	-	22815	1365	MIDDLE	2	chr15	96253864	96254002	139	136	9.96337	9.96337	41.685	SPL	MTEa	LTR/ERVL-MaLR	chr15	96253867	96254031	+	LineageSpe
ENSMUSG00000097645	AC122397.1	ENSMUST00000181144	AC122397.1-201	lincRNA	chr15	38384981	38386300	+	1320	624	LAST	2	chr15	38385961	38386300	340	189	30.2885	30.2885	30.2885	exonized	B3	SINE/B2	chr15	38386098	38386286	+	LineageSpe
ENSMUSG00000097662	AC137902.1	ENSMUST00000180518	AC137902.1-201	lincRNA	chr15	3996039	4015858	+	19820	3526	LAST	3	chr15	4012459	4015858	3400	141	3.99887	3.99887	28.5876	PolyA	L1MB1	LINE/L1	chr15	4015718	4015882	-	Ancient
ENSMUSG00000097662	AC137902.1	ENSMUST00000180518	AC137902.1-201	lincRNA	chr15	3996039	4015858	+	19820	3526	LAST	3	chr15	4012459	4015858	3400	392	11.1174	11.1174	28.5876	exonized	RLTR14	LTR/ERV1	chr15	4014412	4014803	-	LineageSpe
ENSMUSG00000097662	AC137902.1	ENSMUST00000180518	AC137902.1-201	lincRNA	chr15	3996039	4015858	+	19820	3526	LAST	3	chr15	4012459	4015858	3400	325	9.21724	9.21724	28.5876	exonized	ORR1A2	LTR/ERVL-MaLR	chr15	4015133	4015457	-	LineageSpe
ENSMUSG00000097662	AC137902.1	ENSMUST00000180518	AC137902.1-201	lincRNA	chr15	3996039	4015858	+	19820	3526	LAST	3	chr15	4012459	4015858	3400	226	6.40953	6.40953	28.5876	exonized	ORR1E	LTR/ERVL-MaLR	chr15	4012567	4012792	-	LineageSpe
ENSMUSG00000097662	AC137902.1	ENSMUST00000180518	AC137902.1-201	lincRNA	chr15	3996039	4015858	+	19820	3526	LAST	3	chr15	4012459	4015858	3400	172	4.87805	4.87805	28.5876	exonized	B2_Mm2	SINE/B2	chr15	4013039	4013210	-	LineageSpe
ENSMUSG00000097662	AC137902.1	ENSMUST00000180518	AC137902.1-201	lincRNA	chr15	3996039	4015858	+	19820	3526	LAST	3	chr15	4012459	4015858	3400	136	3.85706	3.85706	28.5876	exonized	L1MB1	LINE/L1	chr15	4014804	4014939	-	Ancient
ENSMUSG00000097662	AC137902.1	ENSMUST00000180518	AC137902.1-201	lincRNA	chr15	3996039	4015858	+	19820	3526	LAST	3	chr15	4012459	4015858	3400	61	1.73001	1.73001	28.5876	exonized	ORR1F	LTR/ERVL-MaLR	chr15	4013306	4013366	-	LineageSpe
ENSMUSG00000097662	AC137902.1	ENSMUST00000180518	AC137902.1-201	lincRNA	chr15	3996039	4015858	+	19820	3526	LAST	3	chr15	4012459	4015858	3400	58	1.64492	1.64492	28.5876	exonized	L1MB1	LINE/L1	chr15	4014354	4014411	-	Ancient
ENSMUSG00000097662	AC137902.1	ENSMUST00000180518	AC137902.1-201	lincRNA	chr15	3996039	4015858	+	19820	3526	LAST	3	chr15	4012459	4015858	3400	99	2.80771	2.80771	28.5876	SPL	Lx9	LINE/L1	chr15	4012422	4012557	-	LineageSpe
ENSMUSG00000097827	AC139571.1	ENSMUST00000180953	AC139571.1-201	lincRNA	chr15	100459740	100468691	-	8952	2312	LAST	2	chr15	100459740	100461660	1921	138	5.96886	5.96886	23.7889	PolyA	MLTR12	LTR/ERV1	chr15	100459612	100459877	+	LineageSpe
ENSMUSG00000097827	AC139571.1	ENSMUST00000180953	AC139571.1-201	lincRNA	chr15	100459740	100468691	-	8952	2312	LAST	2	chr15	100459740	100461660	1921	412	17.8201	17.8201	23.7889	exonized	RMER6BA	LTR/ERVK	chr15	100460698	100461109	+	LineageSpe
ENSMUSG00000097827	AC139571.1	ENSMUST00000180953	AC139571.1-201	lincRNA	chr15	100459740	100468691	-	8952	2312	LAST	2	chr15	100459740	100461660	1921	364	15.7439	15.7439	23.7889	exonized	Lx8	LINE/L1	chr15	100461144	100461507	+	LineageSpe
ENSMUSG00000097875	AC164883.1	ENSMUST00000181362	AC164883.1-201	lincRNA	chr15	38726869	39006185	-	279317	2720	FIRST	1	chr15	39003499	39006185	2687	634	23.3088	23.3088	31.6912	exonized	RMER19B2	LTR/ERVK	chr15	39004096	39004729	-	LineageSpe
ENSMUSG00000097875	AC164883.1	ENSMUST00000181362	AC164883.1-201	lincRNA	chr15	38726869	39006185	-	279317	2720	FIRST	1	chr15	39003499	39006185	2687	125	4.59559	4.59559	31.6912	exonized	B1F2	SINE/Alu	chr15	39004834	39004958	-	LineageSpe
ENSMUSG00000097875	AC164883.1	ENSMUST00000181362	AC164883.1-201	lincRNA	chr15	38726869	39006185	-	279317	2720	FIRST	1	chr15	39003499	39006185	2687	124	4.55882	4.55882	31.6912	exonized	MIR	SINE/MIR	chr15	39003779	39003902	-	Ancient
ENSMUSG00000097875	AC164883.1	ENSMUST00000181362	AC164883.1-201	lincRNA	chr15	38726869	39006185	-	279317	2720	FIRST	1	chr15	39003499	39006185	2687	115	4.22794	4.22794	31.6912	exonized	B1_Mus2	SINE/Alu	chr15	39005180	39005294	-	LineageSpe
ENSMUSG00000097875	AC164883.1	ENSMUST00000181362	AC164883.1-201	lincRNA	chr15	38726869	39006185	-	279317	2720	FIRST	1	chr15	39003499	39006185	2687	104	3.82353	3.82353	31.6912	exonized	L1MCa	LINE/L1	chr15	39003563	39003666	+	Ancient
ENSMUSG00000097875	AC164883.1	ENSMUST00000181362	AC164883.1-201	lincRNA	chr15	38726869	39006185	-	279317	2720	FIRST	1	chr15	39003499	39006185	2687	71	2.61029	2.61029	31.6912	exonized	ID4_	SINE/ID	chr15	39005473	39005543	+	LineageSpe
ENSMUSG00000097915	AC161812.1	ENSMUST00000180639	AC161812.1-201	lincRNA	chr15	101221196	101224121	-	2926	1392	LAST	3	chr15	101221196	101222189	994	25	1.79598	1.79598	1.79598	SPL	MIR3	SINE/MIR	chr15	101222165	101222197	+	Ancient
ENSMUSG00000055370	Gm9968	ENSMUST00000147504	Gm9968-001	lincRNA	chr16	43345887	43363666	-	17780	2990	LAST	3	chr16	43345887	43348571	2685	422	14.1137	14.1137	14.1137	exonized	MTC	LTR/ERVL-MaLR	chr16	43346700	43347121	+	LineageSpe
ENSMUSG00000055370	Gm9968	ENSMUST00000147504	Gm9968-001	lincRNA	chr16	43345887	43363666	-	17780	2990	LAST	3	chr16	43345887	43348571	2685	151	5.05017	5.05017	14.1137	exonized	B1_Mur2	SINE/Alu	chr16	43348196	43348346	+	LineageSpe
ENSMUSG00000084792	1700056N10Rik	ENSMUST00000141875	1700056N10Rik-001	lincRNA	chr16	17047520	17049111	+	1592	1043	LAST	2	chr16	17048243	17049111	869	125	11.9847	11.9847	11.9847	exonized	B1_Mur1	SINE/Alu	chr16	17048972	17049096	+	LineageSpe
ENSMUSG00000084999	Gm15839	ENSMUST00000138684	Gm15839-001	lincRNA	chr16	56886367	56889453	+	3087	612	LAST	2	chr16	56889183	56889453	271	269	43.9542	43.9542	43.9542	PolyA	L1_Mus2	LINE/L1	chr16	56889185	56890277	+	LineageSpe
ENSMUSG00000085329	2810404F17Rik	ENSMUST00000156615	2810404F17Rik-001	lincRNA	chr16	95806029	95808317	-	2289	1704	LAST	2	chr16	95806029	95807490	1462	113	6.63146	6.63146	9.03756	exonized	L1MEg	LINE/L1	chr16	95806312	95806424	+	Ancient
ENSMUSG00000085329	2810404F17Rik	ENSMUST00000156615	2810404F17Rik-001	lincRNA	chr16	95806029	95808317	-	2289	1704	FIRST	1	chr16	95808076	95808317	242	154	9.03756	9.03756	9.03756	SPL	L1MB5	LINE/L1	chr16	95807903	95808229	-	Ancient
ENSMUSG00000085499	Gm15713	ENSMUST00000155900	Gm15713-001	lincRNA	chr16	43410518	43420196	-	9679	1546	LAST	5	chr16	43410518	43411681	1164	267	17.2704	17.2704	17.2704	SPL	MLT1D	LTR/ERVL-MaLR	chr16	43411415	43411791	+	Ancient
ENSMUSG00000085903	Gm15340	ENSMUST00000144984	Gm15340-001	lincRNA	chr16	95900398	95901728	+	1331	704	FIRST	1	chr16	95900398	95900619	222	164	23.2955	23.2955	23.2955	SPL	L1MC5	LINE/L1	chr16	95900456	95900690	+	Ancient
ENSMUSG00000085903	Gm15340	ENSMUST00000144984	Gm15340-001	lincRNA	chr16	95900398	95901728	+	1331	704	LAST	2	chr16	95901247	95901728	482	112	15.9091	15.9091	23.2955	PolyA	L1MC5	LINE/L1	chr16	95901617	95901848	+	Ancient
ENSMUSG00000086899	1600002D24Rik	ENSMUST00000127413	1600002D24Rik-001	lincRNA	chr16	95841886	95929077	-	87192	416	LAST	4	chr16	95841886	95842073	188	60	14.4231	14.4231	27.4038	PolyA	MLT1A1	LTR/ERVL-MaLR	chr16	95841840	95841945	-	Ancient
ENSMUSG00000086899	1600002D24Rik	ENSMUST00000127413	1600002D24Rik-001	lincRNA	chr16	95841886	95929077	-	87192	416	MIDDLE	3	chr16	95842173	95842283	111	54	12.9808	12.9808	27.4038	SPL	MLT1A1	LTR/ERVL-MaLR	chr16	95842090	95842226	-	Ancient
ENSMUSG00000086899	1600002D24Rik	ENSMUST00000136744	1600002D24Rik-002	lincRNA	chr16	95831123	95898713	-	67591	1854	LAST	4	chr16	95831123	95832494	1372	287	15.48	15.48	24.7573	PolyA	MTEa	LTR/ERVL-MaLR	chr16	95831075	95831409	-	LineageSpe
ENSMUSG00000086899	1600002D24Rik	ENSMUST00000136744	1600002D24Rik-002	lincRNA	chr16	95831123	95898713	-	67591	1854	LAST	4	chr16	95831123	95832494	1372	215	11.5965	11.5965	24.7573	exonized	L1MCa	LINE/L1	chr16	95832280	95832494	-	Ancient
ENSMUSG00000086899	1600002D24Rik	ENSMUST00000136744	1600002D24Rik-002	lincRNA	chr16	95831123	95898713	-	67591	1854	LAST	4	chr16	95831123	95832494	1372	73	3.93743	3.93743	24.7573	exonized	L1MCa	LINE/L1	chr16	95832208	95832280	-	Ancient
ENSMUSG00000086899	1600002D24Rik	ENSMUST00000136744	1600002D24Rik-002	lincRNA	chr16	95831123	95898713	-	67591	1854	MIDDLE	2	chr16	95897984	95898155	172	172	9.27724	9.27724	24.7573	Both_SPL	Tigger7	DNA/TcMar-Tigger	chr16	95897731	95898195	-	Ancient
ENSMUSG00000095369	RP23-203B24.3	ENSMUST00000178424	RP23-203B24.3-001	lincRNA	chr16	10912012	10914797	-	2786	1045	LAST	4	chr16	10912012	10912691	680	15	1.43541	1.43541	1.43541	PolyA	B3A	SINE/B2	chr16	10911819	10912026	-	LineageSpe
ENSMUSG00000096918	AC123977.1	ENSMUST00000181476	AC123977.1-201	lincRNA	chr16	21247518	21296872	-	49355	2431	LAST	5	chr16	21247518	21249211	1694	124	5.10078	5.10078	8.67956	exonized	MIR3	SINE/MIR	chr16	21248958	21249081	+	Ancient
ENSMUSG00000096918	AC123977.1	ENSMUST00000181476	AC123977.1-201	lincRNA	chr16	21247518	21296872	-	49355	2431	MIDDLE	4	chr16	21254297	21254482	186	87	3.57877	3.57877	8.67956	SPL	ORR1E	LTR/ERVL-MaLR	chr16	21254125	21254383	-	LineageSpe
ENSMUSG00000096921	CT010583.1	ENSMUST00000181732	CT010583.1-201	lincRNA	chr16	10827927	10833507	+	5581	3374	FIRST	1	chr16	10827927	10828012	86	29	0.859514	0.859514	40.6935	TSS	B4	SINE/B4	chr16	10827673	10827955	+	LineageSpe
ENSMUSG00000096921	CT010583.1	ENSMUST00000181732	CT010583.1-201	lincRNA	chr16	10827927	10833507	+	5581	3374	LAST	2	chr16	10830220	10833507	3288	144	4.26793	4.26793	40.6935	PolyA	B1_Mus1	SINE/Alu	chr16	10833364	10833511	+	LineageSpe
ENSMUSG00000096921	CT010583.1	ENSMUST00000181732	CT010583.1-201	lincRNA	chr16	10827927	10833507	+	5581	3374	LAST	2	chr16	10830220	10833507	3288	566	16.7753	16.7753	40.6935	exonized	RLTR11C_MM	LTR/ERVK	chr16	10831553	10832118	-	LineageSpe
ENSMUSG00000096921	CT010583.1	ENSMUST00000181732	CT010583.1-201	lincRNA	chr16	10827927	10833507	+	5581	3374	LAST	2	chr16	10830220	10833507	3288	344	10.1956	10.1956	40.6935	exonized	ORR1B1	LTR/ERVL-MaLR	chr16	10831206	10831549	-	LineageSpe
ENSMUSG00000096921	CT010583.1	ENSMUST00000181732	CT010583.1-201	lincRNA	chr16	10827927	10833507	+	5581	3374	LAST	2	chr16	10830220	10833507	3288	253	7.49852	7.49852	40.6935	exonized	RMER10A	LTR/ERVL	chr16	10832397	10832649	-	LineageSpe
ENSMUSG00000096921	CT010583.1	ENSMUST00000181732	CT010583.1-201	lincRNA	chr16	10827927	10833507	+	5581	3374	LAST	2	chr16	10830220	10833507	3288	139	4.11974	4.11974	40.6935	exonized	ID_B1	SINE/B4	chr16	10830835	10830973	+	LineageSpe
ENSMUSG00000096921	CT010583.1	ENSMUST00000181732	CT010583.1-201	lincRNA	chr16	10827927	10833507	+	5581	3374	LAST	2	chr16	10830220	10833507	3288	128	3.79372	3.79372	40.6935	exonized	RMER10A	LTR/ERVL	chr16	10832684	10832811	-	LineageSpe
ENSMUSG00000096921	CT010583.1	ENSMUST00000181732	CT010583.1-201	lincRNA	chr16	10827927	10833507	+	5581	3374	LAST	2	chr16	10830220	10833507	3288	120	3.55661	3.55661	40.6935	exonized	L1MA6	LINE/L1	chr16	10833150	10833269	-	Ancient
ENSMUSG00000096921	CT010583.1	ENSMUST00000181732	CT010583.1-201	lincRNA	chr16	10827927	10833507	+	5581	3374	LAST	2	chr16	10830220	10833507	3288	107	3.17131	3.17131	40.6935	exonized	B1_Mus2	SINE/Alu	chr16	10830709	10830815	+	LineageSpe
ENSMUSG00000096921	CT010583.1	ENSMUST00000181732	CT010583.1-201	lincRNA	chr16	10827927	10833507	+	5581	3374	LAST	2	chr16	10830220	10833507	3288	101	2.99348	2.99348	40.6935	exonized	RSINE1	SINE/B4	chr16	10830508	10830608	-	LineageSpe
ENSMUSG00000096921	CT010583.1	ENSMUST00000181732	CT010583.1-201	lincRNA	chr16	10827927	10833507	+	5581	3374	LAST	2	chr16	10830220	10833507	3288	91	2.6971	2.6971	40.6935	exonized	B1_Mus2	SINE/Alu	chr16	10832869	10832959	+	LineageSpe
ENSMUSG00000096921	CT010583.1	ENSMUST00000181732	CT010583.1-201	lincRNA	chr16	10827927	10833507	+	5581	3374	LAST	2	chr16	10830220	10833507	3288	89	2.63782	2.63782	40.6935	exonized	B3	SINE/B2	chr16	10833001	10833089	+	LineageSpe
ENSMUSG00000096921	CT010583.1	ENSMUST00000181732	CT010583.1-201	lincRNA	chr16	10827927	10833507	+	5581	3374	LAST	2	chr16	10830220	10833507	3288	87	2.57854	2.57854	40.6935	exonized	PB1D7	SINE/Alu	chr16	10830899	10830985	+	LineageSpe
ENSMUSG00000096959	AC087541.2	ENSMUST00000181206	AC087541.2-201	lincRNA	chr16	11178176	11192292	+	14117	2481	FIRST	1	chr16	11178176	11179512	1337	174	7.0133	7.0133	63.0391	exonized	B3	SINE/B2	chr16	11178711	11178884	-	LineageSpe
ENSMUSG00000096959	AC087541.2	ENSMUST00000181206	AC087541.2-201	lincRNA	chr16	11178176	11192292	+	14117	2481	FIRST	1	chr16	11178176	11179512	1337	171	6.89238	6.89238	63.0391	exonized	RMER21B	LTR/ERV1	chr16	11179076	11179246	+	LineageSpe
ENSMUSG00000096959	AC087541.2	ENSMUST00000181206	AC087541.2-201	lincRNA	chr16	11178176	11192292	+	14117	2481	FIRST	1	chr16	11178176	11179512	1337	85	3.42604	3.42604	63.0391	exonized	B1_Mur2	SINE/Alu	chr16	11178332	11178416	+	LineageSpe
ENSMUSG00000096959	AC087541.2	ENSMUST00000181206	AC087541.2-201	lincRNA	chr16	11178176	11192292	+	14117	2481	FIRST	1	chr16	11178176	11179512	1337	67	2.70052	2.70052	63.0391	exonized	ID4	SINE/ID	chr16	11178603	11178669	-	LineageSpe
ENSMUSG00000096959	AC087541.2	ENSMUST00000181206	AC087541.2-201	lincRNA	chr16	11178176	11192292	+	14117	2481	FIRST	1	chr16	11178176	11179512	1337	44	1.77348	1.77348	63.0391	exonized	RLTR1C	LTR/ERV1	chr16	11179411	11179454	+	LineageSpe
ENSMUSG00000096959	AC087541.2	ENSMUST00000181206	AC087541.2-201	lincRNA	chr16	11178176	11192292	+	14117	2481	FIRST	1	chr16	11178176	11179512	1337	58	2.33777	2.33777	63.0391	SPL	MMERGLN-int	LTR/ERV1	chr16	11179455	11179988	+	LineageSpe
ENSMUSG00000096959	AC087541.2	ENSMUST00000181206	AC087541.2-201	lincRNA	chr16	11178176	11192292	+	14117	2481	MIDDLE	2	chr16	11179635	11179771	137	137	5.52197	5.52197	63.0391	Both_SPL	MMERGLN-int	LTR/ERV1	chr16	11179455	11179988	+	LineageSpe
ENSMUSG00000096959	AC087541.2	ENSMUST00000181206	AC087541.2-201	lincRNA	chr16	11178176	11192292	+	14117	2481	MIDDLE	3	chr16	11180133	11180328	196	17	0.685208	0.685208	63.0391	SPL	MERVK26-int	LTR/ERVK	chr16	11180312	11180523	+	LineageSpe
ENSMUSG00000096959	AC087541.2	ENSMUST00000181206	AC087541.2-201	lincRNA	chr16	11178176	11192292	+	14117	2481	LAST	4	chr16	11191482	11192292	811	510	20.5562	20.5562	63.0391	PolyA	RLTR13D3A1	LTR/ERVK	chr16	11191783	11192369	+	LineageSpe
ENSMUSG00000096959	AC087541.2	ENSMUST00000181206	AC087541.2-201	lincRNA	chr16	11178176	11192292	+	14117	2481	LAST	4	chr16	11191482	11192292	811	301	12.1322	12.1322	63.0391	SPL	RLTRETN_Mm	LTR/ERVK	chr16	11191462	11191782	+	LineageSpe
ENSMUSG00000096960	AC133967.1	ENSMUST00000181655	AC133967.1-201	lincRNA	chr16	25059639	25069058	+	9420	2793	LAST	3	chr16	25066556	25069058	2503	233	8.34228	8.34228	8.91515	PolyA	L1MA5	LINE/L1	chr16	25068826	25069841	-	Ancient
ENSMUSG00000096960	AC133967.1	ENSMUST00000181655	AC133967.1-201	lincRNA	chr16	25059639	25069058	+	9420	2793	LAST	3	chr16	25066556	25069058	2503	108	3.86681	3.86681	8.91515	exonized	ID_B1	SINE/B4	chr16	25067913	25068020	-	LineageSpe
ENSMUSG00000096960	AC133967.1	ENSMUST00000181655	AC133967.1-201	lincRNA	chr16	25059639	25069058	+	9420	2793	LAST	3	chr16	25066556	25069058	2503	98	3.50877	3.50877	8.91515	exonized	MIRb	SINE/MIR	chr16	25067330	25067427	+	Ancient
ENSMUSG00000096960	AC133967.1	ENSMUST00000181655	AC133967.1-201	lincRNA	chr16	25059639	25069058	+	9420	2793	LAST	3	chr16	25066556	25069058	2503	249	8.91515	8.91515	8.91515	SPL	MLT1A0	LTR/ERVL-MaLR	chr16	25066488	25066804	+	Ancient
ENSMUSG00000097056	AC164093.2	ENSMUST00000180624	AC164093.2-201	lincRNA	chr16	11008898	11015186	+	6289	1986	LAST	3	chr16	11013406	11015186	1781	371	18.6808	18.6808	53.7261	exonized	MTD	LTR/ERVL-MaLR	chr16	11014661	11015031	+	LineageSpe
ENSMUSG00000097056	AC164093.2	ENSMUST00000180624	AC164093.2-201	lincRNA	chr16	11008898	11015186	+	6289	1986	LAST	3	chr16	11013406	11015186	1781	368	18.5297	18.5297	53.7261	exonized	IAPLTR1_Mm	LTR/ERVK	chr16	11013423	11013790	-	LineageSpe
ENSMUSG00000097056	AC164093.2	ENSMUST00000180624	AC164093.2-201	lincRNA	chr16	11008898	11015186	+	6289	1986	LAST	3	chr16	11013406	11015186	1781	228	11.4804	11.4804	53.7261	exonized	RLTR17B_Mm	LTR/ERVK	chr16	11014002	11014229	-	LineageSpe
ENSMUSG00000097056	AC164093.2	ENSMUST00000180624	AC164093.2-201	lincRNA	chr16	11008898	11015186	+	6289	1986	LAST	3	chr16	11013406	11015186	1781	100	5.03525	5.03525	53.7261	exonized	B1_Mur4	SINE/Alu	chr16	11014209	11014308	-	LineageSpe
ENSMUSG00000097139	AL672278.1	ENSMUST00000180989	AL672278.1-201	lincRNA	chr16	92612814	92620105	+	7292	796	LAST	5	chr16	92619777	92620105	329	314	39.4472	39.4472	39.4472	SPL	L1MCa	LINE/L1	chr16	92619334	92620090	+	Ancient
ENSMUSG00000097184	CT030736.1	ENSMUST00000181485	CT030736.1-201	lincRNA	chr16	30008667	30021430	+	12764	2430	LAST	3	chr16	30019152	30021430	2279	253	10.4115	10.4115	12.4691	exonized	LTR16E2	LTR/ERVL	chr16	30020663	30020915	-	Ancient
ENSMUSG00000097184	CT030736.1	ENSMUST00000181485	CT030736.1-201	lincRNA	chr16	30008667	30021430	+	12764	2430	LAST	3	chr16	30019152	30021430	2279	52	2.13992	2.13992	12.4691	exonized	MLT1E2	LTR/ERVL-MaLR	chr16	30021159	30021210	-	Ancient
ENSMUSG00000097184	CT030736.1	ENSMUST00000181485	CT030736.1-201	lincRNA	chr16	30008667	30021430	+	12764	2430	LAST	3	chr16	30019152	30021430	2279	303	12.4691	12.4691	12.4691	SPL	MLT1A	LTR/ERVL-MaLR	chr16	30019127	30019454	+	Ancient
ENSMUSG00000097290	AC130214.1	ENSMUST00000180830	AC130214.1-201	lincRNA	chr16	21794392	21806123	+	11732	3550	MIDDLE	4	chr16	21801281	21801356	76	76	2.14085	2.14085	9.52113	Both_SPL	B4A	SINE/B4	chr16	21801202	21801455	-	LineageSpe
ENSMUSG00000097290	AC130214.1	ENSMUST00000180830	AC130214.1-201	lincRNA	chr16	21794392	21806123	+	11732	3550	LAST	5	chr16	21802953	21806123	3171	214	6.02817	6.02817	9.52113	PolyA	ORR1D2	LTR/ERVL-MaLR	chr16	21805910	21806177	+	LineageSpe
ENSMUSG00000097290	AC130214.1	ENSMUST00000180830	AC130214.1-201	lincRNA	chr16	21794392	21806123	+	11732	3550	LAST	5	chr16	21802953	21806123	3171	222	6.25352	6.25352	9.52113	exonized	B4	SINE/B4	chr16	21804399	21804620	-	LineageSpe
ENSMUSG00000097290	AC130214.1	ENSMUST00000180830	AC130214.1-201	lincRNA	chr16	21794392	21806123	+	11732	3550	LAST	5	chr16	21802953	21806123	3171	78	2.19718	2.19718	9.52113	exonized	B4A	SINE/B4	chr16	21805022	21805099	-	LineageSpe
ENSMUSG00000097290	AC130214.1	ENSMUST00000180830	AC130214.1-201	lincRNA	chr16	21794392	21806123	+	11732	3550	LAST	5	chr16	21802953	21806123	3171	40	1.12676	1.12676	9.52113	exonized	B4	SINE/B4	chr16	21804324	21804363	-	LineageSpe
ENSMUSG00000097290	AC130214.1	ENSMUST00000181780	AC130214.1-203	lincRNA	chr16	21794347	21806123	+	11777	3393	MIDDLE	4	chr16	21801281	21801356	76	76	2.23991	2.23991	8.78279	Both_SPL	B4A	SINE/B4	chr16	21801202	21801455	-	LineageSpe
ENSMUSG00000097290	AC130214.1	ENSMUST00000181780	AC130214.1-203	lincRNA	chr16	21794347	21806123	+	11777	3393	LAST	6	chr16	21804385	21806123	1739	214	6.3071	6.3071	8.78279	PolyA	ORR1D2	LTR/ERVL-MaLR	chr16	21805910	21806177	+	LineageSpe
ENSMUSG00000097290	AC130214.1	ENSMUST00000181780	AC130214.1-203	lincRNA	chr16	21794347	21806123	+	11777	3393	LAST	6	chr16	21804385	21806123	1739	222	6.54288	6.54288	8.78279	exonized	B4	SINE/B4	chr16	21804399	21804620	-	LineageSpe
ENSMUSG00000097290	AC130214.1	ENSMUST00000181780	AC130214.1-203	lincRNA	chr16	21794347	21806123	+	11777	3393	LAST	6	chr16	21804385	21806123	1739	78	2.29885	2.29885	8.78279	exonized	B4A	SINE/B4	chr16	21805022	21805099	-	LineageSpe
ENSMUSG00000097290	AC130214.1	ENSMUST00000181960	AC130214.1-202	lincRNA	chr16	21794362	21809037	+	14676	571	LAST	3	chr16	21808678	21809037	360	20	3.50263	3.50263	23.2925	PolyA	MTE2b-int	LTR/ERVL-MaLR	chr16	21809018	21809105	+	LineageSpe
ENSMUSG00000097290	AC130214.1	ENSMUST00000181960	AC130214.1-202	lincRNA	chr16	21794362	21809037	+	14676	571	LAST	3	chr16	21808678	21809037	360	74	12.9597	12.9597	23.2925	exonized	RSINE1	SINE/B4	chr16	21808851	21808924	+	LineageSpe
ENSMUSG00000097290	AC130214.1	ENSMUST00000181960	AC130214.1-202	lincRNA	chr16	21794362	21809037	+	14676	571	LAST	3	chr16	21808678	21809037	360	133	23.2925	23.2925	23.2925	SPL	MTE2b-int	LTR/ERVL-MaLR	chr16	21807962	21808810	+	LineageSpe
ENSMUSG00000097313	CT025592.2	ENSMUST00000181968	CT025592.2-201	lincRNA	chr16	29907519	29946517	-	38999	1789	LAST	4	chr16	29907519	29907850	332	120	6.70766	6.70766	12.5769	exonized	RLTR19D	LTR/ERVK	chr16	29907683	29907802	-	LineageSpe
ENSMUSG00000097313	CT025592.2	ENSMUST00000181968	CT025592.2-201	lincRNA	chr16	29907519	29946517	-	38999	1789	MIDDLE	3	chr16	29908390	29909702	1313	105	5.8692	5.8692	12.5769	SPL	B1_Mus1	SINE/Alu	chr16	29909598	29909705	+	LineageSpe
ENSMUSG00000097332	AC114990.1	ENSMUST00000180401	AC114990.1-201	lincRNA	chr16	21907922	21908777	-	856	588	LAST	2	chr16	21907922	21908452	531	294	50	50	50	exonized	Lx5c	LINE/L1	chr16	21907987	21908280	+	LineageSpe
ENSMUSG00000097344	AC125191.1	ENSMUST00000181807	AC125191.1-201	lincRNA	chr16	44329997	44333050	+	3054	2771	FIRST	1	chr16	44329997	44332356	2360	182	6.56803	6.56803	14.5435	exonized	B3	SINE/B2	chr16	44330754	44330935	+	LineageSpe
ENSMUSG00000097344	AC125191.1	ENSMUST00000181807	AC125191.1-201	lincRNA	chr16	44329997	44333050	+	3054	2771	FIRST	1	chr16	44329997	44332356	2360	144	5.19668	5.19668	14.5435	exonized	B2_Mm2	SINE/B2	chr16	44330063	44330206	-	LineageSpe
ENSMUSG00000097344	AC125191.1	ENSMUST00000181807	AC125191.1-201	lincRNA	chr16	44329997	44333050	+	3054	2771	FIRST	1	chr16	44329997	44332356	2360	77	2.77878	2.77878	14.5435	exonized	PB1D10	SINE/Alu	chr16	44330641	44330717	+	LineageSpe
ENSMUSG00000097397	AC167018.1	ENSMUST00000181498	AC167018.1-201	lincRNA	chr16	4935048	4939585	-	4538	1647	LAST	3	chr16	4935048	4936182	1135	21	1.27505	1.27505	10.929	PolyA	B3	SINE/B2	chr16	4934870	4935068	+	LineageSpe
ENSMUSG00000097397	AC167018.1	ENSMUST00000181498	AC167018.1-201	lincRNA	chr16	4935048	4939585	-	4538	1647	LAST	3	chr16	4935048	4936182	1135	159	9.65392	9.65392	10.929	exonized	B1_Mur3	SINE/Alu	chr16	4935087	4935245	+	LineageSpe
ENSMUSG00000097397	AC167018.1	ENSMUST00000181498	AC167018.1-201	lincRNA	chr16	4935048	4939585	-	4538	1647	LAST	3	chr16	4935048	4936182	1135	62	3.76442	3.76442	10.929	exonized	RLTR20A4	LTR/ERVK	chr16	4935450	4935511	-	LineageSpe
ENSMUSG00000097397	AC167018.1	ENSMUST00000181498	AC167018.1-201	lincRNA	chr16	4935048	4939585	-	4538	1647	LAST	3	chr16	4935048	4936182	1135	59	3.58227	3.58227	10.929	exonized	RLTR20A4	LTR/ERVK	chr16	4935418	4935476	-	LineageSpe
ENSMUSG00000097401	AC114990.2	ENSMUST00000181834	AC114990.2-201	lincRNA	chr16	21843451	21845776	-	2326	1731	LAST	2	chr16	21843451	21845028	1578	87	5.026	5.026	5.026	exonized	PB1D10	SINE/Alu	chr16	21844037	21844123	-	LineageSpe
ENSMUSG00000097418	mmu-mir-155	ENSMUST00000180991	mmu-mir-155.1-201	lincRNA	chr16	84713023	84715242	+	2220	1261	LAST	2	chr16	84714053	84715242	1190	142	11.2609	11.2609	16.8914	exonized	B1_Mus2	SINE/Alu	chr16	84714792	84714933	+	LineageSpe
ENSMUSG00000097418	mmu-mir-155	ENSMUST00000180991	mmu-mir-155.1-201	lincRNA	chr16	84713023	84715242	+	2220	1261	LAST	2	chr16	84714053	84715242	1190	71	5.63045	5.63045	16.8914	exonized	LFSINE_Vert	SINE/tRNA	chr16	84714099	84714169	-	Ancient
ENSMUSG00000097465	AC164566.1	ENSMUST00000181817	AC164566.1-201	lincRNA	chr16	49800533	49804874	+	4342	1210	LAST	3	chr16	49803797	49804874	1078	61	5.04132	5.04132	8.5124	PolyA	MER53	DNA/hAT	chr16	49804814	49804931	-	Ancient
ENSMUSG00000097465	AC164566.1	ENSMUST00000181817	AC164566.1-201	lincRNA	chr16	49800533	49804874	+	4342	1210	LAST	3	chr16	49803797	49804874	1078	103	8.5124	8.5124	8.5124	exonized	MIRc	SINE/MIR	chr16	49803804	49803906	+	Ancient
ENSMUSG00000097537	AC087541.3	ENSMUST00000181526	AC087541.3-201	lincRNA	chr16	11203383	11225796	+	22414	2925	LAST	2	chr16	11223237	11225796	2560	335	11.453	11.453	24.3077	exonized	MTE2b	LTR/ERVL-MaLR	chr16	11224886	11225220	+	LineageSpe
ENSMUSG00000097537	AC087541.3	ENSMUST00000181526	AC087541.3-201	lincRNA	chr16	11203383	11225796	+	22414	2925	LAST	2	chr16	11223237	11225796	2560	204	6.97436	6.97436	24.3077	exonized	B3	SINE/B2	chr16	11223696	11223899	-	LineageSpe
ENSMUSG00000097537	AC087541.3	ENSMUST00000181526	AC087541.3-201	lincRNA	chr16	11203383	11225796	+	22414	2925	LAST	2	chr16	11223237	11225796	2560	192	6.5641	6.5641	24.3077	exonized	B3	SINE/B2	chr16	11225234	11225425	-	LineageSpe
[truncated: 3,448 more rows]

## Sheet: Columns
COLUMN EXPLANATIONs
1	GeneID	ID of gene from Ensembl release 70 lincRNA set
2	GeneName	Name of gene from Ensembl release 70 lincRNA set
3	TranscriptID	ID of Transcript from Ensembl release 70 lincRNA set
[truncated: 26 more rows]
