# Supplementary material for: Transposable Elements Are Major Contributors to the Origin, Diversification, and Regulation of Vertebrate Long Noncoding RNAs
Source: PLoS Genet. 2013 Apr 25;9(4):e1003470. doi: 10.1371/journal.pgen.1003470 (PMC3636048; doi:10.1371/journal.pgen.1003470)
Supplement: Table S10 — Details of TE content of mouse lincRNAs from Kutter et al. (2012). (XLSX) [file pgen.1003470.s015.xlsx]

## Sheet: TableS10
Transposable elements are major contributors to the content, diversification, and regulation of vertebrate long noncoding RNAs
Aurélie Kapusta, Zev Kronenberg, Vincent J. Lynch, Xiaoyu Zhuo, LeeAnn Ramsay, Guillaume Bourque, Mark Yandell & Cédric Feschotte
Supplementary Table 10: TE content of Mouse Kutter et al. (2012) set of lincRNAs
lincRNA coordinates have been converted from mm9 to mm10
Repeat Masker ouput = mm10 assembly, RM v.330, repbase libraries 20110920, from UCSC website - corrected for simple fragmentation (see Methods)
1	2	3	4	5	6	7	8	9	10	11	12	13	14	15	16	17	18	19	20	21	22	23	24	25	26	27
From_Kutter-set	From_Kutter-set	From_Kutter-set	From_Kutter-set	From_Kutter-set	From_Kutter-set	From_Kutter-set	.	.	.	.	From_Kutter-set	From_Kutter-set	From_Kutter-set	.	.	.	.	.	.	.	.	.	.	.	.	.
GeneID	TranscriptID	TranscriptType	TrChr	TrStart	TrEnd	TrStrand	TrLength	TrMatureLen	ExonType	ExonNb	ExChr	ExStart	ExEnd	ExLen	TEoverlapLen	%thisTE-Exon	%thisTE-MatureTr	%ALL-TEs-in-matureTr	TE contribution	TEname	TEclass/fam	TEchr	TEstart	TEend	TEstrand	TElineage
locus107	mmus_lincRNA212131	lincRNA	chr1	67115046	67116449	-	1404	1404	SINGLE	1	chr1	67115046	67116449	1404	143	10.1852	10.1852	11.9658	exonized	ID_B1	SINE/B4	chr1	67115651	67115793	-	LineageSpe
locus107	mmus_lincRNA212131	lincRNA	chr1	67115046	67116449	-	1404	1404	SINGLE	1	chr1	67115046	67116449	1404	25	1.78063	1.78063	11.9658	exonized	ID_B1	SINE/B4	chr1	67115390	67115414	+	LineageSpe
locus147	mmus_lincRNA273711	lincRNA	chr1	86039564	86040845	+	1282	289	FIRST	1	chr1	86039564	86039837	274	72	24.9135	24.9135	30.1038	SPL	B1_Mur4	SINE/Alu	chr1	86039766	86039880	+	LineageSpe
locus147	mmus_lincRNA273711	lincRNA	chr1	86039564	86040845	+	1282	289	LAST	2	chr1	86040831	86040845	15	15	5.19031	5.19031	30.1038	PolyA_SPL	B1_Mus1	SINE/Alu	chr1	86040719	86040856	+	LineageSpe
locus230	mmus_lincRNA414271	lincRNA	chr1	130763013	130763378	-	366	366	SINGLE	1	chr1	130763013	130763378	366	96	26.2295	26.2295	43.7158	exonized	RSINE1	SINE/B4	chr1	130763192	130763287	+	LineageSpe
locus230	mmus_lincRNA414271	lincRNA	chr1	130763013	130763378	-	366	366	SINGLE	1	chr1	130763013	130763378	366	64	17.4863	17.4863	43.7158	exonized	ID4_	SINE/ID	chr1	130763029	130763092	+	LineageSpe
locus255	mmus_lincRNA445231	lincRNA	chr1	133933600	133944188	+	10589	544	LAST	2	chr1	133943727	133944188	462	98	18.0147	18.0147	18.0147	PolyA	RLTR13A3	LTR/ERVK	chr1	133944091	133944952	-	LineageSpe
locus285	mmus_lincRNA503951	lincRNA	chr1	151749856	151754943	-	5088	474	LAST	2	chr1	151749856	151750228	373	227	47.8903	47.8903	47.8903	SPL	ORR1A2	LTR/ERVL-MaLR	chr1	151750002	151750303	+	LineageSpe
locus424	mmus_lincRNA734651	lincRNA	chr10	4389229	4389644	+	416	416	SINGLE	1	chr10	4389229	4389644	416	99	23.7981	23.7981	23.7981	PolyA	PB1D10	SINE/Alu	chr10	4389546	4389651	-	LineageSpe
locus490	mmus_lincRNA859771	lincRNA	chr10	40165118	40169541	+	4424	419	MIDDLE	2	chr10	40167661	40167788	128	128	30.5489	30.5489	42.2434	Both_SPL	RLTR13E	LTR/ERVK	chr10	40166967	40167812	-	LineageSpe
locus490	mmus_lincRNA859771	lincRNA	chr10	40165118	40169541	+	4424	419	LAST	3	chr10	40169363	40169541	179	49	11.6945	11.6945	42.2434	SPL	ORR1D2	LTR/ERVL-MaLR	chr10	40169050	40169411	+	LineageSpe
locus491	mmus_lincRNA860831	lincRNA	chr10	40258494	40258793	+	300	300	SINGLE	1	chr10	40258494	40258793	300	46	15.3333	15.3333	15.3333	PolyA	B1_Mus1	SINE/Alu	chr10	40258748	40258889	-	LineageSpe
locus695	mmus_lincRNA1123191	lincRNA	chr10	95681405	95681914	+	510	510	SINGLE	1	chr10	95681405	95681914	510	239	46.8627	46.8627	72.1569	exonized	RLTR18B	LTR/ERVK	chr10	95681534	95681772	+	LineageSpe
locus695	mmus_lincRNA1123191	lincRNA	chr10	95681405	95681914	+	510	510	SINGLE	1	chr10	95681405	95681914	510	129	25.2941	25.2941	72.1569	TSS	RLTR12D	LTR/ERVK	chr10	95681077	95681533	+	LineageSpe
locus696	mmus_lincRNA1123211	lincRNA	chr10	95682164	95682761	+	598	598	SINGLE	1	chr10	95682164	95682761	598	140	23.4114	23.4114	23.4114	PolyA	RSINE1	SINE/B4	chr10	95682622	95682781	+	LineageSpe
locus697	mmus_lincRNA1123231	lincRNA	chr10	95682862	95683460	+	599	599	SINGLE	1	chr10	95682862	95683460	599	78	13.0217	13.0217	26.8781	PolyA	L1ME3Cz	LINE/L1	chr10	95683383	95683577	+	Ancient
locus697	mmus_lincRNA1123231	lincRNA	chr10	95682862	95683460	+	599	599	SINGLE	1	chr10	95682862	95683460	599	83	13.8564	13.8564	26.8781	TSS	L1MEd	LINE/L1	chr10	95682826	95682944	+	Ancient
locus701	mmus_lincRNA1124091	lincRNA	chr10	95781503	95781841	+	339	339	SINGLE	1	chr10	95781503	95781841	339	75	22.1239	22.1239	22.1239	exonized	RLTR20A4	LTR/ERVK	chr10	95781714	95781788	-	LineageSpe
locus706	mmus_lincRNA1133571	lincRNA	chr10	99105955	99106346	-	392	392	SINGLE	1	chr10	99105955	99106346	392	48	12.2449	12.2449	12.2449	PolyA	ID_B1	SINE/B4	chr10	99105801	99106002	-	LineageSpe
locus723	mmus_lincRNA1162431	lincRNA	chr10	111597615	111597899	+	285	285	SINGLE	1	chr10	111597615	111597899	285	61	21.4035	21.4035	21.4035	exonized	RLTR20A4	LTR/ERVK	chr10	111597757	111597817	-	LineageSpe
locus803	mmus_lincRNA1239311	lincRNA	chr10	128502819	128508878	+	6060	265	FIRST	1	chr10	128502819	128502941	123	123	46.4151	46.4151	82.2642	TSS_SPL	MTC-int	LTR/ERVL-MaLR	chr10	128502064	128503021	+	LineageSpe
locus803	mmus_lincRNA1239311	lincRNA	chr10	128502819	128508878	+	6060	265	LAST	2	chr10	128508737	128508878	142	95	35.8491	35.8491	82.2642	exonized	PB1D10	SINE/Alu	chr10	128508759	128508853	+	LineageSpe
locus821	mmus_lincRNA1247471	lincRNA	chr10	128971269	128978032	+	6764	489	FIRST	1	chr10	128971269	128971327	59	16	3.27198	3.27198	47.0348	SPL	L1M4	LINE/L1	chr10	128971312	128971498	-	Ancient
locus821	mmus_lincRNA1247471	lincRNA	chr10	128971269	128978032	+	6764	489	LAST	2	chr10	128977603	128978032	430	97	19.8364	19.8364	47.0348	PolyA	L4_A_Mam	LINE/RTE-X	chr10	128977936	128978112	+	Ancient
locus821	mmus_lincRNA1247471	lincRNA	chr10	128971269	128978032	+	6764	489	LAST	2	chr10	128977603	128978032	430	117	23.9264	23.9264	47.0348	exonized	MER20	DNA/hAT-Charlie	chr10	128977627	128977743	+	Ancient
locus1015	mmus_lincRNA1479371	lincRNA	chr11	60221916	60222742	-	827	827	SINGLE	1	chr11	60221916	60222742	827	116	14.0266	14.0266	14.0266	exonized	MIR	SINE/MIR	chr11	60222607	60222722	-	Ancient
locus1172	mmus_lincRNA1623051	lincRNA	chr11	79747391	79747790	+	400	400	SINGLE	1	chr11	79747391	79747790	400	149	37.25	37.25	65.75	PolyA	RSINE1	SINE/B4	chr11	79747642	79747792	+	LineageSpe
locus1172	mmus_lincRNA1623051	lincRNA	chr11	79747391	79747790	+	400	400	SINGLE	1	chr11	79747391	79747790	400	114	28.5	28.5	65.75	exonized	L1MA4	LINE/L1	chr11	79747410	79747523	+	Ancient
locus1184	mmus_lincRNA1642071	lincRNA	chr11	83225640	83225971	+	332	332	SINGLE	1	chr11	83225640	83225971	332	332	100	100	100	TSS_PolyA	RLTR21	LTR/ERVK	chr11	83225526	83226607	+	LineageSpe
locus1231	mmus_lincRNA1713551	lincRNA	chr11	94135157	94137404	-	2248	2248	SINGLE	1	chr11	94135157	94137404	2248	50	2.2242	2.2242	15.2135	exonized	MIRc	SINE/MIR	chr11	94136623	94136672	+	Ancient
locus1231	mmus_lincRNA1713551	lincRNA	chr11	94135157	94137404	-	2248	2248	SINGLE	1	chr11	94135157	94137404	2248	185	8.22954	8.22954	15.2135	exonized	MIRc	SINE/MIR	chr11	94135990	94136174	+	Ancient
locus1231	mmus_lincRNA1713551	lincRNA	chr11	94135157	94137404	-	2248	2248	SINGLE	1	chr11	94135157	94137404	2248	107	4.75979	4.75979	15.2135	exonized	PB1D10	SINE/Alu	chr11	94135170	94135276	+	LineageSpe
locus1232	mmus_lincRNA1713591	lincRNA	chr11	94137533	94138624	-	1092	1092	SINGLE	1	chr11	94137533	94138624	1092	127	11.63	11.63	11.63	exonized	B1_Mur1	SINE/Alu	chr11	94137551	94137677	+	LineageSpe
locus1283	mmus_lincRNA1763991	lincRNA	chr11	100322468	100322693	+	226	226	SINGLE	1	chr11	100322468	100322693	226	41	18.1416	18.1416	43.8053	PolyA	B1_Mur4	SINE/Alu	chr11	100322653	100322763	-	LineageSpe
locus1283	mmus_lincRNA1763991	lincRNA	chr11	100322468	100322693	+	226	226	SINGLE	1	chr11	100322468	100322693	226	58	25.6637	25.6637	43.8053	PolyA	ID_B1	SINE/B4	chr11	100322636	100322757	-	LineageSpe
locus1400	mmus_lincRNA1879671	lincRNA	chr11	116098997	116099684	+	688	688	SINGLE	1	chr11	116098997	116099684	688	41	5.9593	5.9593	5.9593	PolyA	MTE2b	LTR/ERVL-MaLR	chr11	116099644	116099743	-	LineageSpe
locus1457	mmus_lincRNA1928171	lincRNA	chr11	120633648	120634494	+	847	847	SINGLE	1	chr11	120633648	120634494	847	117	13.8135	13.8135	13.8135	exonized	PB1D10	SINE/Alu	chr11	120633874	120633990	-	LineageSpe
locus829	mmus_lincRNA1257051	lincRNA	chr11	3645663	3648997	-	3335	1564	FIRST	1	chr11	3647502	3648997	1496	104	6.64962	6.64962	6.64962	exonized	MIRc	SINE/MIR	chr11	3648348	3648451	-	Ancient
locus1612	mmus_lincRNA2269331	lincRNA	chr12	80116826	80117545	+	720	720	SINGLE	1	chr12	80116826	80117545	720	154	21.3889	21.3889	21.3889	exonized	B1_Mur2	SINE/Alu	chr12	80117053	80117206	-	LineageSpe
locus1746	mmus_lincRNA2481271	lincRNA	chr13	9073761	9076306	-	2546	620	FIRST	1	chr13	9076196	9076306	111	110	17.7419	17.7419	17.7419	TSS	Lx4B	LINE/L1	chr13	9076197	9076925	+	LineageSpe
locus1783	mmus_lincRNA2550011	lincRNA	chr13	23837594	23838818	+	1225	1225	SINGLE	1	chr13	23837594	23838818	1225	411	33.551	33.551	60.898	PolyA	Lx8	LINE/L1	chr13	23838408	23838902	+	LineageSpe
locus1783	mmus_lincRNA2550011	lincRNA	chr13	23837594	23838818	+	1225	1225	SINGLE	1	chr13	23837594	23838818	1225	335	27.3469	27.3469	60.898	exonized	L1_Rod	LINE/L1	chr13	23838064	23838398	+	LineageSpe
locus1827	mmus_lincRNA2637011	lincRNA	chr13	41236219	41237580	+	1362	1362	SINGLE	1	chr13	41236219	41237580	1362	214	15.7122	15.7122	15.7122	exonized	URR1A	DNA/hAT-Charlie	chr13	41237199	41237412	-	LineageSpe
locus1828	mmus_lincRNA2637051	lincRNA	chr13	41237744	41240036	+	2293	2293	SINGLE	1	chr13	41237744	41240036	2293	236	10.2922	10.2922	36.7205	exonized	ID_B1	SINE/B4	chr13	41238485	41238720	+	LineageSpe
locus1828	mmus_lincRNA2637051	lincRNA	chr13	41237744	41240036	+	2293	2293	SINGLE	1	chr13	41237744	41240036	2293	606	26.4283	26.4283	36.7205	TSS	RMER1B	Other	chr13	41237662	41238349	-	LineageSpe
locus2096	mmus_lincRNA3137111	lincRNA	chr14	36970092	36970898	+	807	807	SINGLE	1	chr14	36970092	36970898	807	293	36.3073	36.3073	36.3073	exonized	MER74B	LTR/ERVL	chr14	36970566	36970858	-	Ancient
locus2119	mmus_lincRNA3178171	lincRNA	chr14	50807443	50807768	-	326	326	SINGLE	1	chr14	50807443	50807768	326	11	3.37423	3.37423	18.4049	PolyA	Lx7	LINE/L1	chr14	50807243	50807453	+	LineageSpe
locus2119	mmus_lincRNA3178171	lincRNA	chr14	50807443	50807768	-	326	326	SINGLE	1	chr14	50807443	50807768	326	49	15.0307	15.0307	18.4049	exonized	MMVL30-int	LTR/ERV1	chr14	50807519	50807567	+	LineageSpe
locus2436	mmus_lincRNA3670111	lincRNA	chr15	77741004	77741266	+	263	263	SINGLE	1	chr15	77741004	77741266	263	16	6.08365	6.08365	6.08365	TSS	MT2B1	LTR/ERVL	chr15	77740682	77741019	+	LineageSpe
locus2448	mmus_lincRNA3678491	lincRNA	chr15	79024930	79025900	-	971	971	SINGLE	1	chr15	79024930	79025900	971	199	20.4943	20.4943	31.8229	PolyA	B3	SINE/B2	chr15	79024919	79025128	-	LineageSpe
locus2448	mmus_lincRNA3678491	lincRNA	chr15	79024930	79025900	-	971	971	SINGLE	1	chr15	79024930	79025900	971	110	11.3285	11.3285	31.8229	exonized	PB1D7	SINE/Alu	chr15	79025215	79025324	-	LineageSpe
locus2492	mmus_lincRNA3722151	lincRNA	chr15	83173061	83173437	+	377	377	SINGLE	1	chr15	83173061	83173437	377	293	77.7188	77.7188	77.7188	PolyA	ORR1D2	LTR/ERVL-MaLR	chr15	83173145	83173514	-	LineageSpe
locus2504	mmus_lincRNA3734531	lincRNA	chr15	85673762	85674341	+	580	580	SINGLE	1	chr15	85673762	85674341	580	95	16.3793	16.3793	16.3793	exonized	L2b	LINE/L2	chr15	85674138	85674232	+	Ancient
locus2602	mmus_lincRNA3856231	lincRNA	chr16	4828572	4828981	-	410	410	SINGLE	1	chr16	4828572	4828981	410	73	17.8049	17.8049	45.122	exonized	ID4_	SINE/ID	chr16	4828822	4828894	+	LineageSpe
locus2602	mmus_lincRNA3856231	lincRNA	chr16	4828572	4828981	-	410	410	SINGLE	1	chr16	4828572	4828981	410	112	27.3171	27.3171	45.122	exonized	PB1D10	SINE/Alu	chr16	4828652	4828763	+	LineageSpe
locus2683	mmus_lincRNA3964311	lincRNA	chr16	23192175	23193543	+	1369	293	FIRST	1	chr16	23192175	23192261	87	11	3.75427	3.75427	100	SPL	L1_Mur3	LINE/L1	chr16	23192251	23192916	-	LineageSpe
locus2683	mmus_lincRNA3964311	lincRNA	chr16	23192175	23193543	+	1369	293	FIRST	1	chr16	23192175	23192261	87	76	25.9386	25.9386	100	TSS	Lx8	LINE/L1	chr16	23191708	23192250	-	LineageSpe
locus2683	mmus_lincRNA3964311	lincRNA	chr16	23192175	23193543	+	1369	293	MIDDLE	2	chr16	23192983	23193143	161	14	4.77816	4.77816	100	SPL	L1_Mur3	LINE/L1	chr16	23193130	23193723	-	LineageSpe
locus2683	mmus_lincRNA3964311	lincRNA	chr16	23192175	23193543	+	1369	293	MIDDLE	2	chr16	23192983	23193143	161	147	50.1706	50.1706	100	SPL	B3	SINE/B2	chr16	23192953	23193129	-	LineageSpe
locus2683	mmus_lincRNA3964311	lincRNA	chr16	23192175	23193543	+	1369	293	LAST	3	chr16	23193499	23193543	45	45	15.3584	15.3584	100	PolyA_SPL	L1_Mur3	LINE/L1	chr16	23193130	23193723	-	LineageSpe
locus2696	mmus_lincRNA3972011	lincRNA	chr16	23991571	23992962	+	1392	1392	SINGLE	1	chr16	23991571	23992962	1392	104	7.47126	7.47126	7.47126	exonized	ID_B1	SINE/B4	chr16	23992650	23992753	+	LineageSpe
locus2697	mmus_lincRNA3972811	lincRNA	chr16	24086622	24088350	-	1729	1729	SINGLE	1	chr16	24086622	24088350	1729	382	22.0937	22.0937	61.7698	PolyA	Zaphod	DNA/hAT-Tip100	chr16	24085973	24087003	-	Ancient
locus2697	mmus_lincRNA3972811	lincRNA	chr16	24086622	24088350	-	1729	1729	SINGLE	1	chr16	24086622	24088350	1729	88	5.08965	5.08965	61.7698	exonized	Tigger5	DNA/TcMar-Tigger	chr16	24087761	24087848	+	Ancient
locus2697	mmus_lincRNA3972811	lincRNA	chr16	24086622	24088350	-	1729	1729	SINGLE	1	chr16	24086622	24088350	1729	518	29.9595	29.9595	61.7698	exonized	RMER5	LTR/ERV1	chr16	24087244	24087761	+	LineageSpe
locus2697	mmus_lincRNA3972811	lincRNA	chr16	24086622	24088350	-	1729	1729	SINGLE	1	chr16	24086622	24088350	1729	80	4.62695	4.62695	61.7698	exonized	Zaphod	DNA/hAT-Tip100	chr16	24087017	24087096	-	Ancient
locus2698	mmus_lincRNA3972871	lincRNA	chr16	24088660	24090031	-	1372	1372	SINGLE	1	chr16	24088660	24090031	1372	285	20.7726	20.7726	20.7726	PolyA	Zaphod	DNA/hAT-Tip100	chr16	24088352	24088944	-	Ancient
locus2704	mmus_lincRNA3989711	lincRNA	chr16	26754172	26755448	-	1277	1277	SINGLE	1	chr16	26754172	26755448	1277	59	4.6202	4.6202	79.4049	PolyA	ID_B1	SINE/B4	chr16	26754169	26754230	-	LineageSpe
locus2704	mmus_lincRNA3989711	lincRNA	chr16	26754172	26755448	-	1277	1277	SINGLE	1	chr16	26754172	26755448	1277	52	4.07204	4.07204	79.4049	PolyA	B1F2	SINE/Alu	chr16	26754126	26754223	-	LineageSpe
locus2704	mmus_lincRNA3989711	lincRNA	chr16	26754172	26755448	-	1277	1277	SINGLE	1	chr16	26754172	26755448	1277	122	9.55364	9.55364	79.4049	exonized	Lx5c	LINE/L1	chr16	26754957	26755078	-	LineageSpe
locus2704	mmus_lincRNA3989711	lincRNA	chr16	26754172	26755448	-	1277	1277	SINGLE	1	chr16	26754172	26755448	1277	48	3.75881	3.75881	79.4049	exonized	ORR1C1	LTR/ERVL-MaLR	chr16	26754817	26754864	-	LineageSpe
locus2704	mmus_lincRNA3989711	lincRNA	chr16	26754172	26755448	-	1277	1277	SINGLE	1	chr16	26754172	26755448	1277	101	7.90916	7.90916	79.4049	exonized	MLT2B1	LTR/ERVL	chr16	26754529	26754629	-	Ancient
locus2704	mmus_lincRNA3989711	lincRNA	chr16	26754172	26755448	-	1277	1277	SINGLE	1	chr16	26754172	26755448	1277	262	20.5168	20.5168	79.4049	exonized	MLT2B1	LTR/ERVL	chr16	26754235	26754496	-	Ancient
locus2704	mmus_lincRNA3989711	lincRNA	chr16	26754172	26755448	-	1277	1277	SINGLE	1	chr16	26754172	26755448	1277	370	28.9742	28.9742	79.4049	TSS	RLTR11A2	LTR/ERVK	chr16	26755079	26755591	+	LineageSpe
locus2730	mmus_lincRNA4023751	lincRNA	chr16	33169829	33170032	+	204	204	SINGLE	1	chr16	33169829	33170032	204	204	100	100	100	TSS_PolyA	RMER19B	LTR/ERVK	chr16	33169204	33170142	+	LineageSpe
locus3169	mmus_lincRNA4636271	lincRNA	chr17	74068465	74078981	-	10517	475	MIDDLE	2	chr17	74073743	74073942	200	199	41.8947	41.8947	41.8947	SPL	RLTR13B3	LTR/ERVK	chr17	74073046	74073941	+	LineageSpe
locus3192	mmus_lincRNA4683151	lincRNA	chr17	84134097	84137181	-	3085	1401	LAST	6	chr17	84134097	84134584	488	51	3.64026	3.64026	13.7759	PolyA	URR1B	DNA/hAT-Charlie	chr17	84133984	84134147	+	LineageSpe
locus3192	mmus_lincRNA4683151	lincRNA	chr17	84134097	84137181	-	3085	1401	LAST	6	chr17	84134097	84134584	488	142	10.1356	10.1356	13.7759	exonized	RSINE1	SINE/B4	chr17	84134148	84134289	+	LineageSpe
locus3204	mmus_lincRNA4699251	lincRNA	chr17	85927941	85928489	-	549	549	SINGLE	1	chr17	85927941	85928489	549	102	18.5792	18.5792	54.0984	exonized	B1F2	SINE/Alu	chr17	85928317	85928418	-	LineageSpe
locus3204	mmus_lincRNA4699251	lincRNA	chr17	85927941	85928489	-	549	549	SINGLE	1	chr17	85927941	85928489	549	195	35.5191	35.5191	54.0984	exonized	B4A	SINE/B4	chr17	85928121	85928315	-	LineageSpe
locus3365	mmus_lincRNA4965551	lincRNA	chr18	61726506	61726806	+	301	301	SINGLE	1	chr18	61726506	61726806	301	149	49.5017	49.5017	49.5017	exonized	RSINE1	SINE/B4	chr18	61726598	61726746	+	LineageSpe
locus3390	mmus_lincRNA5020071	lincRNA	chr18	74090158	74090426	+	269	269	SINGLE	1	chr18	74090158	74090426	269	89	33.0855	33.0855	96.6543	PolyA	B4A	SINE/B4	chr18	74090338	74090547	+	LineageSpe
locus3390	mmus_lincRNA5020071	lincRNA	chr18	74090158	74090426	+	269	269	SINGLE	1	chr18	74090158	74090426	269	171	63.5688	63.5688	96.6543	exonized	Lx6	LINE/L1	chr18	74090166	74090336	+	LineageSpe
locus3461	mmus_lincRNA5122052	lincRNA	chr19	5406887	5415088	+	8202	274	FIRST	1	chr19	5406887	5407083	197	49	17.8832	17.8832	45.9854	TSS	B1_Mus2	SINE/Alu	chr19	5406823	5406935	-	LineageSpe
locus3461	mmus_lincRNA5122052	lincRNA	chr19	5406887	5415088	+	8202	274	LAST	2	chr19	5415012	5415088	77	77	28.1022	28.1022	45.9854	PolyA_SPL	B1_Mur1	SINE/Alu	chr19	5414993	5415122	-	LineageSpe
locus3480	mmus_lincRNA5128592	lincRNA	chr19	5838104	5841815	-	3712	3712	SINGLE	1	chr19	5838104	5841815	3712	116	3.125	3.125	23.7608	exonized	PB1D9	SINE/Alu	chr19	5841223	5841338	+	LineageSpe
locus3480	mmus_lincRNA5128592	lincRNA	chr19	5838104	5841815	-	3712	3712	SINGLE	1	chr19	5838104	5841815	3712	104	2.80172	2.80172	23.7608	exonized	PB1D10	SINE/Alu	chr19	5840882	5840985	+	LineageSpe
locus3480	mmus_lincRNA5128592	lincRNA	chr19	5838104	5841815	-	3712	3712	SINGLE	1	chr19	5838104	5841815	3712	123	3.31358	3.31358	23.7608	exonized	L1MB2	LINE/L1	chr19	5839312	5839434	+	Ancient
locus3480	mmus_lincRNA5128592	lincRNA	chr19	5838104	5841815	-	3712	3712	SINGLE	1	chr19	5838104	5841815	3712	183	4.92996	4.92996	23.7608	exonized	L1M3	LINE/L1	chr19	5838647	5838829	+	Ancient
locus3480	mmus_lincRNA5128592	lincRNA	chr19	5838104	5841815	-	3712	3712	SINGLE	1	chr19	5838104	5841815	3712	178	4.79526	4.79526	23.7608	exonized	RSINE1	SINE/B4	chr19	5838469	5838646	+	LineageSpe
locus3480	mmus_lincRNA5128592	lincRNA	chr19	5838104	5841815	-	3712	3712	SINGLE	1	chr19	5838104	5841815	3712	139	3.74461	3.74461	23.7608	exonized	L1M3	LINE/L1	chr19	5838330	5838468	+	Ancient
locus3480	mmus_lincRNA5128592	lincRNA	chr19	5838104	5841815	-	3712	3712	SINGLE	1	chr19	5838104	5841815	3712	39	1.05065	1.05065	23.7608	exonized	ID2	SINE/ID	chr19	5838285	5838323	+	LineageSpe
locus3497	mmus_lincRNA5134031	lincRNA	chr19	6263326	6265314	+	1989	1989	SINGLE	1	chr19	6263326	6265314	1989	41	2.06134	2.06134	7.39065	exonized	B1_Mur1	SINE/Alu	chr19	6265122	6265162	-	LineageSpe
locus3497	mmus_lincRNA5134031	lincRNA	chr19	6263326	6265314	+	1989	1989	SINGLE	1	chr19	6263326	6265314	1989	106	5.32931	5.32931	7.39065	exonized	MIR	SINE/MIR	chr19	6263856	6263961	-	Ancient
locus3498	mmus_lincRNA5134051	lincRNA	chr19	6265426	6266007	+	582	582	SINGLE	1	chr19	6265426	6266007	582	137	23.5395	23.5395	26.4605	exonized	B1_Mur2	SINE/Alu	chr19	6265490	6265626	-	LineageSpe
locus3498	mmus_lincRNA5134051	lincRNA	chr19	6265426	6266007	+	582	582	SINGLE	1	chr19	6265426	6266007	582	17	2.92096	2.92096	26.4605	TSS	ID_B1	SINE/B4	chr19	6265323	6265442	-	LineageSpe
locus3528	mmus_lincRNA5153731	lincRNA	chr19	8723681	8724258	+	578	578	SINGLE	1	chr19	8723681	8724258	578	47	8.13149	8.13149	8.13149	TSS	B1_Mm	SINE/Alu	chr19	8723580	8723727	-	LineageSpe
locus3590	mmus_lincRNA5213351	lincRNA	chr19	23061505	23062257	+	753	753	SINGLE	1	chr19	23061505	23062257	753	118	15.6707	15.6707	15.6707	exonized	L2b	LINE/L2	chr19	23062121	23062238	-	Ancient
locus3621	mmus_lincRNA5271491	lincRNA	chr19	32526172	32526624	-	453	453	SINGLE	1	chr19	32526172	32526624	453	360	79.4702	79.4702	99.3377	PolyA	RLTR20B4_MM	LTR/ERVK	chr19	32526171	32526531	-	LineageSpe
locus3621	mmus_lincRNA5271491	lincRNA	chr19	32526172	32526624	-	453	453	SINGLE	1	chr19	32526172	32526624	453	57	12.5828	12.5828	99.3377	exonized	L1M5	LINE/L1	chr19	32526535	32526591	-	Ancient
locus3621	mmus_lincRNA5271491	lincRNA	chr19	32526172	32526624	-	453	453	SINGLE	1	chr19	32526172	32526624	453	33	7.28477	7.28477	99.3377	TSS	MLTR11A	LTR/ERVK	chr19	32526592	32527155	-	LineageSpe
locus3622	mmus_lincRNA5271531	lincRNA	chr19	32526731	32527159	-	429	429	SINGLE	1	chr19	32526731	32527159	429	425	99.0676	99.0676	99.0676	PolyA	MLTR11A	LTR/ERVK	chr19	32526592	32527155	-	LineageSpe
locus3623	mmus_lincRNA5271591	lincRNA	chr19	32543414	32552695	+	9282	273	FIRST	1	chr19	32543414	32543646	233	233	85.348	85.348	85.348	TSS_SPL	RMER20B	LTR/ERVK	chr19	32543338	32543879	-	LineageSpe
locus3631	mmus_lincRNA5281871	lincRNA	chr19	34748025	34748234	+	210	210	SINGLE	1	chr19	34748025	34748234	210	29	13.8095	13.8095	13.8095	PolyA	LTRIS_Mus	LTR/ERV1	chr19	34748206	34748794	+	LineageSpe
locus3638	mmus_lincRNA5298651	lincRNA	chr19	37432997	37433424	-	428	428	SINGLE	1	chr19	37432997	37433424	428	48	11.215	11.215	11.215	PolyA	RSINE1	SINE/B4	chr19	37432939	37433044	-	LineageSpe
locus3785	mmus_lincRNA5542211	lincRNA	chr2	25078536	25079039	-	504	504	SINGLE	1	chr2	25078536	25079039	504	75	14.881	14.881	63.2937	PolyA	RLTR33	LTR/ERVK	chr2	25078473	25078610	+	LineageSpe
locus3785	mmus_lincRNA5542211	lincRNA	chr2	25078536	25079039	-	504	504	SINGLE	1	chr2	25078536	25079039	504	175	34.7222	34.7222	63.2937	exonized	MTD-int	LTR/ERVL-MaLR	chr2	25078653	25078827	+	LineageSpe
locus3785	mmus_lincRNA5542211	lincRNA	chr2	25078536	25079039	-	504	504	SINGLE	1	chr2	25078536	25079039	504	69	13.6905	13.6905	63.2937	TSS	MTD	LTR/ERVL-MaLR	chr2	25078971	25079392	+	LineageSpe
locus3833	mmus_lincRNA5570451	lincRNA	chr2	27577787	27581543	-	3757	838	LAST	2	chr2	27577787	27578511	725	38	4.53461	4.53461	56.0859	PolyA	B4A	SINE/B4	chr2	27577779	27577824	+	LineageSpe
locus3833	mmus_lincRNA5570451	lincRNA	chr2	27577787	27581543	-	3757	838	LAST	2	chr2	27577787	27578511	725	18	2.14797	2.14797	56.0859	exonized	MIRc	SINE/MIR	chr2	27578080	27578097	-	Ancient
locus3833	mmus_lincRNA5570451	lincRNA	chr2	27577787	27581543	-	3757	838	LAST	2	chr2	27577787	27578511	725	414	49.4033	49.4033	56.0859	SPL	RMER19B	LTR/ERVK	chr2	27578098	27579119	-	LineageSpe
locus3895	mmus_lincRNA5642211	lincRNA	chr2	34802417	34803253	+	837	837	SINGLE	1	chr2	34802417	34803253	837	141	16.8459	16.8459	16.8459	exonized	B1_Mur4	SINE/Alu	chr2	34803108	34803248	+	LineageSpe
locus4465	mmus_lincRNA6575791	lincRNA	chr3	88335838	88336109	-	272	272	SINGLE	1	chr3	88335838	88336109	272	131	48.1618	48.1618	48.1618	exonized	RSINE1	SINE/B4	chr3	88335848	88335978	-	LineageSpe
locus4481	mmus_lincRNA6588171	lincRNA	chr3	89299393	89299706	-	314	314	SINGLE	1	chr3	89299393	89299706	314	279	88.8535	88.8535	88.8535	PolyA	L1MEc	LINE/L1	chr3	89299329	89299671	+	Ancient
locus4808	mmus_lincRNA7072511	lincRNA	chr4	57917523	57917728	+	206	206	SINGLE	1	chr4	57917523	57917728	206	136	66.0194	66.0194	66.0194	PolyA	B4A	SINE/B4	chr4	57917593	57917861	-	LineageSpe
locus4816	mmus_lincRNA7102651	lincRNA	chr4	62088328	62090607	+	2280	793	FIRST	1	chr4	62088328	62088409	82	45	5.67465	5.67465	92.5599	SPL	MIRb	SINE/MIR	chr4	62088365	62088562	-	Ancient
locus4816	mmus_lincRNA7102651	lincRNA	chr4	62088328	62090607	+	2280	793	LAST	2	chr4	62089897	62090607	711	145	18.285	18.285	92.5599	exonized	B1_Mus1	SINE/Alu	chr4	62090452	62090596	+	LineageSpe
locus4816	mmus_lincRNA7102651	lincRNA	chr4	62088328	62090607	+	2280	793	LAST	2	chr4	62089897	62090607	711	296	37.3266	37.3266	92.5599	exonized	ETnERV2-int	LTR/ERVK	chr4	62090156	62090451	+	LineageSpe
locus4816	mmus_lincRNA7102651	lincRNA	chr4	62088328	62090607	+	2280	793	LAST	2	chr4	62089897	62090607	711	248	31.2736	31.2736	92.5599	SPL	RLTR9A3A	LTR/ERVK	chr4	62089811	62090144	+	LineageSpe
locus4817	mmus_lincRNA7104271	lincRNA	chr4	62159476	62167178	+	7703	383	FIRST	1	chr4	62159476	62159644	169	143	37.3368	37.3368	68.6684	TSS	B4A	SINE/B4	chr4	62159415	62159618	-	LineageSpe
locus4817	mmus_lincRNA7104271	lincRNA	chr4	62159476	62167178	+	7703	383	LAST	2	chr4	62166965	62167178	214	120	31.3316	31.3316	68.6684	SPL	ETnERV2-int	LTR/ERVK	chr4	62166233	62167084	+	LineageSpe
locus5107	mmus_lincRNA7461011	lincRNA	chr4	141570891	141571503	-	613	613	SINGLE	1	chr4	141570891	141571503	613	108	17.6183	17.6183	17.6183	PolyA	RMER17C2	LTR/ERVK	chr4	141570546	141570998	-	LineageSpe
locus5139	mmus_lincRNA7525471	lincRNA	chr4	150706329	150707167	+	839	839	SINGLE	1	chr4	150706329	150707167	839	42	5.00596	5.00596	5.00596	TSS	MIRb	SINE/MIR	chr4	150706254	150706370	+	Ancient
locus5140	mmus_lincRNA7526451	lincRNA	chr4	150745240	150745707	-	468	468	SINGLE	1	chr4	150745240	150745707	468	66	14.1026	14.1026	14.1026	PolyA	B3	SINE/B2	chr4	150745115	150745305	+	LineageSpe
locus5239	mmus_lincRNA7646191	lincRNA	chr5	28032157	28033037	+	881	881	SINGLE	1	chr5	28032157	28033037	881	48	5.44835	5.44835	57.8888	exonized	MTEa	LTR/ERVL-MaLR	chr5	28032619	28032666	-	LineageSpe
locus5239	mmus_lincRNA7646191	lincRNA	chr5	28032157	28033037	+	881	881	SINGLE	1	chr5	28032157	28033037	881	146	16.5721	16.5721	57.8888	exonized	B1_Mur3	SINE/Alu	chr5	28032473	28032618	-	LineageSpe
locus5239	mmus_lincRNA7646191	lincRNA	chr5	28032157	28033037	+	881	881	SINGLE	1	chr5	28032157	28033037	881	316	35.8683	35.8683	57.8888	TSS	MTEa	LTR/ERVL-MaLR	chr5	28032097	28032472	-	LineageSpe
locus5240	mmus_lincRNA7646211	lincRNA	chr5	28033232	28034572	+	1341	1341	SINGLE	1	chr5	28033232	28034572	1341	159	11.8568	11.8568	75.9881	exonized	L1_Mur3	LINE/L1	chr5	28034388	28034546	-	LineageSpe
locus5240	mmus_lincRNA7646211	lincRNA	chr5	28033232	28034572	+	1341	1341	SINGLE	1	chr5	28033232	28034572	1341	860	64.1312	64.1312	75.9881	TSS	RMER13B	LTR/ERVK	chr5	28033165	28034091	-	LineageSpe
locus5241	mmus_lincRNA7646251	lincRNA	chr5	28034685	28035955	+	1271	1271	SINGLE	1	chr5	28034685	28035955	1271	730	57.4351	57.4351	90.5586	exonized	L1_Rod	LINE/L1	chr5	28035106	28035835	-	LineageSpe
locus5241	mmus_lincRNA7646251	lincRNA	chr5	28034685	28035955	+	1271	1271	SINGLE	1	chr5	28034685	28035955	1271	363	28.5602	28.5602	90.5586	exonized	ORR1B2	LTR/ERVL-MaLR	chr5	28034743	28035105	-	LineageSpe
locus5241	mmus_lincRNA7646251	lincRNA	chr5	28034685	28035955	+	1271	1271	SINGLE	1	chr5	28034685	28035955	1271	58	4.56334	4.56334	90.5586	TSS	L1_Rod	LINE/L1	chr5	28034678	28034742	-	LineageSpe
locus5318	mmus_lincRNA7752611	lincRNA	chr5	52973068	52992306	-	19239	437	MIDDLE	2	chr5	52990589	52990737	149	61	13.9588	13.9588	33.8673	SPL	ID_B1	SINE/B4	chr5	52990677	52990749	+	LineageSpe
locus5318	mmus_lincRNA7752611	lincRNA	chr5	52973068	52992306	-	19239	437	LAST	3	chr5	52973068	52973262	195	87	19.9085	19.9085	33.8673	exonized	RSINE1	SINE/B4	chr5	52973107	52973193	-	LineageSpe
locus5533	mmus_lincRNA8061331	lincRNA	chr5	124110933	124111310	-	378	378	SINGLE	1	chr5	124110933	124111310	378	16	4.2328	4.2328	46.8254	PolyA	IAPLTR1_Mm	LTR/ERVK	chr5	124110598	124110948	-	LineageSpe
locus5533	mmus_lincRNA8061331	lincRNA	chr5	124110933	124111310	-	378	378	SINGLE	1	chr5	124110933	124111310	378	161	42.5926	42.5926	46.8254	TSS	B3	SINE/B2	chr5	124111150	124111365	+	LineageSpe
locus5668	mmus_lincRNA8192231	lincRNA	chr5	145231144	145231487	-	344	344	SINGLE	1	chr5	145231144	145231487	344	83	24.1279	24.1279	24.1279	PolyA	ORR1F	LTR/ERVL-MaLR	chr5	145231029	145231226	-	LineageSpe
locus5740	mmus_lincRNA8315091	lincRNA	chr6	31218816	31219150	-	335	335	SINGLE	1	chr6	31218816	31219150	335	335	100	100	100	TSS_PolyA	UCON29	DNA/PiggyBac?	chr6	31218766	31219191	-	Ancient
locus5892	mmus_lincRNA8519791	lincRNA	chr6	86527686	86532349	+	4664	446	FIRST	1	chr6	86527686	86527974	289	162	36.3229	36.3229	36.3229	exonized	MIRb	SINE/MIR	chr6	86527781	86527942	-	Ancient
locus5911	mmus_lincRNA8552111	lincRNA	chr6	90542547	90544085	+	1539	415	FIRST	1	chr6	90542547	90542951	405	70	16.8675	16.8675	16.8675	exonized	RSINE1	SINE/B4	chr6	90542745	90542814	-	LineageSpe
locus6028	mmus_lincRNA8755011	lincRNA	chr6	129232660	129238083	-	5424	839	FIRST	1	chr6	129237739	129238083	345	133	15.8522	15.8522	15.8522	TSS	B3	SINE/B2	chr6	129237951	129238099	+	LineageSpe
locus6058	mmus_lincRNA8806491	lincRNA	chr6	141877558	141878010	+	453	453	SINGLE	1	chr6	141877558	141878010	453	453	100	100	100	TSS_PolyA	MMVL30-int	LTR/ERV1	chr6	141876800	141878013	+	LineageSpe
locus6117	mmus_lincRNA8908531	lincRNA	chr7	14518931	14520412	+	1482	1482	SINGLE	1	chr7	14518931	14520412	1482	327	22.0648	22.0648	74.4265	PolyA	L1_Mus3	LINE/L1	chr7	14520086	14520871	-	LineageSpe
locus6117	mmus_lincRNA8908531	lincRNA	chr7	14518931	14520412	+	1482	1482	SINGLE	1	chr7	14518931	14520412	1482	776	52.3617	52.3617	74.4265	TSS	RMER17D	LTR/ERVK	chr7	14518735	14519706	-	LineageSpe
locus6162	mmus_lincRNA8953431	lincRNA	chr7	25076379	25076690	-	312	312	SINGLE	1	chr7	25076379	25076690	312	82	26.2821	26.2821	26.2821	PolyA	PB1D9	SINE/Alu	chr7	25076363	25076460	+	LineageSpe
locus6257	mmus_lincRNA9031852	lincRNA	chr7	39552992	39553352	+	361	361	SINGLE	1	chr7	39552992	39553352	361	144	39.8892	39.8892	39.8892	PolyA	ID_B1	SINE/B4	chr7	39553209	39553353	-	LineageSpe
locus6338	mmus_lincRNA9109951	lincRNA	chr7	65803946	65808146	+	4201	2720	FIRST	1	chr7	65803946	65804332	387	18	0.661765	0.661765	64.0441	TSS	LTR78B	LTR/ERV1	chr7	65803889	65803963	-	Ancient
locus6338	mmus_lincRNA9109951	lincRNA	chr7	65803946	65808146	+	4201	2720	LAST	2	chr7	65805814	65808146	2333	31	1.13971	1.13971	64.0441	PolyA	L1Md_F2	LINE/L1	chr7	65808116	65808652	+	LineageSpe
locus6338	mmus_lincRNA9109951	lincRNA	chr7	65803946	65808146	+	4201	2720	LAST	2	chr7	65805814	65808146	2333	59	2.16912	2.16912	64.0441	exonized	L1MCb	LINE/L1	chr7	65808057	65808115	+	Ancient
locus6338	mmus_lincRNA9109951	lincRNA	chr7	65803946	65808146	+	4201	2720	LAST	2	chr7	65805814	65808146	2333	133	4.88971	4.88971	64.0441	exonized	B1F	SINE/Alu	chr7	65807569	65807701	+	LineageSpe
locus6338	mmus_lincRNA9109951	lincRNA	chr7	65803946	65808146	+	4201	2720	LAST	2	chr7	65805814	65808146	2333	432	15.8824	15.8824	64.0441	exonized	HAL1ME	LINE/L1	chr7	65807080	65807511	+	Ancient
locus6338	mmus_lincRNA9109951	lincRNA	chr7	65803946	65808146	+	4201	2720	LAST	2	chr7	65805814	65808146	2333	146	5.36765	5.36765	64.0441	exonized	B1_Mus1	SINE/Alu	chr7	65806934	65807079	+	LineageSpe
locus6338	mmus_lincRNA9109951	lincRNA	chr7	65803946	65808146	+	4201	2720	LAST	2	chr7	65805814	65808146	2333	31	1.13971	1.13971	64.0441	exonized	HAL1ME	LINE/L1	chr7	65806903	65806933	+	Ancient
locus6338	mmus_lincRNA9109951	lincRNA	chr7	65803946	65808146	+	4201	2720	LAST	2	chr7	65805814	65808146	2333	197	7.24265	7.24265	64.0441	exonized	B3A	SINE/B2	chr7	65806681	65806877	+	LineageSpe
locus6338	mmus_lincRNA9109951	lincRNA	chr7	65803946	65808146	+	4201	2720	LAST	2	chr7	65805814	65808146	2333	197	7.24265	7.24265	64.0441	exonized	B3	SINE/B2	chr7	65806471	65806667	+	LineageSpe
locus6338	mmus_lincRNA9109951	lincRNA	chr7	65803946	65808146	+	4201	2720	LAST	2	chr7	65805814	65808146	2333	147	5.40441	5.40441	64.0441	exonized	B1_Mur1	SINE/Alu	chr7	65806313	65806459	+	LineageSpe
locus6338	mmus_lincRNA9109951	lincRNA	chr7	65803946	65808146	+	4201	2720	LAST	2	chr7	65805814	65808146	2333	77	2.83088	2.83088	64.0441	exonized	HAL1ME	LINE/L1	chr7	65806234	65806310	+	Ancient
locus6338	mmus_lincRNA9109951	lincRNA	chr7	65803946	65808146	+	4201	2720	LAST	2	chr7	65805814	65808146	2333	274	10.0735	10.0735	64.0441	exonized	HAL1ME	LINE/L1	chr7	65805930	65806203	+	Ancient
locus6373	mmus_lincRNA9153271	lincRNA	chr7	80024106	80024441	-	336	336	SINGLE	1	chr7	80024106	80024441	336	57	16.9643	16.9643	16.9643	PolyA	B1F1	SINE/Alu	chr7	80024012	80024162	-	LineageSpe
locus6383	mmus_lincRNA9164631	lincRNA	chr7	80992059	80992320	-	262	262	SINGLE	1	chr7	80992059	80992320	262	147	56.1069	56.1069	101.527	exonized	B1_Mur3	SINE/Alu	chr7	80992092	80992238	+	LineageSpe
locus6383	mmus_lincRNA9164631	lincRNA	chr7	80992059	80992320	-	262	262	SINGLE	1	chr7	80992059	80992320	262	40	15.2672	15.2672	101.527	TSS	MT2B2	LTR/ERVL	chr7	80992281	80992374	-	LineageSpe
locus6383	mmus_lincRNA9164631	lincRNA	chr7	80992059	80992320	-	262	262	SINGLE	1	chr7	80992059	80992320	262	79	30.1527	30.1527	101.527	TSS	PB1D10	SINE/Alu	chr7	80992242	80992357	-	LineageSpe
locus6668	mmus_lincRNA9514071	lincRNA	chr8	10899988	10900508	+	521	408	LAST	2	chr8	10900265	10900508	244	105	25.7353	25.7353	25.7353	PolyA	MTE2b	LTR/ERVL-MaLR	chr8	10900404	10900537	+	LineageSpe
locus6749	mmus_lincRNA9634551	lincRNA	chr8	41218201	41218699	+	499	499	SINGLE	1	chr8	41218201	41218699	499	114	22.8457	22.8457	56.3126	PolyA	ID_B1	SINE/B4	chr8	41218586	41218734	-	LineageSpe
locus6749	mmus_lincRNA9634551	lincRNA	chr8	41218201	41218699	+	499	499	SINGLE	1	chr8	41218201	41218699	499	111	22.2445	22.2445	56.3126	exonized	B1F	SINE/Alu	chr8	41218571	41218681	-	LineageSpe
locus6749	mmus_lincRNA9634551	lincRNA	chr8	41218201	41218699	+	499	499	SINGLE	1	chr8	41218201	41218699	499	56	11.2224	11.2224	56.3126	TSS	PB1D10	SINE/Alu	chr8	41218172	41218256	+	LineageSpe
locus6766	mmus_lincRNA9660411	lincRNA	chr8	47714587	47714816	+	230	230	SINGLE	1	chr8	47714587	47714816	230	83	36.087	36.087	36.087	PolyA	B3	SINE/B2	chr8	47714734	47714947	-	LineageSpe
locus6813	mmus_lincRNA9735331	lincRNA	chr8	70776812	70777584	+	773	773	SINGLE	1	chr8	70776812	70777584	773	65	8.4088	8.4088	8.4088	exonized	B3A	SINE/B2	chr8	70777465	70777529	+	LineageSpe
locus6886	mmus_lincRNA9817051	lincRNA	chr8	85070773	85071038	-	266	266	SINGLE	1	chr8	85070773	85071038	266	156	58.6466	58.6466	64.6617	exonized	B4	SINE/B4	chr8	85070856	85071011	-	LineageSpe
locus6886	mmus_lincRNA9817051	lincRNA	chr8	85070773	85071038	-	266	266	SINGLE	1	chr8	85070773	85071038	266	16	6.01504	6.01504	64.6617	TSS	PB1D10	SINE/Alu	chr8	85071023	85071123	-	LineageSpe
locus6988	mmus_lincRNA9945651	lincRNA	chr8	114128077	114130955	-	2879	816	LAST	2	chr8	114128077	114128824	748	380	46.5686	46.5686	90.8088	exonized	ORR1B1	LTR/ERVL-MaLR	chr8	114128407	114128786	-	LineageSpe
locus6988	mmus_lincRNA9945651	lincRNA	chr8	114128077	114130955	-	2879	816	LAST	2	chr8	114128077	114128824	748	323	39.5833	39.5833	90.8088	exonized	RMER15	LTR/ERVL	chr8	114128084	114128406	+	LineageSpe
locus6988	mmus_lincRNA9945651	lincRNA	chr8	114128077	114130955	-	2879	816	LAST	2	chr8	114128077	114128824	748	38	4.65686	4.65686	90.8088	SPL	RMER15	LTR/ERVL	chr8	114128787	114128878	+	LineageSpe
locus6996	mmus_lincRNA9984331	lincRNA	chr8	117676705	117676959	-	255	255	SINGLE	1	chr8	117676705	117676959	255	150	58.8235	58.8235	83.5294	exonized	RSINE1	SINE/B4	chr8	117676733	117676882	+	LineageSpe
locus6996	mmus_lincRNA9984331	lincRNA	chr8	117676705	117676959	-	255	255	SINGLE	1	chr8	117676705	117676959	255	63	24.7059	24.7059	83.5294	TSS	B4A	SINE/B4	chr8	117676897	117676974	+	LineageSpe
locus7132	mmus_lincRNA10204151	lincRNA	chr9	42273210	42273861	+	652	652	SINGLE	1	chr9	42273210	42273861	652	168	25.7669	25.7669	35.7362	exonized	RLTR28	LTR/ERVL	chr9	42273536	42273703	-	LineageSpe
locus7132	mmus_lincRNA10204151	lincRNA	chr9	42273210	42273861	+	652	652	SINGLE	1	chr9	42273210	42273861	652	65	9.96933	9.96933	35.7362	exonized	ORR1E	LTR/ERVL-MaLR	chr9	42273309	42273373	-	LineageSpe
locus7150	mmus_lincRNA10217431	lincRNA	chr9	44670547	44672169	-	1623	755	FIRST	1	chr9	44672142	44672169	28	28	3.70861	3.70861	101.457	TSS_SPL	RLTR41	LTR/ERV1	chr9	44672114	44672583	-	LineageSpe
locus7150	mmus_lincRNA10217431	lincRNA	chr9	44670547	44672169	-	1623	755	LAST	2	chr9	44670547	44671273	727	53	7.01987	7.01987	101.457	PolyA	MTA_Mm	LTR/ERVL-MaLR	chr9	44670397	44670599	-	LineageSpe
locus7150	mmus_lincRNA10217431	lincRNA	chr9	44670547	44672169	-	1623	755	LAST	2	chr9	44670547	44671273	727	60	7.94702	7.94702	101.457	exonized	MTB	LTR/ERVL-MaLR	chr9	44670589	44670648	+	LineageSpe
locus7150	mmus_lincRNA10217431	lincRNA	chr9	44670547	44672169	-	1623	755	LAST	2	chr9	44670547	44671273	727	625	82.7815	82.7815	101.457	SPL	MERV1_I-int	LTR/ERV1	chr9	44670649	44671668	-	LineageSpe
locus7214	mmus_lincRNA10296431	lincRNA	chr9	57067942	57068568	-	627	627	SINGLE	1	chr9	57067942	57068568	627	79	12.5997	12.5997	12.5997	exonized	ID_B1	SINE/B4	chr9	57068204	57068282	+	LineageSpe
locus7215	mmus_lincRNA10296512	lincRNA	chr9	57070697	57071799	-	1103	1103	SINGLE	1	chr9	57070697	57071799	1103	203	18.4044	18.4044	18.4044	exonized	ID_B1	SINE/B4	chr9	57070755	57070957	+	LineageSpe
locus7245	mmus_lincRNA10328051	lincRNA	chr9	63028569	63028899	+	331	331	SINGLE	1	chr9	63028569	63028899	331	186	56.1934	56.1934	56.1934	PolyA	RCHARR1	DNA/hAT-Charlie	chr9	63028714	63028990	+	LineageSpe
locus7290	mmus_lincRNA10408551	lincRNA	chr9	74527289	74527704	-	416	416	SINGLE	1	chr9	74527289	74527704	416	341	81.9712	81.9712	81.9712	TSS	MTD	LTR/ERVL-MaLR	chr9	74527364	74527762	+	LineageSpe
locus7291	mmus_lincRNA10408591	lincRNA	chr9	74528034	74528392	-	359	359	SINGLE	1	chr9	74528034	74528392	359	262	72.9805	72.9805	72.9805	TSS	Lx5	LINE/L1	chr9	74528131	74528441	-	LineageSpe
locus7492	mmus_lincRNA10673471	lincRNA	chrX	13042093	13043771	+	1679	232	FIRST	1	chrX	13042093	13042109	17	17	7.32759	7.32759	100	TSS_SPL	L1MDa	LINE/L1	chrX	13041101	13042518	-	Ancient
locus7492	mmus_lincRNA10673471	lincRNA	chrX	13042093	13043771	+	1679	232	LAST	2	chrX	13043557	13043771	215	18	7.75862	7.75862	100	PolyA	PB1D9	SINE/Alu	chrX	13043754	13043868	-	LineageSpe
locus7492	mmus_lincRNA10673471	lincRNA	chrX	13042093	13043771	+	1679	232	LAST	2	chrX	13043557	13043771	215	197	84.9138	84.9138	100	SPL	B4A	SINE/B4	chrX	13043548	13043753	-	LineageSpe
locus7508	mmus_lincRNA10693091	lincRNA	chrX	20962421	20967808	+	5388	317	FIRST	1	chrX	20962421	20962657	237	188	59.306	59.306	69.4006	SPL	B3	SINE/B2	chrX	20962470	20962673	-	LineageSpe
locus7508	mmus_lincRNA10693091	lincRNA	chrX	20962421	20967808	+	5388	317	FIRST	1	chrX	20962421	20962657	237	32	10.0946	10.0946	69.4006	TSS	B3A	SINE/B2	chrX	20962339	20962452	-	LineageSpe

## Sheet: Columns
COLUMN EXPLANATIONs
1	GeneID	ID of gene from Kutter et al. (2012) lincRNA set
2	TranscriptID	ID of Transcript from Kutter et al. (2012) lincRNA set
3	TranscriptType	Type of Transcript from Kutter et al. (2012) lincRNA set
4	TrChr	Chromosome from Kutter et al. (2012) lincRNA set
5	TrStart	Start of Transcript from Kutter et al. (2012) lincRNA set
6	TrEnd	End of Transcript from Kutter et al. (2012) lincRNA set
7	TrStrand	Strand of Transcript from Kutter et al. (2012) lincRNA set
8	TrLength	Transcript total length
9	TrMatureLen	Mature Transcript length
10	ExonType	If Exon is FIRST, MIDDLE or LAST
11	ExonNb	Exon number in transcript
12	ExChr	Chromosome from Kutter et al. (2012) lincRNA set
13	ExStart	Start of Exon from Kutter et al. (2012) lincRNA set
14	ExEnd	End of Exon from Kutter et al. (2012) lincRNA set
15	ExLen	Exon length
16	TEoverlapLen	Length of this exon that is TE derived
17	%thisTE-Exon	Percentage of this exon that is TE derived
18	%thisTE-MatureTr	Percentage of this TE derived DNA of this exon, in mature transcript
19	%ALL-TEs-in-matureTr	Total percentage of the mature transcript that is TE derived
20	TE contribution	What did the TE contributed to. This TE provides transcription start site (TSS) and polyadenylation site (polyA) = TSS_PolyA. TE provides a TSS = TSS. TE provides the first exon, including TSS and splicing site = TSS+SPL. TE provides a splicing site = SPL. TE provide a middle exon and the 2 splicing sites = Both_SPL. TE is exonized = Exonized. TE provides the last exon, including splicing site an…
21	TEname	Repeat name, from Repeat Masker file
22	TEclass/fam	Repeat class/family, from Repeat Masker file
23	TEchr	Chromosome (mm9), from Repeat Masker file
24	TEstart	Start of repeat (mm9), from Repeat Masker file
25	TEend	End of repeat (mm9), from Repeat Masker file
26	TEstrand	Strand of repeat, from Repeat Masker file
27	TElineage	Classification of TEs in 2 categories: shared between placental mammals (Ancient) and lineage specific (Rodents or more recent)
